# Supplementary material for: The Therapeutic Targets of Fingolimod (FTY720) Are Involved in Pathological Processes in the Frontal Cortex of Alzheimer's Disease Patients: A Network Pharmacology Study
Source: Front Aging Neurosci. 2021 Feb 2;13:609679. doi: 10.3389/fnagi.2021.609679 (PMC7884771; doi:10.3389/fnagi.2021.609679)
Supplement: Supplementary file 1 [file Table_1.XLSX]

## Sheet: swissTarge-possibility>0.1
SwissTarget Prediction
Target	name	Uniprot ID	ChEMBL ID	cluster	possibility*	known targets（3D / 2D）
Sphingosine 1-phosphate receptor Edg-8	S1PR5	Q9H228	CHEMBL2274	Family A G protein-coupled receptor	1	20 / 12
Sphingosine 1-phosphate receptor Edg-6	S1PR4	O95977	CHEMBL3230	Family A G protein-coupled receptor	1	39 / 29
Sphingosine 1-phosphate receptor Edg-3	S1PR3	Q99500	CHEMBL3892	Family A G protein-coupled receptor	1	76 / 45
Sphingosine 1-phosphate receptor Edg-1	S1PR1	P21453	CHEMBL4333	Family A G protein-coupled receptor	1	88 / 48
Sphingosine 1-phosphate receptor Edg-5	S1PR2	O95136	CHEMBL2955	Family A G protein-coupled receptor	0.111502	48 / 26
Serotonin 2a (5-HT2a) receptor	HTR2A	P28223	CHEMBL224	Family A G protein-coupled receptor	0.111502	202 / 66
Cannabinoid receptor 1	CNR1	P21554	CHEMBL218	Family A G protein-coupled receptor	0.111502	64 / 36
Cannabinoid receptor 2	CNR2	P34972	CHEMBL253	Family A G protein-coupled receptor	0.111502	43 / 38
Sphingosine kinase 1	SPHK1	Q9NYA1	CHEMBL4394	Enzyme	0.111502	97 / 11
Sphingosine kinase 2	SPHK2	Q9NRA0	CHEMBL3023	Enzyme	0.111502	45 / 9
Serotonin transporter	SLC6A4	P31645	CHEMBL228	Electrochemical transporter	0.111502	89 / 465
Sonic hedgehog protein (by homology)	SHH	Q15465	CHEMBL5602	Unclassified protein	0.111502	0 / 1
Transient receptor potential cation channel subfamily V member 3	TRPV3	Q8NET8	CHEMBL5522	Voltage-gated ion channel	0.111502	56 / 0
Lanosterol synthase	LSS	P48449	CHEMBL3593	Enzyme	0.111502	11 / 0
Cholesteryl ester transfer protein	CETP	P11597	CHEMBL3572	Other ion channel	0.111502	1 / 0
Dopamine transporter	SLC6A3	Q01959	CHEMBL238	Electrochemical transporter	0.111502	52 / 548
Monoamine oxidase A	MAOA	P21397	CHEMBL1951	Oxidoreductase	0.111502	10 / 23
Monoamine oxidase B	MAOB	P27338	CHEMBL2039	Oxidoreductase	0.111502	9 / 26
UDP-glucuronosyltransferase 2B7	UGT2B7	P16662	CHEMBL4370	Enzyme	0.111502	0 / 2
Rho-associated protein kinase 2	ROCK2	O75116	CHEMBL2973	Kinase	0.111502	55 / 0
Serine/threonine-protein kinase Chk1	CHEK1	O14757	CHEMBL4630	Kinase	0.111502	44 / 0
Lysine-specific histone demethylase 1	KDM1A	O60341	CHEMBL6136	Eraser	0.111502	4 / 25
Serine/threonine-protein kinase AKT	AKT1	P31749	CHEMBL4282	Kinase	0.111502	122 / 0
Nitric-oxide synthase, brain	NOS1	P29475	CHEMBL3568	Enzyme	0.111502	17 / 0
Tyrosine-protein kinase SYK	SYK	P43405	CHEMBL2599	Kinase	0.111502	113 / 0
Receptor protein-tyrosine kinase erbB-2	ERBB2	P04626	CHEMBL1824	Kinase	0.111502	22 / 0
Nitric oxide synthase, inducible	NOS2	P35228	CHEMBL4481	Enzyme	0.111502	5 / 0
Nitric-oxide synthase, endothelial	NOS3	P29474	CHEMBL4803	Enzyme	0.111502	6 / 0
Norepinephrine transporter	SLC6A2	P23975	CHEMBL222	Electrochemical transporter	0.111502	19 / 255
Cyclin T1	CCNT1	O60563	CHEMBL2108	Other cytosolic protein	0.111502	62 / 0
MAP kinase p38 alpha	MAPK14	Q16539	CHEMBL260	Kinase	0.111502	55 / 0
Vascular endothelial growth factor receptor 1	FLT1	P17948	CHEMBL1868	Kinase	0.111502	13 / 0
Poly [ADP-ribose] polymerase-1	PARP1	P09874	CHEMBL3105	Enzyme	0.111502	29 / 0
Macrophage colony stimulating factor receptor (by homology)	CSF1R	P07333	CHEMBL1844	Kinase	0.111502	45 / 0
Stem cell growth factor receptor	KIT	P10721	CHEMBL1936	Kinase	0.111502	14 / 0
Serotonin 2c (5-HT2c) receptor	HTR2C	P28335	CHEMBL225	Family A G protein-coupled receptor	0.111502	10 / 39

## Sheet: swiss-String
AKT1	CCNT1	CETP	CHEK1	CNR1	CNR2	CSF1R	ERBB2	FLT1	HTR2A	HTR2C	KDM1A	KIT	LSS	MAOA	MAOB	MAPK14	NOS1	NOS2	NOS3	PARP1	ROCK2	S1PR1	S1PR2	S1PR3	S1PR4	S1PR5	SHH	SLC6A2	SLC6A3	SLC6A4	SPHK1	SPHK2	SYK	TRPV3	UGT2B7			In total	S1PR1
																																							AKT1
AKT1S1	CDK1	APOA1	RPA2	GNB1	CXCR4	ITGB3	CTNNB1	VEGFC	GNG13	GNG10	PLRG1	JAK2	CTNNB1	UGT1A1	UGT1A1	SF3A3	AKT1	ASS1	AKT1	RFC4	EFTUD2	AKT1	RPS6KA1	AKT1	RHOA	CCL5	SYVN1	SNAP23	CTNND1	VAMP2	HRAS	JAK2	GRB2	ORAI1	CYP1A1				MTOR
APAF1	AFF4	APOA2	CDC7	RGS14	OPRL1	GRB2	HSP90AA1	PTPN11	GNG4	GNG5	SNRNP200	HRAS	NSDHL	DDC	DDC	BCAS2	MTOR	TRADD	HSP90AB1	RFC5	BCAS2	MTOR	GNB1	MTOR	CCL5	RHOA	SEL1L	VAMP8	SYT1	SNAP25	VAV1	PTPN11	SOS1	ITGAM	ADH1B				CTNND1
CASP9	POLR2E	LDLR	TOP3A	GNAI1	NPY	BCAR1	PIK3R1	NRP1	EDN1	GNB1	CDC5L	PIK3R1	LSS	ADH1B	ADH1B	PLRG1	ASS1	TNF	VEGFA	RFC3	SNRPB	CTNND1	MAPK8	GNB1	RGS14	RGS14	VCP	SNAP25	CAMK2B	SNAP23	SYK	EPO	SHC1	KRT10	DDC				FYN
CCNA2	GTF2H1	FGG	CCNA2	POMC	CXCL12	C1QC	FER	GRB2	GNGT1	GNG2	MDM4	KIT	AXIN1	ASMT	ASMT	EFTUD2	FKBP1B	JAK2	ASS1	RPA2	PRPF19	FYN	RHOA	RPS6KA1	GNB1	GNB1	PTCH1	STX6	SNAP23	SYT1	PIK3CA	TYK2	VAV1	TGFA	ARNT				PDGFRB
CCND1	POLR2A	AHSG	TIPIN	GNAI3	PDYN	ITGAM	AXIN1	SHC1	GNG10	GNG3	SF3B2	EPO	HMGCS1	DBH	DBH	SNRNP200	DLG4	IKBKG	HIF1A	BLM	CWC15	PDGFRB	RGS14	CTNND1	CXCR4	GNAI1	GLI2	VAMP2	PINK1	STXBP1	EGFR	IL12A	PDGFRB	NPHS1	ARNT2				CTNNB1
CCND3	SUPT5H	ABCA1	ORC3	OPRL1	OPRM1	C1QA	STIP1	PDGFRB	GNGT2	GNG12	EFTUD2	SHC1	SREBF2	COMT	COMT	SF3B1	PPP3CA	JUN	STIP1	XRCC5	PRPF8	CTNNB1	DUSP6	RHOA	GNAI1	CXCR4	SUFU	SYT1	FER	NTF4	BRAF	SOCS3	EGFR	PRKACB	COMT				JAK2
CCNE1	POLR2B	MTTP	CDT1	SSTR2	DRD2	VEGFA	PTGES3	VEGFA	GNG2	GNGT2	PRPF8	SOS1	MSMO1	MAOB	EPHX1	PRPF8	NFATC1	RIPK1	MAPK8	PCNA	SNRNP200	JAK2	CXCR4	RGS14	CXCR2	CXCR2	BMPR1A	STXBP1	FYN	GNB1	PTPN11	STAT1	FGFR2	KRT1	EPHX1				CXCR4
CDH1	POLR2F	APOB	RMI1	NPY	PTPRC	PTPN1	SOS1	PIK3R1	GNG12	GNG13	BCAS2	GRB2	FDFT1	EPHX1	MAOB	CDC5L	CTNNB1	MAP3K7	HSP90AA1	MRE11A	CDC5L	CXCR4	PEA15	DUSP6	CCL21	CCL21	SHH	CPLX1	SNAP25	CRHR1	DUSP6	GRB2	ZAP70	PRKACG	MAOB				LCK
CDK2	GTF2H3	APOE	FANCM	SST	GABBR1	CSF1	HRAS	HRAS	GNG3	GNG4	CWC15	PTPN11	SQLE	HNMT	HNMT	CWC15	MYLK	IKBKB	HSPA8	CREB1	RHOA	LCK	GNAI1	GNAI1	CXCR3	CX3CR1	AMFR	VAMP7	YES1	BDNF	NRAS	LEPR	UBC	KRT77	CES1				EGFR
CDK4	CDC20	APP	MCM10	SSTR5	GPR55	HRAS	SHC1	PTK2	GNG7	PDCL	SNRPB	ZAP70	IDI1	AOC1	CYP2C19	SNRPB	GRIN2B	RELA	JUN	WRN	SF3B1	EGFR	MAPKAPK2	CXCR4	CXCL8	CCR2	GLI3	DDC	VAMP2	CPLX1	KRAS	PTPN1	NTRK1	STIM1	CYP2C19				PDGFB
CDKN1A	SUPT4H1	LPA	MDM4	MC4R	NPY5R	SOS1	GRB2	VEGFB	GNG11	GNB2	SF3B3	PIK3CA	PMVK	CYP2C19	AOC1	SF3B2	CALM1	MAPK9	VEGFC	ERCC4	SF3B3	PDGFB	CCL21	PEA15	CCL19	IL10	BMPR1B	STXBP2	CTNNB1	POMC	JUN	GHR	CD247	AKAP5	UGT1A1				SRC
CDKN1B	CDKN1A	GPIHBP1	CDC45	SSTR3	LPAR2	SHC1	CTNNBIP1	SOS1	PDCL	GNG7	SF3A3	EGFR	FDPS	CYP2E1	CYP2E1	MDM4	PPP2CA	CTNND1	PTGES3	SENP1	SF3A3	SRC	APLNR	CCL21	DUSP6	CXCL8	CUBN	DBH	STXBP1	NTRK1	SPHKAP	STAT5A	SYK	KRT2	CYP2E1				CCL21
CTNNA1	POLR2K	APOC2	MCM4	PDYN	LPAR3	TLR4	PTPN11	PGF	TACR2	GNG8	SF3B1	SPRY2	AMER1	ADH1C	PAH	TP53	HSP90AA1	NFKB1	MAPK9	FEN1	PLRG1	CCL21	JUN	GNG2	PTPN11	CCL19	NOG	DRD2	CPLX1	UCN	PIK3CG	PDGFA	GRAP2	SPTB	ADH1C				CCL19
CTNNB1	MNAT1	APOC1	MCM2	MC1R	POMC	EGFR	FYN	ZAP70	GNG5	GNG11	EZH2	AKT1	MVK	PAH	CYP3A4	PRPF19	RICTOR	MAPK8	BDKRB2	RAD52	CDC42	CCL19	CXCR5	CXCL13	CXCL13	CXCL13	ERLEC1	VAMP4	CAMK2A	NTRK2	SOS1	STAT2	SPRY2	AREG	CHST10				CXCR5
EGLN1	POLR2L	LCAT	MCM3	OPRM1	LPAR1	IL34	MAPK8	AKT1	NTSR1	GNGT1	KDM1A	STAT1	LDLR	CYP1B1	CYP1B1	SF3B3	RYR2	TAB2	CAV1	TIPIN	EIF4A3	CXCR5	DUSP16	HSP90AA1	GNA13	GNG2	CENPJ	UNC13B	ZEB1	STXBP2	ARAF	SGPL1	FYB	NPHS2	CYP1A2				PPP2CA
EIF4E	POLR2H	PCSK9	MCM5	GPR55	CNR1	ITGB6	HSPA8	PIK3CA	TAC1	NTSR1	TP53	IRF9	INSIG1	CYP3A4	CYP1A1	JUN	NOS3	TYK2	PPP2CA	XRCC6	SF3B2	PPP2CA	CXCL13	GNA13	ARHGEF12	ARHGEF12	HHIP	COMT	CDH1	DRD2	RALGDS	IL12RB1	TREM2	TRPC1	CYP1B1				HSP90AA1
EIF4EBP1	CCNB2	APOA5	TIMELESS	CNR1	PENK	ZAP70	EGFR	SPRY2	NTSR2	GNB5	PRPF19	JAK3	HMGCR	FMO3	FMO3	SNW1	GSK3B	CHUK	EGLN1	DDB1	SNW1	HSP90AA1	GNA13	RICTOR	CXCL9	CXCL12	OS9	MAOB	SNAI2	VAMP4	SGPL1	SOCS1	ITGB3	PRKCA	CYP3A4				CXCL13
FKBP1A	CDK2	ALB	CHEK1	MC2R	SST	CSF1R	TGFA	SYK	CCK	TACR2	SNW1	IL6	TM7SF2	CYP1A1	FMO1	SNRNP40	NOS1	SRC	FLT1	XPA	SNRNP40	CXCL13	ARHGEF12	MAPK3	CXCL12	CCR7	DERL1	CNR1	SNCA	HTR1B	LYN	STAT4	UBE2D2	EGFR	CYP3A7				RICTOR
FOXO1	POLR2G	APOA4	MCM7	PNOC	PNOC	FLT1	PIK3CA	FGFR2	OXTR	CCK	RCOR1	BRAF	SC5D	FMO1	ALDH2	MAPKAPK2	ASL	TNFRSF1B	ESR1	RAD50	ARHGEF11	RICTOR	GNG2	GSK3B	CXCL10	CCR5	STIL	STX1A	EGFR	UNC13B	NF1	STAT5B	CD19	ITPR3	DBH				STAT3
FOXO3	POLR2I	ITIH2	RPA1	PENK	NPY1R	NRP2	ERBB2	EGFR	NPS	NTSR2	SNRNP40	JAK1	ACAT2	CYP2D6	CYP2D6	MAPKAPK3	FOXO3	TRAF2	CALM1	RPA1	WAS	STAT3	MAPK3	CXCL12	CCR7	CXCR1	BMP4	TXLNA	JUP	COMT	MAPK3	SPHK1	ITK	ORAI2	FMO3				GSK3B
GSK3B	CDC73	AFP	ORC1	RGS10	CCL25	IGF1R	KRAS	NTRK1	PLCB1	TAC1	PHF21A	UBE2D2	DHCR24	ALDH3A2	ALDH3A2	MAPK14	FOXO1	CALM1	NOSTRIN	SUMO1	ARHGEF12	GSK3B	CXCL12	SRC	CCR5	CHRM2	STK36	NCS1	DDC	MAOB	PECAM1	STAT3	CRK	TRPC3	SULT1E1				CXCL12
HIF1A	CCNE2	FGA	ATM	DRD2	ADRA2C	PIK3CA	AREG	CD247	GNB3	GNAI1	HDAC1	NRAS	CH25H	AOX1	MAOA	DUSP16	ARG2	FOS	NOS3	SMARCAL1	PPP1R12A	CXCL12	S1PR1	TSC2	FPR1	CXCR6	BOC	ADCY7	PARK2	HTR1A	SPHK1	SGPP1	LAT	TRPC6	NR1I3				FOXO3
HSP90AA1	CCNA2	CLU	BLM	DRD3	DRD3	PTPN2	NRG1	NPHS1	TRH	NPS	HIST2H3PS2	KRAS	MVD	MAOA	AOX1	CREB1	NOS1AP	ASL	ASL	PARG	CTNNBL1	FOXO3	GNAQ	GNAQ	CXCR1	ARHGEF11	PTCH2	SLC18A2	DRD2	HTR7	SGPP2	SGPP2	PLCG2	TRPM8	CYP2A6				FOXO1
INS	GTF2F1	LPL	MCM6	ADRA2C	ADRA2B	PXN	ERRFI1	UBE2D2	GNAQ	GNB4	HDAC2	PIK3CG	HMGCS2	AOC3	AKR1A1	CDC25B	ARG1	NOS2	NOSIP	UBE2I	RAC1	FOXO1	S1PR2	PDPK1	GPSM3	LPAR5	CDON	SLC6A3	CAMK2D	SLC18A2	ASAH2	ACER3	CD79B	ITPR1	CYP2D6				MAPK3
MAPKAP1	CDK9	LRP8	MCMBP	GRM2	CNR2	CBL	GRB7	ITGB3	ADRBK1	GNB3	HMG20B	RALGDS	DHCR7	ALDH2	AOC3	MAP2K6	RYR1	ARG2	ARG2	CHD1L	ROCK1	MAPK3	APLN	FOXO3	ARHGEF11	S1PR5	SMO	MAOA	FLOT2	SLC6A3	ACER3	ASAH2	BLNK	TRPM6	CYP2C9				CXCR3
MLST8	CTR9	NR1H3	RAD9A	AGRP	HTR1A	VAV3	BTC	FIGF	KNG1	GNAQ	CTNNBL1	STAT5B	SCAP	ALDH3B1	ALDH3B1	CTNNBL1	PDPK1	IL12RB1	ARG1	PARP1	CFL1	CXCR3	GPR183	PPP2CA	GPR183	GNA12	RGMB	TH	PRKCA	DRD1	KDSR	IL12RB2	VAV3	ERBB2	CYP2C8				PDPK1
MTOR	CCNH	TF	TP53	GABBR1	ADORA3	KDR	EGF	FLT1	HCRT	ARRB1	SNAI2	STAT5A	LBR	ALDH1B1	ALDH1B1	ATF2	GATM	ARG1	ESR2	LIG1	SNRPD3	PDPK1	ARHGEF11	CXCL8	LPAR5	TAS2R19	ADRBK1	HTR1A	SLC18A2	DRD5	PPAP2B	KDSR	PTPN6	TRPM7	CYP2B6				PIK3CA
node2	HEXIM1	APOL1	CLSPN	ADORA3	NPY2R	PIK3CG	GAB2	NCK1	NTS	GCG	SNRPD3	GAB2	EBP	ALDH3A1	ALDH3B2	DUSP1	AZIN2	STAT5A	MTOR	POLB	ARHGEF28	S1PR1	LPAR5	PIK3CA	DRD3	GPR37	GPC3	HTR2A	SLC6A3	GNG2	PLCG1	PPAP2B	CBL	TRPM3	MAOA				CCR9
NOS3	MLLT3	LIPC	ORC2	CRH	GAL	TYROBP	ERBB2IP	GAB2	EDNRB	TRH	H2AFX	IRS1	MBTPS2	ALDH3B2	UGT1A8	HSPB1	PRKCA	STAT3	FOXO3	XPC	ROCK2	PIK3CA	GPR18	S1PR3	GNG2	ARHGDIA	GAS1	SLC18A1	PRKCB	HTR1D	RASA1	ASAH1	TYROBP	TRPV3	AHRR				CXCR6
PDPK1	LEO1	APOF	RAD51	MC5R	ACKR3	GAB2	JUN	NRP2	HTR2A	GNA15	MYC	SOCS6	DHDDS	UGT1A8	AANAT	CASP3	INS	STAT5B	CAV3	CASP7	MSN	CCR9	ARHGDIA	GNAI2	P2RY14	S1PR4	DHH	SLC5A4	TH	HTR3A	MLLT4	ACER2	PLCG1	ORAI3	SLC35A2				S1PR2
PIK3CA	CCNT1	LDLRAP1	EXO1	GNG2	CCL20	SDC1	IRS1	IRS1	EDNRA	ADRBK1	SUZ12	KITLG	PDSS1	UGT2B7	UGT2B7	MAP2K3	ATP2B4	NFKBIA	PRKCD	PRKDC	MYL12B	CXCR6	MCHR2	NMUR1	ARHGAP35	ARHGEF25	IHH	SLC5A2	FLOT1	SLC6A4	ASAH1	MPL	CLEC1B	RNPEP	CYP3A5				GPR183
PPP2CA	CDK12	APOM	RAD17	NPY2R	OPRK1	C1QB	CD44	KDR	GRK5	HCRT	HIST2H2AC	MLLT4	GGPS1	TH	TH	FOS	GRIN2A	ATF3	PDPK1	DDB2	RDX	S1PR2	MAPK14	HTR1A	GNA12	GNAO1	HHAT	RSC1A1	DRD1	HTR2A	ACER2	ACER1	FCER1G	PKD2L1	CES2				GPER1
PPP2R1A	ELL3	LRP1	CDC25C	NPY1R	ADRA2A	MLLT4	PLXNB1	SHC2	TACR1	NTS	NR2E1	STAT3	HSD17B7	NR1I2	NR1I2	TNF	PIK3CA	CREBBP	ATF3	NBN	EZR	GPR183	ARHGAP35	ARHGEF12	MAPK3	CCL2	GPC5	YRDC	DRD3	HTR2C	PPAP2C	PPAP2C	GAB1	TRPM1	UGT2B7				PLCG1
PPP2R1B	CDK7	APOC3	ATR	ADRA2A	GABBR2	ITGA2B	CTNNA1	CBL	GRM1	GRM1	AR	SNAI2	IDI2	TPH2	TPH2	SNRPD3	DLGAP1	STAT6	HIF1AN	RPA3	PPP1R12B	GPER1	ARHGAP1	LPAR5	NMUR1	ARHGAP35	DISP2	HTR2C	DRD5	MAOA	FCER1A	DEGS1	VAV2	SNX11	CYP2C18				NOS3
RHEB	BRD4	PON1	TOPBP1	OPRD1	OPRD1	CD163	CBL	CD2AP	CCKBR	CCKBR	H2AFV	SH2B3	C14orf1	AANAT	HDC	STAT1	PPP3R1	IL12B	FOS	APEX1	RHOC	PLCG1	GNA12	GNA15	ARHGDIA	ARHGAP1	SCUBE2	SCRT1	COMT	TPH2	DEGS1	DEGS2	GAB2	PKD2L2	CBR3				CCR7
RICTOR	ESR1	PLA2G7	CDC25A	SSTR1	GPR18	RALGDS	APC	GAB1	CHRM1	TACR1	CTBP1	CBL	CYP7B1	HDC	PNMT	DUSP9	OTC	CALM3	KDR	RFC2	MYL9	NOS3	MAPK1	NOS3	ARHGEF25	ROCK2	DISP1	SLC22A6	CAMK2G	HTR2B	DEGS2	SPHK2	CBLB	ANK1	NAT2				TSC2
RPS6KB1	CCNE1	SREBF1	RPA3	SSTR4	LPAR5	LY96	GAB1	FLT4	GRM5	GRM5	MDM2	GAB1	ACAT1	PNMT	AOC2	MKNK1	TSC2	IFNAR1	VHL	CASP3	PTEN	CCR7	MAPK8IP1	ARHGEF11	ROCK2	RTKN	DERL2	ADRA2A	PRKCG	CRH	ACER1	IFNAR1	CR2	PRKAR2B	B3GAT2				CD4
RPTOR	MLLT1	SREBF2	HUS1	GPR18	CCL21	ITGAV	CDH1	PXN	P2RY1	HTR2C	H2AFZ	DOK1	APC	TPH1	TPH1	MAP2K1	CACNA1C	OTC	OTC	PIAS4	PAK1	TSC2	PKN3	MAPK1	ARHGAP1	PKN3	GLI1	TPH1	STX1A	TPH1	BLNK	IRS1	CLEC7A	KRT5	AHR				VHL
STIP1	ELL2	NR1H2	MLH1	FAAH	SLC6A3	ANK1	RAF1	SEMA3A	KALRN	F2RL2	RCOR2	RAF1	CYP51A1	ADH1A	CYP2C9	MDM2	VHL	TNFRSF1A	CDC37	CREBBP	SF3A1	CD4	ARHGDIB	ARHGDIA	PKN3	CX3CL1	LRP2	PNMT	SNAI1	STX1A	RAF1	PDGFRA	SOS2	TRPC5	ALDH2				CD69
TSC2	CCNB1	ANGPTL4	MDM2	MC3R	CD4	RAF1	CDC37	PLCG1	OXT	OXT	SF3A1	EPOR	KPNB1	CYP2C9	CAT	SF3A1	CTBP1	CALM2	GSK3B	ERCC1	RHOB	VHL	NFATC3	CCR7	ARHGDIB	ARHGDIB	PLK4	SNAP29	SNCAIP	NGFR	LCP2	IL12B	LCP2	TRPM4	GUSB				ROCK2
VHL	POLR2C	CETP	CDC6	DRD4	DRD4	SPI1	BCL9	KRAS	GNA11	GNA11	SNAI1	SOS2	INSIG2	AOC2	INMT	TAB1	RASD1	CAT	KNG1	AIFM1	MYL2	CD69	CCR7	GNA11	S1PR4	NET1	CHRD	SLC6A2	DRD4	DRD4	SGPP1	EPOR	CD79A	ASPA	HSD17B2				EFTUD2
																																							BCAS2
																																							SNRPB
																																							PRPF19
																																							CWC15
																																							PRPF8
																																							SNRNP200
																																							CDC5L
																																							RHOA
																																							SF3B1
																																							SF3B3
																																							SF3A3
																																							PLRG1
																																							CDC42
																																							EIF4A3
																																							SF3B2
																																							SNW1
																																							SNRNP40
																																							ARHGEF11
																																							WAS
																																							ARHGEF12
																																							PPP1R12A
																																							CTNNBL1
																																							RAC1
																																							ROCK1
																																							CFL1
																																							SNRPD3
																																							ARHGEF28
																																							MSN
																																							MYL12B
																																							RDX
																																							EZR
																																							PPP1R12B
																																							RHOC
																																							MYL9
																																							PTEN
																																							PAK1
																																							SF3A1
																																							RHOB
																																							MYL2
																																							PARP1
																																							RFC4
																																							RFC5
																																							RFC3
																																							RPA2
																																							BLM
																																							XRCC5
																																							PCNA
																																							MRE11A
																																							CREB1
																																							WRN
																																							ERCC4
																																							SENP1
																																							FEN1
																																							RAD52
																																							TIPIN
																																							XRCC6
																																							DDB1
																																							XPA
																																							RAD50
																																							RPA1
																																							SUMO1
																																							SMARCAL1
																																							PARG
																																							UBE2I
																																							CHD1L
																																							LIG1
																																							POLB
																																							XPC
																																							CASP7
																																							PRKDC
																																							DDB2
																																							NBN
																																							RPA3
																																							APEX1
																																							RFC2
																																							CASP3
																																							PIAS4
																																							CREBBP
																																							ERCC1
																																							AIFM1
																																							HSP90AB1
																																							VEGFA
																																							ASS1
																																							HIF1A
																																							STIP1
																																							MAPK8
																																							HSPA8
																																							JUN
																																							VEGFC
																																							PTGES3
																																							MAPK9
																																							BDKRB2
																																							CAV1
																																							EGLN1
																																							FLT1
																																							ESR1
																																							CALM1
																																							NOSTRIN
																																							ASL
																																							NOSIP
																																							ARG2
																																							ARG1
																																							ESR2
																																							CAV3
																																							PRKCD
																																							ATF3
																																							HIF1AN
																																							FOS
																																							KDR
																																							OTC
																																							CDC37
																																							KNG1
																																							S1PR4
																																							CCL5
																																							RGS14
																																							GNB1
																																							GNAI1
																																							CXCR2
																																							CXCL8
																																							DUSP6
																																							PTPN11
																																							GNA13
																																							CXCL9
																																							CXCL10
																																							CCR5
																																							FPR1
																																							CXCR1
																																							GPSM3
																																							LPAR5
																																							DRD3
																																							GNG2
																																							P2RY14
																																							ARHGAP35
																																							GNA12
																																							NMUR1
																																							ARHGDIA
																																							ARHGEF25
																																							ARHGAP1
																																							PKN3
																																							ARHGDIB
																																							S1PR3
																																							RPS6KA1
																																							PEA15
																																							GNAQ
																																							GNAI2
																																							HTR1A
																																							GNA15
																																							MAPK1
																																							GNA11
																																							MAPKAPK2
																																							APLNR
																																							DUSP16
																																							APLN
																																							GPR18
																																							MCHR2
																																							MAPK14
																																							MAPK8IP1
																																							NFATC3
																																							AKT1S1
																																							APAF1
																																							CASP9
																																							CCNA2
																																							CCND1
																																							CCND3
																																							CCNE1
																																							CDH1
																																							CDK2
																																							CDK4
																																							CDKN1A
																																							CDKN1B
																																							CTNNA1
																																							EIF4E
																																							EIF4EBP1
																																							FKBP1A
																																							INS
																																							MAPKAP1
																																							MLST8
																																							node2
																																							PPP2R1A
																																							PPP2R1B
																																							RHEB
																																							RPS6KB1
																																							RPTOR
																																							CCNT1
																																							CDK1
																																							AFF4
																																							POLR2E
																																							GTF2H1
																																							POLR2A
																																							SUPT5H
																																							POLR2B
																																							POLR2F
																																							GTF2H3
																																							CDC20
																																							SUPT4H1
																																							POLR2K
																																							MNAT1
																																							POLR2L
																																							POLR2H
																																							CCNB2
																																							POLR2G
																																							POLR2I
																																							CDC73
																																							CCNE2
																																							GTF2F1
																																							CDK9
																																							CTR9
																																							CCNH
																																							HEXIM1
																																							MLLT3
																																							LEO1
																																							CDK12
																																							ELL3
																																							CDK7
																																							BRD4
																																							MLLT1
																																							ELL2
																																							CCNB1
																																							POLR2C
																																							CETP
																																							APOA1
																																							APOA2
																																							LDLR
																																							FGG
																																							AHSG
																																							ABCA1
																																							MTTP
																																							APOB
																																							APOE
																																							APP
																																							LPA
																																							GPIHBP1
																																							APOC2
																																							APOC1
																																							LCAT
																																							PCSK9
																																							APOA5
																																							ALB
																																							APOA4
																																							ITIH2
																																							AFP
																																							FGA
																																							CLU
																																							LPL
																																							LRP8
																																							NR1H3
																																							TF
																																							APOL1
																																							LIPC
																																							APOF
																																							LDLRAP1
																																							APOM
																																							LRP1
																																							APOC3
																																							PON1
																																							PLA2G7
																																							SREBF1
																																							SREBF2
																																							NR1H2
																																							ANGPTL4
																																							CHEK1
																																							CDC7
																																							TOP3A
																																							ORC3
																																							CDT1
																																							RMI1
																																							FANCM
																																							MCM10
																																							MDM4
																																							CDC45
																																							MCM4
																																							MCM2
																																							MCM3
																																							MCM5
																																							TIMELESS
																																							MCM7
																																							ORC1
																																							ATM
																																							MCM6
																																							MCMBP
																																							RAD9A
																																							TP53
																																							CLSPN
																																							ORC2
																																							RAD51
																																							EXO1
																																							RAD17
																																							CDC25C
																																							ATR
																																							TOPBP1
																																							CDC25A
																																							HUS1
																																							MLH1
																																							MDM2
																																							CDC6
																																							CSF1R
																																							ITGB3
																																							GRB2
																																							BCAR1
																																							C1QC
																																							ITGAM
																																							C1QA
																																							PTPN1
																																							CSF1
																																							HRAS
																																							SOS1
																																							SHC1
																																							TLR4
																																							IL34
																																							ITGB6
																																							ZAP70
																																							NRP2
																																							IGF1R
																																							PTPN2
																																							PXN
																																							CBL
																																							VAV3
																																							PIK3CG
																																							TYROBP
																																							GAB2
																																							SDC1
																																							C1QB
																																							MLLT4
																																							ITGA2B
																																							CD163
																																							RALGDS
																																							LY96
																																							ITGAV
																																							ANK1
																																							RAF1
																																							SPI1
																																							CNR2
																																							OPRL1
																																							NPY
																																							PDYN
																																							OPRM1
																																							DRD2
																																							PTPRC
																																							GABBR1
																																							GPR55
																																							NPY5R
																																							LPAR2
																																							LPAR3
																																							POMC
																																							LPAR1
																																							CNR1
																																							PENK
																																							SST
																																							PNOC
																																							NPY1R
																																							CCL25
																																							ADRA2C
																																							ADRA2B
																																							ADORA3
																																							NPY2R
																																							GAL
																																							ACKR3
																																							CCL20
																																							OPRK1
																																							ADRA2A
																																							GABBR2
																																							OPRD1
																																							SLC6A3
																																							DRD4
																																							GNAI3
																																							SSTR2
																																							SSTR5
																																							MC4R
																																							SSTR3
																																							MC1R
																																							MC2R
																																							RGS10
																																							GRM2
																																							AGRP
																																							CRH
																																							MC5R
																																							SSTR1
																																							SSTR4
																																							FAAH
																																							MC3R
																																							ERBB2
																																							PIK3R1
																																							FER
																																							AXIN1
																																							CTNNBIP1
																																							TGFA
																																							KRAS
																																							AREG
																																							NRG1
																																							ERRFI1
																																							GRB7
																																							BTC
																																							EGF
																																							ERBB2IP
																																							IRS1
																																							CD44
																																							PLXNB1
																																							APC
																																							GAB1
																																							BCL9
																																							KIT
																																							EPO
																																							SPRY2
																																							STAT1
																																							IRF9
																																							JAK3
																																							IL6
																																							BRAF
																																							JAK1
																																							UBE2D2
																																							NRAS
																																							STAT5B
																																							STAT5A
																																							SOCS6
																																							KITLG
																																							SNAI2
																																							SH2B3
																																							DOK1
																																							EPOR
																																							SOS2
																																							KDM1A
																																							EZH2
																																							RCOR1
																																							PHF21A
																																							HDAC1
																																							HIST2H3PS2
																																							HDAC2
																																							HMG20B
																																							H2AFX
																																							MYC
																																							SUZ12
																																							HIST2H2AC
																																							NR2E1
																																							AR
																																							H2AFV
																																							CTBP1
																																							H2AFZ
																																							RCOR2
																																							SNAI1
																																							HTR2C
																																							GNG10
																																							GNG5
																																							GNG3
																																							GNG12
																																							GNGT2
																																							GNG13
																																							GNG4
																																							PDCL
																																							GNB2
																																							GNG7
																																							GNG8
																																							GNG11
																																							GNGT1
																																							NTSR1
																																							GNB5
																																							TACR2
																																							CCK
																																							NTSR2
																																							TAC1
																																							NPS
																																							GNB4
																																							GNB3
																																							ARRB1
																																							GCG
																																							TRH
																																							ADRBK1
																																							HCRT
																																							NTS
																																							GRM1
																																							CCKBR
																																							TACR1
																																							GRM5
																																							F2RL2
																																							OXT
																																							HTR2A
																																							EDN1
																																							OXTR
																																							PLCB1
																																							EDNRB
																																							EDNRA
																																							GRK5
																																							CHRM1
																																							P2RY1
																																							KALRN
																																							NRP1
																																							PTK2
																																							VEGFB
																																							PGF
																																							SYK
																																							FGFR2
																																							NTRK1
																																							CD247
																																							NPHS1
																																							FIGF
																																							NCK1
																																							SHC2
																																							CD2AP
																																							FLT4
																																							SEMA3A
																																							MAOB
																																							UGT1A1
																																							DDC
																																							ADH1B
																																							ASMT
																																							DBH
																																							COMT
																																							EPHX1
																																							HNMT
																																							CYP2C19
																																							AOC1
																																							CYP2E1
																																							PAH
																																							CYP3A4
																																							CYP1B1
																																							CYP1A1
																																							FMO3
																																							FMO1
																																							ALDH2
																																							CYP2D6
																																							ALDH3A2
																																							MAOA
																																							AOX1
																																							AKR1A1
																																							AOC3
																																							ALDH3B1
																																							ALDH1B1
																																							ALDH3B2
																																							UGT1A8
																																							AANAT
																																							UGT2B7
																																							TH
																																							NR1I2
																																							TPH2
																																							HDC
																																							PNMT
																																							AOC2
																																							TPH1
																																							CYP2C9
																																							CAT
																																							INMT
																																							ADH1C
																																							ALDH3A1
																																							ADH1A
																																							LSS
																																							NSDHL
																																							HMGCS1
																																							MSMO1
																																							FDFT1
																																							SQLE
																																							IDI1
																																							PMVK
																																							FDPS
																																							AMER1
																																							MVK
																																							INSIG1
																																							HMGCR
																																							TM7SF2
																																							SC5D
																																							ACAT2
																																							DHCR24
																																							CH25H
																																							MVD
																																							HMGCS2
																																							DHCR7
																																							SCAP
																																							LBR
																																							EBP
																																							MBTPS2
																																							DHDDS
																																							PDSS1
																																							GGPS1
																																							HSD17B7
																																							IDI2
																																							C14orf1
																																							CYP7B1
																																							ACAT1
																																							CYP51A1
																																							KPNB1
																																							INSIG2
																																							MAPKAPK3
																																							CDC25B
																																							MAP2K6
																																							ATF2
																																							DUSP1
																																							HSPB1
																																							MAP2K3
																																							TNF
																																							DUSP9
																																							MKNK1
																																							MAP2K1
																																							TAB1
																																							NOS1
																																							FKBP1B
																																							DLG4
																																							PPP3CA
																																							NFATC1
																																							MYLK
																																							GRIN2B
																																							RYR2
																																							NOS1AP
																																							RYR1
																																							GATM
																																							AZIN2
																																							PRKCA
																																							ATP2B4
																																							GRIN2A
																																							DLGAP1
																																							PPP3R1
																																							CACNA1C
																																							RASD1
																																							NOS2
																																							TRADD
																																							IKBKG
																																							RIPK1
																																							MAP3K7
																																							IKBKB
																																							RELA
																																							NFKB1
																																							TAB2
																																							TYK2
																																							CHUK
																																							TNFRSF1B
																																							TRAF2
																																							IL12RB1
																																							NFKBIA
																																							STAT6
																																							IL12B
																																							CALM3
																																							IFNAR1
																																							TNFRSF1A
																																							CALM2
																																							SHH
																																							SYVN1
																																							SEL1L
																																							VCP
																																							PTCH1
																																							GLI2
																																							SUFU
																																							BMPR1A
																																							AMFR
																																							GLI3
																																							BMPR1B
																																							CUBN
																																							NOG
																																							ERLEC1
																																							CENPJ
																																							HHIP
																																							OS9
																																							DERL1
																																							STIL
																																							BMP4
																																							STK36
																																							BOC
																																							PTCH2
																																							CDON
																																							SMO
																																							RGMB
																																							GPC3
																																							GAS1
																																							DHH
																																							IHH
																																							HHAT
																																							GPC5
																																							DISP2
																																							SCUBE2
																																							DISP1
																																							DERL2
																																							GLI1
																																							LRP2
																																							PLK4
																																							CHRD
																																							S1PR5
																																							CX3CR1
																																							CCR2
																																							IL10
																																							CHRM2
																																							TAS2R19
																																							GPR37
																																							GNAO1
																																							CCL2
																																							RTKN
																																							CX3CL1
																																							NET1
																																							SLC6A2
																																							SNAP23
																																							VAMP8
																																							SNAP25
																																							STX6
																																							VAMP2
																																							SYT1
																																							STXBP1
																																							CPLX1
																																							VAMP7
																																							STXBP2
																																							VAMP4
																																							UNC13B
																																							STX1A
																																							TXLNA
																																							NCS1
																																							ADCY7
																																							SLC18A2
																																							SLC18A1
																																							SLC5A4
																																							SLC5A2
																																							RSC1A1
																																							YRDC
																																							SCRT1
																																							SLC22A6
																																							SNAP29
																																							CAMK2B
																																							PINK1
																																							YES1
																																							CAMK2A
																																							ZEB1
																																							SNCA
																																							JUP
																																							PARK2
																																							CAMK2D
																																							FLOT2
																																							PRKCB
																																							FLOT1
																																							DRD1
																																							DRD5
																																							CAMK2G
																																							PRKCG
																																							SNCAIP
																																							VAV1
																																							UBC
																																							GRAP2
																																							FYB
																																							TREM2
																																							CD19
																																							ITK
																																							CRK
																																							LAT
																																							PLCG2
																																							CD79B
																																							BLNK
																																							PTPN6
																																							CLEC1B
																																							FCER1G
																																							VAV2
																																							CBLB
																																							CR2
																																							CLEC7A
																																							LCP2
																																							CD79A
																																							SPHK2
																																							IL12A
																																							SOCS3
																																							LEPR
																																							GHR
																																							PDGFA
																																							STAT2
																																							SGPL1
																																							SOCS1
																																							STAT4
																																							SPHK1
																																							SGPP1
																																							SGPP2
																																							ACER3
																																							ASAH2
																																							IL12RB2
																																							KDSR
																																							PPAP2B
																																							ASAH1
																																							ACER2
																																							MPL
																																							ACER1
																																							PPAP2C
																																							DEGS1
																																							DEGS2
																																							PDGFRA
																																							ARNT
																																							ARNT2
																																							CES1
																																							CHST10
																																							CYP1A2
																																							CYP3A7
																																							SULT1E1
																																							NR1I3
																																							CYP2A6
																																							CYP2C8
																																							CYP2B6
																																							AHRR
																																							SLC35A2
																																							CYP3A5
																																							CES2
																																							CYP2C18
																																							CBR3
																																							NAT2
																																							B3GAT2
																																							AHR
																																							GUSB
																																							HSD17B2
																																							TRPV3
																																							ORAI1
																																							KRT10
																																							PRKACB
																																							KRT1
																																							PRKACG
																																							KRT77
																																							STIM1
																																							AKAP5
																																							KRT2
																																							SPTB
																																							NPHS2
																																							TRPC1
																																							ITPR3
																																							ORAI2
																																							TRPC3
																																							TRPC6
																																							TRPM8
																																							ITPR1
																																							TRPM6
																																							TRPM7
																																							TRPM3
																																							ORAI3
																																							RNPEP
																																							PKD2L1
																																							TRPM1
																																							SNX11
																																							PKD2L2
																																							PRKAR2B
																																							KRT5
																																							TRPC5
																																							TRPM4
																																							ASPA
																																							SPHKAP
																																							ARAF
																																							LYN
																																							NF1
																																							PECAM1
																																							RASA1
																																							FCER1A
																																							SLC6A4
																																							NTF4
																																							CRHR1
																																							BDNF
																																							UCN
																																							NTRK2
																																							HTR1B
																																							HTR7
																																							HTR1D
																																							HTR3A
																																							HTR2B
																																							NGFR

## Sheet: drugbank-String
S1PR5	HDAC1	S1PR1	S1PR3	S1PR4	SPHK1	CYP2E1	CYP4F2	SLC1A2	SLC1A3	ABCB1	ABCC1		In total	CCL5
														RHOA
CCL5	AEBP2	AKT1	AKT1	RHOA	ACER1	ADH1A	ADH1B	AQP4	ABAT	ABCB1	ABCC1			RGS14
RHOA	BAZ1A	MTOR	MTOR	CCL5	ACER2	ADH1B	ADH1C	EEF2	ALDH18A1	ABCB4	ABCG2			GNB1
RGS14	BAZ1B	CTNND1	GNB1	RGS14	ACER3	ADH1C	ALDH2	FAM171B	ALDH1L1	APITD1	MRPL11			GNAI1
GNB1	CHD3	FYN	RPS6KA1	GNB1	ARAF	ADH4	ALOX12	GFAP	ALDH4A1	ATM	MRPL13			CXCR4
GNAI1	CHD4	PDGFRB	CTNND1	CXCR4	ASAH1	ADH5	ALOX12B	GLUL	AQP4	BCL2L1	MRPL16			CXCR2
CXCR4	EED	CTNNB1	RHOA	GNAI1	ASAH2	ADH6	ALOX15	GRIA1	CPS1	CAV1	MRPL17			CCL21
CXCR2	EP300	JAK2	RGS14	CXCR2	BLNK	ADH7	ALOX15B	GRIA2	FABP7	CD44	MRPL2			CX3CR1
CCL21	EZH1	CXCR4	DUSP6	CCL21	BRAF	ALDH2	ALOX5	GRIN2B	GAD1	CLSPN	MRPL27			CCR2
CX3CR1	EZH2	LCK	GNAI1	CXCR3	DEGS1	ALDH3A1	ALOX5AP	GRM5	GAD2	CREBBP	MRPL33			IL10
CCR2	FOXO3	EGFR	CXCR4	CXCL8	DEGS2	ALDH3A2	BGLAP	KCNJ10	GART	CYP2C19	MRPS10			CXCL8
IL10	GATAD2A	PDGFB	PEA15	CCL19	DUSP6	ALDH3B2	CYP2B6	MTDH	GFAP	CYP2D6	MRPS11			CCL19
CXCL8	GATAD2B	SRC	CCL21	DUSP6	EGFR	ALOX5	CYP2C19	RPL10L	GFPT1	CYP3A4	MRPS15			CXCL13
CCL19	HAT1	CCL21	GNG2	PTPN11	FCER1A	CYP1A1	CYP2C8	RPL13	GFPT2	CYP3A5	MRPS16			GNG2
CXCL13	HDAC1	CCL19	CXCL13	CXCL13	HRAS	CYP1A2	CYP2C9	RPL15	GLS	EGF	MRPS2			ARHGEF12
GNG2	HDAC2	CXCR5	HSP90AA1	GNA13	JUN	CYP1B1	CYP2E1	RPL17	GLS2	EGFR	MRPS25			CXCL12
ARHGEF12	HDAC3	PPP2CA	GNA13	ARHGEF12	KDSR	CYP2B6	CYP2J2	RPL18A	GLUD1	EP300	MRPS35			CCR7
CXCL12	HIF1A	HSP90AA1	RICTOR	CXCL9	KRAS	CYP2C9	CYP2U1	RPL19	GLUD2	FANCM	MRPS5			CCR5
CCR7	JARID2	CXCL13	MAPK3	CXCL12	LCP2	CYP2E1	CYP3A4	RPL23A	GLUL	MAPK8	MRPS7			CXCR1
CCR5	KDM1A	RICTOR	GSK3B	CXCL10	LYN	CYP3A4	CYP4A11	RPL3	MTHFD1	MCM2	SNAP23			CHRM2
CXCR1	MBD2	STAT3	CXCL12	CCR7	MAP2K1	CYP4A11	CYP4F2	RPL32	MTHFD2	MCM4	STX4			CXCR6
CHRM2	MBD3	GSK3B	SRC	CCR5	MAPK3	CYP4F2	CYP4F3	RPL35	PPAT	MCM6	STXBP3			ARHGEF11
CXCR6	MEF2A	CXCL12	TSC2	FPR1	MLLT4	CYP4F3	CYP4F8	RPL37	SHMT1	MDM2	VAMP2			LPAR5
ARHGEF11	MTA1	FOXO3	GNAQ	CXCR1	NRAS	IL1B	F2	RPL38	SLC1A2	MRPL13	TMOD2			S1PR5
LPAR5	MTA2	FOXO1	PDPK1	GPSM3	PECAM1	NAT1	F7	RPL3L	SLC1A3	MRPL16	MRPS9			GNA12
S1PR5	MTA3	MAPK3	FOXO3	ARHGEF11	PIK3CA	NR1I2	F9	RPL4	SHMT2	MRPL17	VAMP3			TAS2R19
GNA12	MXD1	CXCR3	PPP2CA	GPR183	PIK3CG	NR1I3	GGCX	RPL8	NOTCH1	MRPS5				GPR37
TAS2R19	NCOR1	PDPK1	CXCL8	LPAR5	PLCG1	PTGDS	IL1B	RPS11	SLC6A1	MRPS7				ARHGDIA
GPR37	NCOR2	S1PR1	PIK3CA	DRD3	PPAP2B	PTGES	IL4	RPS12	PRNP	NR1I2				S1PR4
ARHGDIA	PHF12	PIK3CA	S1PR3	GNG2	PPAP2C	PTGES2	LTA4H	RPS16	SLC38A2	PPIG				ARHGEF25
S1PR4	RARA	CCR9	GNAI2	P2RY14	PTPN11	PTGIS	PTGDS	RPS23		RPA1				GNAO1
ARHGEF25	RBBP4	CXCR6	NMUR1	ARHGAP35	RAF1	PTGS2	PTGES	RPS27A		RPA3				CCL2
GNAO1	RBBP7	S1PR2	HTR1A	GNA12	RASA1	UGT1A1	PTGES2	RPS3		TAF1				ARHGAP35
CCL2	RCOR1	GPR183	ARHGEF12	MAPK3	SGPL1	ESD	PTGIS	RPS9		TAF7				ARHGAP1
ARHGAP35	SIN3A	GPER1	LPAR5	NMUR1	SGPP1	ALDH9A1	PTGS1	SLC17A7		TIPIN				ROCK2
ARHGAP1	SIN3B	PLCG1	GNA15	ARHGDIA	SGPP2	UGT2B7	PTGS2	SLC1A2		TP53				RTKN
ROCK2	SIRT1	NOS3	NOS3	ARHGEF25	SOS1	UGT1A8	COTL1	SLC1A3		ABCF2				PKN3
RTKN	SMARCA5	CCR7	ARHGEF11	ROCK2	SPHK1	EPHX1	LTC4S	SEC61A1		SLCO1B1				CX3CL1
PKN3	SUDS3	TSC2	MAPK1	ARHGAP1	SYK	NAT2	EPHX1	SLC38A2		SLCO1B3				ARHGDIB
CX3CL1	SUZ12	CD4	ARHGDIA	PKN3	VAV1	FMO1	VKORC1	SLC7A11		ENSG00000257046				NET1
ARHGDIB	TBL1XR1	VHL	CCR7	ARHGDIB	RALGDS	FMO3	PROS1	SLC29A1		WRN				AKT1
NET1	TP53	CD69	GNA11	S1PR4	SPHKAP	STAT3	STAT3	SLC6A1		MRPS9				MTOR
														CTNND1
														FYN
														PDGFRB
														CTNNB1
														JAK2
														LCK
														EGFR
														PDGFB
														SRC
														CXCR5
														PPP2CA
														HSP90AA1
														RICTOR
														STAT3
														GSK3B
														FOXO3
														FOXO1
														MAPK3
														CXCR3
														PDPK1
														S1PR1
														PIK3CA
														CCR9
														S1PR2
														GPR183
														GPER1
														PLCG1
														NOS3
														TSC2
														CD4
														VHL
														CD69
														DUSP6
														PTPN11
														GNA13
														CXCL9
														CXCL10
														FPR1
														GPSM3
														DRD3
														P2RY14
														NMUR1
														ADH1A
														ADH1B
														ADH1C
														ADH4
														ADH5
														ADH6
														ADH7
														ALDH2
														ALDH3A1
														ALDH3A2
														ALDH3B2
														ALOX5
														CYP1A1
														CYP1A2
														CYP1B1
														CYP2B6
														CYP2C9
														CYP2E1
														CYP3A4
														CYP4A11
														CYP4F2
														CYP4F3
														IL1B
														NAT1
														NR1I2
														NR1I3
														PTGDS
														PTGES
														PTGES2
														PTGIS
														PTGS2
														UGT1A1
														ESD
														ALDH9A1
														UGT2B7
														UGT1A8
														EPHX1
														NAT2
														FMO1
														FMO3
														AQP4
														EEF2
														FAM171B
														GFAP
														GLUL
														GRIA1
														GRIA2
														GRIN2B
														GRM5
														KCNJ10
														MTDH
														RPL10L
														RPL13
														RPL15
														RPL17
														RPL18A
														RPL19
														RPL23A
														RPL3
														RPL32
														RPL35
														RPL37
														RPL38
														RPL3L
														RPL4
														RPL8
														RPS11
														RPS12
														RPS16
														RPS23
														RPS27A
														RPS3
														RPS9
														SLC17A7
														SLC1A2
														SLC1A3
														SEC61A1
														SLC38A2
														SLC7A11
														SLC29A1
														SLC6A1
														ABCB1
														ABCB4
														APITD1
														ATM
														BCL2L1
														CAV1
														CD44
														CLSPN
														CREBBP
														CYP2C19
														CYP2D6
														CYP3A5
														EGF
														EP300
														FANCM
														MAPK8
														MCM2
														MCM4
														MCM6
														MDM2
														MRPL13
														MRPL16
														MRPL17
														MRPS5
														MRPS7
														PPIG
														RPA1
														RPA3
														TAF1
														TAF7
														TIPIN
														TP53
														ABCF2
														SLCO1B1
														SLCO1B3
														ENSG00000257046
														WRN
														MRPS9
														AEBP2
														BAZ1A
														BAZ1B
														CHD3
														CHD4
														EED
														EZH1
														EZH2
														GATAD2A
														GATAD2B
														HAT1
														HDAC1
														HDAC2
														HDAC3
														HIF1A
														JARID2
														KDM1A
														MBD2
														MBD3
														MEF2A
														MTA1
														MTA2
														MTA3
														MXD1
														NCOR1
														NCOR2
														PHF12
														RARA
														RBBP4
														RBBP7
														RCOR1
														SIN3A
														SIN3B
														SIRT1
														SMARCA5
														SUDS3
														SUZ12
														TBL1XR1
														RPS6KA1
														PEA15
														GNAQ
														S1PR3
														GNAI2
														HTR1A
														GNA15
														MAPK1
														GNA11
														ACER1
														ACER2
														ACER3
														ARAF
														ASAH1
														ASAH2
														BLNK
														BRAF
														DEGS1
														DEGS2
														FCER1A
														HRAS
														JUN
														KDSR
														KRAS
														LCP2
														LYN
														MAP2K1
														MLLT4
														NRAS
														PECAM1
														PIK3CG
														PPAP2B
														PPAP2C
														RAF1
														RASA1
														SGPL1
														SGPP1
														SGPP2
														SOS1
														SPHK1
														SYK
														VAV1
														RALGDS
														SPHKAP
														ALOX12
														ALOX12B
														ALOX15
														ALOX15B
														ALOX5AP
														BGLAP
														CYP2C8
														CYP2J2
														CYP2U1
														CYP4F8
														F2
														F7
														F9
														GGCX
														IL4
														LTA4H
														PTGS1
														COTL1
														LTC4S
														VKORC1
														PROS1
														ABAT
														ALDH18A1
														ALDH1L1
														ALDH4A1
														CPS1
														FABP7
														GAD1
														GAD2
														GART
														GFPT1
														GFPT2
														GLS
														GLS2
														GLUD1
														GLUD2
														MTHFD1
														MTHFD2
														PPAT
														SHMT1
														SHMT2
														NOTCH1
														PRNP
														ABCC1
														ABCG2
														MRPL11
														MRPL2
														MRPL27
														MRPL33
														MRPS10
														MRPS11
														MRPS15
														MRPS16
														MRPS2
														MRPS25
														MRPS35
														SNAP23
														STX4
														STXBP3
														VAMP2
														TMOD2
														VAMP3

## Sheet: swiss and drugbank
SwissTarget	drugbank			human swiss and bank	SwissTarget
S1PR1	CCL5				S1PR1
AKT1	RHOA				AKT1
MTOR	RGS14				MTOR
CTNND1	GNB1				CTNND1
FYN	GNAI1				FYN
PDGFRB	CXCR4				PDGFRB
CTNNB1	CXCR2				CTNNB1
JAK2	CCL21				JAK2
CXCR4	CX3CR1				CXCR4
LCK	CCR2				LCK
EGFR	IL10				EGFR
PDGFB	CXCL8				PDGFB
SRC	CCL19				SRC
CCL21	CXCL13				CCL21
CCL19	GNG2				CCL19
CXCR5	ARHGEF12				CXCR5
PPP2CA	CXCL12				PPP2CA
HSP90AA1	CCR7				HSP90AA1
CXCL13	CCR5				CXCL13
RICTOR	CXCR1				RICTOR
STAT3	CHRM2				STAT3
GSK3B	CXCR6				GSK3B
CXCL12	ARHGEF11				CXCL12
FOXO3	LPAR5				FOXO3
FOXO1	S1PR5				FOXO1
MAPK3	GNA12				MAPK3
CXCR3	TAS2R19				CXCR3
PDPK1	GPR37				PDPK1
PIK3CA	ARHGDIA				PIK3CA
CCR9	S1PR4				CCR9
CXCR6	ARHGEF25				CXCR6
S1PR2	GNAO1				S1PR2
GPR183	CCL2				GPR183
GPER1	ARHGAP35				GPER1
PLCG1	ARHGAP1				PLCG1
NOS3	ROCK2				NOS3
CCR7	RTKN				CCR7
TSC2	PKN3				TSC2
CD4	CX3CL1				CD4
VHL	ARHGDIB				VHL
CD69	NET1				CD69
ROCK2	AKT1				ROCK2
EFTUD2	MTOR				EFTUD2
BCAS2	CTNND1				BCAS2
SNRPB	FYN				SNRPB
PRPF19	PDGFRB				PRPF19
CWC15	CTNNB1				CWC15
PRPF8	JAK2				PRPF8
SNRNP200	LCK				SNRNP200
CDC5L	EGFR				CDC5L
RHOA	PDGFB				RHOA
SF3B1	SRC				SF3B1
SF3B3	CXCR5				SF3B3
SF3A3	PPP2CA				SF3A3
PLRG1	HSP90AA1				PLRG1
CDC42	RICTOR				CDC42
EIF4A3	STAT3				EIF4A3
SF3B2	GSK3B				SF3B2
SNW1	FOXO3				SNW1
SNRNP40	FOXO1				SNRNP40
ARHGEF11	MAPK3				ARHGEF11
WAS	CXCR3				WAS
ARHGEF12	PDPK1				ARHGEF12
PPP1R12A	S1PR1				PPP1R12A
CTNNBL1	PIK3CA				CTNNBL1
RAC1	CCR9				RAC1
ROCK1	S1PR2				ROCK1
CFL1	GPR183				CFL1
SNRPD3	GPER1				SNRPD3
ARHGEF28	PLCG1				ARHGEF28
MSN	NOS3				MSN
MYL12B	TSC2				MYL12B
RDX	CD4				RDX
EZR	VHL				EZR
PPP1R12B	CD69				PPP1R12B
RHOC	DUSP6				RHOC
MYL9	PTPN11				MYL9
PTEN	GNA13				PTEN
PAK1	CXCL9				PAK1
SF3A1	CXCL10				SF3A1
RHOB	FPR1				RHOB
MYL2	GPSM3				MYL2
PARP1	DRD3				PARP1
RFC4	P2RY14				RFC4
RFC5	NMUR1				RFC5
RFC3	ADH1A				RFC3
RPA2	ADH1B				RPA2
BLM	ADH1C				BLM
XRCC5	ADH4				XRCC5
PCNA	ADH5				PCNA
MRE11A	ADH6				MRE11A
CREB1	ADH7				CREB1
WRN	ALDH2				WRN
ERCC4	ALDH3A1				ERCC4
SENP1	ALDH3A2				SENP1
FEN1	ALDH3B2				FEN1
RAD52	ALOX5				RAD52
TIPIN	CYP1A1				TIPIN
XRCC6	CYP1A2				XRCC6
DDB1	CYP1B1				DDB1
XPA	CYP2B6				XPA
RAD50	CYP2C9				RAD50
RPA1	CYP2E1				RPA1
SUMO1	CYP3A4				SUMO1
SMARCAL1	CYP4A11				SMARCAL1
PARG	CYP4F2				PARG
UBE2I	CYP4F3				UBE2I
CHD1L	IL1B				CHD1L
LIG1	NAT1				LIG1
POLB	NR1I2				POLB
XPC	NR1I3				XPC
CASP7	PTGDS				CASP7
PRKDC	PTGES				PRKDC
DDB2	PTGES2				DDB2
NBN	PTGIS				NBN
RPA3	PTGS2				RPA3
APEX1	UGT1A1				APEX1
RFC2	ESD				RFC2
CASP3	ALDH9A1				CASP3
PIAS4	UGT2B7				PIAS4
CREBBP	UGT1A8				CREBBP
ERCC1	EPHX1				ERCC1
AIFM1	NAT2				AIFM1
HSP90AB1	FMO1				HSP90AB1
VEGFA	FMO3				VEGFA
ASS1	AQP4				ASS1
HIF1A	EEF2				HIF1A
STIP1	FAM171B				STIP1
MAPK8	GFAP				MAPK8
HSPA8	GLUL				HSPA8
JUN	GRIA1				JUN
VEGFC	GRIA2				VEGFC
PTGES3	GRIN2B				PTGES3
MAPK9	GRM5				MAPK9
BDKRB2	KCNJ10				BDKRB2
CAV1	MTDH				CAV1
EGLN1	RPL10L				EGLN1
FLT1	RPL13				FLT1
ESR1	RPL15				ESR1
CALM1	RPL17				CALM1
NOSTRIN	RPL18A				NOSTRIN
ASL	RPL19				ASL
NOSIP	RPL23A				NOSIP
ARG2	RPL3				ARG2
ARG1	RPL32				ARG1
ESR2	RPL35				ESR2
CAV3	RPL37				CAV3
PRKCD	RPL38				PRKCD
ATF3	RPL3L				ATF3
HIF1AN	RPL4				HIF1AN
FOS	RPL8				FOS
KDR	RPS11				KDR
OTC	RPS12				OTC
CDC37	RPS16				CDC37
KNG1	RPS23				KNG1
S1PR4	RPS27A				S1PR4
CCL5	RPS3				CCL5
RGS14	RPS9				RGS14
GNB1	SLC17A7				GNB1
GNAI1	SLC1A2				GNAI1
CXCR2	SLC1A3				CXCR2
CXCL8	SEC61A1				CXCL8
DUSP6	SLC38A2				DUSP6
PTPN11	SLC7A11				PTPN11
GNA13	SLC29A1				GNA13
CXCL9	SLC6A1				CXCL9
CXCL10	ABCB1				CXCL10
CCR5	ABCB4				CCR5
FPR1	APITD1				FPR1
CXCR1	ATM				CXCR1
GPSM3	BCL2L1				GPSM3
LPAR5	CAV1				LPAR5
DRD3	CD44				DRD3
GNG2	CLSPN				GNG2
P2RY14	CREBBP				P2RY14
ARHGAP35	CYP2C19				ARHGAP35
GNA12	CYP2D6				GNA12
NMUR1	CYP3A5				NMUR1
ARHGDIA	EGF				ARHGDIA
ARHGEF25	EP300				ARHGEF25
ARHGAP1	FANCM				ARHGAP1
PKN3	MAPK8				PKN3
ARHGDIB	MCM2				ARHGDIB
S1PR3	MCM4				S1PR3
RPS6KA1	MCM6				RPS6KA1
PEA15	MDM2				PEA15
GNAQ	MRPL13				GNAQ
GNAI2	MRPL16				GNAI2
HTR1A	MRPL17				HTR1A
GNA15	MRPS5				GNA15
MAPK1	MRPS7				MAPK1
GNA11	PPIG				GNA11
MAPKAPK2	RPA1				MAPKAPK2
APLNR	RPA3				APLNR
DUSP16	TAF1				DUSP16
APLN	TAF7				APLN
GPR18	TIPIN				GPR18
MCHR2	TP53				MCHR2
MAPK14	ABCF2				MAPK14
MAPK8IP1	SLCO1B1				MAPK8IP1
NFATC3	SLCO1B3				NFATC3
AKT1S1	ENSG00000257046				AKT1S1
APAF1	WRN				APAF1
CASP9	MRPS9				CASP9
CCNA2	AEBP2				CCNA2
CCND1	BAZ1A				CCND1
CCND3	BAZ1B				CCND3
CCNE1	CHD3				CCNE1
CDH1	CHD4				CDH1
CDK2	EED				CDK2
CDK4	EZH1				CDK4
CDKN1A	EZH2				CDKN1A
CDKN1B	GATAD2A				CDKN1B
CTNNA1	GATAD2B				CTNNA1
EIF4E	HAT1				EIF4E
EIF4EBP1	HDAC1				EIF4EBP1
FKBP1A	HDAC2				FKBP1A
INS	HDAC3				INS
MAPKAP1	HIF1A				MAPKAP1
MLST8	JARID2				MLST8
node2	KDM1A				node2
PPP2R1A	MBD2				PPP2R1A
PPP2R1B	MBD3				PPP2R1B
RHEB	MEF2A				RHEB
RPS6KB1	MTA1				RPS6KB1
RPTOR	MTA2				RPTOR
CCNT1	MTA3				CCNT1
CDK1	MXD1				CDK1
AFF4	NCOR1				AFF4
POLR2E	NCOR2				POLR2E
GTF2H1	PHF12				GTF2H1
POLR2A	RARA				POLR2A
SUPT5H	RBBP4				SUPT5H
POLR2B	RBBP7				POLR2B
POLR2F	RCOR1				POLR2F
GTF2H3	SIN3A				GTF2H3
CDC20	SIN3B				CDC20
SUPT4H1	SIRT1				SUPT4H1
POLR2K	SMARCA5				POLR2K
MNAT1	SUDS3				MNAT1
POLR2L	SUZ12				POLR2L
POLR2H	TBL1XR1				POLR2H
CCNB2	RPS6KA1				CCNB2
POLR2G	PEA15				POLR2G
POLR2I	GNAQ				POLR2I
CDC73	S1PR3				CDC73
CCNE2	GNAI2				CCNE2
GTF2F1	HTR1A				GTF2F1
CDK9	GNA15				CDK9
CTR9	MAPK1				CTR9
CCNH	GNA11				CCNH
HEXIM1	ACER1				HEXIM1
MLLT3	ACER2				MLLT3
LEO1	ACER3				LEO1
CDK12	ARAF				CDK12
ELL3	ASAH1				ELL3
CDK7	ASAH2				CDK7
BRD4	BLNK				BRD4
MLLT1	BRAF				MLLT1
ELL2	DEGS1				ELL2
CCNB1	DEGS2				CCNB1
POLR2C	FCER1A				POLR2C
CETP	HRAS				CETP
APOA1	JUN				APOA1
APOA2	KDSR				APOA2
LDLR	KRAS				LDLR
FGG	LCP2				FGG
AHSG	LYN				AHSG
ABCA1	MAP2K1				ABCA1
MTTP	MLLT4				MTTP
APOB	NRAS				APOB
APOE	PECAM1				APOE
APP	PIK3CG				APP
LPA	PPAP2B				LPA
GPIHBP1	PPAP2C				GPIHBP1
APOC2	RAF1				APOC2
APOC1	RASA1				APOC1
LCAT	SGPL1				LCAT
PCSK9	SGPP1				PCSK9
APOA5	SGPP2				APOA5
ALB	SOS1				ALB
APOA4	SPHK1				APOA4
ITIH2	SYK				ITIH2
AFP	VAV1				AFP
FGA	RALGDS				FGA
CLU	SPHKAP				CLU
LPL	ALOX12				LPL
LRP8	ALOX12B				LRP8
NR1H3	ALOX15				NR1H3
TF	ALOX15B				TF
APOL1	ALOX5AP				APOL1
LIPC	BGLAP				LIPC
APOF	CYP2C8				APOF
LDLRAP1	CYP2J2				LDLRAP1
APOM	CYP2U1				APOM
LRP1	CYP4F8				LRP1
APOC3	F2				APOC3
PON1	F7				PON1
PLA2G7	F9				PLA2G7
SREBF1	GGCX				SREBF1
SREBF2	IL4				SREBF2
NR1H2	LTA4H				NR1H2
ANGPTL4	PTGS1				ANGPTL4
CHEK1	COTL1				CHEK1
CDC7	LTC4S				CDC7
TOP3A	VKORC1				TOP3A
ORC3	PROS1				ORC3
CDT1	ABAT				CDT1
RMI1	ALDH18A1				RMI1
FANCM	ALDH1L1				FANCM
MCM10	ALDH4A1				MCM10
MDM4	CPS1				MDM4
CDC45	FABP7				CDC45
MCM4	GAD1				MCM4
MCM2	GAD2				MCM2
MCM3	GART				MCM3
MCM5	GFPT1				MCM5
TIMELESS	GFPT2				TIMELESS
MCM7	GLS				MCM7
ORC1	GLS2				ORC1
ATM	GLUD1				ATM
MCM6	GLUD2				MCM6
MCMBP	MTHFD1				MCMBP
RAD9A	MTHFD2				RAD9A
TP53	PPAT				TP53
CLSPN	SHMT1				CLSPN
ORC2	SHMT2				ORC2
RAD51	NOTCH1				RAD51
EXO1	PRNP				EXO1
RAD17	ABCC1				RAD17
CDC25C	ABCG2				CDC25C
ATR	MRPL11				ATR
TOPBP1	MRPL2				TOPBP1
CDC25A	MRPL27				CDC25A
HUS1	MRPL33				HUS1
MLH1	MRPS10				MLH1
MDM2	MRPS11				MDM2
CDC6	MRPS15				CDC6
CSF1R	MRPS16				CSF1R
ITGB3	MRPS2				ITGB3
GRB2	MRPS25				GRB2
BCAR1	MRPS35				BCAR1
C1QC	SNAP23				C1QC
ITGAM	STX4				ITGAM
C1QA	STXBP3				C1QA
PTPN1	VAMP2				PTPN1
CSF1	TMOD2				CSF1
HRAS	VAMP3				HRAS
SOS1					SOS1
SHC1					SHC1
TLR4					TLR4
IL34					IL34
ITGB6					ITGB6
ZAP70					ZAP70
NRP2					NRP2
IGF1R					IGF1R
PTPN2					PTPN2
PXN					PXN
CBL					CBL
VAV3					VAV3
PIK3CG					PIK3CG
TYROBP					TYROBP
GAB2					GAB2
SDC1					SDC1
C1QB					C1QB
MLLT4					MLLT4
ITGA2B					ITGA2B
CD163					CD163
RALGDS					RALGDS
LY96					LY96
ITGAV					ITGAV
ANK1					ANK1
RAF1					RAF1
SPI1					SPI1
CNR2					CNR2
OPRL1					OPRL1
NPY					NPY
PDYN					PDYN
OPRM1					OPRM1
DRD2					DRD2
PTPRC					PTPRC
GABBR1					GABBR1
GPR55					GPR55
NPY5R					NPY5R
LPAR2					LPAR2
LPAR3					LPAR3
POMC					POMC
LPAR1					LPAR1
CNR1					CNR1
PENK					PENK
SST					SST
PNOC					PNOC
NPY1R					NPY1R
CCL25					CCL25
ADRA2C					ADRA2C
ADRA2B					ADRA2B
ADORA3					ADORA3
NPY2R					NPY2R
GAL					GAL
ACKR3					ACKR3
CCL20					CCL20
OPRK1					OPRK1
ADRA2A					ADRA2A
GABBR2					GABBR2
OPRD1					OPRD1
SLC6A3					SLC6A3
DRD4					DRD4
GNAI3					GNAI3
SSTR2					SSTR2
SSTR5					SSTR5
MC4R					MC4R
SSTR3					SSTR3
MC1R					MC1R
MC2R					MC2R
RGS10					RGS10
GRM2					GRM2
AGRP					AGRP
CRH					CRH
MC5R					MC5R
SSTR1					SSTR1
SSTR4					SSTR4
FAAH					FAAH
MC3R					MC3R
ERBB2					ERBB2
PIK3R1					PIK3R1
FER					FER
AXIN1					AXIN1
CTNNBIP1					CTNNBIP1
TGFA					TGFA
KRAS					KRAS
AREG					AREG
NRG1					NRG1
ERRFI1					ERRFI1
GRB7					GRB7
BTC					BTC
EGF					EGF
ERBB2IP					ERBB2IP
IRS1					IRS1
CD44					CD44
PLXNB1					PLXNB1
APC					APC
GAB1					GAB1
BCL9					BCL9
KIT					KIT
EPO					EPO
SPRY2					SPRY2
STAT1					STAT1
IRF9					IRF9
JAK3					JAK3
IL6					IL6
BRAF					BRAF
JAK1					JAK1
UBE2D2					UBE2D2
NRAS					NRAS
STAT5B					STAT5B
STAT5A					STAT5A
SOCS6					SOCS6
KITLG					KITLG
SNAI2					SNAI2
SH2B3					SH2B3
DOK1					DOK1
EPOR					EPOR
SOS2					SOS2
KDM1A					KDM1A
EZH2					EZH2
RCOR1					RCOR1
PHF21A					PHF21A
HDAC1					HDAC1
HIST2H3PS2					HIST2H3PS2
HDAC2					HDAC2
HMG20B					HMG20B
H2AFX					H2AFX
MYC					MYC
SUZ12					SUZ12
HIST2H2AC					HIST2H2AC
NR2E1					NR2E1
AR					AR
H2AFV					H2AFV
CTBP1					CTBP1
H2AFZ					H2AFZ
RCOR2					RCOR2
SNAI1					SNAI1
HTR2C					HTR2C
GNG10					GNG10
GNG5					GNG5
GNG3					GNG3
GNG12					GNG12
GNGT2					GNGT2
GNG13					GNG13
GNG4					GNG4
PDCL					PDCL
GNB2					GNB2
GNG7					GNG7
GNG8					GNG8
GNG11					GNG11
GNGT1					GNGT1
NTSR1					NTSR1
GNB5					GNB5
TACR2					TACR2
CCK					CCK
NTSR2					NTSR2
TAC1					TAC1
NPS					NPS
GNB4					GNB4
GNB3					GNB3
ARRB1					ARRB1
GCG					GCG
TRH					TRH
ADRBK1					ADRBK1
HCRT					HCRT
NTS					NTS
GRM1					GRM1
CCKBR					CCKBR
TACR1					TACR1
GRM5					GRM5
F2RL2					F2RL2
OXT					OXT
HTR2A					HTR2A
EDN1					EDN1
OXTR					OXTR
PLCB1					PLCB1
EDNRB					EDNRB
EDNRA					EDNRA
GRK5					GRK5
CHRM1					CHRM1
P2RY1					P2RY1
KALRN					KALRN
NRP1					NRP1
PTK2					PTK2
VEGFB					VEGFB
PGF					PGF
SYK					SYK
FGFR2					FGFR2
NTRK1					NTRK1
CD247					CD247
NPHS1					NPHS1
FIGF					FIGF
NCK1					NCK1
SHC2					SHC2
CD2AP					CD2AP
FLT4					FLT4
SEMA3A					SEMA3A
MAOB					MAOB
UGT1A1					UGT1A1
DDC					DDC
ADH1B					ADH1B
ASMT					ASMT
DBH					DBH
COMT					COMT
EPHX1					EPHX1
HNMT					HNMT
CYP2C19					CYP2C19
AOC1					AOC1
CYP2E1					CYP2E1
PAH					PAH
CYP3A4					CYP3A4
CYP1B1					CYP1B1
CYP1A1					CYP1A1
FMO3					FMO3
FMO1					FMO1
ALDH2					ALDH2
CYP2D6					CYP2D6
ALDH3A2					ALDH3A2
MAOA					MAOA
AOX1					AOX1
AKR1A1					AKR1A1
AOC3					AOC3
ALDH3B1					ALDH3B1
ALDH1B1					ALDH1B1
ALDH3B2					ALDH3B2
UGT1A8					UGT1A8
AANAT					AANAT
UGT2B7					UGT2B7
TH					TH
NR1I2					NR1I2
TPH2					TPH2
HDC					HDC
PNMT					PNMT
AOC2					AOC2
TPH1					TPH1
CYP2C9					CYP2C9
CAT					CAT
INMT					INMT
ADH1C					ADH1C
ALDH3A1					ALDH3A1
ADH1A					ADH1A
LSS					LSS
NSDHL					NSDHL
HMGCS1					HMGCS1
MSMO1					MSMO1
FDFT1					FDFT1
SQLE					SQLE
IDI1					IDI1
PMVK					PMVK
FDPS					FDPS
AMER1					AMER1
MVK					MVK
INSIG1					INSIG1
HMGCR					HMGCR
TM7SF2					TM7SF2
SC5D					SC5D
ACAT2					ACAT2
DHCR24					DHCR24
CH25H					CH25H
MVD					MVD
HMGCS2					HMGCS2
DHCR7					DHCR7
SCAP					SCAP
LBR					LBR
EBP					EBP
MBTPS2					MBTPS2
DHDDS					DHDDS
PDSS1					PDSS1
GGPS1					GGPS1
HSD17B7					HSD17B7
IDI2					IDI2
C14orf1					C14orf1
CYP7B1					CYP7B1
ACAT1					ACAT1
CYP51A1					CYP51A1
KPNB1					KPNB1
INSIG2					INSIG2
MAPKAPK3					MAPKAPK3
CDC25B					CDC25B
MAP2K6					MAP2K6
ATF2					ATF2
DUSP1					DUSP1
HSPB1					HSPB1
MAP2K3					MAP2K3
TNF					TNF
DUSP9					DUSP9
MKNK1					MKNK1
MAP2K1					MAP2K1
TAB1					TAB1
NOS1					NOS1
FKBP1B					FKBP1B
DLG4					DLG4
PPP3CA					PPP3CA
NFATC1					NFATC1
MYLK					MYLK
GRIN2B					GRIN2B
RYR2					RYR2
NOS1AP					NOS1AP
RYR1					RYR1
GATM					GATM
AZIN2					AZIN2
PRKCA					PRKCA
ATP2B4					ATP2B4
GRIN2A					GRIN2A
DLGAP1					DLGAP1
PPP3R1					PPP3R1
CACNA1C					CACNA1C
RASD1					RASD1
NOS2					NOS2
TRADD					TRADD
IKBKG					IKBKG
RIPK1					RIPK1
MAP3K7					MAP3K7
IKBKB					IKBKB
RELA					RELA
NFKB1					NFKB1
TAB2					TAB2
TYK2					TYK2
CHUK					CHUK
TNFRSF1B					TNFRSF1B
TRAF2					TRAF2
IL12RB1					IL12RB1
NFKBIA					NFKBIA
STAT6					STAT6
IL12B					IL12B
CALM3					CALM3
IFNAR1					IFNAR1
TNFRSF1A					TNFRSF1A
CALM2					CALM2
SHH					SHH
SYVN1					SYVN1
SEL1L					SEL1L
VCP					VCP
PTCH1					PTCH1
GLI2					GLI2
SUFU					SUFU
BMPR1A					BMPR1A
AMFR					AMFR
GLI3					GLI3
BMPR1B					BMPR1B
CUBN					CUBN
NOG					NOG
ERLEC1					ERLEC1
CENPJ					CENPJ
HHIP					HHIP
OS9					OS9
DERL1					DERL1
STIL					STIL
BMP4					BMP4
STK36					STK36
BOC					BOC
PTCH2					PTCH2
CDON					CDON
SMO					SMO
RGMB					RGMB
GPC3					GPC3
GAS1					GAS1
DHH					DHH
IHH					IHH
HHAT					HHAT
GPC5					GPC5
DISP2					DISP2
SCUBE2					SCUBE2
DISP1					DISP1
DERL2					DERL2
GLI1					GLI1
LRP2					LRP2
PLK4					PLK4
CHRD					CHRD
S1PR5					S1PR5
CX3CR1					CX3CR1
CCR2					CCR2
IL10					IL10
CHRM2					CHRM2
TAS2R19					TAS2R19
GPR37					GPR37
GNAO1					GNAO1
CCL2					CCL2
RTKN					RTKN
CX3CL1					CX3CL1
NET1					NET1
SLC6A2					SLC6A2
SNAP23					SNAP23
VAMP8					VAMP8
SNAP25					SNAP25
STX6					STX6
VAMP2					VAMP2
SYT1					SYT1
STXBP1					STXBP1
CPLX1					CPLX1
VAMP7					VAMP7
STXBP2					STXBP2
VAMP4					VAMP4
UNC13B					UNC13B
STX1A					STX1A
TXLNA					TXLNA
NCS1					NCS1
ADCY7					ADCY7
SLC18A2					SLC18A2
SLC18A1					SLC18A1
SLC5A4					SLC5A4
SLC5A2					SLC5A2
RSC1A1					RSC1A1
YRDC					YRDC
SCRT1					SCRT1
SLC22A6					SLC22A6
SNAP29					SNAP29
CAMK2B					CAMK2B
PINK1					PINK1
YES1					YES1
CAMK2A					CAMK2A
ZEB1					ZEB1
SNCA					SNCA
JUP					JUP
PARK2					PARK2
CAMK2D					CAMK2D
FLOT2					FLOT2
PRKCB					PRKCB
FLOT1					FLOT1
DRD1					DRD1
DRD5					DRD5
CAMK2G					CAMK2G
PRKCG					PRKCG
SNCAIP					SNCAIP
VAV1					VAV1
UBC					UBC
GRAP2					GRAP2
FYB					FYB
TREM2					TREM2
CD19					CD19
ITK					ITK
CRK					CRK
LAT					LAT
PLCG2					PLCG2
CD79B					CD79B
BLNK					BLNK
PTPN6					PTPN6
CLEC1B					CLEC1B
FCER1G					FCER1G
VAV2					VAV2
CBLB					CBLB
CR2					CR2
CLEC7A					CLEC7A
LCP2					LCP2
CD79A					CD79A
SPHK2					SPHK2
IL12A					IL12A
SOCS3					SOCS3
LEPR					LEPR
GHR					GHR
PDGFA					PDGFA
STAT2					STAT2
SGPL1					SGPL1
SOCS1					SOCS1
STAT4					STAT4
SPHK1					SPHK1
SGPP1					SGPP1
SGPP2					SGPP2
ACER3					ACER3
ASAH2					ASAH2
IL12RB2					IL12RB2
KDSR					KDSR
PPAP2B					PPAP2B
ASAH1					ASAH1
ACER2					ACER2
MPL					MPL
ACER1					ACER1
PPAP2C					PPAP2C
DEGS1					DEGS1
DEGS2					DEGS2
PDGFRA					PDGFRA
ARNT					ARNT
ARNT2					ARNT2
CES1					CES1
CHST10					CHST10
CYP1A2					CYP1A2
CYP3A7					CYP3A7
SULT1E1					SULT1E1
NR1I3					NR1I3
CYP2A6					CYP2A6
CYP2C8					CYP2C8
CYP2B6					CYP2B6
AHRR					AHRR
SLC35A2					SLC35A2
CYP3A5					CYP3A5
CES2					CES2
CYP2C18					CYP2C18
CBR3					CBR3
NAT2					NAT2
B3GAT2					B3GAT2
AHR					AHR
GUSB					GUSB
HSD17B2					HSD17B2
TRPV3					TRPV3
ORAI1					ORAI1
KRT10					KRT10
PRKACB					PRKACB
KRT1					KRT1
PRKACG					PRKACG
KRT77					KRT77
STIM1					STIM1
AKAP5					AKAP5
KRT2					KRT2
SPTB					SPTB
NPHS2					NPHS2
TRPC1					TRPC1
ITPR3					ITPR3
ORAI2					ORAI2
TRPC3					TRPC3
TRPC6					TRPC6
TRPM8					TRPM8
ITPR1					ITPR1
TRPM6					TRPM6
TRPM7					TRPM7
TRPM3					TRPM3
ORAI3					ORAI3
RNPEP					RNPEP
PKD2L1					PKD2L1
TRPM1					TRPM1
SNX11					SNX11
PKD2L2					PKD2L2
PRKAR2B					PRKAR2B
KRT5					KRT5
TRPC5					TRPC5
TRPM4					TRPM4
ASPA					ASPA
SPHKAP					SPHKAP
ARAF					ARAF
LYN					LYN
NF1					NF1
PECAM1					PECAM1
RASA1					RASA1
FCER1A					FCER1A
SLC6A4					SLC6A4
NTF4					NTF4
CRHR1					CRHR1
BDNF					BDNF
UCN					UCN
NTRK2					NTRK2
HTR1B					HTR1B
HTR7					HTR7
HTR1D					HTR1D
HTR3A					HTR3A
HTR2B					HTR2B
NGFR					NGFR
					ADH4
					ADH5
					ADH6
					ADH7
					ALOX5
					CYP4A11
					CYP4F2
					CYP4F3
					IL1B
					NAT1
					PTGDS
					PTGES
					PTGES2
					PTGIS
					PTGS2
					ESD
					ALDH9A1
					AQP4
					EEF2
					FAM171B
					GFAP
					GLUL
					GRIA1
					GRIA2
					KCNJ10
					MTDH
					RPL10L
					RPL13
					RPL15
					RPL17
					RPL18A
					RPL19
					RPL23A
					RPL3
					RPL32
					RPL35
					RPL37
					RPL38
					RPL3L
					RPL4
					RPL8
					RPS11
					RPS12
					RPS16
					RPS23
					RPS27A
					RPS3
					RPS9
					SLC17A7
					SLC1A2
					SLC1A3
					SEC61A1
					SLC38A2
					SLC7A11
					SLC29A1
					SLC6A1
					ABCB1
					ABCB4
					APITD1
					BCL2L1
					EP300
					MRPL13
					MRPL16
					MRPL17
					MRPS5
					MRPS7
					PPIG
					TAF1
					TAF7
					ABCF2
					SLCO1B1
					SLCO1B3
					ENSG00000257046
					MRPS9
					AEBP2
					BAZ1A
					BAZ1B
					CHD3
					CHD4
					EED
					EZH1
					GATAD2A
					GATAD2B
					HAT1
					HDAC3
					JARID2
					MBD2
					MBD3
					MEF2A
					MTA1
					MTA2
					MTA3
					MXD1
					NCOR1
					NCOR2
					PHF12
					RARA
					RBBP4
					RBBP7
					SIN3A
					SIN3B
					SIRT1
					SMARCA5
					SUDS3
					TBL1XR1
					ALOX12
					ALOX12B
					ALOX15
					ALOX15B
					ALOX5AP
					BGLAP
					CYP2J2
					CYP2U1
					CYP4F8
					F2
					F7
					F9
					GGCX
					IL4
					LTA4H
					PTGS1
					COTL1
					LTC4S
					VKORC1
					PROS1
					ABAT
					ALDH18A1
					ALDH1L1
					ALDH4A1
					CPS1
					FABP7
					GAD1
					GAD2
					GART
					GFPT1
					GFPT2
					GLS
					GLS2
					GLUD1
					GLUD2
					MTHFD1
					MTHFD2
					PPAT
					SHMT1
					SHMT2
					NOTCH1
					PRNP
					ABCC1
					ABCG2
					MRPL11
					MRPL2
					MRPL27
					MRPL33
					MRPS10
					MRPS11
					MRPS15
					MRPS16
					MRPS2
					MRPS25
					MRPS35
					STX4
					STXBP3
					TMOD2
					VAMP3
