# Supplementary material for: The Therapeutic Targets of Fingolimod (FTY720) Are Involved in Pathological Processes in the Frontal Cortex of Alzheimer's Disease Patients: A Network Pharmacology Study
Source: Front Aging Neurosci. 2021 Feb 2;13:609679. doi: 10.3389/fnagi.2021.609679 (PMC7884771; doi:10.3389/fnagi.2021.609679)
Supplement: Supplementary file 2 [file Table_2.XLSX]

## Sheet: FC
geneNames	logFC	AveExpr	t	P.Value	adj.P.Val	B	t+/AD high
CRH	-1.96515	0.567362	-21.0122	3.18389e-76	2.53279e-72	162.818
SST	-1.56336	1.1191	-18.2744	3.40658e-61	2.11856e-58	128.466
PPEF1	-1.48127	0.894451	-19.2405	1.98464e-66	2.6313e-63	140.43
RPS4Y1	-1.4242	0.647294	-7.03964	4.64575e-12	1.26739e-11	16.5125
SYT1	-1.33791	2.06225	-13.5636	1.04388e-37	2.23228e-36	74.7885
ADCYAP1	-1.32628	1.23449	-18.0236	7.5302e-60	3.35604e-57	125.394
VGF	-1.24913	1.65539	-19.8614	7.78587e-70	1.23873e-66	148.216
VIP	-1.21882	1.38476	-18.2034	8.83443e-62	7.80866e-59	129.806
SLN	-1.20707	1.21069	-16.1857	3.19941e-50	4.24189e-48	103.393
NEUROD6	-1.15955	1.73462	-19.8513	4.82965e-71	9.60496e-68	150.991
CHGB	-1.14888	1.95763	-14.4439	5.46256e-42	2.04012e-40	84.5658
NEFL	-1.14117	2.39585	-13.2882	2.11412e-36	3.80493e-35	71.806
CALB1	-1.08245	1.34307	-13.8901	7.05067e-39	1.76378e-37	77.4889
SCG2	-1.07524	2.15596	-17.2102	2.38918e-56	7.03923e-54	117.385
SCN3B	-1.06797	1.89584	-15.6951	9.99609e-48	9.35517e-46	97.6936
HSPB3	-1.04066	1.39637	-18.0342	6.60454e-60	3.28369e-57	125.524
CAMK4	-1.03845	1.43243	-16.0991	8.86977e-50	1.11998e-47	102.381
CRYM	-1.02784	2.02695	-15.1312	1.95053e-45	1.25133e-43	92.4416
GABRG2	-1.02016	1.94001	-13.1089	1.46899e-35	2.35126e-34	69.8843
CARTPT	-1.01412	1.69109	-11.6513	8.91235e-29	7.55034e-28	54.4501
PCDH8	-1.0031	1.67387	-12.863	4.12992e-34	5.63525e-33	66.6103
SLC4A10	-0.964464	0.970336	-11.5706	1.96444e-28	1.60773e-27	53.6681
CAP2	-0.954977	2.31427	-15.0791	1.20505e-44	6.61116e-43	90.6562
NMU	-0.952726	1.03643	-16.9229	4.93583e-54	1.03328e-51	112.102
EGR1	-0.949062	2.25149	-15.4747	3.43037e-47	2.93426e-45	96.4516
CA10	-0.943273	2.06197	-17.455	1.12479e-57	3.7282e-55	120.419
STYK1	-0.930202	1.34563	-13.3061	3.84615e-36	6.62254e-35	71.2434
KRT5	-0.927907	1.14394	-16.4982	7.90995e-52	1.16525e-49	107.064
SV2B	-0.919159	2.43852	-13.4771	2.69816e-37	5.33927e-36	73.847
EGR2	-0.914955	1.21971	-14.8643	1.38346e-43	6.32494e-42	88.2356
SERPINI1	-0.906785	2.50903	-13.5757	9.14056e-38	1.96522e-36	74.9202
TMSB4Y	-0.90502	0.96961	-8.47181	1.44366e-16	5.17779e-16	26.6971
CRHBP	-0.904829	1.09094	-15.0837	1.14309e-44	6.31476e-43	90.7085
NELL1	-0.901311	1.38764	-12.5432	1.13747e-32	1.37307e-31	63.3262
KCNV1	-0.898766	1.49298	-13.587	1.89206e-37	3.81047e-36	74.2282
GNG3	-0.89829	2.63263	-15.3959	8.71021e-47	7.07038e-45	95.5268
DCLK1	-0.893984	2.41677	-14.6281	6.63943e-43	2.73661e-41	86.6566
PVALB	-0.892317	1.58886	-10.9174	1.02714e-25	6.78083e-25	47.4775
NCALD	-0.88602	2.26389	-17.1314	6.36498e-56	1.74598e-53	116.412
GAD2	-0.88339	1.64796	-15.3501	1.49496e-46	1.1435e-44	94.9907
NELL2	-0.87312	2.45882	-11.4891	2.70532e-28	2.18264e-27	53.3136
NRN1	-0.873011	2.69372	-17.8501	7.80951e-60	3.35604e-57	125.355
DDX3Y	-0.863971	0.642372	-4.93998	9.80295e-07	1.9418e-06	4.60483
RTN1	-0.860569	2.86034	-13.2042	5.25629e-36	8.87767e-35	70.9031
CDH13	-0.851729	1.78907	-13.9444	3.89487e-39	1.00271e-37	78.0771
ENC1	-0.844984	2.64256	-11.8024	1.19344e-29	1.08874e-28	56.4031
ATP6V1B2	-0.844143	2.70865	-14.0291	5.94561e-40	1.69524e-38	79.9137
GABRA5	-0.83364	1.50484	-12.5064	1.66013e-32	1.96522e-31	62.9518
IGF1	-0.833405	1.24877	-16.7476	4.03743e-53	7.13728e-51	110.016
PCP4	-0.826424	2.42348	-14.2036	8.34651e-41	2.61804e-39	81.8611
LDB2	-0.825444	2.33749	-13.4924	2.28055e-37	4.55824e-36	74.0137
UCHL1	-0.825028	2.81536	-12.9896	5.28303e-35	8.02033e-34	68.6157
DYNC1I1	-0.822224	2.10079	-13.4014	6.16937e-37	1.18544e-35	73.027
B4GALT6	-0.815545	1.74573	-14.9214	7.24206e-44	3.49155e-42	88.8775
GOT1	-0.814222	2.58203	-14.3481	1.62515e-41	5.77147e-40	83.4842
GPRASP1	-0.809279	2.18746	-14.3909	2.8153e-41	9.6951e-40	82.9645
ARPP19	-0.804103	2.07145	-14.153	1.47792e-40	4.53934e-39	81.2944
GLRB	-0.804056	1.93289	-12.0129	1.42094e-30	1.40069e-29	58.5103
GABRA1	-0.801242	2.27407	-12.2141	1.81371e-31	1.96836e-30	60.5491
ACTN2	-0.79793	1.41711	-14.3372	5.11741e-41	1.66159e-39	82.372
EGR3	-0.795984	1.76064	-14.9745	3.96316e-44	1.97043e-42	89.4754
CNKSR2	-0.776587	1.82465	-12.0432	1.82708e-30	1.78337e-29	58.2974
KCNK1	-0.776289	1.74179	-14.7351	1.93959e-43	8.71718e-42	87.8775
KHDRBS2	-0.773599	1.90816	-12.7921	8.64886e-34	1.13722e-32	65.8781
GUCY1B3	-0.772228	2.00711	-13.4871	5.54462e-37	1.07317e-35	73.1627
ATP6V1A	-0.766517	2.4484	-12.0948	6.15921e-31	6.32213e-30	59.3382
NLK	-0.761023	2.28024	-15.2258	6.44344e-46	4.57657e-44	93.5408
PRMT8	-0.757541	1.93569	-17.0659	1.43487e-55	3.4589e-53	115.604
ATP8A2	-0.756893	1.85381	-14.2004	2.32904e-40	7.018e-39	80.8696
STAT4	-0.756636	1.95966	-12.8911	1.51269e-34	2.18026e-33	67.573
SCG5	-0.753491	3.00357	-12.7458	7.07143e-34	9.42264e-33	66.0447
TOMM20	-0.753121	2.482	-14.501	2.84734e-42	1.09954e-40	85.2122
ATRNL1	-0.749857	1.97338	-14.109	6.39165e-40	1.81591e-38	79.8687
DIRAS2	-0.744895	1.95526	-12.5438	1.13019e-32	1.36637e-31	63.3326
RBM3	-0.742523	1.87589	-11.2235	3.6462e-27	2.68073e-26	50.7396
CD200	-0.741035	2.0963	-14.799	9.27708e-44	4.39281e-42	88.6093
NETO2	-0.737598	1.81124	-15.5148	2.13499e-47	1.90829e-45	96.9223
TBC1D9	-0.736097	1.66947	-14.6061	8.54727e-43	3.50482e-41	86.406
ACTR3B	-0.735732	1.8573	-14.6961	9.23977e-43	3.73108e-41	86.3525
MOAP1	-0.734213	2.60355	-13.9485	1.46574e-39	4.00686e-38	79.0188
DMXL2	-0.730469	1.67897	-13.1242	2.65213e-35	4.14166e-34	69.3302
PAK3	-0.727374	2.0731	-11.88	5.46221e-30	5.13009e-29	57.1769
HPRT1	-0.725032	2.02865	-14.2522	4.82175e-41	1.585e-39	82.4054
SNAP91	-0.72393	2.78382	-11.5388	1.65613e-28	1.35959e-27	53.7993
KCNJ3	-0.723516	1.57576	-13.2541	6.69227e-36	1.1068e-34	70.6945
BEX1	-0.722713	3.38777	-13.0469	2.86047e-35	4.43569e-34	69.2238
STMN2	-0.72177	3.07679	-11.0399	2.14572e-26	1.49993e-25	48.9862
GABRD	-0.721576	2.00638	-15.2748	3.62464e-46	2.64532e-44	94.1117
CDH8	-0.721371	1.55285	-13.6043	1.5705e-37	3.23661e-36	74.4128
RIT2	-0.720935	1.85215	-12.6541	1.86144e-33	2.3922e-32	65.0857
CDK5R2	-0.719929	1.88726	-14.8065	2.66e-43	1.16265e-41	87.5873
VSNL1	-0.718485	3.08837	-11.7943	1.29565e-29	1.17659e-28	56.3217
KIFAP3	-0.718442	2.41766	-13.6683	3.29588e-38	7.57767e-37	75.9317
RGS7	-0.718232	2.00478	-15.4818	3.15612e-47	2.73627e-45	96.5343
MLLT11	-0.71419	3.24895	-13.7879	8.77267e-39	2.16058e-37	77.2443
MFSD6	-0.710137	1.78816	-13.7323	3.93015e-38	8.95827e-37	75.7858
TUBB2A	-0.708702	3.4803	-13.4376	4.15326e-37	8.15781e-36	73.4193
FRMPD4	-0.70509	1.82489	-12.6838	2.66476e-33	3.38088e-32	64.7636
PNOC	-0.704011	1.5674	-15.8781	1.18334e-48	1.30743e-46	99.8105
ENSA	-0.7036	1.93425	-11.3166	2.30665e-27	1.72457e-26	51.2314
PPM1E	-0.701888	1.70287	-13.1927	5.94716e-36	9.93901e-35	70.7807
PLK2	-0.700021	2.08771	-11.7657	1.72571e-29	1.54769e-28	56.038
GAP43	-0.696029	2.95224	-13.2054	5.18351e-36	8.77337e-35	70.9169
RPH3A	-0.695717	2.77191	-14.6372	5.98362e-43	2.49213e-41	86.7598
CIRBP	-0.691889	2.62344	-13.2079	5.04769e-36	8.56171e-35	70.9432
TAC3	-0.687972	1.68405	-13.3939	1.50576e-36	2.75365e-35	72.1726
NEK2	-0.686038	1.12989	-14.6555	1.45913e-42	5.7748e-41	85.8994
UBE2V2	-0.681016	2.03263	-13.0761	2.08996e-35	3.27922e-34	69.5348
EPB41L3	-0.679616	2.48545	-12.4476	1.61762e-32	1.91776e-31	62.9434
PFN2	-0.679127	3.09038	-15.9317	1.47858e-49	1.80955e-47	101.858
NECAP1	-0.678949	2.5106	-14.7814	1.13627e-43	5.25525e-42	88.4081
DDN	-0.675909	2.61356	-11.609	8.25391e-29	7.02244e-28	54.4886
PCYOX1L	-0.673478	2.04496	-15.4096	7.40692e-47	6.07444e-45	95.6877
HN1	-0.671676	1.95169	-15.1358	1.84846e-45	1.20529e-43	92.4949
SCN8A	-0.671336	1.70625	-14.9979	3.03905e-44	1.53985e-42	89.7387
TASP1	-0.671181	1.42451	-16.9601	3.15337e-54	6.77975e-52	112.546
PRPS2	-0.66869	1.69325	-12.8141	6.87645e-34	9.17822e-33	66.1053
TBR1	-0.668593	1.61513	-10.1723	9.50637e-23	5.06179e-22	40.7286
SNX10	-0.665944	2.66651	-13.6643	3.44562e-38	7.89912e-37	75.8876
NPTX2	-0.665813	2.23616	-10.9857	3.60745e-26	2.47817e-25	48.4723
MAP2K1	-0.664072	2.31896	-11.6228	7.19773e-29	6.15677e-28	54.6242
STAR	-0.663141	1.72431	-12.959	1.51127e-34	2.18026e-33	67.6062
PCMT1	-0.659575	2.67398	-13.1833	6.58573e-36	1.09145e-34	70.6796
HTR5A	-0.659414	1.3076	-12.8688	3.8854e-34	5.31071e-33	66.6708
ARL4C	-0.653564	1.75146	-13.4529	8.00731e-37	1.53121e-35	72.7985
SIDT1	-0.648948	1.59651	-12.8557	4.45656e-34	6.019e-33	66.5349
DLG3	-0.648438	1.5693	-14.4627	1.265e-41	4.53291e-40	83.7577
SH3GL2	-0.648359	2.9394	-9.96916	4.33316e-22	2.19556e-21	39.1879
ATP2B2	-0.647355	2.03658	-15.7012	9.31279e-48	8.81943e-46	97.7638
KCNA4	-0.642568	1.51902	-11.6028	1.43446e-28	1.18866e-27	53.9792
TSPAN13	-0.641822	2.6045	-11.2623	2.50015e-27	1.86224e-26	51.113
FAM163A	-0.639249	1.33788	-15.3883	3.48237e-46	2.56502e-44	94.1713
EGR4	-0.639198	1.70917	-12.6404	2.14848e-33	2.74777e-32	64.9435
QPCT	-0.638111	1.45501	-12.0638	1.48594e-30	1.45754e-29	58.502
PRPH2	-0.636454	1.3859	-11.0713	2.40311e-26	1.67397e-25	48.9137
PNMAL1	-0.635728	2.60263	-11.8561	6.95501e-30	6.471e-29	56.9377
CNTNAP2	-0.634861	2.58953	-13.101	1.59833e-35	2.52777e-34	69.8007
NRIP3	-0.633402	2.15832	-13.955	3.46812e-39	9.04553e-38	78.1922
PCLO	-0.632687	1.8973	-12.2959	1.42585e-31	1.56883e-30	60.8224
PRSS16	-0.632033	1.41755	-14.9434	5.64427e-44	2.75461e-42	89.1247
SRD5A1	-0.63051	1.88298	-15.3419	1.6453e-46	1.24651e-44	94.8956
DUSP2	-0.630287	1.89912	-16.0063	2.63799e-49	3.17958e-47	101.3
SCG3	-0.630001	2.41999	-14.0198	6.60007e-40	1.86845e-38	79.8101
HOPX	-0.62994	2.20266	-13.7121	2.03062e-38	4.77917e-37	76.412
CLUL1	-0.628659	1.14112	-10.5609	2.81324e-24	1.68013e-23	44.2059
RNFT2	-0.626623	1.88762	-16.9897	2.20809e-54	4.87926e-52	112.9
KCNIP1	-0.621861	1.81434	-13.3352	1.26938e-36	2.34835e-35	72.3117
NBEA	-0.621575	2.25415	-12.7398	7.535e-34	9.99015e-33	65.9818
DRD1	-0.62049	0.984278	-9.95494	6.52735e-22	3.27396e-21	38.8264
OPN3	-0.618376	1.85106	-12.9256	2.14627e-34	3.02723e-33	67.2587
ARHGEF9	-0.616067	2.27007	-12.5939	3.50447e-33	4.41807e-32	64.4587
B3GALT2	-0.615506	1.82728	-11.1153	1.03894e-26	7.37927e-26	49.7037
NAP1L2	-0.615331	2.35691	-11.201	4.53516e-27	3.30984e-26	50.5238
TUSC3	-0.615304	1.72252	-13.5252	1.59253e-37	3.26509e-36	74.3697
CHAF1B	-0.615158	1.37001	-14.417	2.10472e-41	7.37579e-40	83.2529
SYT13	-0.614312	2.54512	-11.9952	1.69976e-30	1.66113e-29	58.3329
TPBG	-0.614278	1.54603	-12.2737	1.78485e-31	1.94234e-30	60.6001
CHN1	-0.608059	2.99373	-10.3914	9.49312e-24	5.46438e-23	42.9626
LRRC8B	-0.606037	2.01415	-12.0748	1.33048e-30	1.31805e-29	58.6113
NAP1L3	-0.604168	2.64564	-11.1545	7.11384e-27	5.11669e-26	50.0784
PCSK2	-0.603823	1.88259	-10.7888	3.41977e-25	2.18158e-24	46.2886
OCA2	-0.603057	1.52591	-12.449	2.99134e-32	3.46377e-31	62.3687
SUSD4	-0.602501	2.01603	-14.1038	2.57075e-40	7.71709e-39	80.7453
YWHAH	-0.60177	2.7302	-10.7948	2.21348e-25	1.42924e-24	46.6782
RAN	-0.599492	2.1993	-11.62	7.39791e-29	6.31442e-28	54.597
NME5	-0.598631	2.03909	-14.6494	5.19975e-43	2.17705e-41	86.8991
NPY	-0.598338	1.9769	-11.0978	1.22981e-26	8.71162e-26	49.5368
TARBP1	-0.596954	2.14062	-13.5225	1.63959e-37	3.33579e-36	74.3409
CIDEA	-0.596304	1.39866	-11.1992	4.61439e-27	3.36149e-26	50.5066
CACNG3	-0.595012	2.5242	-12.3467	4.61049e-32	5.25451e-31	61.9058
MARK1	-0.594752	1.82819	-14.2156	7.29183e-41	2.31102e-39	81.9951
GRIA2	-0.593764	2.87185	-10.685	6.22204e-25	3.88838e-24	45.6562
PENK	-0.591571	1.30289	-9.14102	6.7442e-19	2.7669e-18	31.9809
HIVEP2	-0.59143	2.07489	-12.9523	1.62242e-34	2.32548e-33	67.5359
GRIA1	-0.590541	1.94534	-12.8169	6.683e-34	8.935e-33	66.1335
CBLN1	-0.588285	1.3913	-11.2207	5.79043e-27	4.18753e-26	50.3211
VLDLR	-0.587455	1.54667	-14.2954	8.14053e-41	2.56976e-39	81.9117
SPA17	-0.583341	1.66245	-15.3473	5.58198e-46	4.00042e-44	93.7033
NDRG4	-0.583149	2.92017	-13.4142	5.36335e-37	1.04062e-35	73.1658
TM6SF1	-0.581492	1.74312	-13.6818	6.79307e-38	1.48867e-36	75.2434
RIMBP2	-0.580599	2.08326	-13.7344	1.58677e-38	3.75678e-37	76.6566
PTPRR	-0.579563	1.84672	-14.2493	4.97947e-41	1.63011e-39	82.3735
ATP1B1	-0.579256	3.37898	-10.3663	1.1954e-23	6.81187e-23	42.7348
TAGLN3	-0.578147	2.94906	-13.7067	2.1558e-38	5.02916e-37	76.3527
FHL2	-0.577412	1.96899	-14.4037	8.63799e-42	3.13768e-40	84.1112
SORCS3	-0.576949	1.78353	-15.1523	1.52463e-45	1.00235e-43	92.6861
LBH	-0.575649	1.88317	-13.6398	1.07044e-37	2.27683e-36	74.7927
IL13RA2	-0.575012	1.05424	-10.7699	4.08096e-25	2.58266e-24	46.1138
RASGRP1	-0.573026	2.20817	-12.3513	4.39686e-32	5.03267e-31	61.9528
GPR22	-0.572926	1.56036	-9.36839	1.01461e-19	4.42018e-19	33.848
CCNA1	-0.572667	1.58473	-12.4358	3.42106e-32	3.94414e-31	62.2358
TRHDE	-0.572545	1.75382	-9.90092	1.04874e-21	5.18827e-21	38.3584
TSPAN7	-0.57204	3.22616	-13.5104	1.87223e-37	3.7801e-36	74.2093
ZWILCH	-0.571552	1.51852	-12.3622	7.26162e-32	8.13609e-31	61.4905
GABBR2	-0.569804	2.59887	-12.1725	2.78008e-31	2.96853e-30	60.126
ZBBX	-0.569569	1.6398	-12.0534	1.64943e-30	1.61393e-29	58.3986
SUB1	-0.56817	2.45216	-15.6733	3.2505e-48	3.35814e-46	98.7905
PTPRN2	-0.567663	2.24377	-15.1271	2.04663e-45	1.29168e-43	92.3939
XK	-0.567656	1.74515	-10.4156	1.0604e-23	6.07743e-23	42.8949
RASL10A	-0.567286	2.01579	-13.6337	4.82747e-38	1.07925e-36	75.5533
OXCT1	-0.566143	1.85526	-13.242	3.48804e-36	6.03203e-35	71.3096
NPY5R	-0.565723	1.50316	-11.4809	4.71026e-28	3.71359e-27	52.8029
CLGN	-0.565439	1.34809	-11.036	3.35839e-26	2.31107e-25	48.5828
TOX	-0.564636	1.96843	-12.7917	4.35163e-34	5.89731e-33	66.5259
ATP6AP2	-0.561315	2.52405	-13.8254	5.78296e-39	1.46508e-37	77.6575
ANKRD34C	-0.560433	1.65548	-10.5962	2.0342e-24	1.2287e-23	44.5263
KLK5	-0.560164	1.26469	-10.8573	1.8051e-25	1.17125e-24	46.9202
TOX3	-0.559823	1.4922	-13.2838	4.87989e-36	8.29476e-35	71.0075
RANBP6	-0.559132	1.99053	-9.98613	4.95968e-22	2.50503e-21	39.0976
POLR3K	-0.559078	1.66687	-15.2973	9.91292e-46	6.68282e-44	93.1337
BEND5	-0.558469	2.12924	-16.688	1.5193e-53	3.02151e-51	110.975
CMAS	-0.55742	2.11846	-14.2591	4.45754e-41	1.47749e-39	82.4833
COPS4	-0.557066	1.86188	-13.3012	1.83549e-36	3.32604e-35	71.9461
WSB2	-0.55551	3.07371	-16.4744	2.07468e-52	3.30081e-50	108.379
BCAS2	-0.555226	2.03049	-15.0567	1.5547e-44	8.30044e-43	90.4035
ACOT7	-0.554875	2.58639	-12.7419	7.36681e-34	9.79907e-33	66.0042
HTR2C	-0.554137	1.06566	-12.0592	1.55503e-30	1.52344e-29	58.457
HS3ST2	-0.551793	1.79233	-9.4404	4.37855e-20	1.95353e-19	34.6321
CHL1	-0.55123	2.07077	-11.4489	6.42653e-28	5.02685e-27	52.4956
DRD5	-0.550099	1.5338	-12.8244	6.17707e-34	8.30043e-33	66.2115
MEF2C	-0.549844	2.87674	-11.1272	9.26098e-27	6.60727e-26	49.8174
SLC12A5	-0.549784	2.78647	-9.49136	2.82985e-20	1.28051e-19	35.0627
PLEKHB2	-0.54965	2.17976	-14.5868	3.15417e-42	1.20632e-40	85.1349
TSPYL1	-0.549115	2.46636	-11.9263	5.87625e-30	5.50595e-29	57.1411
CNIH3	-0.548878	2.04115	-13.2573	2.95662e-36	5.18059e-35	71.4735
CITED1	-0.548057	1.84204	-13.514	1.7992e-37	3.64189e-36	74.2488
NDUFA5	-0.546316	2.48936	-11.6945	3.52106e-29	3.09846e-28	55.332
REEP1	-0.545819	2.44222	-11.4854	2.80835e-28	2.26346e-27	53.2766
LRRC49	-0.545652	2.07557	-13.8225	5.9724e-39	1.5035e-37	77.6256
CA4	-0.543941	1.70695	-12.5921	3.57009e-33	4.49368e-32	64.4404
CHRM3	-0.543789	1.71089	-9.99912	3.31701e-22	1.69799e-21	39.4518
HBQ1	-0.543027	1.62257	-14.2017	8.53125e-41	2.66141e-39	81.8394
EIF1AY	-0.540727	1.23531	-6.10456	1.71573e-09	4.01784e-09	10.7453
PJA2	-0.54072	3.13548	-11.9765	2.05657e-30	1.99756e-29	58.1442
CDH9	-0.535971	1.90826	-11.1482	7.56201e-27	5.42922e-26	50.0179
STXBP1	-0.53584	3.29798	-11.0379	2.18689e-26	1.52737e-25	48.9674
PHF14	-0.535476	1.7626	-12.8827	3.36284e-34	4.62027e-33	66.8138
TUBA4A	-0.5353	3.21957	-11.1991	4.61927e-27	3.36196e-26	50.5056
KCNF1	-0.533477	2.27163	-17.6855	6.22592e-59	2.47636e-56	123.293
TERF2IP	-0.533233	2.99926	-14.2781	3.59441e-41	1.21159e-39	82.6968
FBXL2	-0.533079	2.29099	-13.599	7.07138e-38	1.54117e-36	75.1747
CACNA2D3	-0.53265	2.12088	-9.83902	1.37349e-21	6.75284e-21	38.0487
RALB	-0.532146	1.78101	-14.0339	1.46003e-39	4.00503e-38	79.0498
LMO4	-0.532001	2.77855	-12.0366	1.11533e-30	1.12026e-29	58.7501
KCNB2	-0.531683	1.65734	-10.7087	7.20418e-25	4.47379e-24	45.5521
ENO2	-0.531427	3.16099	-11.3824	7.73167e-28	5.97721e-27	52.2743
PNMA2	-0.531378	2.68702	-10.3891	9.69424e-24	5.57611e-23	42.9418
SEC23A	-0.530629	1.7206	-10.0135	3.89578e-22	1.98152e-21	39.3359
LGI2	-0.530311	1.71453	-12.9391	1.86151e-34	2.65382e-33	67.3997
NIPSNAP1	-0.529941	2.12841	-15.4099	7.38565e-47	6.07444e-45	95.6905
KIT	-0.52975	1.96819	-11.5681	2.01259e-28	1.64375e-27	53.6442
CUX2	-0.528275	1.99388	-9.44	5.54716e-20	2.46248e-19	34.4434
G3BP2	-0.527659	2.3031	-12.7037	1.10369e-33	1.44882e-32	65.6036
TSPAN5	-0.527624	2.26049	-12.3208	6.02885e-32	6.81243e-31	61.6401
NAV3	-0.527508	1.44256	-10.6697	1.03323e-24	6.34701e-24	45.1957
CISD1	-0.526919	2.31108	-14.5622	4.15393e-42	1.5587e-40	84.8619
CLSTN3	-0.525817	2.12198	-12.9117	2.4808e-34	3.48481e-33	67.1152
HAS1	-0.524643	1.73192	-13.4813	5.90553e-37	1.13749e-35	73.1002
SYNGR3	-0.522726	2.42699	-11.5828	1.0709e-28	9.0148e-28	54.2309
AK5	-0.522458	2.96207	-10.1069	1.26234e-22	6.63272e-22	40.406
SYNJ1	-0.522406	1.73687	-12.1202	8.42917e-31	8.53105e-30	59.0632
TMEM14A	-0.522288	2.50015	-12.6826	1.37867e-33	1.79205e-32	65.3831
NSF	-0.522108	2.72152	-11.8904	4.91955e-30	4.65893e-29	57.2805
BASP1	-0.521541	3.74274	-11.6915	3.62708e-29	3.1847e-28	55.3026
NPPA	-0.521301	1.66424	-12.8621	4.1685e-34	5.67816e-33	66.6011
IMPG1	-0.521214	1.00959	-11.8473	1.28841e-29	1.17269e-28	56.364
R3HDM1	-0.520619	2.56711	-13.1569	8.75495e-36	1.43009e-34	70.3973
TMEM158	-0.519887	2.35352	-14.7872	1.06337e-43	4.97596e-42	88.4739
GABARAPL1	-0.51972	2.96061	-15.3074	2.46961e-46	1.85337e-44	94.4925
SPEF1	-0.518719	1.73512	-15.2335	2.06213e-45	1.29168e-43	92.4071
RFK	-0.517582	2.0676	-12.3346	9.61508e-32	1.06827e-30	61.2125
INA	-0.517273	3.00898	-9.66737	6.18108e-21	2.9216e-20	36.5639
CDKN3	-0.517236	1.47823	-13.2435	3.43482e-36	5.95294e-35	71.3248
ELAVL4	-0.517057	2.43002	-10.5305	2.62928e-24	1.57737e-23	44.2315
ACP1	-0.516868	2.2876	-17.0773	1.24594e-55	3.09732e-53	115.745
SMYD2	-0.516681	1.97281	-12.3139	6.477e-32	7.2981e-31	61.569
SLITRK5	-0.516641	2.35461	-9.63699	8.04954e-21	3.77559e-20	36.3033
SEZ6L2	-0.516375	2.20107	-13.1863	6.37689e-36	1.05904e-34	70.7115
SEH1L	-0.515187	2.0919	-14.7387	1.86068e-43	8.41007e-42	87.9187
BEX4	-0.514588	3.02774	-14.2753	3.71158e-41	1.24581e-39	82.665
ELOVL4	-0.512831	2.31992	-10.1193	1.1286e-22	5.96944e-22	40.5166
NRGN	-0.512376	3.33296	-9.83776	1.38893e-21	6.82455e-21	38.0377
NDUFAB1	-0.512258	2.7055	-13.9334	1.73548e-39	4.6799e-38	78.8512
DYNC1LI1	-0.511978	2.05955	-13.3061	1.7413e-36	3.16257e-35	71.9983
MAPK8	-0.511162	1.74166	-11.3489	1.69034e-27	1.27941e-26	51.5389
SRD5A3	-0.51	1.63761	-11.5529	1.44026e-28	1.19222e-27	53.9376
ENTPD3	-0.508536	1.74338	-10.3027	2.94739e-23	1.62597e-22	41.8851
MAD2L1	-0.507197	1.32129	-11.2848	3.13118e-27	2.31277e-26	50.9291
CACNB4	-0.506144	1.81195	-10.7855	2.41671e-25	1.55541e-24	46.5913
KIAA1107	-0.50532	2.31827	-10.0546	2.70883e-22	1.39655e-21	39.6947
VDAC2	-0.505077	2.58045	-14.2645	4.19212e-41	1.40119e-39	82.5442
ZMAT4	-0.504713	2.06941	-10.5537	2.11875e-24	1.2759e-23	44.4449
MDH2	-0.503099	2.79536	-14.4684	4.13188e-42	1.55778e-40	84.8428
DOPEY2	-0.501808	1.70846	-12.208	3.47463e-31	3.66969e-30	59.9405
NUDT11	-0.501782	2.14085	-9.79735	1.98249e-21	9.66934e-21	37.6864
SNAPC5	-0.50161	1.70494	-16.7085	6.44241e-53	1.06769e-50	109.552
WASF1	-0.50159	2.52815	-10.6746	6.85798e-25	4.26546e-24	45.56
CCDC87	-0.499138	1.31345	-13.0482	5.91861e-35	8.90029e-34	68.5349
GRIN2A	-0.498213	2.33247	-10.278	3.6824e-23	2.01192e-22	41.6652
SCAMP1	-0.498158	1.94761	-10.9911	5.13192e-26	3.48629e-25	48.1636
DDX25	-0.497864	2.07009	-13.6085	6.37385e-38	1.41237e-36	75.2777
STXBP5L	-0.497804	1.94321	-12.1141	8.95941e-31	9.04468e-30	59.0028
DYNLT3	-0.497619	2.53457	-11.9825	1.93439e-30	1.88118e-29	58.2048
STMN1	-0.497222	1.98855	-13.1935	5.89799e-36	9.87757e-35	70.7889
DNAJC6	-0.496741	2.01434	-12.1341	7.32498e-31	7.45143e-30	59.2022
GFRA2	-0.49668	2.29542	-10.4216	7.19179e-24	4.18513e-23	43.2369
ATP5B	-0.496321	3.37558	-13.6337	4.82985e-38	1.07925e-36	75.5528
WNT2	-0.495433	1.46234	-10.1451	1.21141e-22	6.38199e-22	40.4892
TRAPPC2L	-0.495152	2.40929	-15.1105	2.48513e-45	1.53249e-43	92.2012
MAGEH1	-0.494679	2.10357	-14.3362	5.17589e-41	1.67375e-39	82.3607
CDKN2D	-0.494443	2.34004	-17.4374	1.40327e-57	4.46522e-55	120.2
TSPYL5	-0.494036	2.10558	-14.0651	3.96985e-40	1.15678e-38	80.3143
PID1	-0.493992	1.77758	-13.2872	2.13796e-36	3.83052e-35	71.7949
ZNF804A	-0.491843	1.69328	-10.2632	4.20721e-23	2.28922e-22	41.5337
NDN	-0.491804	2.41316	-14.9731	1.23281e-44	6.67143e-43	90.6119
DCAF6	-0.491198	2.18576	-13.5259	1.57998e-37	3.24775e-36	74.3776
ALDH1A1	-0.49108	1.83104	-8.82402	7.4296e-18	2.85244e-17	29.571
AKAP5	-0.491062	1.68879	-11.1716	9.25862e-27	6.60727e-26	49.8569
PNMA1	-0.49093	2.87786	-13.5483	1.23485e-37	2.57827e-36	74.622
INPP5F	-0.490454	1.86429	-12.1948	3.97169e-31	4.16269e-30	59.8082
PPP3CB	-0.490128	2.83065	-12.0866	6.69705e-31	6.8389e-30	59.2553
NIT2	-0.488947	1.87655	-11.7048	3.17687e-29	2.80488e-28	55.4338
MECR	-0.488657	1.87235	-14.7255	2.16569e-43	9.57116e-42	87.7681
MRPL15	-0.488365	2.32654	-14.4195	7.21316e-42	2.68134e-40	84.29
POLR2K	-0.487064	2.33888	-14.5154	2.41676e-42	9.51749e-41	85.3748
ETV5	-0.486623	2.41775	-14.9735	1.22676e-44	6.67143e-43	90.6168
NPTX1	-0.486474	2.59341	-8.15125	1.47086e-15	4.94116e-15	24.367
KCNK3	-0.484629	1.83842	-13.9471	3.77843e-39	9.79068e-38	78.1072
TMEM14B	-0.484266	2.27141	-13.4804	2.60188e-37	5.16158e-36	73.883
MAST3	-0.48382	2.76265	-12.3123	6.58483e-32	7.4091e-31	61.5527
SERPINF1	-0.482864	1.88829	-10.17	7.14022e-23	3.83269e-22	40.9689
ATP6V1E1	-0.482524	3.11722	-12.9067	1.28104e-34	1.85961e-33	67.7378
SMYD3	-0.482348	1.97787	-11.8835	5.27206e-30	4.97499e-29	57.212
PRKAR1A	-0.482018	2.62904	-13.4143	5.35876e-37	1.04062e-35	73.1667
ACTR10	-0.481953	2.40292	-14.2877	3.22555e-41	1.106e-39	82.8042
PPM1H	-0.481446	1.54055	-11.3299	2.03052e-27	1.52385e-26	51.3575
RRAGB	-0.481126	1.68617	-12.03	1.19298e-30	1.18924e-29	58.6835
STAMBPL1	-0.48084	1.9751	-13.3375	1.23713e-36	2.31019e-35	72.3372
PREP	-0.48066	1.73378	-11.8859	5.14542e-30	4.86126e-29	57.2361
ADSS	-0.48043	1.48125	-9.04427	1.49377e-18	6.00754e-18	31.1973
TM7SF2	-0.480418	2.08437	-15.0304	6.32729e-45	3.59526e-43	91.2738
NDUFA4	-0.480008	3.38975	-12.5473	5.71196e-33	7.09979e-32	63.9747
COPS7A	-0.479774	2.58435	-17.1771	3.60473e-56	1.02413e-53	116.976
RAD51C	-0.479703	1.89576	-13.5766	9.05525e-38	1.95215e-36	74.9295
OAT	-0.4797	2.66915	-12.0122	1.43005e-30	1.40792e-29	58.504
FGF7	-0.477954	0.885165	-9.47589	4.09317e-20	1.82825e-19	34.7431
DLX2	-0.477334	1.71077	-10.6726	1.00609e-24	6.19519e-24	45.222
STX1A	-0.477201	2.79852	-13.1103	1.44604e-35	2.3192e-34	69.8999
KCNJ9	-0.475369	1.84082	-10.6159	1.69713e-24	1.03138e-23	44.7053
ANKRD55	-0.475193	1.48659	-13.2223	9.38681e-36	1.52704e-34	70.3593
KMO	-0.474735	1.3753	-10.949	7.6351e-26	5.10826e-25	47.7708
TRPC3	-0.474644	1.33465	-13.1144	2.94302e-35	4.54597e-34	69.2271
TTC9	-0.473795	1.76579	-12.2105	3.38662e-31	3.58252e-30	59.9659
HRASLS	-0.473714	1.77406	-14.8099	8.17935e-44	3.89621e-42	88.7343
FLRT1	-0.473215	1.86345	-13.7136	4.81501e-38	1.07925e-36	75.5846
RNF11	-0.471489	2.47043	-12.4006	4.90488e-32	5.58202e-31	61.879
VDAC3	-0.470412	2.69399	-10.8858	9.35075e-26	6.19877e-25	47.5303
DHRS11	-0.470373	2.11004	-12.4291	1.96155e-32	2.29811e-31	62.7524
FAM49B	-0.470153	1.97571	-11.8013	1.20763e-29	1.10043e-28	56.3914
HECW1	-0.468535	1.89804	-10.9685	6.35347e-26	4.29412e-25	47.9525
ZFPM2	-0.467784	1.85781	-9.9105	9.64252e-22	4.78517e-21	38.4413
SV2C	-0.467753	1.61821	-8.31246	4.94249e-16	1.71243e-15	25.4868
SYN3	-0.467522	1.95253	-10.0215	3.62972e-22	1.84974e-21	39.4058
DDA1	-0.466698	2.17313	-15.1082	2.55206e-45	1.56166e-43	92.1748
WIF1	-0.466148	2.43291	-6.82233	1.95441e-11	5.13962e-11	15.1079
TUBA1A	-0.465792	3.61771	-11.3883	7.30096e-28	5.68289e-27	52.3311
PPL	-0.463729	1.79284	-9.74689	4.01186e-21	1.91678e-20	37.0343
ZNF365	-0.463281	1.71044	-9.51543	2.92575e-20	1.32016e-19	35.0743
TYRP1	-0.463256	1.45433	-10.6708	1.02289e-24	6.2932e-24	45.2057
CEP68	-0.462762	1.72666	-13.2175	9.87688e-36	1.60348e-34	70.3089
KCNJ6	-0.462724	2.0867	-9.0519	1.1491e-18	4.65434e-18	31.4102
LPA	-0.46233	1.1716	-10.5454	3.24324e-24	1.92825e-23	44.0654
USP11	-0.459461	2.66414	-12.4381	1.78572e-32	2.09519e-31	62.8454
KIAA1644	-0.458607	2.52191	-13.6047	6.64411e-38	1.46005e-36	75.2365
AMPH	-0.458554	2.28671	-8.4121	1.9699e-16	6.99267e-16	26.3442
CHM	-0.458534	1.39403	-10.4822	5.78254e-24	3.38734e-23	43.494
HCRTR2	-0.458492	1.24723	-11.6455	9.43679e-29	7.97252e-28	54.3936
PITPNB	-0.457819	2.48407	-9.29337	1.52685e-19	6.56544e-19	33.4001
PIK3CB	-0.457562	1.83444	-9.49277	3.54712e-20	1.5915e-19	34.8843
EIF4E	-0.45702	2.1204	-14.1809	2.89058e-40	8.64458e-39	80.6554
UBE2N	-0.45701	2.33959	-13.1943	5.84924e-36	9.81661e-35	70.7971
VAMP2	-0.455723	2.93235	-10.6079	1.27917e-24	7.82754e-24	44.9437
ME3	-0.455669	1.94821	-13.5927	7.58548e-38	1.6487e-36	75.1051
CEP72	-0.454866	1.29208	-10.7522	4.80937e-25	3.03158e-24	45.9515
MMD	-0.454735	2.56263	-13.1029	1.567e-35	2.48739e-34	69.8203
GULP1	-0.452182	1.51581	-11.7092	5.04569e-29	4.37238e-28	55.0131
KIAA1024	-0.45158	1.52086	-10.9777	5.82537e-26	3.94055e-25	48.0382
SEZ6L	-0.451329	2.07189	-12.6999	2.25567e-33	2.87562e-32	64.9286
PSMD8	-0.450679	2.39207	-12.997	4.88041e-35	7.43748e-34	68.6942
PPP2R2B	-0.450679	2.70966	-15.8726	3.0048e-49	3.56764e-47	101.154
MCF2	-0.448611	1.2941	-9.29895	1.81621e-19	7.74272e-19	33.2739
PREPL	-0.44849	2.58077	-8.97654	2.59659e-18	1.02664e-17	30.6526
AMIGO2	-0.448312	1.85674	-11.679	6.79062e-29	5.82173e-28	54.7192
CXCL14	-0.447017	2.62821	-10.3149	1.91364e-23	1.07053e-22	42.2698
PSMG1	-0.447008	2.15869	-12.8271	2.98682e-34	4.12502e-33	66.8988
MPPED2	-0.446855	2.04079	-16.2058	5.42802e-51	7.57543e-49	105.139
RCN2	-0.446608	2.08839	-12.1753	2.70055e-31	2.89137e-30	60.1548
AAGAB	-0.446307	1.91037	-14.5703	3.7968e-42	1.43826e-40	84.9511
TIMM8A	-0.445718	1.57759	-13.37	1.94468e-36	3.50791e-35	71.9191
TM2D3	-0.444878	2.74673	-12.4535	1.5209e-32	1.80848e-31	63.0044
CCNB1	-0.444627	1.372	-10.316	2.61462e-23	1.44943e-22	42.0035
PRNP	-0.444002	3.10809	-10.6288	1.05245e-24	6.46009e-24	45.1366
FAM162A	-0.443782	2.10414	-10.9608	6.82903e-26	4.58825e-25	47.8811
GPD1	-0.442198	1.32331	-12.1617	5.54528e-31	5.73637e-30	59.4777
CDC40	-0.442123	1.7987	-11.071	2.41183e-26	1.67858e-25	48.9102
ARC	-0.441183	1.68802	-9.26778	2.35613e-19	9.9485e-19	33.0174
UBE2NL	-0.44116	1.72333	-10.4068	1.14922e-23	6.57665e-23	42.8155
SERINC3	-0.440912	2.44686	-14.036	5.50294e-40	1.58036e-38	79.9904
ATP5G1	-0.440456	2.85585	-15.7272	1.70805e-48	1.84938e-46	99.4292
TRIM37	-0.440309	2.58113	-12.7914	4.36367e-34	5.90357e-33	66.5231
CACNG1	-0.439793	1.35529	-12.8213	6.3814e-34	8.54613e-33	66.1793
IMPAD1	-0.439104	1.78813	-10.8491	1.94784e-25	1.26284e-24	46.8449
LGALS8	-0.438895	2.02642	-11.6286	6.7914e-29	5.82173e-28	54.6817
SPRY4	-0.436723	1.85183	-12.5838	7.48581e-33	9.16147e-32	63.7406
SULT4A1	-0.436639	2.60738	-10.2456	3.59862e-23	1.96885e-22	41.6458
SOBP	-0.436498	2.22458	-14.247	5.10968e-41	1.66159e-39	82.3479
GTF2H3	-0.436116	1.907	-11.0789	2.23621e-26	1.55908e-25	48.9849
AKAP6	-0.435817	2.09295	-14.1301	1.91254e-40	5.80698e-39	81.0386
TSPYL4	-0.435617	2.54565	-10.6749	6.83926e-25	4.25715e-24	45.5627
PGK1	-0.435346	2.21141	-11.7833	1.4466e-29	1.30918e-28	56.2126
MYCBP2	-0.434832	2.64746	-10.7431	5.23561e-25	3.28724e-24	45.8676
TECTA	-0.434711	1.49758	-13.322	3.24579e-36	5.64995e-35	71.4115
NLE1	-0.434463	1.55529	-14.3255	5.82444e-41	1.87585e-39	82.2437
ZNF215	-0.434379	1.32129	-12.5404	1.17011e-32	1.4082e-31	63.2982
NDUFA9	-0.434052	2.3913	-15.132	1.93284e-45	1.25006e-43	92.4506
HPCAL4	-0.43335	2.63349	-10.8837	9.53372e-26	6.3148e-25	47.5111
ERC2	-0.431928	2.37273	-8.78338	1.2345e-17	4.68758e-17	29.1172
ATP6V1H	-0.431876	2.29233	-11.5604	1.33662e-28	1.11222e-27	54.0115
RPA3	-0.431803	1.76576	-11.5378	1.67181e-28	1.37106e-27	53.79
ARPC5L	-0.431553	2.57482	-16.2367	3.73294e-51	5.30278e-49	105.51
GALNT11	-0.430963	2.76538	-15.3576	1.36817e-46	1.06704e-44	95.0787
GALNT14	-0.430758	1.44992	-11.7572	3.14276e-29	2.77785e-28	55.4816
SYP	-0.43037	2.80735	-10.5464	2.26683e-24	1.36198e-23	44.3781
MORF4L2	-0.430368	2.29488	-10.4216	7.18985e-24	4.18513e-23	43.2372
OPA1	-0.429856	2.31593	-12.1474	3.59753e-31	3.7855e-30	59.8707
PPP3CA	-0.42981	2.66072	-9.56514	1.49944e-20	6.92282e-20	35.6894
LANCL2	-0.429506	2.16095	-15.5013	2.50593e-47	2.21496e-45	96.7633
DTX4	-0.429156	2.08774	-15.212	2.63727e-45	1.60149e-43	92.1631
UQCRFS1	-0.428993	2.62027	-13.1983	5.60138e-36	9.4205e-35	70.84
OSBPL10	-0.428727	1.58272	-12.9564	1.55292e-34	2.23275e-33	67.5793
AKAP11	-0.428615	2.35798	-10.7533	3.2748e-25	2.09414e-24	46.2908
PEX11B	-0.427798	2.49232	-13.0508	2.74154e-35	4.25957e-34	69.2659
GRM1	-0.427053	1.36806	-7.42635	3.28707e-13	9.65607e-13	19.1057
CASQ1	-0.426883	2.07466	-9.87431	1.00569e-21	4.9877e-21	38.3565
PRKAR2B	-0.426857	2.26948	-9.00392	1.70765e-18	6.82289e-18	31.0198
PIN1	-0.426854	2.92729	-12.8283	2.95036e-34	4.08175e-33	66.911
EXOSC5	-0.42503	1.82232	-13.4429	3.92179e-37	7.72224e-36	73.4762
PTH2R	-0.424943	1.87713	-9.00558	1.68435e-18	6.73657e-18	31.0333
MYL5	-0.42478	1.78436	-9.25158	2.1716e-19	9.20846e-19	33.0527
RND1	-0.423999	1.95616	-11.1799	5.56206e-27	4.03338e-26	50.3218
BFSP1	-0.423949	1.53176	-13.3866	1.62837e-36	2.96422e-35	72.0951
GUF1	-0.423525	1.60671	-12.2055	3.56237e-31	3.75347e-30	59.9158
GHITM	-0.423359	3.03148	-10.8399	1.44525e-25	9.48593e-25	47.0997
MAP2K4	-0.422933	2.35453	-9.87374	1.01073e-21	5.00933e-21	38.3515
RNASEH2B	-0.422463	1.97705	-12.5445	5.88145e-33	7.27636e-32	63.9457
DLAT	-0.421963	2.02107	-12.8635	2.03042e-34	2.87914e-33	67.2813
MCTS1	-0.421703	1.87816	-13.2963	1.93623e-36	3.50061e-35	71.8931
GALR1	-0.421661	1.19836	-11.6035	1.42483e-28	1.18191e-27	53.9859
FAM149A	-0.421548	1.87878	-12.3448	8.66523e-32	9.65432e-31	61.3155
GRM8	-0.421273	1.69925	-13.0609	2.45961e-35	3.85161e-34	69.3734
DOC2A	-0.420958	2.05158	-11.1715	6.03649e-27	4.35756e-26	50.2409
VRK1	-0.420885	1.84109	-13.0377	6.60938e-35	9.90163e-34	68.4255
PPP1R2	-0.420763	1.99288	-12.7935	4.26652e-34	5.79184e-33	66.5454
PDHX	-0.420689	2.2762	-11.9119	3.95548e-30	3.77741e-29	57.4965
DDX1	-0.420651	2.76848	-11.5173	2.04897e-28	1.67175e-27	53.5886
RPGRIP1L	-0.420575	1.42403	-13.5631	2.44935e-37	4.87115e-36	73.9724
GRAMD1B	-0.420083	2.37539	-10.0987	1.83088e-22	9.53184e-22	40.0814
MCAT	-0.418321	1.84282	-12.6817	1.39115e-33	1.80532e-32	65.3742
PRKCD	-0.418309	1.7017	-11.8936	4.76181e-30	4.51492e-29	57.3128
STAM	-0.418289	2.07832	-12.5499	5.55448e-33	6.92569e-32	64.0024
METTL10	-0.417805	1.68402	-13.4092	1.27848e-36	2.35971e-35	72.3348
FEN1	-0.417788	1.84058	-12.1691	2.87768e-31	3.06452e-30	60.0919
GNAL	-0.417534	1.78889	-11.8776	9.54435e-30	8.78765e-29	56.661
SLC30A9	-0.416878	2.61531	-12.6763	1.47344e-33	1.9028e-32	65.3173
LHX6	-0.416741	1.96978	-13.7907	8.49841e-39	2.09953e-37	77.2758
HMGCR	-0.416239	2.35894	-10.4039	8.46063e-24	4.89842e-23	43.0764
FAIM2	-0.415909	2.89679	-9.81236	1.73727e-21	8.49936e-21	37.8168
RASAL1	-0.41582	1.94508	-12.5315	6.73444e-33	8.25462e-32	63.8116
YEATS4	-0.415281	1.68396	-11.3507	1.0551e-27	8.10167e-27	51.9667
ADCY2	-0.414296	2.16945	-11.2655	2.42252e-27	1.8061e-26	51.1442
MAGED1	-0.413839	2.81615	-12.1387	3.93003e-31	4.12446e-30	59.7832
AUH	-0.41338	2.37408	-12.1312	4.24482e-31	4.42563e-30	59.7069
FGF9	-0.413309	2.17798	-10.3553	1.32255e-23	7.52028e-23	42.6349
CRYBB2	-0.412819	1.29384	-8.33676	4.10155e-16	1.42666e-15	25.6702
RTN3	-0.412807	3.46778	-11.0266	2.43868e-26	1.69578e-25	48.8596
ATP5F1	-0.412488	2.47338	-12.0977	5.98047e-31	6.1466e-30	59.3674
GPI	-0.412195	2.74894	-10.8982	8.30585e-26	5.53839e-25	47.6475
NUDT18	-0.411714	1.64486	-10.738	3.7811e-25	2.39862e-24	46.1487
RAB2A	-0.411523	2.15119	-11.0433	3.13373e-26	2.16208e-25	48.6513
MYB	-0.411348	1.18377	-13.4403	9.16752e-37	1.74468e-35	72.6644
GABRG3	-0.411129	1.49207	-12.2306	2.76499e-31	2.95639e-30	60.1667
PPP2CA	-0.411115	2.67745	-12.1543	3.34962e-31	3.5481e-30	59.9415
ATP5L	-0.410196	2.68501	-14.1618	1.33829e-40	4.12639e-39	81.3928
GGCT	-0.409905	2.14296	-13.1515	9.28112e-36	1.51294e-34	70.3395
KIAA0513	-0.409824	2.7008	-11.547	1.52628e-28	1.25819e-27	53.8801
DSTN	-0.409362	2.801	-11.7238	2.62742e-29	2.33793e-28	55.6218
MAP3K9	-0.409267	1.87143	-10.1417	9.22136e-23	4.91662e-22	40.7162
GLS2	-0.40924	1.51077	-9.54853	2.20684e-20	1.00951e-19	35.3524
ATP6V1D	-0.408845	2.74496	-13.643	4.35566e-38	9.87158e-37	75.6552
HABP4	-0.408763	2.62855	-15.3025	2.61645e-46	1.94522e-44	94.4352
RERGL	-0.408731	1.74927	-6.69513	4.17291e-11	1.07568e-10	14.3163
AP3B2	-0.408693	2.26276	-10.4128	7.80162e-24	4.52676e-23	43.1565
MAK16	-0.408255	2.0579	-9.73938	3.29679e-21	1.58274e-20	37.1843
SPATA7	-0.40799	1.99528	-13.7552	1.26001e-38	3.04661e-37	76.8852
EID1	-0.407833	2.66734	-11.7307	2.45207e-29	2.1868e-28	55.6902
NNT	-0.407488	1.91382	-10.8362	1.49709e-25	9.80998e-25	47.0649
TXN	-0.407111	2.50015	-14.4123	7.83207e-42	2.87116e-40	84.2083
KIF3A	-0.406704	2.15824	-10.0374	3.15281e-22	1.61498e-21	39.5448
CCNH	-0.406365	2.2183	-10.4853	3.99412e-24	2.36057e-23	43.8182
ATP5H	-0.405622	2.67598	-13.8528	4.26385e-39	1.08714e-37	77.9598
CHCHD2	-0.40501	3.01543	-13.7436	1.43268e-38	3.41227e-37	76.7579
PCDHB3	-0.404979	1.3116	-11.4839	4.57272e-28	3.60873e-27	52.8322
MEAF6	-0.40413	2.3548	-14.8967	2.99419e-44	1.52685e-42	89.7314
NDRG3	-0.403777	2.64487	-11.5318	1.77442e-28	1.45371e-27	53.731
PANK3	-0.403753	1.92283	-13.0054	9.28701e-35	1.36811e-33	68.0886
SMPX	-0.403522	1.36863	-9.76746	3.35694e-21	1.61064e-20	37.2102
ASTN1	-0.403076	2.40141	-11.3882	1.15686e-27	8.84038e-27	51.914
RPP40	-0.40305	1.8977	-13.606	6.55258e-38	1.44794e-36	75.2503
HNRNPK	-0.402883	2.43731	-11.6068	8.43963e-29	7.17278e-28	54.4666
COQ3	-0.402627	1.95138	-13.5438	1.29764e-37	2.69522e-36	74.5728
NXPH3	-0.402593	1.86508	-12.2536	2.18829e-31	2.35878e-30	60.3983
KCNS3	-0.402186	1.73113	-11.0158	4.06522e-26	2.77825e-25	48.3939
SLC25A40	-0.402035	1.87614	-10.2718	3.8949e-23	2.1251e-22	41.6098
PPCS	-0.401791	1.86854	-13.2968	4.24645e-36	7.24903e-35	71.1453
PI4KA	-0.401653	2.82055	-10.7441	3.57222e-25	2.27336e-24	46.2049
RAP2A	-0.40141	2.87073	-9.41288	5.53786e-20	2.4611e-19	34.4004
KLK7	-0.400912	2.28158	-9.60509	1.06152e-20	4.95272e-20	36.0302
SUSD5	-0.400347	1.85254	-11.1098	1.66734e-26	1.16964e-25	49.2752
CX3CL1	-0.40025	2.28931	-11.28	2.10441e-27	1.57633e-26	51.2835
TUBA1C	-0.400089	3.30953	-11.6837	3.92321e-29	3.43335e-28	55.2249
RWDD2A	-0.399859	1.94144	-11.2035	4.4277e-27	3.24033e-26	50.5475
THOC7	-0.399665	2.33655	-14.9335	1.95423e-44	1.02953e-42	90.1548
CHCHD7	-0.399541	2.11858	-15.0606	4.45185e-45	2.58001e-43	91.6227
IDH3A	-0.398959	2.39914	-10.3945	9.22462e-24	5.32138e-23	42.9909
TCEAL2	-0.398856	3.16238	-10.4819	4.12368e-24	2.43352e-23	43.7866
LRRTM2	-0.398848	2.2367	-8.30851	4.4039e-16	1.52849e-15	25.5528
KLF10	-0.398828	1.66266	-10.7515	4.83837e-25	3.04745e-24	45.9456
EPCAM	-0.398673	1.28029	-7.07118	3.75961e-12	1.03451e-11	16.7195
SEMA3E	-0.39847	2.13231	-7.76769	2.57393e-14	8.06151e-14	21.5551
EDN3	-0.398353	1.42808	-9.74165	4.19813e-21	2.00336e-20	36.9896
RMND1	-0.396836	1.4794	-12.2532	2.19776e-31	2.36579e-30	60.394
CNTN5	-0.396398	1.38476	-10.323	2.45461e-23	1.36263e-22	42.0659
SLITRK3	-0.396369	2.14205	-9.26951	1.86725e-19	7.95179e-19	33.2016
PDHB	-0.396257	2.5838	-14.0029	7.97774e-40	2.24251e-38	79.6221
ENOPH1	-0.395944	2.44777	-13.2866	2.1512e-36	3.84558e-35	71.7887
FNDC4	-0.395894	2.32267	-14.4026	8.74854e-42	3.16339e-40	84.0986
GLRX2	-0.395856	2.02402	-10.4075	8.19072e-24	4.74906e-23	43.1084
FABP6	-0.395831	1.6038	-11.4093	5.93696e-28	4.65305e-27	52.5357
PRPS1	-0.395282	2.245	-14.1717	1.19636e-40	3.70313e-39	81.504
DIRAS3	-0.395274	1.34618	-8.8448	7.54099e-18	2.8938e-17	29.6026
COPS3	-0.395226	2.12738	-12.5388	6.24231e-33	7.7108e-32	63.8867
GGH	-0.394983	1.73501	-9.66609	6.25022e-21	2.95252e-20	36.553
CAMKV	-0.394784	2.74767	-9.68247	5.41916e-21	2.5691e-20	36.6938
MCHR1	-0.394197	2.02707	-11.7947	1.29036e-29	1.17312e-28	56.3258
PRR16	-0.39395	1.48176	-11.6176	1.24025e-28	1.03569e-27	54.1232
CCND2	-0.393391	2.64878	-12.7418	7.37856e-34	9.79907e-33	66.0026
PRDM12	-0.393209	1.41486	-9.61576	1.24196e-20	5.77429e-20	35.9194
PPP1R7	-0.393121	2.43771	-15.5388	1.60675e-47	1.45247e-45	97.2044
PFKM	-0.393077	2.73315	-11.9629	2.36105e-30	2.28772e-29	58.0075
LIN7B	-0.393018	2.11855	-13.1048	1.53523e-35	2.44334e-34	69.8406
MTX2	-0.392927	2.28196	-10.638	9.65996e-25	5.9616e-24	45.2213
GLCE	-0.39292	1.9445	-10.7733	2.71205e-25	1.73986e-24	46.4773
CACNA1G	-0.392886	1.62859	-9.04317	1.50728e-18	6.05578e-18	31.1884
MED31	-0.392799	1.8278	-11.4549	6.06001e-28	4.74482e-27	52.5536
ARF5	-0.392711	2.4046	-13.8576	4.03917e-39	1.03317e-37	78.0134
ADCY1	-0.392097	2.41876	-9.93798	5.71854e-22	2.87918e-21	38.9139
WDR47	-0.390045	2.50991	-10.5891	1.52456e-24	9.2934e-24	44.7702
VPS35	-0.389834	2.65074	-10.5294	2.65627e-24	1.59236e-23	44.2214
TLN2	-0.389797	2.52761	-14.1439	1.63703e-40	4.98949e-39	81.1929
RTF1	-0.389593	2.13851	-12.8688	1.9186e-34	2.73032e-33	67.3375
RNMT	-0.389434	2.26594	-11.5487	1.50122e-28	1.23884e-27	53.8965
CDH18	-0.389032	2.1935	-8.4866	1.09912e-16	3.9671e-16	26.9184
PSMC6	-0.38852	2.20957	-10.0866	1.51463e-22	7.92689e-22	40.226
SMS	-0.388349	2.33777	-11.4595	3.62512e-28	2.88956e-27	53.0239
CABYR	-0.388307	1.86359	-10.7753	2.66189e-25	1.70907e-24	46.4957
KRAS	-0.387502	2.30574	-11.2031	4.44555e-27	3.2504e-26	50.5435
STMN3	-0.387083	3.09017	-11.1697	6.14286e-27	4.42631e-26	50.2236
PJA1	-0.386853	2.2018	-11.7723	1.61515e-29	1.4551e-28	56.1035
CD2BP2	-0.386841	2.12416	-13.9106	2.23809e-39	5.91494e-38	78.599
ATP6V1C1	-0.386813	2.20823	-10.1752	6.81507e-23	3.66558e-22	41.0149
KCND2	-0.386635	2.23399	-7.97037	5.75246e-15	1.87237e-14	23.0267
FIBP	-0.386514	2.42731	-12.7946	4.21775e-34	5.73541e-33	66.5568
BLCAP	-0.386173	2.96491	-11.0973	1.2355e-26	8.7441e-26	49.5323
LRRC40	-0.385656	1.79826	-10.8822	1.42883e-25	9.3937e-25	47.1512
PLCL2	-0.385216	2.04972	-11.2009	4.53944e-27	3.30992e-26	50.5228
DGKI	-0.384979	1.58909	-12.2803	1.66982e-31	1.82214e-30	60.666
UGP2	-0.384649	2.58501	-12.737	7.76076e-34	1.02553e-32	65.9526
MSH2	-0.384384	1.69543	-9.91856	8.98451e-22	4.46699e-21	38.5111
PER2	-0.384141	1.85406	-12.9282	1.01842e-34	1.492e-33	67.9652
UQCRC1	-0.384051	2.4419	-10.9847	3.64166e-26	2.49952e-25	48.463
ATP1A1	-0.384014	2.98897	-9.53952	1.87035e-20	8.58548e-20	35.4713
ST8SIA5	-0.382985	2.22817	-12.8584	2.14271e-34	3.02723e-33	67.228
DDHD2	-0.382688	2.36225	-11.7241	2.61963e-29	2.33361e-28	55.6247
CDK5R1	-0.382568	2.38141	-9.57046	1.43218e-20	6.62767e-20	35.7347
NDUFS2	-0.38253	2.54309	-10.8228	1.69867e-25	1.10656e-24	46.9399
FHOD3	-0.382255	1.8525	-9.89075	1.14639e-21	5.6573e-21	38.2705
BNIP3	-0.381655	2.71543	-10.9979	3.20802e-26	2.21142e-25	48.5884
PRC1	-0.381574	1.91852	-10.0694	1.7677e-22	9.20894e-22	40.0734
MCM4	-0.381506	1.46232	-12.5783	7.92428e-33	9.66835e-32	63.6842
RALYL	-0.381266	2.76003	-8.92365	3.30048e-18	1.29336e-17	30.3704
DNM3	-0.381136	2.63977	-9.85762	1.16555e-21	5.74114e-21	38.2108
MAGEL2	-0.379863	1.93012	-10.6574	8.05725e-25	4.99186e-24	45.4007
HINT1	-0.379749	3.14408	-12.2206	1.69584e-31	1.848e-30	60.6156
NDFIP1	-0.379465	2.85438	-9.37275	7.79337e-20	3.41765e-19	34.0634
PSMD12	-0.378903	2.16653	-11.3192	1.43563e-27	1.09182e-26	51.6619
NDUFB5	-0.378714	2.7866	-14.7299	2.05924e-43	9.20296e-42	87.8181
COX5A	-0.378608	2.8749	-11.3716	8.59769e-28	6.62738e-27	52.1693
PTS	-0.378201	2.47184	-12.0311	1.18009e-30	1.17935e-29	58.6942
TSSC1	-0.37812	2.18184	-13.6096	6.29836e-38	1.39954e-36	75.2895
BRE	-0.377338	2.21814	-15.775	9.6549e-49	1.08176e-46	99.9955
RAB1A	-0.377194	2.44715	-10.2637	3.05278e-23	1.68178e-22	41.8083
LOC81691	-0.376743	1.33843	-11.0628	2.60693e-26	1.81119e-25	48.8332
RASL11B	-0.376123	2.15213	-8.60995	4.14497e-17	1.53293e-16	27.8782
NDEL1	-0.376014	2.5535	-13.3163	1.5585e-36	2.84355e-35	72.1083
E2F3	-0.37578	2.12434	-10.3667	1.19107e-23	6.79208e-23	42.7384
ATXN10	-0.375687	2.3227	-14.4134	7.73671e-42	2.84933e-40	84.2205
YARS	-0.375632	2.46742	-10.2165	4.6897e-23	2.54652e-22	41.3842
RUFY3	-0.375279	2.47223	-9.33687	1.05682e-19	4.60153e-19	33.763
DLGAP2	-0.374616	2.47834	-8.94217	2.83596e-18	1.11773e-17	30.5199
C2CD2L	-0.37417	1.95874	-15.9637	1.007e-49	1.25167e-47	102.239
ATP5A1	-0.374112	2.82025	-12.6472	2.00173e-33	2.56421e-32	65.0137
SPCS1	-0.373658	2.83714	-11.4812	2.92698e-28	2.34956e-27	53.2357
ATP6V0D1	-0.373284	2.70384	-11.4956	2.53921e-28	2.06327e-27	53.3763
NUAK1	-0.373281	3.28593	-10.5557	2.08088e-24	1.25595e-23	44.4627
MAGEF1	-0.373006	2.13547	-12.6805	1.40873e-33	1.82219e-32	65.3618
ECHDC1	-0.372922	1.8236	-12.2718	1.0011e-31	1.10916e-30	61.1377
LOR	-0.372761	1.41793	-10.8116	2.76554e-25	1.77275e-24	46.4984
SPINK2	-0.372333	1.18075	-10.2804	3.60518e-23	1.97108e-22	41.6862
RS1	-0.372297	1.30889	-7.71728	4.15276e-14	1.28692e-13	21.1344
BECN1	-0.371497	2.0977	-14.3928	9.77934e-42	3.52012e-40	83.9881
NOLC1	-0.371435	1.6934	-10.4523	7.59343e-24	4.40918e-23	43.2249
SUMO1	-0.370292	2.11654	-12.2243	2.94645e-31	3.12521e-30	60.1038
TMX4	-0.370145	2.14422	-9.26905	2.33142e-19	9.85463e-19	33.0278
GYPE	-0.370029	1.27551	-12.0863	1.18476e-30	1.18253e-29	58.7262
ZNF675	-0.369549	1.54167	-10.571	2.56408e-24	1.53942e-23	44.2976
ANKRD46	-0.36933	2.66743	-10.9362	5.78824e-26	3.91876e-25	48.0047
TMEM59L	-0.368112	2.87572	-11.0822	1.42924e-26	1.00705e-25	49.3882
CDK5	-0.367839	2.45715	-10.5044	3.34657e-24	1.98672e-23	43.993
CDK7	-0.367414	2.24418	-11.227	3.52317e-27	2.59508e-26	50.7736
SPATS2	-0.367396	1.76578	-11.7237	4.37599e-29	3.817e-28	55.154
RAPGEF4	-0.365984	2.60516	-8.78295	1.03588e-17	3.95225e-17	29.2437
ZFR2	-0.364939	2.16774	-10.6034	1.90413e-24	1.15452e-23	44.5916
TPI1	-0.364649	3.01355	-10.9008	8.10228e-26	5.40718e-25	47.672
ACP2	-0.364478	2.04488	-12.0141	1.40237e-30	1.38411e-29	58.5233
ABHD10	-0.364248	2.11602	-9.91139	7.2416e-22	3.6208e-21	38.6807
PKD2L1	-0.364197	1.67593	-9.42265	6.42313e-20	2.83709e-19	34.2988
SLC39A9	-0.364158	1.59753	-11.3078	2.51226e-27	1.86951e-26	51.147
DDX28	-0.363888	1.60104	-11.8552	1.19223e-29	1.08874e-28	56.4408
IMP4	-0.363666	2.44764	-15.6601	3.80366e-48	3.87925e-46	98.6345
DLD	-0.36339	2.22401	-11.4462	4.13101e-28	3.27639e-27	52.8947
XPO7	-0.363122	1.80597	-8.9334	3.68639e-18	1.44175e-17	30.3074
CACNB3	-0.363065	2.25704	-10.0085	4.07275e-22	2.06756e-21	39.2921
TUBGCP5	-0.362918	1.62384	-11.6862	6.32621e-29	5.44054e-28	54.7893
NIPSNAP3B	-0.362821	1.43506	-10.0311	3.33356e-22	1.70537e-21	39.4898
ADO	-0.362722	2.27612	-12.6811	1.40055e-33	1.81455e-32	65.3675
PRKCB	-0.362352	2.9449	-9.01401	1.57138e-18	6.30056e-18	31.1017
LAMB3	-0.362273	1.33791	-8.22323	8.48874e-16	2.88951e-15	24.9074
GDE1	-0.361363	1.82339	-10.0161	2.85001e-22	1.46648e-21	39.6016
RELN	-0.361155	2.18696	-7.03373	4.46985e-12	1.22024e-11	16.5002
NDUFV1	-0.361122	2.5393	-12.7855	4.64579e-34	6.26395e-33	66.461
NFKBIE	-0.360772	1.85581	-14.5041	2.74938e-42	1.06935e-40	85.2469
PIAS2	-0.360761	1.9845	-14.3083	2.55256e-41	8.82851e-40	83.0363
KIAA0319	-0.360476	2.25969	-11.2841	2.0224e-27	1.52206e-26	51.3228
PYCRL	-0.360069	1.97268	-9.31648	1.25596e-19	5.43294e-19	33.5927
ITPA	-0.359731	2.12616	-13.3216	1.47141e-36	2.69702e-35	72.1653
IMMT	-0.359116	2.25083	-13.0538	2.65524e-35	4.14166e-34	69.2976
CDKL1	-0.358766	1.44722	-9.83327	1.89411e-21	9.24395e-21	37.775
PSMD14	-0.358383	2.39056	-9.57313	1.39951e-20	6.48403e-20	35.7575
LZTFL1	-0.3579	2.13435	-11.0413	2.11725e-26	1.48133e-25	48.9994
ATP9A	-0.357588	2.6508	-12.6935	2.40897e-33	3.06614e-32	64.8635
TIMM17A	-0.35754	1.74806	-13.0277	7.34084e-35	1.09768e-33	68.3215
PGRMC1	-0.357443	2.57576	-10.9817	3.74764e-26	2.56783e-25	48.4346
CNGB1	-0.357138	1.49374	-8.79251	1.14747e-17	4.36542e-17	29.1892
SNCG	-0.356997	2.18057	-7.03769	4.35217e-12	1.19015e-11	16.5263
ACLY	-0.356988	2.27886	-12.2747	9.71427e-32	1.07778e-30	61.1675
CA14	-0.356731	1.34421	-7.03459	4.80575e-12	1.30789e-11	16.4794
MAPK6	-0.35604	2.2296	-9.93643	5.79799e-22	2.91364e-21	38.9003
PRKY	-0.355958	1.38876	-4.27879	2.14336e-05	3.86193e-05	1.65618
KCNQ3	-0.355819	1.84239	-10.2152	6.47368e-23	3.48667e-22	41.108
NPY2R	-0.355647	1.25906	-5.99827	3.211e-09	7.41897e-09	10.1361
ATP6V1F	-0.355359	2.94069	-11.6929	3.57859e-29	3.1456e-28	55.3159
ACTL6B	-0.354757	2.28123	-8.94931	2.67481e-18	1.05651e-17	30.5775
CPNE6	-0.354564	2.29707	-10.0441	2.21776e-22	1.14858e-21	39.8494
ANKH	-0.354334	1.93155	-11.4892	2.70355e-28	2.18264e-27	53.3142
FSTL4	-0.354317	1.64201	-8.68938	2.61127e-17	9.79843e-17	28.3797
BZW2	-0.354216	2.38922	-13.6002	6.98119e-38	1.5257e-36	75.1875
YPEL1	-0.354047	2.13252	-11.7447	2.13014e-29	1.9061e-28	55.8295
TUSC2	-0.353967	2.22994	-15.4375	5.32981e-47	4.46301e-45	96.0143
PSMC3	-0.353934	2.54165	-11.8628	6.50097e-30	6.05565e-29	57.0046
ASPHD1	-0.353876	2.58337	-13.6053	6.59756e-38	1.45384e-36	75.2435
RINT1	-0.353702	1.64471	-10.1042	1.74307e-22	9.08655e-22	40.13
TUBGCP4	-0.353224	2.5414	-9.59963	1.11283e-20	5.18604e-20	35.9837
ZC4H2	-0.353157	1.6271	-13.6402	1.06558e-37	2.27257e-36	74.7972
RGS17	-0.352547	2.02793	-8.3236	3.91898e-16	1.36615e-15	25.6675
SLC2A11	-0.352537	1.51575	-9.28837	1.98404e-19	8.43564e-19	33.1868
NDUFA7	-0.352372	2.05524	-14.3497	1.59586e-41	5.69285e-40	83.5023
GABRA2	-0.351695	2.06472	-8.58651	4.99329e-17	1.83981e-16	27.6949
MTMR6	-0.351473	2.01622	-7.86272	1.27994e-14	4.0957e-14	22.2411
LGMN	-0.35133	2.06691	-9.54131	1.8416e-20	8.45839e-20	35.4866
SLC25A46	-0.35073	2.06197	-7.56917	1.08289e-13	3.27169e-13	20.1452
ATP5J	-0.350698	3.06533	-13.9464	1.50017e-39	4.073e-38	78.9957
TXNDC9	-0.350307	1.71472	-11.54	2.64997e-28	2.14451e-27	53.372
KIF3C	-0.35013	2.55689	-9.38215	7.19518e-20	3.17106e-19	34.1421
APOO	-0.349863	2.37064	-10.9672	4.30463e-26	2.93682e-25	48.2976
TUBG2	-0.349765	2.65437	-13.0095	4.26967e-35	6.53177e-34	68.8267
UBA5	-0.349688	1.91359	-11.5401	2.64519e-28	2.14362e-27	53.3738
FAM131A	-0.349662	2.6757	-12.2143	1.80969e-31	1.96668e-30	60.5513
KHDRBS1	-0.349387	2.6098	-12.4608	1.40888e-32	1.68283e-31	63.0802
TRIM17	-0.349339	1.6988	-9.06648	1.24523e-18	5.03857e-18	31.3766
PAK6	-0.348804	2.32158	-10.0881	1.49413e-22	7.82477e-22	40.2395
FH	-0.348485	1.89283	-12.1945	3.98108e-31	4.16704e-30	59.8058
CUL3	-0.348121	2.0381	-10.0052	4.19247e-22	2.12699e-21	39.2635
RNF41	-0.348091	2.30874	-10.8044	2.02185e-25	1.30656e-24	46.7677
ME2	-0.347701	1.88724	-9.99418	3.46645e-22	1.76994e-21	39.4083
NNAT	-0.347679	2.37065	-8.89259	4.25374e-18	1.6555e-17	30.1204
MKL2	-0.347597	1.89483	-8.19918	1.17219e-15	3.95789e-15	24.6378
LRRTM4	-0.346044	2.08203	-9.24984	2.7361e-19	1.14737e-18	32.87
NPTXR	-0.345655	2.27165	-8.86002	6.67094e-18	2.57484e-17	29.7233
CAMLG	-0.345371	2.91741	-10.8348	1.51657e-25	9.92128e-25	47.0521
CDH12	-0.345328	1.87124	-9.31783	1.24165e-19	5.37979e-19	33.604
MYO16	-0.344769	1.78372	-11.1254	9.42535e-27	6.71852e-26	49.8
HLF	-0.344458	2.34533	-7.70466	4.07521e-14	1.26436e-13	21.1041
COL5A2	-0.343651	2.12737	-7.76919	2.54582e-14	7.9921e-14	21.5659
ADAMTS3	-0.34358	1.83092	-8.01608	4.64018e-15	1.52092e-14	23.2859
RAB3GAP1	-0.343482	2.04024	-10.1219	1.48972e-22	7.80681e-22	40.285
SATB2	-0.343472	2.30214	-8.28514	5.27475e-16	1.82279e-15	25.3753
SCRN3	-0.34331	1.63384	-12.2538	2.18389e-31	2.35724e-30	60.4003
ZNHIT3	-0.343225	2.52118	-12.56	4.99699e-33	6.25016e-32	64.1072
COX6C	-0.343084	3.31482	-10.9442	5.36113e-26	3.63269e-25	48.0805
VPS4B	-0.342908	2.28432	-8.45012	1.46337e-16	5.24373e-16	26.6367
MBTPS2	-0.342646	1.44346	-7.7013	4.66036e-14	1.44085e-13	21.0212
ASH2L	-0.34166	2.3857	-13.6763	3.01728e-38	6.95723e-37	76.0193
KIF17	-0.341592	1.88149	-10.0449	2.20271e-22	1.14154e-21	39.8561
NT5DC3	-0.341507	1.90094	-8.24302	8.40134e-16	2.86099e-15	24.9652
NPPC	-0.341429	1.16702	-8.98044	2.51532e-18	9.96482e-18	30.684
MRTO4	-0.340982	2.306	-12.3341	5.25527e-32	5.96372e-31	61.7761
SH3GL3	-0.340819	2.20249	-9.23282	2.54269e-19	1.06909e-18	32.8972
NDUFV2	-0.340682	2.79974	-9.91063	7.29064e-22	3.64303e-21	38.6741
AGTPBP1	-0.340015	2.22732	-9.35803	8.83205e-20	3.86038e-19	33.94
LRRC47	-0.339935	2.66759	-12.0609	8.70795e-31	8.802e-30	58.9953
SACS	-0.339898	2.29671	-7.46461	2.51343e-13	7.42455e-13	19.3687
COX7A2	-0.33969	3.15041	-13.1784	6.94318e-36	1.14591e-34	70.6272
NDUFA8	-0.33958	2.61064	-10.4175	7.46822e-24	4.33964e-23	43.1997
TRAF3IP1	-0.339403	1.7588	-13.0148	8.40682e-35	1.24305e-33	68.1872
MRPS18C	-0.338883	1.58703	-11.6425	5.913e-29	5.0962e-28	54.8188
GSS	-0.338677	2.28551	-14.49	3.22742e-42	1.22843e-40	85.0878
GNAI1	-0.338526	2.21126	-7.82299	1.92731e-14	6.09369e-14	21.8877
RSAD2	-0.338422	1.72126	-6.251	6.77635e-10	1.63351e-09	11.5978
FARSA	-0.338419	2.1841	-12.8207	3.19742e-34	4.40823e-33	66.8313
TIMM13	-0.337944	1.88137	-9.67795	7.27751e-21	3.42357e-20	36.4467
KCNH1	-0.337672	1.70658	-8.0772	2.93957e-15	9.71108e-15	23.7344
SEC61A2	-0.337581	2.17241	-13.0282	3.49502e-35	5.37774e-34	69.0252
PIGZ	-0.337494	1.88821	-10.4305	6.62774e-24	3.87105e-23	43.3177
WDR7	-0.337404	2.42781	-10.6315	1.02602e-24	6.30757e-24	45.1617
PLCH2	-0.337397	2.26213	-10.1155	1.16795e-22	6.16527e-22	40.4827
KCNA6	-0.337145	1.79512	-9.1547	6.02391e-19	2.47906e-18	32.0922
F8	-0.337077	1.78323	-11.1135	1.05685e-26	7.49976e-26	49.6868
LY6H	-0.33647	2.80793	-7.21703	1.28329e-12	3.63812e-12	17.7218
DDX10	-0.335881	1.83807	-13.036	3.21438e-35	4.9555e-34	69.1081
PDS5B	-0.335267	2.02943	-9.89922	8.0668e-22	4.01825e-21	38.5742
MYOZ3	-0.33511	1.73708	-12.0339	1.14645e-30	1.14861e-29	58.7229
SYT11	-0.335041	2.97895	-12.1029	5.67362e-31	5.85391e-30	59.4195
OSTF1	-0.334816	2.04697	-9.12795	6.11251e-19	2.51422e-18	32.0324
COPS5	-0.334452	2.29239	-10.3152	1.9089e-23	1.06864e-22	42.2723
PLD3	-0.334332	2.35693	-9.52795	2.06631e-20	9.47407e-20	35.373
INSM1	-0.33358	1.79854	-9.21698	2.90442e-19	1.21412e-18	32.766
CITED2	-0.33317	2.00351	-6.33557	4.25469e-10	1.03982e-09	12.1025
LRPPRC	-0.332564	2.35585	-12.736	7.84496e-34	1.03494e-32	65.9419
DAGLA	-0.332199	2.37367	-9.45842	3.75288e-20	1.68192e-19	34.7842
DHDDS	-0.332178	2.23116	-14.9221	2.2308e-44	1.1576e-42	90.0234
CSPG5	-0.331587	2.37032	-10.6516	8.50498e-25	5.26105e-24	45.3472
PTPRN	-0.331466	2.87854	-8.52035	8.42629e-17	3.06638e-16	27.1799
PTHLH	-0.331212	1.56381	-10.4801	5.89417e-24	3.44766e-23	43.4751
ABO	-0.330782	1.29973	-10.783	3.6126e-25	2.29722e-24	46.2343
SUMO3	-0.330541	2.84555	-11.0951	1.26245e-26	8.92693e-26	49.5109
GAPDHS	-0.330246	1.35573	-11.058	2.72597e-26	1.89059e-25	48.7891
SGCG	-0.330118	1.35129	-9.44903	5.13925e-20	2.28523e-19	34.5187
FAM98A	-0.329894	2.51063	-9.51271	2.35571e-20	1.07452e-19	35.2437
SPINT2	-0.329735	2.70438	-10.6159	1.18713e-24	7.27551e-24	45.0175
ARL4D	-0.329396	1.94382	-12.3035	7.2138e-32	8.09391e-31	61.4623
RAB11A	-0.329208	2.65735	-10.3667	1.19101e-23	6.79208e-23	42.7384
TRIM32	-0.329174	1.81849	-12.1246	8.06277e-31	8.18104e-30	59.1072
FZD3	-0.329163	2.36546	-6.33906	3.9501e-10	9.67458e-10	12.1235
TBPL1	-0.328877	2.34744	-9.49886	2.65338e-20	1.2034e-19	35.1263
ARIH1	-0.328458	1.90211	-9.94426	7.16999e-22	3.58951e-21	38.7338
WBP11	-0.328104	2.38399	-13.6492	4.07032e-38	9.25125e-37	75.7224
LANCL1	-0.32791	2.75281	-8.57128	5.63378e-17	2.0691e-16	27.5761
PAM	-0.327792	2.78068	-10.682	6.39859e-25	3.99222e-24	45.6286
GPR85	-0.327345	1.53569	-9.26441	2.42339e-19	1.02108e-18	32.9896
ACAT2	-0.327152	2.03977	-10.9025	7.97538e-26	5.33144e-25	47.6877
NLGN4Y	-0.326587	1.5731	-6.75941	2.94189e-11	7.64794e-11	14.7084
HMOX2	-0.325848	2.13505	-11.8958	7.96047e-30	7.372e-29	56.8406
OVOL2	-0.325756	2.10981	-9.61054	1.01256e-20	4.72983e-20	36.0768
HDGFRP3	-0.325738	2.56746	-12.6651	1.65798e-33	2.13417e-32	65.2003
TPPP	-0.325425	2.2799	-9.08793	8.52555e-19	3.48156e-18	31.7044
ADAM23	-0.32473	2.12931	-10.6462	8.94681e-25	5.53006e-24	45.2971
GLOD4	-0.324444	2.39735	-11.375	8.31371e-28	6.42093e-27	52.2025
DNAL4	-0.324387	2.25117	-12.1913	2.29106e-31	2.46289e-30	60.3177
ALAS1	-0.324166	1.99366	-9.46861	3.43935e-20	1.54839e-19	34.8703
CAMSAP1	-0.324049	1.92175	-12.2072	1.94654e-31	2.10963e-30	60.4791
ZNF75D	-0.323904	1.32365	-9.88945	1.15955e-21	5.71513e-21	38.2593
PRSS3	-0.323802	1.97513	-9.49174	2.82071e-20	1.27711e-19	35.0659
ATP6V0E2	-0.32355	3.22687	-10.5143	3.05419e-24	1.8213e-23	44.0834
SFXN1	-0.323324	2.50812	-13.3785	7.9167e-37	1.51753e-35	72.7798
AP3M2	-0.323307	2.55114	-12.3333	5.29846e-32	6.00416e-31	61.768
SOX11	-0.323075	1.63113	-10.2446	4.97146e-23	2.69217e-22	41.3688
PGBD5	-0.323052	2.2826	-9.40429	7.49943e-20	3.29602e-19	34.146
HTR1F	-0.322885	1.42198	-7.88943	1.18453e-14	3.79651e-14	22.3656
CDC27	-0.322733	1.93565	-12.4897	1.04249e-32	1.2661e-31	63.3786
HHAT	-0.322551	1.72426	-8.40592	2.40676e-16	8.49414e-16	26.1944
COX4I1	-0.32246	3.46251	-11.542	1.60392e-28	1.31946e-27	53.831
IPO5	-0.322419	2.24625	-8.53111	7.74064e-17	2.82203e-16	27.2634
APP	-0.32217	2.95644	-9.47603	3.22758e-20	1.4547e-19	34.933
ARF3	-0.322077	2.9522	-10.685	6.22238e-25	3.88838e-24	45.6562
PRKAG1	-0.322015	2.10414	-12.2691	1.02836e-31	1.13778e-30	61.1111
TIMM10	-0.321857	2.33752	-11.0708	1.59449e-26	1.12051e-25	49.2799
ADRA2A	-0.3215	1.76189	-8.49542	1.20109e-16	4.31946e-16	26.8781
ZNF184	-0.321329	2.24072	-9.09685	7.91655e-19	3.23952e-18	31.7774
PROSC	-0.321099	1.61887	-8.32252	4.57545e-16	1.58734e-15	25.5626
CDS1	-0.320849	2.3554	-8.57597	5.4284e-17	1.99552e-16	27.6127
POLR3F	-0.320782	2.19984	-11.4382	4.4709e-28	3.53188e-27	52.8164
CDH10	-0.320664	2.51884	-8.41725	1.89235e-16	6.72939e-16	26.3837
TBCC	-0.320566	1.81561	-11.5981	1.50125e-28	1.23884e-27	53.9342
POP7	-0.320277	2.30805	-11.485	2.81747e-28	2.26852e-27	53.2734
AP2M1	-0.320181	2.90268	-10.2751	2.75233e-23	1.52365e-22	41.9107
NECAB2	-0.320057	2.37096	-9.66986	6.04863e-21	2.86069e-20	36.5853
FDPS	-0.32	2.25114	-10.258	3.2152e-23	1.7688e-22	41.7571
SARS	-0.319962	2.71755	-11.5574	1.37727e-28	1.14484e-27	53.9818
SRRD	-0.319429	1.9208	-11.0809	2.1949e-26	1.53162e-25	49.0034
NFU1	-0.319419	2.21318	-12.1316	4.22693e-31	4.41276e-30	59.7111
SDHB	-0.319156	2.07924	-11.2838	2.02772e-27	1.52385e-26	51.3202
FIG4	-0.318824	2.4442	-11.088	1.35066e-26	9.52528e-26	49.4441
MPO	-0.318817	1.34309	-8.47463	1.41233e-16	5.06769e-16	26.7187
MRPL2	-0.318784	2.02978	-10.1522	8.38921e-23	4.48797e-22	40.8096
PPIA	-0.318655	2.88699	-9.01106	1.95974e-18	7.79485e-18	30.9298
SFPQ	-0.318573	2.35995	-10.7827	2.48076e-25	1.59535e-24	46.5654
RUNDC3B	-0.318455	2.54787	-9.90039	7.98348e-22	3.97924e-21	38.5844
BDH1	-0.318041	1.81595	-12.468	1.30734e-32	1.56624e-31	63.1544
TMED2	-0.31804	1.81644	-7.09307	2.99324e-12	8.28503e-12	16.8926
ISCU	-0.317937	3.03903	-11.2588	2.58559e-27	1.92048e-26	51.0797
METAP1	-0.31771	2.24917	-14.0044	2.01701e-39	5.38435e-38	78.7294
SYNGR4	-0.317342	1.37373	-9.88949	1.15918e-21	5.71513e-21	38.2596
ELOVL6	-0.317074	2.08825	-11.2617	2.51484e-27	1.86968e-26	51.1072
RWDD2B	-0.316979	1.99608	-9.90691	7.53472e-22	3.76263e-21	38.6416
TMEM121	-0.316837	1.72082	-11.8551	7.02598e-30	6.5294e-29	56.9277
GRM3	-0.316803	2.90113	-10.5111	3.14593e-24	1.87319e-23	44.0541
SLC35E3	-0.316771	1.87146	-10.2919	2.35976e-23	1.31089e-22	42.0628
FAM188A	-0.316511	2.08677	-11.4764	3.0673e-28	2.45477e-27	53.1893
UBL4A	-0.316313	1.87459	-9.51689	2.88962e-20	1.30682e-19	35.0865
PRMT1	-0.316253	2.00347	-9.08725	8.57323e-19	3.49923e-18	31.6989
KHDRBS3	-0.315971	2.75861	-9.01217	1.59532e-18	6.39332e-18	31.0868
DFNA5	-0.315578	2.37191	-9.69938	4.67648e-21	2.22763e-20	36.8393
DCK	-0.315274	1.81822	-8.66083	3.27458e-17	1.21954e-16	28.1569
MRPL28	-0.314458	2.391	-13.8243	5.85498e-39	1.47861e-37	77.6453
MTMR4	-0.314237	2.45828	-7.99452	4.80186e-15	1.57262e-14	23.2041
RIMS3	-0.313994	3.08065	-9.51406	2.32854e-20	1.06335e-19	35.2551
CAMK1G	-0.313748	1.996	-8.29904	5.4776e-16	1.89043e-15	25.3857
ATG7	-0.313463	1.95325	-12.442	1.71487e-32	2.01802e-31	62.8855
CTNNA2	-0.313432	2.68654	-8.22943	8.09507e-16	2.7626e-15	24.9541
MAP3K13	-0.313308	1.50952	-10.5148	4.29245e-24	2.53124e-23	43.7884
POPDC3	-0.313179	2.04446	-7.93825	7.3095e-15	2.36755e-14	22.7914
GPHN	-0.312931	2.2268	-11.8479	7.55386e-30	7.01178e-29	56.8559
ARPC1A	-0.312842	2.55537	-10.1087	1.24155e-22	6.5321e-22	40.4224
COX7B	-0.312827	2.73529	-10.7063	5.09205e-25	3.20469e-24	45.8544
TMEM151B	-0.312596	1.97453	-8.4696	1.46863e-16	5.26021e-16	26.6802
PRKG2	-0.312464	1.45835	-9.679	7.21171e-21	3.39663e-20	36.4557
NRBF2	-0.312426	1.88088	-11.4204	5.32444e-28	4.18537e-27	52.6435
GPR88	-0.311771	1.71131	-7.07158	3.74969e-12	1.03214e-11	16.7221
DEPDC5	-0.311746	1.53191	-9.8706	1.36745e-21	6.72731e-21	38.0965
COX10	-0.311305	1.65965	-11.3435	1.78032e-27	1.34624e-26	51.4876
MYEF2	-0.311197	2.0155	-11.286	3.09615e-27	2.28902e-26	50.9403
CIDEC	-0.31117	1.59794	-13.6015	1.61897e-37	3.31077e-36	74.3827
HPCA	-0.311004	2.83801	-6.90423	1.06195e-11	2.83863e-11	15.6537
MYH10	-0.310903	2.87788	-10.2525	3.38118e-23	1.85755e-22	41.7074
IL1RAPL2	-0.310856	1.51378	-7.86089	1.46057e-14	4.65685e-14	22.1599
MMACHC	-0.310687	1.64432	-9.82563	2.02458e-21	9.8565e-21	37.7092
ZNF749	-0.310636	1.25769	-7.57163	1.1794e-13	3.5525e-13	20.1105
PIP4K2B	-0.310534	2.20113	-9.83431	1.43182e-21	7.02227e-21	38.0077
KIAA1324	-0.310474	2.07996	-9.52819	2.06194e-20	9.45948e-20	35.3751
WBP4	-0.310467	2.20848	-10.3442	1.4634e-23	8.29159e-23	42.5349
PSMA1	-0.310227	2.35859	-10.5833	1.6094e-24	9.80304e-24	44.7167
CACNA1D	-0.310216	1.94074	-10.964	6.62938e-26	4.46165e-25	47.9104
CYB561D2	-0.309255	1.70283	-9.24168	2.92843e-19	1.22351e-18	32.803
ZNF239	-0.3089	1.73887	-10.8076	1.96085e-25	1.27024e-24	46.798
SPOCK3	-0.308686	1.44927	-4.96183	8.7957e-07	1.74968e-06	4.70901
WSCD2	-0.308481	2.06575	-8.50505	9.5063e-17	3.45466e-16	27.0612
GRM7	-0.307806	1.73861	-8.79911	1.08835e-17	4.14447e-17	29.2413
WDR61	-0.307699	2.04154	-11.0921	1.29881e-26	9.16771e-26	49.4828
GLRA3	-0.307674	1.50264	-8.00433	5.06456e-15	1.65456e-14	23.2
CHST2	-0.307627	2.13498	-10.8799	1.45995e-25	9.57453e-25	47.1299
NEFH	-0.307613	2.63161	-4.34274	1.59681e-05	2.90615e-05	1.88208
SYT12	-0.307043	2.04715	-10.5058	3.30533e-24	1.9637e-23	44.0053
POP4	-0.306236	2.10184	-14.1277	1.96493e-40	5.94336e-39	81.0118
DLGAP1	-0.306052	1.97754	-9.77645	3.10495e-21	1.49244e-20	37.2872
BHLHB9	-0.305732	1.90859	-9.45692	3.80157e-20	1.70279e-19	34.7715
ESRRG	-0.305442	1.88168	-7.4778	2.07627e-13	6.16066e-13	19.5068
PLCH1	-0.305419	1.53738	-7.51513	1.76051e-13	5.25314e-13	19.7177
PCYOX1	-0.305309	2.43714	-8.06095	2.91474e-15	9.63707e-15	23.6947
GPM6A	-0.304457	3.63116	-9.31941	1.22515e-19	5.3112e-19	33.6172
NTM	-0.304082	2.37485	-10.757	3.1618e-25	2.0235e-24	46.3256
METTL2B	-0.30374	1.94069	-8.28427	5.31026e-16	1.83427e-15	25.3687
PTGES2	-0.303564	2.16295	-11.4693	3.29175e-28	2.6291e-27	53.1194
STXBP6	-0.303256	2.00902	-9.4086	5.74369e-20	2.54688e-19	34.3644
ARMC1	-0.302759	2.37447	-8.11027	2.0077e-15	6.68838e-15	24.0611
NDUFS3	-0.302501	2.81454	-11.8724	5.89521e-30	5.51723e-29	57.1014
TACC2	-0.30173	2.0559	-12.9909	5.21314e-35	7.92935e-34	68.6289
EXOG	-0.301464	1.82772	-10.3076	2.81982e-23	1.55992e-22	41.9289
PEX7	-0.300282	1.68969	-9.68123	5.47823e-21	2.59401e-20	36.6831
CD83	-0.300102	2.37279	-9.58555	1.25707e-20	5.84111e-20	35.8634
DOPEY1	-0.300067	2.05956	-9.76909	2.54113e-21	1.23035e-20	37.4413
UCHL3	-0.299985	1.8855	-10.2566	3.25758e-23	1.79088e-22	41.7442
PTTG1	-0.299671	1.82666	-8.32993	4.32238e-16	1.50151e-15	25.6186
MORF4L1	-0.299335	3.02979	-9.55112	1.69229e-20	7.79511e-20	35.57
GABRA6	-0.299269	1.09909	-6.10142	1.74806e-09	4.08995e-09	10.7272
FKBP3	-0.299086	2.65503	-12.5362	6.41124e-33	7.90719e-32	63.8603
SLBP	-0.299048	2.30851	-10.2104	4.95622e-23	2.68575e-22	41.3296
SLC35B1	-0.299023	2.30659	-12.0333	1.15421e-30	1.15493e-29	58.7162
RAD51AP1	-0.29891	1.43327	-7.26975	9.74369e-13	2.77817e-12	18.0412
STOML1	-0.298532	2.48182	-10.7445	3.55802e-25	2.26614e-24	46.2088
PDE2A	-0.297946	2.41576	-8.32163	3.97903e-16	1.38587e-15	25.6526
RABEPK	-0.297686	2.3049	-13.5505	1.20554e-37	2.53037e-36	74.6458
GNAQ	-0.297014	2.43947	-7.44634	2.85759e-13	8.42242e-13	19.2429
ATP6AP1	-0.296516	2.86655	-8.65685	2.8523e-17	1.06576e-16	28.2462
MTF2	-0.296076	2.15798	-9.40086	6.13574e-20	2.71618e-19	34.2993
RANBP1	-0.295918	2.36869	-13.2643	2.7406e-36	4.83402e-35	71.5487
SNRK	-0.295772	2.09143	-10.9657	4.36672e-26	2.97663e-25	48.2834
B3GNT4	-0.295622	1.82279	-8.33893	4.0336e-16	1.40426e-15	25.6866
GLS	-0.295279	2.57665	-7.88066	1.12096e-14	3.5971e-14	22.3714
CYC1	-0.294804	2.55602	-11.5679	1.24075e-28	1.03569e-27	54.0851
BLVRA	-0.294771	2.09627	-9.0937	8.12646e-19	3.3237e-18	31.7517
GSPT2	-0.294298	2.03635	-8.75474	1.30064e-17	4.93634e-17	29.0195
EIF5A2	-0.294083	2.127	-7.98873	5.0145e-15	1.63888e-14	23.1616
IQSEC1	-0.294066	2.40094	-11.7675	1.69461e-29	1.52495e-28	56.056
PSMB5	-0.293452	2.49048	-10.3921	9.43412e-24	5.43435e-23	42.9687
UTP3	-0.293264	1.85409	-9.80952	1.78119e-21	8.70353e-21	37.7921
TMEM30A	-0.293158	2.52232	-7.26204	1.02743e-12	2.92317e-12	17.9893
YWHAQ	-0.292888	3.33991	-10.8227	1.69983e-25	1.10656e-24	46.9393
PARP2	-0.292772	2.28362	-10.4689	4.64869e-24	2.72917e-23	43.6682
PIM2	-0.292684	1.91316	-9.44899	4.06835e-20	1.81819e-19	34.7046
BCAS4	-0.292655	1.89628	-10.0595	2.59397e-22	1.3382e-21	39.7375
TFB2M	-0.292473	1.50805	-9.26721	2.36735e-19	9.99059e-19	33.0127
VEZT	-0.292428	2.20862	-11.0035	3.04215e-26	2.10254e-25	48.6409
KIF3B	-0.29241	2.44994	-13.4247	4.7856e-37	9.37671e-36	73.2788
TNIP3	-0.291881	1.07836	-8.22439	9.68031e-16	3.28248e-15	24.8259
GPATCH4	-0.291791	1.84763	-11.564	2.09637e-28	1.70692e-27	53.6038
SNRPD1	-0.291442	1.94683	-13.0164	3.96529e-35	6.07782e-34	68.9001
OGFOD1	-0.291437	2.24138	-12.3319	5.37461e-32	6.08179e-31	61.7539
CACNA2D1	-0.291419	2.28006	-9.15947	5.79088e-19	2.3881e-18	32.131
STX12	-0.291241	2.65832	-13.1048	1.53572e-35	2.44334e-34	69.8403
CAB39	-0.290999	2.71562	-9.79701	1.98842e-21	9.69231e-21	37.6835
CXADR	-0.290539	1.97467	-9.32025	1.21648e-19	5.27649e-19	33.6242
TDO2	-0.290345	1.23066	-7.39768	4.01649e-13	1.17511e-12	18.9093
LDOC1	-0.289614	2.6081	-9.97982	3.94039e-22	2.00293e-21	39.2817
ATXN1	-0.289535	2.30496	-10.2126	4.85695e-23	2.63554e-22	41.3495
CCNI	-0.28923	3.3897	-9.36803	8.1125e-20	3.55564e-19	34.0238
TLK1	-0.289074	1.68608	-9.95341	6.61551e-22	3.31609e-21	38.8132
WASL	-0.289026	2.30545	-8.24896	6.96795e-16	2.39335e-15	25.1015
COX7A2L	-0.288894	2.79251	-10.1102	1.2251e-22	6.44983e-22	40.4356
CCIN	-0.288736	1.28721	-8.68881	2.6231e-17	9.83819e-17	28.3753
TFCP2	-0.288673	1.93603	-11.7908	1.34146e-29	1.21679e-28	56.2873
NDUFA6	-0.288667	2.52967	-13.9753	1.08627e-39	3.00043e-38	79.3159
GARS	-0.288543	2.92885	-10.1942	5.73636e-23	3.09585e-22	41.1851
ZDHHC3	-0.288494	1.9214	-11.0075	2.92777e-26	2.02702e-25	48.6788
POLR3B	-0.288321	1.90957	-10.2509	3.43114e-23	1.88369e-22	41.6929
MTMR9	-0.28831	2.49881	-12.5457	5.80871e-33	7.20878e-32	63.9581
CABP1	-0.288299	2.57345	-6.79597	2.16646e-11	5.67475e-11	14.9568
MRPL3	-0.288077	2.44253	-9.33413	1.08161e-19	4.70432e-19	33.7401
N4BP3	-0.2877	1.67425	-8.49033	1.24975e-16	4.49242e-16	26.839
CALML3	-0.287588	1.42419	-10.0751	2.25773e-22	1.16853e-21	39.8745
SRP19	-0.287484	2.45842	-11.1541	7.13792e-27	5.12937e-26	50.075
TXNL4A	-0.287342	2.02235	-13.039	6.52196e-35	9.78909e-34	68.4387
RAB40B	-0.287015	2.55511	-10.3826	1.02924e-23	5.90737e-23	42.8827
DLG2	-0.286596	2.21345	-7.31925	6.92528e-13	1.99748e-12	18.3756
MRPS35	-0.286434	2.195	-11.1305	8.97231e-27	6.42437e-26	49.8488
TRIM45	-0.286217	1.73837	-10.8262	2.41268e-25	1.55408e-24	46.6334
ARL15	-0.286016	1.70294	-8.24771	8.10644e-16	2.76424e-15	25.0003
NQO2	-0.286007	2.21269	-9.36581	8.26706e-20	3.62139e-19	34.0052
RAB11FIP2	-0.285789	2.25292	-9.67126	5.97541e-21	2.82774e-20	36.5973
SORL1	-0.285525	2.62915	-7.92828	7.87282e-15	2.5469e-14	22.7184
PDCD10	-0.285339	2.26307	-10.3408	2.09066e-23	1.16383e-22	42.2244
DUS4L	-0.285009	1.60342	-9.71992	3.90842e-21	1.87185e-20	37.0164
ATP6V0C	-0.284798	3.60256	-7.90521	9.34436e-15	3.01315e-14	22.5501
GTF2H5	-0.284423	1.79811	-10.2573	4.43724e-23	2.41273e-22	41.4811
TESC	-0.284311	2.02793	-10.0955	1.39912e-22	7.34654e-22	40.3044
TCEAL4	-0.284237	2.83413	-11.6848	3.88008e-29	3.39934e-28	55.2358
PHYHIP	-0.284237	2.9597	-6.76777	2.60447e-11	6.79965e-11	14.7768
SNRPA1	-0.284109	2.18832	-10.3978	8.95018e-24	5.16681e-23	43.0208
MOBP	-0.283863	2.77415	-4.42122	1.12365e-05	2.06531e-05	2.21675
WNT10B	-0.283839	2.13855	-9.18508	3.79415e-19	1.58024e-18	32.5025
DPP4	-0.283793	1.39562	-7.58008	1.11064e-13	3.35172e-13	20.1694
STK39	-0.283589	2.76646	-10.9772	3.91264e-26	2.67858e-25	48.392
SERINC1	-0.283467	3.32349	-8.40102	2.14775e-16	7.60701e-16	26.2592
ZMIZ2	-0.28329	2.17777	-9.12562	6.23234e-19	2.55954e-18	32.0132
SNX4	-0.283099	2.00598	-10.407	8.22676e-24	4.76649e-23	43.1041
POLR3C	-0.282993	2.01762	-10.1298	1.02703e-22	5.45761e-22	40.6098
HAGH	-0.28298	2.60812	-10.2474	3.5393e-23	1.93906e-22	41.6622
HIVEP1	-0.282826	1.66786	-11.6444	9.53781e-29	8.04595e-28	54.383
AP1S2	-0.282369	2.20579	-6.87613	1.27902e-11	3.3972e-11	15.4719
RUNDC3A	-0.282071	3.12492	-8.20711	9.60381e-16	3.25793e-15	24.7861
UBE2K	-0.281718	2.39989	-10.1554	8.15416e-23	4.37105e-22	40.8377
SGK2	-0.281701	1.38927	-6.16912	1.16715e-09	2.76824e-09	11.1201
CHMP2B	-0.281624	1.81754	-8.4001	2.51752e-16	8.87717e-16	26.1501
KCNK2	-0.281305	1.28369	-5.28789	1.66039e-07	3.4586e-07	6.31463
MKKS	-0.280865	2.33817	-9.76843	2.55589e-21	1.23675e-20	37.4356
COMMD8	-0.280659	1.77493	-10.0272	3.44985e-22	1.76259e-21	39.4559
SRM	-0.280641	2.40569	-12.4589	1.43816e-32	1.71266e-31	63.0599
SCAMP5	-0.280617	2.53779	-7.50221	1.74601e-13	5.21182e-13	19.6767
TTBK2	-0.280432	1.81895	-9.59526	1.48041e-20	6.84293e-20	35.7462
AACS	-0.280393	2.35755	-8.63699	3.34218e-17	1.24413e-16	28.0902
TSFM	-0.280147	1.93154	-13.2823	2.25482e-36	4.01276e-35	71.7421
C1D	-0.280089	1.96962	-8.83602	6.74011e-18	2.60027e-17	29.667
NUDT6	-0.28008	1.53201	-7.6909	5.02307e-14	1.55118e-13	20.9477
RFTN1	-0.279976	2.31701	-9.93454	5.89598e-22	2.96102e-21	38.8837
PDHA1	-0.279319	2.77919	-12.3348	5.21718e-32	5.92895e-31	61.7833
DBNDD1	-0.279293	2.37337	-9.27596	1.76843e-19	7.55119e-19	33.2552
MED7	-0.279264	1.8314	-13.2337	8.3163e-36	1.36124e-34	70.4793
ZNF334	-0.279215	1.46901	-7.80243	2.23914e-14	7.0516e-14	21.7405
TMEM160	-0.279192	2.4445	-10.0546	2.01908e-22	1.0491e-21	39.9421
MRPS18A	-0.278643	2.21897	-13.7469	1.3808e-38	3.31851e-37	76.7944
TIMM50	-0.278378	1.97906	-13.351	2.38308e-36	4.22973e-35	71.7177
MPP1	-0.278225	2.47787	-9.47624	3.22162e-20	1.45283e-19	34.9348
DCX	-0.278187	1.95187	-9.06103	1.06545e-18	4.32653e-18	31.4847
LAPTM4B	-0.277679	2.45518	-10.2086	5.0365e-23	2.72554e-22	41.3137
NUDT2	-0.277376	1.91159	-9.76912	2.54034e-21	1.23035e-20	37.4416
PSEN2	-0.277151	1.89033	-12.028	1.21738e-30	1.20903e-29	58.6634
NUPL2	-0.277148	1.8684	-9.12678	6.17233e-19	2.5362e-18	32.0228
GTF3C4	-0.276985	1.58396	-8.60001	5.29274e-17	1.94744e-16	27.6844
VBP1	-0.276923	2.63209	-9.65509	6.87812e-21	3.24336e-20	36.4585
STUB1	-0.276802	2.57896	-9.88157	9.43102e-22	4.68313e-21	38.4199
TAF4B	-0.276412	1.92556	-8.22627	8.29348e-16	2.82668e-15	24.9303
SHROOM2	-0.27627	2.06851	-9.63242	8.37515e-21	3.926e-20	36.2641
GABRA3	-0.27581	1.83715	-5.78973	1.06866e-08	2.4001e-08	8.96887
NME7	-0.275741	1.91833	-7.08949	3.06671e-12	8.47955e-12	16.8689
RIMS2	-0.275637	2.51693	-8.31796	4.09378e-16	1.42459e-15	25.6246
PDE8B	-0.275558	2.32514	-10.2069	5.11504e-23	2.76615e-22	41.2984
LDB3	-0.275483	1.56975	-5.865	6.95314e-09	1.57495e-08	9.38586
SPATA2L	-0.275439	2.1593	-7.72814	3.43541e-14	1.06962e-13	21.2717
PFDN1	-0.275378	2.33446	-11.3876	7.35138e-28	5.71654e-27	52.3242
DSN1	-0.27492	1.85854	-7.78576	2.25504e-14	7.09888e-14	21.685
PKNOX2	-0.274655	2.27857	-9.27125	1.8401e-19	7.84038e-19	33.2161
AVL9	-0.274517	1.56023	-8.96438	2.86652e-18	1.12775e-17	30.5552
EBP	-0.274002	1.83652	-11.3554	1.00744e-27	7.75065e-27	52.0124
NDUFAF1	-0.273782	2.13787	-9.5497	1.71317e-20	7.88674e-20	35.5579
GNG4	-0.27353	1.98033	-10.6728	1.00433e-24	6.19336e-24	45.2238
FEM1B	-0.273445	2.00116	-8.50421	1.12149e-16	4.04234e-16	26.9455
TOR1A	-0.273223	1.96865	-11.163	1.00492e-26	7.14792e-26	49.7759
AFF2	-0.2731	1.77377	-7.23222	1.15586e-12	3.28388e-12	17.8242
MTCH1	-0.273035	3.49702	-10.3191	1.84199e-23	1.03263e-22	42.3075
AP2A2	-0.272897	2.3476	-10.645	9.0519e-25	5.59068e-24	45.2856
TLL2	-0.272703	1.54439	-7.80732	2.16075e-14	6.81552e-14	21.7755
OSBPL1A	-0.272614	3.04072	-9.16618	4.44388e-19	1.84601e-18	32.3467
KCNJ4	-0.272584	2.65468	-7.0397	4.2936e-12	1.17454e-11	16.5395
LRPAP1	-0.27241	2.30502	-11.2679	2.36618e-27	1.76742e-26	51.1675
COX6B1	-0.272283	3.04116	-9.3809	7.27191e-20	3.19956e-19	34.1317
NOS2	-0.272098	1.57754	-8.3334	4.20869e-16	1.46265e-15	25.6448
ACSL3	-0.272068	2.39422	-8.12257	2.09081e-15	6.95334e-15	24.0691
LAGE3	-0.271963	2.38586	-14.3206	2.22178e-41	7.75186e-40	83.174
UBE2D2	-0.271876	2.40473	-11.3137	1.51486e-27	1.15097e-26	51.6088
ALDOA	-0.271716	3.32579	-8.07223	2.67702e-15	8.86583e-15	23.7783
ID2B	-0.271668	1.68128	-8.22596	9.56554e-16	3.24633e-15	24.8376
ADAMTS8	-0.271402	1.90467	-8.85339	7.037e-18	2.70824e-17	29.6707
OSBPL3	-0.271334	1.87462	-8.23889	8.66956e-16	2.94854e-15	24.9343
CDC7	-0.271174	1.79091	-7.93436	8.50646e-15	2.74853e-14	22.6907
ZNF304	-0.271055	1.98542	-8.26166	7.28849e-16	2.49806e-15	25.1049
RNASEH1	-0.27052	2.03273	-9.94737	5.26079e-22	2.65089e-21	38.9963
VIPR1	-0.270468	2.22833	-8.54274	7.0612e-17	2.5838e-16	27.3538
NCKAP1	-0.270376	2.62836	-8.8863	4.47771e-18	1.74097e-17	30.0699
SEC61G	-0.270321	2.53453	-10.8827	9.62435e-26	6.36953e-25	47.5018
USP12	-0.270023	1.80662	-7.0748	3.66934e-12	1.01037e-11	16.7433
PLK4	-0.270003	1.30394	-7.65978	6.28267e-14	1.92968e-13	20.7282
NPM3	-0.270002	2.23398	-9.68196	5.44359e-21	2.57914e-20	36.6894
HBS1L	-0.269836	1.79576	-7.57076	1.0706e-13	3.23703e-13	20.1564
ACTR6	-0.268936	2.10111	-9.43205	4.70221e-20	2.09675e-19	34.5617
PRSS2	-0.268822	1.85282	-9.57962	1.69228e-20	7.79511e-20	35.6143
ASL	-0.268487	2.03302	-9.31702	1.25028e-19	5.4113e-19	33.5972
RNF187	-0.268359	1.87112	-8.07407	3.0093e-15	9.93731e-15	23.7113
CADPS2	-0.268276	2.35791	-6.60624	7.38549e-11	1.87825e-10	13.7589
EEF1A2	-0.26784	3.18202	-6.95786	7.43356e-12	2.00115e-11	16.0025
PTPRM	-0.267617	2.02891	-9.10512	7.39095e-19	3.02755e-18	31.8452
GABARAPL2	-0.267506	2.98991	-9.77983	2.31245e-21	1.12305e-20	37.5344
APEH	-0.267234	2.15326	-10.1532	8.3123e-23	4.45282e-22	40.8187
REEP5	-0.267084	3.19878	-8.65152	2.97622e-17	1.1105e-16	28.2043
MANSC1	-0.267059	2.07019	-11.3954	6.80945e-28	5.32113e-27	52.4
FMR1	-0.266899	2.11673	-9.19328	3.54262e-19	1.47702e-18	32.5702
ALOX12B	-0.266681	1.41303	-8.52729	9.36447e-17	3.40468e-16	27.1229
AASDHPPT	-0.266563	2.26076	-7.71402	3.80729e-14	1.18309e-13	21.1708
RANGAP1	-0.266527	2.54867	-8.40495	2.083e-16	7.38098e-16	26.2893
ARHGEF3	-0.266525	2.75472	-7.33305	5.74487e-13	1.66486e-12	18.5092
DDX24	-0.266476	3.02534	-9.95486	4.92141e-22	2.48728e-21	39.0622
EML1	-0.265865	1.80983	-8.59994	4.48813e-17	1.65829e-16	27.7999
EIF4H	-0.265727	2.97318	-11.2558	2.66311e-27	1.97437e-26	51.0505
YTHDF2	-0.265578	2.45751	-10.1798	6.53871e-23	3.51931e-22	41.0558
MMADHC	-0.265578	2.36277	-8.10619	2.07069e-15	6.88931e-15	24.0307
RAB40C	-0.265378	2.46538	-12.9536	7.76338e-35	1.15435e-33	68.2342
CSRNP2	-0.26531	2.28436	-11.1947	4.82121e-27	3.50253e-26	50.4633
ZNF226	-0.265094	1.9293	-8.66665	2.63749e-17	9.88747e-17	28.3233
NDUFS6	-0.264906	2.55374	-11.9406	2.958e-30	2.84878e-29	57.7843
DPYSL4	-0.264528	2.32159	-9.91175	7.21805e-22	3.61129e-21	38.684
POP1	-0.264519	1.56588	-9.72234	4.96129e-21	2.35765e-20	36.8247
DCTN3	-0.264424	2.56972	-9.96011	4.69674e-22	2.37524e-21	39.1083
SURF2	-0.264276	1.98467	-9.60829	1.03246e-20	4.81997e-20	36.0576
SMAP1	-0.263237	2.39745	-8.9473	2.71927e-18	1.073e-17	30.5613
AP3S1	-0.262997	2.97205	-12.0881	6.59571e-31	6.74407e-30	59.2704
TTC23	0.263067	1.64265	9.67782	7.28569e-21	3.42539e-20	36.4456
TMEM45A	0.263239	1.43149	6.12117	1.5543e-09	3.65271e-09	10.8414
CHD1	0.263352	2.14582	11.9859	1.86971e-30	1.82274e-29	58.2385
LZTR1	0.263663	2.74819	12.0644	8.39992e-31	8.51228e-30	59.0309
FTSJ3	0.264834	2.0936	11.2582	2.60263e-27	1.93133e-26	51.0732
C1QTNF1	0.265021	2.01524	7.76999	2.83518e-14	8.85854e-14	21.5089
ATP1B2	0.265207	3.28511	7.12542	2.40252e-12	6.6872e-12	17.1078
KCNE4	0.265431	1.69306	7.16275	2.02479e-12	5.65563e-12	17.3251
TAF1C	0.265516	2.49793	11.4818	2.908e-28	2.33904e-27	53.2421
AGBL5	0.265578	1.82455	9.17112	5.259e-19	2.17893e-18	32.226
SOX18	0.265757	1.89467	6.24141	7.18357e-10	1.72958e-09	11.541
PLXNB2	0.265878	2.36921	10.6118	1.23375e-24	7.55544e-24	44.9794
BMP7	0.266013	2.06921	7.863	1.43814e-14	4.58716e-14	22.1751
ZBTB5	0.266051	2.06767	12.3917	2.8922e-32	3.35386e-31	62.3677
CXCL10	0.266596	1.49048	4.43404	1.07511e-05	1.97929e-05	2.3127
EDC3	0.266973	2.31442	8.39861	2.18857e-16	7.74471e-16	26.2406
PLCG1	0.267231	2.64498	10.3389	1.53689e-23	8.68319e-23	42.4865
HIP1R	0.267287	2.26942	7.91033	1.01564e-14	3.26968e-14	22.5166
IGLL1	0.267972	1.67024	8.16465	1.52232e-15	5.10113e-15	24.3809
RPA4	0.268445	1.61134	9.31272	1.61857e-19	6.93734e-19	33.3875
SMG5	0.269055	2.5331	12.2356	1.45386e-31	1.59523e-30	60.7681
PHF21A	0.269237	2.73045	12.3663	3.7638e-32	4.32674e-31	62.1068
FPR2	0.269307	1.3472	7.74689	3.35229e-14	1.04455e-13	21.3445
XKR8	0.269319	2.37074	12.8345	2.76299e-34	3.8292e-33	66.976
BLNK	0.269479	1.36856	4.85564	1.48407e-06	2.90568e-06	4.20666
ZDHHC18	0.269661	2.01523	10.156	1.09931e-22	5.82223e-22	40.5851
PIGA	0.269726	1.9886	9.27645	1.7612e-19	7.52436e-19	33.2593
ZNF443	0.269832	1.77895	11.8713	1.01577e-29	9.2986e-29	56.5994
RYR3	0.270906	2.43818	6.62971	6.35593e-11	1.6216e-10	13.9055
FAT1	0.271008	2.41933	7.47958	2.05025e-13	6.08573e-13	19.5191
PLCG2	0.271098	2.00728	8.29122	5.8152e-16	2.00346e-15	25.3269
EPS8L2	0.271182	1.95449	9.62912	8.61857e-21	4.03774e-20	36.2359
FLNC	0.271444	1.87836	6.60817	7.76011e-11	1.971e-10	13.7615
LAX1	0.271448	1.80467	8.84104	7.77268e-18	2.98128e-17	29.5728
CAT	0.271556	2.18701	8.05012	3.16258e-15	1.04305e-14	23.6145
KYNU	0.271708	1.39431	7.65647	6.43377e-14	1.9738e-13	20.7049
AIM2	0.271776	1.47444	8.30866	5.08835e-16	1.76067e-15	25.4582
MRC2	0.271879	2.0445	5.44403	7.23561e-08	1.5419e-07	7.11685
JAM2	0.272016	2.41917	6.96511	7.08199e-12	1.90909e-11	16.0499
ABCA6	0.272077	1.35375	5.66318	2.17764e-08	4.79865e-08	8.27886
PKN1	0.272195	2.28942	8.3455	3.30754e-16	1.15808e-15	25.8344
PRPF39	0.272626	2.02328	11.2866	3.07804e-27	2.27775e-26	50.9461
DDB2	0.272638	1.92011	10.317	2.59006e-23	1.43682e-22	42.0128
TFAP2C	0.272657	1.53396	8.72069	2.0361e-17	7.66185e-17	28.6246
ZNF292	0.272677	2.41575	7.87315	1.33501e-14	4.26678e-14	22.2482
ALDH9A1	0.272862	3.02795	9.57039	1.43304e-20	6.62781e-20	35.7341
PELI1	0.272953	2.09342	9.6953	4.84585e-21	2.30555e-20	36.8042
TMEM51	0.273019	2.18331	7.70021	4.20908e-14	1.30336e-13	21.0724
BEST1	0.273379	1.99957	6.21154	8.61226e-10	2.06109e-09	11.3644
ACIN1	0.273609	2.40176	13.7695	1.07482e-38	2.61474e-37	77.0429
IL10	0.273717	1.86808	6.26477	6.5538e-10	1.58322e-09	11.6818
DPY19L4	0.27435	2.07679	10.9162	6.99871e-26	4.69433e-25	47.8168
RPS16	0.274782	3.28613	10.1314	1.01226e-22	5.38272e-22	40.6241
IRF3	0.274975	2.31815	10.6676	7.32309e-25	4.54408e-24	45.4951
CYFIP1	0.275035	2.58641	9.35766	8.8594e-20	3.87021e-19	33.9369
RBM4B	0.275147	2.52208	10.526	2.74154e-24	1.63977e-23	44.1901
PPM1D	0.275176	1.83042	9.27675	2.18625e-19	9.26564e-19	33.0911
PHEX	0.275558	1.54568	7.16953	1.93362e-12	5.41236e-12	17.3702
CNNM3	0.275596	2.34773	9.33117	1.10912e-19	4.81872e-19	33.7153
ZNF83	0.275844	2.07334	8.74492	1.40766e-17	5.32729e-17	28.9416
PEX6	0.276142	2.09649	5.43945	7.1996e-08	1.53505e-07	7.06904
GMFG	0.276241	2.03832	7.65143	5.99294e-14	1.84282e-13	20.7256
ADRB2	0.276306	1.8882	8.64583	3.6872e-17	1.37e-16	28.0401
HDGF	0.276388	2.7959	13.8611	3.88545e-39	1.00271e-37	78.0519
FCHSD2	0.276501	2.66869	11.7542	1.93782e-29	1.73596e-28	55.9232
RAD54L2	0.276687	2.36944	10.2716	2.83968e-23	1.56982e-22	41.8798
SNTA1	0.276743	2.89239	8.53512	7.49955e-17	2.7379e-16	27.2946
ASIP	0.276806	1.3994	9.98215	5.13672e-22	2.59281e-21	39.0629
POU3F2	0.277059	2.27167	7.10813	2.93131e-12	8.11929e-12	16.963
PCTP	0.277143	1.76033	9.22079	3.48398e-19	1.45333e-18	32.6318
ACTA2	0.277267	2.26546	4.02264	6.32671e-05	0.000109865	0.576296
IFNGR1	0.277291	2.44418	9.05467	1.12303e-18	4.55106e-18	31.4328
STK11	0.277828	2.3592	10.5553	2.08863e-24	1.25967e-23	44.459
ILK	0.277852	2.69178	13.4945	2.2299e-37	4.46822e-36	74.036
ACSM5	0.278063	1.75315	6.57043	9.85705e-11	2.49009e-10	13.5281
BARD1	0.278085	1.67479	8.65034	3.0044e-17	1.12049e-16	28.1951
FYN	0.278178	2.80005	11.6946	3.51699e-29	3.0983e-28	55.3331
RBM17	0.27851	2.29871	9.63953	7.874e-21	3.69762e-20	36.325
IGSF6	0.278813	1.77327	6.22652	8.26259e-10	1.97919e-09	11.4562
MORC2	0.279111	2.26665	11.6564	5.15062e-29	4.45361e-28	54.9554
NUP188	0.27923	1.73555	9.40585	7.40129e-20	3.25469e-19	34.159
FBXO2	0.279699	2.62037	10.5899	1.51297e-24	9.22983e-24	44.7778
COL4A5	0.279781	1.82831	6.14983	1.2497e-09	2.95963e-09	11.002
CRTAC1	0.279879	2.08397	10.4184	1.03381e-23	5.92931e-23	42.92
TMEM109	0.280311	2.2947	10.714	4.74031e-25	2.99042e-24	45.9252
GLUL	0.2805	3.07561	5.28054	1.68052e-07	3.4987e-07	6.25015
NAGA	0.280872	1.92783	9.77986	3.0144e-21	1.45243e-20	37.3164
TRIM8	0.281182	2.72963	10.424	7.03158e-24	4.09789e-23	43.2592
TIMELESS	0.281471	1.68639	9.0447	1.48856e-18	5.98961e-18	31.2008
GAL3ST4	0.281892	2.1255	6.8252	1.78878e-11	4.71808e-11	15.144
TLR4	0.281996	1.72068	7.29803	8.01896e-13	2.30126e-12	18.232
ZFHX4	0.282002	1.65026	7.01412	5.51023e-12	1.49196e-11	16.3456
UAP1L1	0.282963	1.78262	7.62691	7.95161e-14	2.42729e-13	20.4971
CHPT1	0.28314	2.50406	10.2777	2.68807e-23	1.48911e-22	41.934
LITAF	0.283661	2.25413	7.02331	4.79457e-12	1.30575e-11	16.4315
HS1BP3	0.283705	1.76631	10.9626	6.71431e-26	4.51499e-25	47.8978
C1RL	0.284368	1.66448	7.79315	2.3957e-14	7.52676e-14	21.6742
HSPB7	0.28476	1.4909	7.29501	8.18758e-13	2.34767e-12	18.2116
SEC14L1	0.284921	2.1158	10.2124	4.8671e-23	2.63925e-22	41.3475
FANCE	0.285134	2.02967	12.5641	4.78802e-33	5.99823e-32	64.1495
MAP3K5	0.285141	2.76103	11.4571	3.70923e-28	2.9507e-27	53.0012
HIST1H2BO	0.285209	1.19669	7.80907	2.13331e-14	6.73433e-14	21.788
PLA2R1	0.285926	1.63279	5.90967	5.37553e-09	1.22669e-08	9.63566
LOXL1	0.286171	1.56494	6.66948	5.24874e-11	1.34473e-10	14.1431
CBS	0.286339	2.29937	10.3931	9.34278e-24	5.38564e-23	42.9783
CRTC3	0.286441	2.40557	11.3883	7.29409e-28	5.68289e-27	52.332
PAFAH1B3	0.286569	2.57769	9.37693	7.52159e-20	3.30393e-19	34.0984
ABHD3	0.28674	1.99752	9.37416	9.66586e-20	4.2202e-19	33.8958
LFNG	0.287411	1.86561	7.11504	2.79757e-12	7.75696e-12	17.0087
TLR5	0.287612	1.78106	8.55738	7.39859e-17	2.70229e-16	27.3548
LOXL3	0.287724	1.87786	12.0665	1.4462e-30	1.42207e-29	58.5288
ITGA2B	0.287766	1.81609	11.1393	8.23893e-27	5.90457e-26	49.9331
ZBTB40	0.287889	2.05126	10.527	2.71502e-24	1.62513e-23	44.1998
B4GALT4	0.287947	2.0731	9.96255	4.596e-22	2.32726e-21	39.1297
RPL30	0.288205	3.50545	9.88487	9.15987e-22	4.55133e-21	38.4487
KLK6	0.288532	2.61056	6.62006	6.76101e-11	1.72163e-10	13.8452
CD177	0.289239	1.74232	6.26161	6.68071e-10	1.61143e-09	11.6631
PHKA2	0.289419	2.2289	11.8639	6.42366e-30	5.99064e-29	57.0164
FLVCR2	0.289786	1.93213	8.78665	1.20261e-17	4.57083e-17	29.143
SPON1	0.289931	2.35443	7.02254	4.81935e-12	1.31115e-11	16.4265
LYL1	0.290082	2.22356	8.41056	1.99378e-16	7.07426e-16	26.3324
TMEM204	0.290203	1.78598	7.478	2.2875e-13	6.77478e-13	19.461
PDPN	0.290631	2.02213	5.95849	3.8841e-09	8.92748e-09	9.89935
PARP16	0.290714	2.07531	13.0489	5.87639e-35	8.85355e-34	68.542
NXT2	0.290827	1.82911	9.49563	3.46189e-20	1.55678e-19	34.9083
BCL2A1	0.290964	1.45238	7.12883	2.54849e-12	7.07618e-12	17.1
CDKN2C	0.291198	2.17552	12.2079	3.47825e-31	3.66969e-30	59.9395
ST6GALNAC2	0.291299	1.86747	7.86544	1.41265e-14	4.50768e-14	22.1927
AEN	0.291312	2.13248	10.0528	2.7516e-22	1.41768e-21	39.6792
PHLPP1	0.291658	2.17621	9.75339	2.91619e-21	1.40681e-20	37.3054
ZNF646	0.291961	1.88404	8.93083	3.76402e-18	1.46923e-17	30.2869
HEG1	0.291997	2.20817	8.84699	6.16561e-18	2.3821e-17	29.7548
NME4	0.292013	2.57926	10.3327	1.62568e-23	9.14588e-23	42.431
MOCS1	0.292028	2.02141	12.283	1.6254e-31	1.77855e-30	60.6927
DVL2	0.29209	2.08009	12.551	1.04987e-32	1.27312e-31	63.4056
CCDC121	0.292319	1.78183	10.1059	1.71714e-22	8.96318e-22	40.1448
LPIN1	0.292826	2.77378	13.5473	1.24964e-37	2.60234e-36	74.6102
DOK2	0.293124	1.92525	5.02251	6.49438e-07	1.301e-06	5.00063
CBLB	0.293137	2.0767	10.4007	8.71278e-24	5.04074e-23	43.0473
SETD1A	0.293175	1.9793	9.46441	3.56547e-20	1.59883e-19	34.8348
ALOX15B	0.2934	1.79626	9.06625	1.24757e-18	5.04546e-18	31.3748
RHOG	0.293842	2.54455	10.3705	1.15067e-23	6.57665e-23	42.7725
LY6G5C	0.293961	2.07392	9.87368	1.01131e-21	5.00933e-21	38.351
OR7A17	0.294004	1.40955	5.88836	6.07898e-09	1.38167e-08	9.51627
MATN2	0.294121	1.93103	7.83798	1.53631e-14	4.88462e-14	22.0618
SLC17A9	0.294148	1.692	9.06248	1.28676e-18	5.19604e-18	31.3443
FZD4	0.294421	2.09848	10.9144	7.12377e-26	4.77017e-25	47.7993
WIPI1	0.29443	2.12681	10.7678	4.16011e-25	2.63066e-24	46.0949
CARD10	0.294455	1.61737	7.56642	1.22393e-13	3.68521e-13	20.0742
BAZ2B	0.294749	2.37659	10.7046	5.17717e-25	3.25568e-24	45.838
AOC3	0.294868	1.93348	5.30218	1.54025e-07	3.21592e-07	6.38712
HYI	0.295156	2.25804	11.8296	9.07771e-30	8.36769e-29	56.674
SELE	0.295209	1.13811	3.57345	0.000376724	0.000610603	-1.04519
MAP3K11	0.295437	2.02899	9.81278	1.73083e-21	8.47307e-21	37.8204
OFD1	0.295625	2.53271	10.5268	3.84547e-24	2.2761e-23	43.8971
NOTCH3	0.296286	2.19754	6.12913	1.48236e-09	3.49191e-09	10.8875
GNAI2	0.296499	2.69608	9.07583	9.42521e-19	3.84106e-18	31.6055
RAMP3	0.296788	1.83936	7.83103	1.81739e-14	5.75074e-14	21.9454
RFX1	0.296824	2.14063	12.1237	4.58632e-31	4.77541e-30	59.6302
TMED5	0.298285	2.08925	10.9969	3.24027e-26	2.23172e-25	48.5785
G0S2	0.298489	1.93095	5.31022	1.4763e-07	3.08807e-07	6.42805
LHCGR	0.298594	1.37882	5.22638	2.28999e-07	4.72308e-07	6.00451
SLC12A9	0.2986	2.24602	10.5272	2.71059e-24	1.6237e-23	44.2014
F3	0.298751	2.52936	4.53287	6.75164e-06	1.26315e-05	2.7027
HK3	0.298926	1.39105	7.98917	5.66858e-15	1.84658e-14	23.0893
ATP1B3	0.299252	2.74945	9.40667	5.83913e-20	2.58776e-19	34.3481
RPS27L	0.299529	2.73388	12.7355	7.88403e-34	1.03837e-32	65.9369
NCAPD2	0.299669	1.91897	9.71767	3.98599e-21	1.90671e-20	36.997
AXIN1	0.30014	2.16333	9.94734	5.26179e-22	2.65089e-21	38.9961
MLXIP	0.30037	2.19311	10.3406	1.51272e-23	8.55275e-23	42.5021
MYO1E	0.300429	1.72732	7.45436	2.70113e-13	7.96424e-13	19.2981
BTN3A2	0.300683	1.54621	7.50268	1.9223e-13	5.71875e-13	19.6315
POGK	0.30089	2.50815	10.7811	2.5201e-25	1.61934e-24	46.5499
FLNB	0.301266	2.45725	9.45083	4.00489e-20	1.79083e-19	34.7201
SLC6A16	0.30129	1.80961	8.71217	2.17885e-17	8.1874e-17	28.5579
DOCK1	0.302196	2.12632	8.72403	1.66521e-17	6.28405e-17	28.7762
PPFIBP2	0.302326	2.05072	9.00917	1.6353e-18	6.54367e-18	31.0624
MED12	0.302404	2.0701	13.1447	9.98277e-36	1.61737e-34	70.2672
IRF8	0.302828	1.69343	5.76027	1.26277e-08	2.82253e-08	8.80701
PLCB3	0.303357	1.90712	11.0142	4.12855e-26	2.81911e-25	48.3787
AKAP8L	0.303667	2.0351	10.7498	3.38564e-25	2.16154e-24	46.2579
CSK	0.303775	2.4432	11.8756	5.71101e-30	5.35743e-29	57.1328
P2RY14	0.303838	2.12309	6.50355	1.50171e-10	3.75428e-10	13.1175
ABTB2	0.304104	1.73175	9.01537	1.89191e-18	7.52882e-18	30.9645
TFAP4	0.304612	2.06379	9.3474	1.21026e-19	5.25237e-19	33.6741
PTGFR	0.305153	1.4881	5.44428	7.22596e-08	1.54026e-07	7.11814
NOTCH2	0.305304	2.07986	8.63635	3.97375e-17	1.47166e-16	27.9665
FAM53B	0.305473	2.3674	9.30492	1.38495e-19	5.97141e-19	33.4963
UBTD1	0.305563	1.98249	12.0356	1.12682e-30	1.13037e-29	58.74
ZNF692	0.305635	2.44895	11.2961	1.79845e-27	1.35737e-26	51.439
CTNS	0.305909	1.85456	10.3171	1.87491e-23	1.05034e-22	42.29
GJA5	0.305986	1.51214	7.22575	1.31773e-12	3.73178e-12	17.7456
FBLN5	0.306241	2.03082	7.642	6.41529e-14	1.96889e-13	20.6588
CHD7	0.306334	1.88412	8.63909	3.88875e-17	1.44085e-16	27.9877
SEC11A	0.306539	2.65701	13.1027	1.56967e-35	2.48739e-34	69.8186
DNM2	0.307069	2.00553	9.86888	1.05513e-21	5.21665e-21	38.3091
RBM14	0.307188	2.44298	10.5158	3.01282e-24	1.79797e-23	44.0969
MMP14	0.307361	1.68186	8.36406	3.32456e-16	1.16352e-15	25.8767
SLC19A3	0.307426	1.62145	8.02509	4.33903e-15	1.42456e-14	23.3518
CLCN7	0.307444	2.87593	12.5483	5.64742e-33	7.03055e-32	63.986
KLF5	0.307461	1.94311	5.70362	1.73708e-08	3.85238e-08	8.49788
EMCN	0.307688	1.80027	6.73647	3.41219e-11	8.83592e-11	14.5636
CARD8	0.308502	1.654	8.77244	1.34737e-17	5.10396e-17	29.0311
AOAH	0.308524	1.73626	8.2776	6.45347e-16	2.21951e-15	25.2245
JUND	0.308864	3.29907	8.18492	1.13792e-15	3.84543e-15	24.6193
RBCK1	0.309138	2.24471	11.3837	1.20746e-27	9.20938e-27	51.8717
RSAD1	0.309501	2.48748	12.2555	1.1837e-31	1.30782e-30	60.9718
TPP1	0.309626	2.86454	11.5496	1.48756e-28	1.2301e-27	53.9056
FGD6	0.30978	1.71707	8.89668	4.96269e-18	1.92576e-17	30.0146
STAG2	0.309809	2.19495	8.2437	7.25539e-16	2.48886e-15	25.0618
PLD2	0.309884	2.04889	9.26872	2.33785e-19	9.8766e-19	33.0251
TJP1	0.309985	2.98569	10.0116	2.96826e-22	1.52536e-21	39.5615
FOLR2	0.311262	2.0744	6.9496	7.85419e-12	2.11224e-11	15.9487
RALGDS	0.311364	1.91525	7.83954	1.70773e-14	5.4145e-14	22.0064
SLC25A30	0.311456	1.69692	10.8533	1.27313e-25	8.39087e-25	47.2251
IFI35	0.311595	1.9983	8.2212	8.62222e-16	2.93369e-15	24.8921
LDLR	0.311831	2.17331	8.83306	6.90404e-18	2.65964e-17	29.6433
ORAI3	0.312273	2.27551	9.81121	1.755e-21	8.58084e-21	37.8067
BAMBI	0.312376	2.06736	7.75627	2.79796e-14	8.74568e-14	21.4732
SIGIRR	0.312515	2.29188	9.46752	3.47156e-20	1.56024e-19	34.8611
RGS19	0.312592	2.23379	10.3775	1.49962e-23	8.49075e-23	42.5526
SYPL1	0.313118	2.24937	10.1466	1.19532e-22	6.30137e-22	40.5025
RPLP1	0.313119	3.52816	10.8323	1.55218e-25	1.01459e-24	47.0291
CTSZ	0.313564	2.34544	8.97656	2.13872e-18	8.50251e-18	30.7979
OSMR	0.313646	1.75778	7.64912	6.78238e-14	2.07915e-13	20.6531
TLR7	0.313661	1.52287	8.36753	3.23681e-16	1.13381e-15	25.903
DTX2	0.313716	2.05061	9.80569	1.84223e-21	8.99629e-21	37.7589
LAMC1	0.314011	2.30389	11.1252	9.44358e-27	6.72548e-26	49.7981
MCM5	0.314281	1.6295	8.83964	7.86026e-18	3.01341e-17	29.5617
CROCC	0.314283	1.84641	10.4767	6.08175e-24	3.55476e-23	43.4442
ITGA10	0.314388	2.13101	7.90322	1.07025e-14	3.43576e-14	22.4652
RYR1	0.314595	2.10612	8.09848	2.19512e-15	7.29719e-15	23.9734
CPSF1	0.314718	2.43141	10.7214	4.42182e-25	2.79171e-24	45.9939
ZHX3	0.314849	2.48174	12.9394	9.03382e-35	1.33329e-33	68.084
KCTD12	0.315	2.36565	7.74591	3.37614e-14	1.05157e-13	21.3375
PNPLA2	0.315122	2.32486	6.75289	3.06867e-11	7.96714e-11	14.6672
ITGA7	0.31514	2.04966	10.8287	2.35737e-25	1.52092e-24	46.6563
SYNE2	0.315765	1.7039	10.3406	2.09349e-23	1.16459e-22	42.223
NFKB1	0.315991	2.22809	12.0094	1.47133e-30	1.44499e-29	58.4758
FAT4	0.316855	1.85457	8.43772	1.88132e-16	6.69315e-16	26.4367
SCGB1A1	0.316957	1.37377	10.1626	1.03607e-22	5.49827e-22	40.6436
COL5A3	0.317189	2.63226	7.41519	3.23113e-13	9.49526e-13	19.0732
HADHB	0.317524	2.80823	9.36348	8.43247e-20	3.69182e-19	33.9856
SCGN	0.317588	1.47962	6.94435	8.76323e-12	2.34956e-11	15.8919
HIST1H2BM	0.3179	1.544	8.03597	4.00083e-15	1.31569e-14	23.4315
MNDA	0.318069	1.49228	6.61512	7.42491e-11	1.88767e-10	13.8046
SCARF1	0.318291	1.89004	10.0386	3.12091e-22	1.59967e-21	39.5549
RNF19A	0.318497	2.80152	12.4216	2.11984e-32	2.47263e-31	62.6755
MYH14	0.318969	2.26193	10.5785	1.68198e-24	1.02294e-23	44.6731
PLCD1	0.319304	2.35241	11.954	2.58359e-30	2.49423e-29	57.9183
PYGM	0.319329	2.01391	7.36076	4.73402e-13	1.37895e-12	18.6988
TNFRSF25	0.319539	2.60561	9.13287	5.8675e-19	2.41844e-18	32.0727
RASSF4	0.319858	1.82125	9.49568	3.4605e-20	1.55678e-19	34.9087
PLEKHG3	0.320294	2.0099	7.25739	1.06078e-12	3.01592e-12	17.958
POLA1	0.320312	2.0076	12.5048	1.68675e-32	1.99377e-31	62.9361
MAN2B1	0.320362	1.96329	11.5009	3.87635e-28	3.08056e-27	52.9957
BTD	0.320419	1.93089	10.0044	4.21981e-22	2.13949e-21	39.2571
SMARCC1	0.320758	2.29035	11.6436	5.84756e-29	5.04527e-28	54.8298
CYTH4	0.321175	1.71212	7.92501	9.11429e-15	2.94135e-14	22.6229
APOBEC3G	0.321441	1.74202	7.52596	1.6307e-13	4.87677e-13	19.7928
PLEKHM2	0.321542	2.69986	10.3851	1.39963e-23	7.95289e-23	42.6208
BBX	0.321778	2.38942	10.1993	5.48156e-23	2.96235e-22	41.23
ELOVL5	0.321819	2.37287	10.821	1.72836e-25	1.12421e-24	46.9228
GSDMB	0.321972	2.02627	10.7704	2.78689e-25	1.785e-24	46.4504
MAB21L1	0.322024	1.40476	7.21675	1.40143e-12	3.96036e-12	17.6853
FNDC3B	0.322302	1.90231	10.9613	4.55462e-26	3.10206e-25	48.2417
CLDN15	0.323005	1.92806	10.1219	1.10269e-22	5.83624e-22	40.5396
CPNE3	0.323042	2.36327	10.9472	5.21209e-26	3.53472e-25	48.1084
AHCYL2	0.323692	2.47292	11.3534	1.02686e-27	7.89243e-27	51.9935
SHC1	0.323947	2.23677	9.54511	1.78233e-20	8.20038e-20	35.5189
TAF4	0.324008	2.10519	12.2489	1.26761e-31	1.39665e-30	60.9039
RAF1	0.324292	2.26689	15.4816	3.16451e-47	2.73627e-45	96.5317
CD55	0.325235	2.18835	8.35887	2.98144e-16	1.04712e-15	25.9365
CD84	0.326457	1.78761	9.33106	1.3881e-19	5.98176e-19	33.539
MMRN2	0.326546	1.98509	10.3467	1.43011e-23	8.1087e-23	42.5576
RUFY1	0.326677	2.12358	15.7266	1.72036e-48	1.84938e-46	99.4221
PDLIM7	0.327086	2.09379	6.80214	2.08072e-11	5.45736e-11	14.9962
TMC6	0.327193	1.8894	9.04012	1.54545e-18	6.20287e-18	31.1638
PIAS4	0.327296	2.5436	11.845	7.77922e-30	7.21255e-29	56.8268
CASKIN2	0.327298	2.27747	9.06145	1.06176e-18	4.31375e-18	31.4881
SIX3	0.327543	1.77123	8.41522	2.23959e-16	7.91819e-16	26.2652
ZNF358	0.32777	3.1331	9.65386	6.95194e-21	3.27623e-20	36.448
NPC1	0.327901	2.23096	8.6103	4.13324e-17	1.53001e-16	27.881
CHORDC1	0.328004	2.33686	6.64803	6.02039e-11	1.53846e-10	14.0092
ECHDC2	0.328645	2.45368	12.0452	1.02239e-30	1.03081e-29	58.8363
DUSP9	0.328654	1.94493	9.01951	1.50168e-18	6.03632e-18	31.1464
LGR4	0.328889	1.87058	9.18157	3.90727e-19	1.6265e-18	32.4736
OLFML3	0.32917	1.81704	5.66461	2.16043e-08	4.76337e-08	8.28655
CD53	0.329225	1.91589	7.85124	1.39321e-14	4.44743e-14	22.1578
TTC31	0.329403	1.88603	13.9158	2.11218e-39	5.61954e-38	78.6564
PRCP	0.329443	2.53986	12.4748	1.21801e-32	1.46363e-31	63.2245
TAL1	0.329973	1.64049	10.8283	2.36595e-25	1.52521e-24	46.6527
TSC22D4	0.330023	2.67261	8.94566	2.75599e-18	1.08696e-17	30.5481
CD4	0.330464	1.66797	8.68	2.81312e-17	1.05162e-16	28.3064
ADA	0.331053	1.74968	8.22951	8.08995e-16	2.76204e-15	24.9547
NINL	0.331409	2.33275	10.8962	8.4708e-26	5.63893e-25	47.628
RAP1A	0.331508	1.96519	11.6752	4.26737e-29	3.72634e-28	55.1417
PTPN6	0.331602	1.8385	10.8644	1.68814e-25	1.10075e-24	46.9864
RRH	0.331702	1.79823	10.1913	8.02034e-23	4.30221e-22	40.8965
REEP4	0.331747	1.89586	11.163	1.00547e-26	7.14792e-26	49.7754
DNAJB1	0.331894	2.39336	6.11769	1.51519e-09	3.56291e-09	10.8146
IKBKB	0.332425	1.8482	11.2726	2.26126e-27	1.69223e-26	51.2124
TFEB	0.332817	1.9896	11.2015	4.51299e-27	3.29668e-26	50.5286
EHD1	0.333609	2.46211	11.8806	5.42823e-30	5.1042e-29	57.1831
SAP30L	0.333694	1.8851	12.4215	3.96006e-32	4.54578e-31	62.0909
EGFR	0.333709	2.06371	11.3968	1.06468e-27	8.16731e-27	51.9962
PTPRU	0.33385	2.31321	12.8105	3.56354e-34	4.87917e-33	66.7239
TMEM43	0.334154	2.36803	15.0601	4.4757e-45	2.58001e-43	91.6174
IQCK	0.334831	2.21905	9.48759	2.92292e-20	1.31963e-19	35.0308
KDM6B	0.335419	2.076	8.37176	3.13312e-16	1.09845e-15	25.935
MTMR11	0.336277	2.25839	13.9106	2.23723e-39	5.91494e-38	78.5994
DHCR7	0.336549	2.25177	11.3596	9.66544e-28	7.44323e-27	52.0534
RPGR	0.336624	2.00799	12.1551	5.92769e-31	6.10023e-30	59.4117
MMP9	0.337631	1.98054	9.73258	4.54115e-21	2.16446e-20	36.9121
RIPK4	0.337951	1.5669	6.04384	2.45719e-09	5.70469e-09	10.3961
HNRNPF	0.338133	1.91708	10.5415	3.36353e-24	1.99489e-23	44.0294
RBM38	0.338178	2.39639	12.5777	4.15427e-33	5.22072e-32	64.2902
SORBS3	0.338239	2.25826	9.56213	1.53901e-20	7.09729e-20	35.6637
SYNM	0.338245	2.68061	12.4606	1.41159e-32	1.68354e-31	63.0783
COL4A6	0.338303	1.5206	9.31029	1.65188e-19	7.07629e-19	33.3674
COL6A1	0.338437	2.2584	11.4131	5.71995e-28	4.48739e-27	52.5726
TMEM2	0.338616	2.27728	11.4459	4.14499e-28	3.2842e-27	52.8913
ZRSR2	0.338832	2.36204	11.8943	8.08406e-30	7.47775e-29	56.8253
PHB	0.338873	2.40193	12.811	3.54495e-34	4.86208e-33	66.729
PTPN7	0.339342	1.63341	8.25663	7.57354e-16	2.59018e-15	25.0672
TOB1	0.34013	2.48239	12.3507	4.42424e-32	5.05673e-31	61.9466
RNPEPL1	0.340333	2.24831	10.3102	1.99747e-23	1.11352e-22	42.2274
SELPLG	0.340584	1.9607	8.62021	4.51384e-17	1.66669e-16	27.841
MORC4	0.34126	1.94354	10.555	2.09454e-24	1.26228e-23	44.4562
PLEKHF2	0.341416	1.6503	11.3957	1.07604e-27	8.24652e-27	51.9857
THBS2	0.342023	2.19892	7.51686	1.57317e-13	4.7065e-13	19.7789
RPS6KA1	0.342292	1.75418	10.9603	6.8642e-26	4.60799e-25	47.876
HIST1H2BE	0.342393	1.68612	8.92677	3.88991e-18	1.51688e-17	30.2545
ITGBL1	0.34255	1.67984	6.78782	2.44679e-11	6.39428e-11	14.8884
C2CD2	0.342809	2.37872	13.2559	3.00103e-36	5.23534e-35	71.4587
CCNT1	0.342936	2.32512	8.49855	1.00054e-16	3.6228e-16	27.0108
SPSB1	0.343459	1.96047	9.10063	9.40678e-19	3.83552e-18	31.653
TCF15	0.343812	1.79519	9.20349	4.02202e-19	1.67251e-18	32.4903
ZFP36L2	0.344018	2.02548	11.1864	8.04009e-27	5.76726e-26	49.9965
PRSS23	0.34485	1.76062	9.06559	1.25437e-18	5.07039e-18	31.3694
HMBOX1	0.345095	2.49385	5.98808	3.26592e-09	7.53711e-09	10.0678
FAM63A	0.345455	2.63852	11.0731	1.5603e-26	1.09843e-25	49.3014
KIF13B	0.345644	2.42301	9.58247	1.29101e-20	5.99184e-20	35.8371
TMEM100	0.345817	1.85247	7.21448	1.42329e-12	4.02069e-12	17.6702
RAB32	0.345956	1.51935	10.9309	9.05241e-26	6.02106e-25	47.6024
LAPTM4A	0.346005	2.99721	11.4429	4.26725e-28	3.37435e-27	52.8625
BTK	0.346053	1.39153	7.29122	8.40471e-13	2.40761e-12	18.186
MMRN1	0.346561	1.37465	7.58653	1.06077e-13	3.20974e-13	20.2145
S100P	0.346732	1.55638	6.62105	7.14995e-11	1.82009e-10	13.8414
SELENBP1	0.347297	2.27553	9.85225	1.22221e-21	6.01652e-21	38.164
DNAJC1	0.347793	2.1705	14.0735	3.61237e-40	1.06431e-38	80.4079
ALPK1	0.347981	1.53077	9.59207	1.52132e-20	7.0198e-20	35.7193
MAPK4	0.348106	2.33586	9.31091	1.31654e-19	5.68878e-19	33.5462
COL21A1	0.348134	1.77226	9.02692	1.72166e-18	6.87542e-18	31.0574
ACTG2	0.348557	1.44541	4.37728	1.38699e-05	2.53062e-05	2.0701
PDGFRL	0.348676	1.79631	7.78328	2.57401e-14	8.06151e-14	21.6037
TGM2	0.348819	2.11512	9.8109	2.30162e-21	1.11847e-20	37.5826
BNIP2	0.348887	2.17249	12.3991	2.6776e-32	3.11408e-31	62.4441
POLH	0.348928	2.34728	9.31769	1.24316e-19	5.38343e-19	33.6028
RBM6	0.349567	2.57851	12.8495	2.35548e-34	3.31644e-33	67.1342
LDLRAP1	0.349619	2.08983	8.40797	2.03444e-16	7.21213e-16	26.3125
ASAP3	0.349649	2.34181	10.8264	1.64261e-25	1.07194e-24	46.9731
BST1	0.350132	1.35237	8.13757	1.86746e-15	6.23814e-15	24.1801
SWAP70	0.350301	2.24175	13.2559	3.00078e-36	5.23534e-35	71.4588
CCRL2	0.350462	1.54559	9.54104	2.35232e-20	1.07359e-19	35.2894
KLF4	0.350486	1.89387	7.33217	6.3331e-13	1.83e-12	18.4632
TP53	0.35101	1.97894	7.31822	6.97501e-13	2.0111e-12	18.3686
APPL2	0.351586	2.45714	13.1213	1.28498e-35	2.07343e-34	70.017
CCDC69	0.3518	1.96287	11.5649	2.07844e-28	1.69406e-27	53.6123
TCN2	0.351846	2.14399	7.75724	2.77825e-14	8.6909e-14	21.4801
ANP32B	0.352349	3.21931	9.58428	1.27088e-20	5.90183e-20	35.8526
BATF	0.353153	1.62977	8.71988	2.0492e-17	7.70751e-17	28.6183
NKX2-2	0.35328	2.21965	8.85367	5.83998e-18	2.25848e-17	29.8082
JAM3	0.353802	2.57045	8.83865	6.5982e-18	2.54799e-17	29.688
FSTL3	0.353892	2.05654	11.1704	6.10006e-27	4.39945e-26	50.2305
TCF3	0.354182	2.05133	12.1986	2.1268e-31	2.29873e-30	60.3914
SERPINE1	0.354206	1.52913	7.36998	4.87125e-13	1.41788e-12	18.7203
PODXL	0.354662	2.73228	8.62363	3.7174e-17	1.38058e-16	27.9854
EFNB1	0.355104	1.8589	9.16483	5.53984e-19	2.28932e-18	32.1747
SMAD4	0.355373	2.07439	14.5039	2.75571e-42	1.06935e-40	85.2446
LBR	0.355959	2.34183	12.0401	1.07671e-30	1.08421e-29	58.785
SLC43A1	0.356843	2.23041	12.0135	2.4607e-30	2.37848e-29	58.0027
ACADVL	0.357494	2.96541	11.7785	1.51709e-29	1.37141e-28	56.1655
MTA2	0.357606	2.43263	7.97506	5.55429e-15	1.81009e-14	23.0611
ANKZF1	0.358654	2.46553	12.3155	6.37139e-32	7.18927e-31	61.5853
H2AFJ	0.358689	2.05168	10.5089	3.21172e-24	1.91094e-23	44.0337
ANPEP	0.358801	1.55205	9.22195	3.45064e-19	1.44018e-18	32.6413
HOMER3	0.359137	1.89408	11.4815	2.91768e-28	2.34446e-27	53.2388
CDR1	0.359792	2.05859	7.36897	4.90542e-13	1.42731e-12	18.7134
ZNF609	0.359886	2.28999	13.3284	1.36691e-36	2.51708e-35	72.2383
PPP1R13L	0.360914	2.00209	10.1505	1.15429e-22	6.10125e-22	40.5369
RAB31	0.361165	3.11943	10.1316	1.01041e-22	5.37646e-22	40.6259
MUC1	0.361323	1.72046	11.358	1.54795e-27	1.17387e-26	51.626
NFKB2	0.361464	1.66162	10.3597	1.76095e-23	9.87897e-23	42.3939
TYK2	0.361813	2.58059	15.7208	1.84507e-48	1.957e-46	99.3526
PROS1	0.361931	2.15303	9.51248	2.36026e-20	1.07598e-19	35.2418
LPAR4	0.361989	1.63956	9.31407	1.60039e-19	6.86683e-19	33.3987
LIFR	0.362179	2.14327	10.644	1.31025e-24	8.01158e-24	44.961
YBX1	0.362372	2.95958	11.4804	2.95055e-28	2.36609e-27	53.2277
PAN2	0.362619	2.35582	13.0517	2.71649e-35	4.22889e-34	69.275
MLC1	0.363129	2.71398	8.47606	1.19398e-16	4.29585e-16	26.8369
RAI14	0.363744	2.00003	9.26245	1.98181e-19	8.43065e-19	33.1429
TCF7	0.363865	2.42303	8.14935	1.49225e-15	5.00744e-15	24.3528
CD33	0.36411	1.54624	11.026	3.692e-26	2.53188e-25	48.4892
FZD1	0.364706	1.88213	9.44003	5.54571e-20	2.46248e-19	34.4436
NMI	0.364731	1.80988	9.54911	2.19607e-20	1.00516e-19	35.3572
TYMP	0.365222	1.91839	7.83643	1.55396e-14	4.93879e-14	22.0506
PDIA4	0.365752	2.1676	10.4939	3.69133e-24	2.18649e-23	43.8961
TRPS1	0.365855	2.17097	10.2826	3.53356e-23	1.93725e-22	41.706
MRAS	0.365985	3.10767	8.44647	1.50581e-16	5.38852e-16	26.6086
EPHB4	0.366317	1.99942	11.3915	1.12025e-27	8.56881e-27	51.9458
MAPRE1	0.367638	2.61523	13.5826	8.47461e-38	1.83194e-36	74.9952
FLT1	0.368066	2.0608	8.00916	4.88557e-15	1.59871e-14	23.2353
PKN2	0.368328	2.15308	11.6725	7.24212e-29	6.18809e-28	54.6555
CAPN2	0.368405	2.69471	14.8937	3.09959e-44	1.56058e-42	89.6971
LYN	0.369086	1.93693	9.57318	1.39893e-20	6.48403e-20	35.7579
LST1	0.370285	1.7377	9.17804	4.96655e-19	2.05883e-18	32.2824
LAMA1	0.370401	1.44718	8.97319	2.6683e-18	1.05446e-17	30.6258
DYNLT1	0.370426	2.30341	13.1124	1.41472e-35	2.27815e-34	69.9216
MTM1	0.371746	1.77686	13.6378	1.09291e-37	2.31225e-36	74.7721
ENG	0.371891	1.91511	8.35065	3.68628e-16	1.28672e-15	25.7751
MCM7	0.372552	2.85248	11.34	1.17173e-27	8.94539e-27	51.8629
LONRF3	0.372696	1.83374	11.1113	1.64393e-26	1.15423e-25	49.2892
SPG20	0.373219	2.18783	12.5189	7.68409e-33	9.3897e-32	63.6809
TAZ	0.373364	2.26436	14.6735	3.94119e-43	1.67083e-41	87.1741
IGFBP4	0.373675	2.54982	6.32099	4.41514e-10	1.07704e-09	12.0151
KLK14	0.373941	1.7471	9.02296	1.77823e-18	7.08709e-18	31.0256
SAT1	0.374001	3.25418	10.5494	2.20475e-24	1.32668e-23	44.4055
RGL2	0.374237	2.43999	13.5509	1.20099e-37	2.52748e-36	74.6495
EFEMP2	0.374288	2.43878	11.0107	2.83869e-26	1.96706e-25	48.7094
NID1	0.374629	1.75106	9.33572	1.33489e-19	5.76185e-19	33.5775
CA2	0.374652	2.39662	7.95741	6.33702e-15	2.05591e-14	22.9316
TEAD3	0.376386	1.76642	10.3993	1.22975e-23	7.00263e-23	42.7486
NFIC	0.376979	2.40804	8.49972	9.91313e-17	3.59266e-16	27.02
LMOD1	0.37717	1.68367	7.78442	2.5529e-14	8.00801e-14	21.6118
SOX10	0.377448	2.5229	9.74855	3.04241e-21	1.46503e-20	37.2636
SAMD4A	0.378302	1.70238	9.96937	5.74846e-22	2.89058e-21	38.9519
PRKD2	0.378517	2.07263	11.5711	1.20269e-28	1.00922e-27	54.116
EYA1	0.378539	2.03516	7.96801	6.63209e-15	2.14989e-14	22.9351
APBB1IP	0.378777	1.84242	7.32473	6.66782e-13	1.92392e-12	18.4127
ITGA8	0.37897	2.00154	7.92767	8.93737e-15	2.88542e-14	22.6422
HSPB8	0.379211	2.85685	11.6989	3.36984e-29	2.97196e-28	55.3754
GMNN	0.380093	2.10501	9.68327	5.38192e-21	2.55296e-20	36.7006
IL15	0.38052	1.33035	11.4327	7.51721e-28	5.83076e-27	52.3405
TSKU	0.380987	2.06272	7.21392	1.42872e-12	4.03317e-12	17.6664
SOAT1	0.38124	1.73249	12.4462	3.07824e-32	3.55922e-31	62.3403
HES1	0.381821	2.0772	7.9891	5.67129e-15	1.84671e-14	23.0888
PLOD1	0.38217	2.66192	12.8726	1.84145e-34	2.62993e-33	67.3781
CD48	0.383095	1.55743	7.9076	1.03627e-14	3.33207e-14	22.4969
JUNB	0.383384	2.39563	6.11084	1.65288e-09	3.87751e-09	10.7816
SALL1	0.384033	1.75361	10.0704	2.35434e-22	1.21773e-21	39.8332
IRF2	0.384407	2.16941	12.1479	6.37164e-31	6.52916e-30	59.3402
ADD3	0.384624	3.40669	10.0924	1.43812e-22	7.54138e-22	40.2772
PLN	0.384868	1.47585	5.26333	1.88864e-07	3.91661e-07	6.19036
WAS	0.385465	2.23813	9.86009	1.14042e-21	5.63133e-21	38.2323
CLIP2	0.38668	2.98769	11.2661	2.41002e-27	1.79847e-26	51.1493
VAMP5	0.388002	2.28795	11.6625	4.84659e-29	4.20902e-28	55.0157
CDK2AP1	0.388641	3.60649	11.8299	9.05593e-30	8.3573e-29	56.6764
NECAP2	0.388715	2.26066	12.8347	2.75631e-34	3.8266e-33	66.9784
FHL5	0.388807	1.6498	7.61539	8.63374e-14	2.62946e-13	20.4164
COL1A1	0.389075	1.86506	7.30941	7.41312e-13	2.13355e-12	18.3089
KLHL21	0.389235	2.22875	14.6003	9.13252e-43	3.70659e-41	86.3403
KCNJ13	0.389855	1.46304	6.83311	1.82155e-11	4.79815e-11	15.1767
SCRIB	0.390068	2.47533	13.7102	2.07385e-38	4.8665e-37	76.3911
PTH1R	0.391136	2.36222	10.5038	3.36535e-24	1.99489e-23	43.9875
BTG2	0.392424	2.53704	8.99603	1.82216e-18	7.25489e-18	30.9558
BCAT2	0.393593	2.16539	14.2035	8.3593e-41	2.61804e-39	81.8596
MGAM	0.3937	1.50588	9.65493	8.87221e-21	4.15167e-20	36.2513
MYO9B	0.394196	2.23457	11.3938	6.91692e-28	5.39452e-27	52.3845
AIF1	0.394459	2.06316	7.15582	1.95258e-12	5.46351e-12	17.3108
SOX13	0.39496	2.19207	11.5833	1.06561e-28	8.9798e-28	54.2358
KRT19	0.395391	1.45804	7.39699	4.03579e-13	1.17945e-12	18.9046
CD81	0.395511	3.68767	13.7166	1.93119e-38	4.55863e-37	76.4618
COPZ2	0.396649	1.93336	9.25973	2.51967e-19	1.06053e-18	32.9512
PLEK	0.396662	1.51915	8.2613	7.3084e-16	2.5038e-15	25.1022
FLNA	0.396954	2.71604	9.00119	1.74644e-18	6.96738e-18	30.9976
MTUS1	0.397637	2.46695	10.5935	1.46364e-24	8.93575e-24	44.8105
ADORA2B	0.397842	2.03015	9.36131	8.58912e-20	3.75833e-19	33.9675
EVI2B	0.398113	1.82966	8.92888	3.82408e-18	1.49193e-17	30.2713
TEAD4	0.398371	1.5484	9.93213	7.9758e-22	3.9779e-21	38.6286
HOXB2	0.399249	1.61652	8.73637	1.79702e-17	6.7686e-17	28.7476
TGIF2	0.39938	1.79895	11.8185	1.71554e-29	1.54205e-28	56.0807
LTBP3	0.399582	2.32755	13.7462	1.39208e-38	3.33554e-37	76.7864
CLEC1A	0.399727	1.88275	9.97958	5.25449e-22	2.65057e-21	39.0406
IGF2BP2	0.399882	2.05175	10.9241	6.49329e-26	4.37747e-25	47.891
HMG20B	0.400285	1.96941	12.0381	1.92167e-30	1.8711e-29	58.2474
FCER1A	0.400574	1.2935	5.11102	4.14853e-07	8.41232e-07	5.43194
NRIP2	0.400798	2.1179	10.349	1.40077e-23	7.95372e-23	42.5781
SMAD9	0.401325	2.06147	8.97233	2.68704e-18	1.06081e-17	30.6189
COL4A1	0.401618	1.94528	7.12258	2.44944e-12	6.81065e-12	17.0888
ARHGDIB	0.401934	2.59086	10.1456	8.90188e-23	4.75265e-22	40.751
HSD17B1	0.401983	1.77954	12.7643	1.15584e-33	1.51349e-32	65.5909
EIF4EBP1	0.40248	1.84023	10.4744	4.41767e-24	2.60123e-23	43.7186
MEOX2	0.40263	1.43781	7.29398	8.24614e-13	2.36304e-12	18.2046
MGAT1	0.402698	2.46323	12.6846	1.34973e-33	1.7573e-32	65.4042
QDPR	0.403403	2.73773	8.87296	4.99189e-18	1.93427e-17	29.9628
TRIM21	0.403489	1.86123	11.9832	3.33152e-30	3.19689e-29	57.7028
WFS1	0.40351	2.66309	13.9213	1.98726e-39	5.32278e-38	78.7169
FYCO1	0.403602	2.14495	14.0665	3.91089e-40	1.14379e-38	80.3291
RHBDF1	0.403759	2.14756	13.0179	3.90453e-35	5.99625e-34	68.9154
CD151	0.404118	2.63053	11.6419	5.9465e-29	5.11952e-28	54.8132
GPRC5C	0.404212	2.2295	10.6946	5.68343e-25	3.56278e-24	45.7457
PYCARD	0.404247	1.69562	10.0232	3.57392e-22	1.82247e-21	39.4211
FZD2	0.404309	1.85338	8.95829	2.48493e-18	9.84933e-18	30.6501
MYH11	0.404317	1.86248	5.12925	3.69082e-07	7.51677e-07	5.49148
NDUFA4L2	0.404467	2.02354	7.31504	7.12993e-13	2.05353e-12	18.3471
MTHFD2	0.404513	1.47152	8.15126	1.68431e-15	5.63918e-15	24.2816
MFNG	0.405509	1.64552	11.4625	5.62828e-28	4.41984e-27	52.6268
NFIL3	0.406998	2.05782	8.85895	5.5946e-18	2.16464e-17	29.8505
ARAF	0.407019	2.18519	14.0718	3.68406e-40	1.08143e-38	80.3884
CLIC4	0.407188	2.37109	8.90181	3.94544e-18	1.53777e-17	30.1946
OMD	0.407253	1.8899	7.31391	7.18624e-13	2.069e-12	18.3394
TMEM123	0.408446	2.70193	11.2853	1.9979e-27	1.50504e-26	51.3349
S100A6	0.410155	2.79721	13.0449	2.92312e-35	4.52401e-34	69.2023
THBS1	0.410487	1.3414	7.08332	3.46489e-12	9.56059e-12	16.7994
ARHGEF6	0.41088	2.75994	17.0321	2.18159e-55	5.10427e-53	115.188
PLP2	0.411009	2.08432	10.3984	8.90532e-24	5.14465e-23	43.0257
ISLR	0.411998	2.15661	7.45486	2.69168e-13	7.9393e-13	19.3016
UNC93B1	0.412135	1.94716	11.918	6.3834e-30	5.96008e-29	57.0591
VCAN	0.412742	2.25277	8.7151	1.78903e-17	6.74488e-17	28.7055
CSPG4	0.412807	2.13341	10.3144	1.923e-23	1.07426e-22	42.265
NOTCH1	0.413178	2.25274	11.8211	9.89577e-30	9.06922e-29	56.5885
PARP4	0.413434	2.23733	11.2192	5.87825e-27	4.24718e-26	50.3062
ZNF423	0.414203	2.53215	7.8674	1.39253e-14	4.44703e-14	22.2068
GDPD3	0.414687	1.9999	10.6885	6.01798e-25	3.76657e-24	45.6892
EEF1D	0.414855	3.25378	14.0145	7.00824e-40	1.97697e-38	79.7506
NYNRIN	0.415261	1.94731	11.1552	1.08277e-26	7.67683e-26	49.7021
TRAM2	0.416156	1.8883	11.5207	3.19591e-28	2.55512e-27	53.1866
RNF130	0.416642	2.4687	12.4423	1.70941e-32	2.01504e-31	62.8887
SLAMF8	0.419035	1.55823	8.50925	1.07829e-16	3.89723e-16	26.9842
ITGA6	0.419181	2.07171	11.8751	9.7793e-30	8.99357e-29	56.6369
MYH9	0.419565	2.74676	11.5787	1.11486e-28	9.37499e-28	54.191
FAM111A	0.41963	1.86126	12.0182	1.34507e-30	1.33085e-29	58.5647
IL7	0.420029	1.48986	9.71985	5.06932e-21	2.40755e-20	36.8035
SH3BP2	0.42025	1.9023	12.5035	1.7098e-32	2.01504e-31	62.9226
TLR1	0.420351	1.27565	8.65182	3.51654e-17	1.30842e-16	28.0868
PLEKHB1	0.420634	3.08672	10.4288	6.72696e-24	3.92324e-23	43.303
EML3	0.420687	2.44444	11.3949	6.84177e-28	5.34115e-27	52.3953
CST7	0.421238	1.76039	8.29626	5.59521e-16	1.93018e-15	25.3648
PTRF	0.421264	2.2271	10.7807	3.68974e-25	2.3444e-24	46.2135
GNG11	0.421379	2.55179	9.39934	6.21531e-20	2.74988e-19	34.2865
CARHSP1	0.421614	2.45326	13.4152	5.30929e-37	1.03518e-35	73.1759
LGALS3BP	0.421802	2.06901	11.0583	1.79725e-26	1.25855e-25	49.1615
GPNMB	0.42184	2.15018	8.35403	3.09554e-16	1.08624e-15	25.8996
KCNQ1	0.422819	1.67353	10.8812	1.44262e-25	9.47653e-25	47.1417
FGFR4	0.423402	1.6111	11.0189	3.94999e-26	2.70182e-25	48.4224
ZBTB1	0.423695	1.87338	14.7799	3.59403e-43	1.53713e-41	87.2888
ATP1A2	0.423796	3.50218	9.13995	5.53095e-19	2.28684e-18	32.1309
SNED1	0.423823	2.02997	9.52718	2.64724e-20	1.2013e-19	35.1729
SNAI2	0.423853	1.78925	9.95331	6.62132e-22	3.31691e-21	38.8123
RCC1	0.423942	1.79783	10.3492	1.93743e-23	1.08156e-22	42.2996
P4HA2	0.424135	1.96614	11.4439	4.22386e-28	3.34337e-27	52.8727
ABL1	0.424664	2.37871	14.997	9.3425e-45	5.19717e-43	90.8871
CNN3	0.424752	2.60511	9.07312	9.63977e-19	3.92448e-18	31.5833
ADARB2	0.425013	2.04771	8.13876	1.61729e-15	5.41708e-15	24.2737
RP2	0.425246	1.62938	13.6622	8.39405e-38	1.81947e-36	75.0337
TBC1D2B	0.42541	2.02729	15.618	6.27489e-48	6.16256e-46	98.1377
FERMT2	0.425504	2.7153	12.2833	8.88988e-32	9.89077e-31	61.2554
IRAK3	0.425658	1.58928	11.422	8.33514e-28	6.43123e-27	52.2383
MAP3K6	0.426354	2.05372	13.707	2.14982e-38	5.02916e-37	76.3554
PIM1	0.426819	1.97442	11.2096	4.17213e-27	3.0561e-26	50.6063
TIPARP	0.42706	2.35447	11.5426	1.59489e-28	1.31339e-27	53.8366
TGFB2	0.428143	1.90847	10.3732	1.55932e-23	8.80366e-23	42.514
KCNJ2	0.428449	2.37497	10.4695	4.62243e-24	2.71777e-23	43.6738
MKLN1	0.428869	2.32726	15.6033	7.47061e-48	7.2474e-46	97.9645
SOD3	0.429336	2.431	8.93774	2.94079e-18	1.1564e-17	30.4841
ZIC3	0.429958	1.8502	10.3845	1.40638e-23	7.97984e-23	42.616
AP1G2	0.430268	2.58431	11.7732	1.60054e-29	1.44357e-28	56.1125
PRDX6	0.430507	3.19229	12.3537	4.29106e-32	4.91864e-31	61.9769
CIC	0.43062	2.60603	14.7034	2.79326e-43	1.21423e-41	87.5156
CRISPLD2	0.430723	1.91066	8.54035	7.19568e-17	2.63059e-16	27.3353
S1PR1	0.430845	2.66575	11.2968	1.78554e-27	1.3489e-26	51.4461
SCGB1D2	0.43207	1.30347	8.93194	3.73029e-18	1.45677e-17	30.2958
TNFAIP8	0.433018	1.69227	11.174	9.04852e-27	6.47311e-26	49.8796
ALPPL2	0.433851	1.92671	14.078	8.99227e-40	2.51879e-38	79.5303
ITGAM	0.434307	1.61733	10.5015	4.84696e-24	2.84138e-23	43.6684
TMEM47	0.434717	2.90824	12.5449	5.85524e-33	7.25521e-32	63.9502
RGR	0.435425	1.89652	8.68565	2.68987e-17	1.00744e-16	28.3505
WNT6	0.436011	1.82176	9.33442	1.34958e-19	5.82208e-19	33.5667
SIK1	0.436724	2.05289	7.76753	2.88619e-14	9.01086e-14	21.4914
ARAP1	0.436741	2.17867	14.9276	2.09097e-44	1.09432e-42	90.0877
GDPD2	0.437043	1.89066	9.1635	5.60099e-19	2.31219e-18	32.1639
SPR	0.437227	2.2741	13.1704	7.57087e-36	1.24178e-34	70.5414
CFLAR	0.437585	2.0406	14.4026	2.47079e-41	8.58301e-40	83.0939
SAMSN1	0.437626	1.17327	8.2243	9.68692e-16	3.28332e-15	24.8252
GPRC5B	0.43807	2.97848	11.2805	2.09303e-27	1.56928e-26	51.2889
EMILIN1	0.438442	1.60284	10.367	1.64883e-23	9.26305e-23	42.4589
NPFF	0.438478	1.87312	12.0933	1.10428e-30	1.11056e-29	58.7958
EFEMP1	0.438649	2.42593	8.23659	8.82225e-16	2.99663e-15	24.9171
MYC	0.439005	1.606	10.0138	3.88474e-22	1.97717e-21	39.3387
FCGRT	0.439016	2.47525	12.4652	1.34606e-32	1.61022e-31	63.1254
RIN3	0.43924	1.80534	11.5698	1.98099e-28	1.61961e-27	53.6598
CLMN	0.439821	2.11629	11.2837	2.02963e-27	1.52385e-26	51.3193
ABHD4	0.440182	2.05164	13.3368	1.24682e-36	2.32283e-35	72.3295
RAB3IL1	0.440849	2.41114	11.0728	1.56365e-26	1.09981e-25	49.2993
TCAP	0.440908	1.93126	10.7202	6.47031e-25	4.03381e-24	45.6583
PLEKHO2	0.441142	2.2798	13.4886	2.37825e-37	4.7416e-36	73.9721
TGFB3	0.442901	2.10387	9.76016	2.74803e-21	1.3273e-20	37.3641
SAFB2	0.443077	2.85058	16.4854	1.81316e-52	2.94361e-50	108.513
CHSY1	0.443153	2.79486	13.8014	7.55099e-39	1.87506e-37	77.393
CYTIP	0.443361	1.46234	9.38531	8.80043e-20	3.84867e-19	33.9883
CBFB	0.443752	2.46408	12.7385	7.63852e-34	1.01106e-32	65.9683
MICB	0.444157	1.95889	9.71704	5.19412e-21	2.46535e-20	36.7795
F10	0.444181	1.67784	9.13149	7.29563e-19	2.99004e-18	31.9034
HERC5	0.445331	1.87795	12.1035	5.63826e-31	5.82498e-30	59.4257
MYO10	0.446576	2.55014	11.0622	1.73178e-26	1.21377e-25	49.1982
MARCO	0.44676	1.44779	5.72894	1.50683e-08	3.35483e-08	8.6357
LY86	0.447177	1.7493	8.88362	4.57636e-18	1.77845e-17	30.0484
STC1	0.447302	1.50808	7.26311	1.01991e-12	2.9049e-12	17.9965
CTSH	0.44733	2.57325	10.722	6.36275e-25	3.97298e-24	45.6749
NOD2	0.447904	1.29234	8.37414	3.07623e-16	1.07994e-15	25.953
P2RX7	0.448037	1.70015	9.05474	1.37102e-18	5.52787e-18	31.2818
PLOD3	0.448062	2.26749	12.1685	2.89649e-31	3.07691e-30	60.0854
ARHGAP29	0.448187	1.60003	11.5436	2.55684e-28	2.07548e-27	53.4074
ELF4	0.448636	1.60639	12.1623	5.51351e-31	5.71093e-30	59.4834
ID1	0.448724	2.01732	8.96693	2.31474e-18	9.18851e-18	30.72
PBXIP1	0.448818	2.49233	12.553	5.37749e-33	6.71553e-32	64.0345
DNA2	0.448961	1.80203	11.1731	9.12793e-27	6.52405e-26	49.871
GDF15	0.450262	1.4147	8.17322	1.42682e-15	4.79727e-15	24.4446
PARD3	0.451528	1.98758	12.9733	1.30108e-34	1.88526e-33	67.7545
HBP1	0.451667	1.9626	16.2604	2.79929e-51	4.04879e-49	105.796
GNG5	0.451764	2.33642	12.9035	2.70445e-34	3.76118e-33	67.0297
LILRB5	0.451822	1.59507	7.10487	2.99642e-12	8.29097e-12	16.9415
FGR	0.452085	2.02475	10.9923	5.07804e-26	3.45264e-25	48.174
CMTM6	0.452183	2.00748	15.1052	8.94165e-45	5.00921e-43	90.9521
NINJ1	0.452433	2.52409	14.5773	1.18968e-42	4.75574e-41	86.078
ZCCHC24	0.453143	3.03986	11.2345	3.276e-27	2.41526e-26	50.8456
TCF7L1	0.45396	2.00211	11.331	1.27941e-27	9.74878e-27	51.7759
LOXL2	0.454193	1.76402	12.8911	1.51289e-34	2.18026e-33	67.5729
SSFA2	0.454736	2.34958	15.2718	1.32941e-45	8.88692e-44	92.8426
SOX2	0.45506	2.20061	11.4333	7.4756e-28	5.80746e-27	52.346
NGFR	0.455324	1.52168	9.28782	1.99333e-19	8.4706e-19	33.1822
FZD9	0.456331	2.43835	11.1883	5.12981e-27	3.72332e-26	50.4019
BMP5	0.456679	1.6045	6.73789	3.38092e-11	8.7578e-11	14.5726
GIMAP6	0.457097	1.70605	10.3695	1.61247e-23	9.07801e-23	42.4809
CDK2AP2	0.457268	2.33349	12.9293	1.00647e-34	1.47721e-33	67.9769
PPIC	0.458907	1.86974	11.6129	1.29913e-28	1.08215e-27	54.0773
STAT5A	0.460376	2.06917	13.7059	2.17604e-38	5.06153e-37	76.3434
SEMA3F	0.460587	2.02196	12.8203	3.21127e-34	4.41967e-33	66.827
ACOX2	0.461554	1.84884	11.4305	4.81896e-28	3.79553e-27	52.7422
PFKFB3	0.461911	2.79292	11.8182	1.7204e-29	1.54467e-28	56.0779
GLI2	0.462315	1.72257	12.0708	1.38432e-30	1.36798e-29	58.5721
EMP2	0.46233	2.23354	11.5044	2.32712e-28	1.89287e-27	53.4626
KLKB1	0.462577	1.95333	11.5701	1.21437e-28	1.01688e-27	54.1064
DGKG	0.462969	2.16237	13.9797	1.03452e-39	2.87748e-38	79.3643
HEBP2	0.463463	2.45368	13.3571	9.99695e-37	1.89347e-35	72.5485
NDE1	0.464082	2.07864	11.1549	7.08587e-27	5.10118e-26	50.0823
GPC4	0.464094	1.65766	11.6662	7.70164e-29	6.55958e-28	54.5946
PHGDH	0.464119	2.8894	13.3232	1.44598e-36	2.65653e-35	72.1825
MPST	0.464446	2.01851	13.7812	9.44894e-39	2.31995e-37	77.1706
LRCH4	0.465689	2.16543	12.9112	1.22158e-34	1.78306e-33	67.7849
DRAM1	0.466094	1.80687	14.1675	3.34985e-40	9.90636e-39	80.5092
KCNJ10	0.467635	2.79871	11.6037	8.69569e-29	7.37465e-28	54.437
LIPG	0.467874	1.25342	7.38571	4.3659e-13	1.27312e-12	18.8276
VAT1	0.467978	2.49665	14.2807	3.48931e-41	1.18117e-39	82.7262
NCKAP1L	0.468111	1.90529	9.29378	1.8964e-19	8.0716e-19	33.2314
SNAP23	0.468115	1.91533	16.1624	4.21185e-50	5.49266e-48	103.12
CTDSP2	0.470169	2.90834	16.5779	5.85355e-53	1.01228e-50	109.636
NPL	0.470252	1.76373	10.2074	6.93937e-23	3.72991e-22	41.0394
TRIM38	0.470632	1.77989	12.5021	1.73481e-32	2.03846e-31	62.9082
ARID5A	0.470892	2.02337	10.9429	8.08501e-26	5.40019e-25	47.7142
HEYL	0.472441	2.09269	11.2348	3.26731e-27	2.41108e-26	50.8482
TUBAL3	0.473687	1.3088	10.2772	3.71031e-23	2.02577e-22	41.6578
CYBB	0.474011	1.61148	8.70217	2.35905e-17	8.86038e-17	28.4797
PERP	0.475591	1.88385	11.9539	4.46411e-30	4.24277e-29	57.4131
FLI1	0.476666	1.62881	11.9678	3.88554e-30	3.71508e-29	57.5505
SH3BP4	0.47679	2.27143	12.8401	2.60257e-34	3.63219e-33	67.0353
TRABD	0.476859	2.16452	17.3634	3.53788e-57	1.08246e-54	119.281
INHBB	0.477411	1.9973	12.2995	7.51956e-32	8.41324e-31	61.4212
LAIR1	0.478036	2.30318	10.5637	2.74365e-24	1.6398e-23	44.2307
SYNGR2	0.478226	1.83926	12.1729	4.95381e-31	5.14459e-30	59.5894
GNRH1	0.479403	1.72965	16.8131	1.84162e-53	3.57318e-51	110.795
GMPR	0.479705	2.29625	13.1774	7.01832e-36	1.15592e-34	70.6165
HYAL2	0.479834	2.20709	11.0063	2.96238e-26	2.04919e-25	48.6672
PLEKHF1	0.480018	1.82519	13.7059	5.23365e-38	1.16621e-36	75.5019
FBXL7	0.481413	2.27322	13.694	2.47954e-38	5.73393e-37	76.2139
FGD2	0.481719	2.18403	10.8831	1.41704e-25	9.32387e-25	47.1594
VWF	0.483149	2.6019	10.7398	3.71647e-25	2.3595e-24	46.1657
TINAGL1	0.483413	1.99071	10.0278	3.43323e-22	1.75523e-21	39.4607
SMO	0.483625	1.96653	13.3614	2.13177e-36	3.82805e-35	71.8281
KHNYN	0.483641	2.13443	17.1093	5.22583e-55	1.18776e-52	114.33
EDN1	0.483915	2.13325	8.3014	4.65281e-16	1.61348e-15	25.4987
PSTPIP2	0.484703	1.31008	10.6181	1.66367e-24	1.01259e-23	44.725
BTG1	0.485586	2.65167	16.1246	1.44841e-50	1.9529e-48	104.164
VNN1	0.485859	1.37457	10.2155	6.45623e-23	3.47963e-22	41.1107
RNASET2	0.486609	2.5805	15.0151	7.55947e-45	4.26493e-43	91.0973
CDC42EP4	0.487031	2.9194	14.6733	3.94865e-43	1.67083e-41	87.1722
NDRG1	0.487557	3.37876	12.2976	7.66247e-32	8.56109e-31	61.4025
SERPINB6	0.48756	2.7844	15.6256	5.73393e-48	5.77384e-46	98.2271
IMPA2	0.487626	1.89651	11.3043	1.65973e-27	1.25744e-26	51.5184
STK38	0.488937	2.18514	14.7653	1.3693e-43	6.29639e-42	88.223
ACSBG1	0.491168	2.67085	12.9819	5.7394e-35	8.68002e-34	68.5335
HSPA2	0.49132	2.64749	8.89413	4.20044e-18	1.63556e-17	30.1329
CTSS	0.492045	1.51117	10.1063	1.71093e-22	8.93659e-22	40.1483
BST2	0.492135	2.26341	10.7449	3.54232e-25	2.25795e-24	46.2132
HIST2H2BE	0.492247	2.43657	11.2878	1.94905e-27	1.46964e-26	51.3594
LRRC1	0.49342	1.87403	12.0914	6.37732e-31	6.52916e-30	59.3037
PLAUR	0.493659	1.74139	11.2713	3.56699e-27	2.62492e-26	50.8003
GPRC5A	0.493787	1.5992	8.31335	4.90889e-16	1.70154e-15	25.4935
FOS	0.494904	2.11405	6.75736	2.7873e-11	7.25317e-11	14.7105
ERBB2	0.495067	1.78805	10.3048	2.89366e-23	1.59744e-22	41.9033
PTGDR	0.495292	1.48054	7.14211	2.32931e-12	6.48799e-12	17.188
HAP1	0.496206	1.94447	13.5749	9.22657e-38	1.97837e-36	74.9109
DHRS3	0.496482	2.43703	14.4178	7.35623e-42	2.7218e-40	84.2705
SRPX	0.497505	1.75428	11.8294	1.53969e-29	1.39026e-28	56.1877
TJP2	0.497645	2.0315	11.5637	1.29377e-28	1.07882e-27	54.0437
RAMP1	0.497746	2.74206	17.1234	7.02525e-56	1.86286e-53	116.314
HLX	0.498944	1.58319	12.8219	6.3401e-34	8.50514e-33	66.1857
GLI1	0.499429	1.94364	10.6018	1.93198e-24	1.16963e-23	44.5773
ACSS3	0.500217	2.08123	13.1775	1.50866e-35	2.40992e-34	69.8891
LAMB2	0.500332	2.42833	14.0484	4.79177e-40	1.38613e-38	80.1277
ISYNA1	0.500714	2.10327	11.7167	2.82072e-29	2.50434e-28	55.5515
SERPINB1	0.500744	1.80905	10.5107	4.45838e-24	2.62325e-23	43.751
TGFBI	0.501239	2.0817	7.33397	5.7082e-13	1.65484e-12	18.5154
PLA2G2A	0.501642	1.40936	6.23282	7.95394e-10	1.90756e-09	11.4933
KCNN3	0.501823	2.13806	11.385	7.53491e-28	5.83076e-27	52.2998
SMAD6	0.502261	1.99788	9.54482	1.78676e-20	8.216e-20	35.5164
LRIG1	0.503535	2.3178	10.9909	3.43108e-26	2.35906e-25	48.5219
ALOX5	0.5038	1.815	9.86486	1.09335e-21	5.40224e-21	38.274
ITGB5	0.503948	2.24175	15.352	1.46197e-46	1.12912e-44	95.0128
NEDD4	0.504035	1.65712	13.1472	2.07958e-35	3.26938e-34	69.5711
CDH5	0.504758	1.94197	10.603	1.9105e-24	1.1575e-23	44.5883
HMOX1	0.505363	1.78349	9.63919	7.89734e-21	3.70639e-20	36.3221
PGAM2	0.505504	1.68296	10.8286	1.60759e-25	1.04995e-24	46.9944
RHOC	0.50559	2.62021	14.0464	4.90119e-40	1.41264e-38	80.1053
CSF3R	0.505659	1.95615	10.878	1.00665e-25	6.6511e-25	47.4574
EPS8	0.506105	2.15295	13.4145	1.20882e-36	2.27332e-35	72.3903
DOK1	0.506222	2.27299	14.9401	1.80968e-44	9.59734e-43	90.231
DDAH2	0.506583	2.08324	13.3384	1.22528e-36	2.29344e-35	72.3467
IFI16	0.506994	2.40925	11.9749	2.08947e-30	2.02704e-29	58.1285
ZNF217	0.507421	1.61381	12.9563	1.55493e-34	2.23275e-33	67.578
RAPGEF3	0.50783	2.47413	12.3769	3.37295e-32	3.89431e-31	62.2154
OLAH	0.508018	2.21534	11.0177	2.65469e-26	1.84276e-25	48.7757
STK3	0.50834	1.96955	15.0489	5.10346e-45	2.92072e-43	91.4871
ITPR3	0.508346	1.95465	11.8818	5.36277e-30	5.0546e-29	57.1951
ADIPOR2	0.508482	2.76446	13.277	2.38737e-36	4.22973e-35	71.6855
CDKN1C	0.508498	2.07713	10.9149	7.08916e-26	4.75099e-25	47.8041
AKR1C1	0.508554	2.02169	10.9245	6.46955e-26	4.36516e-25	47.8946
ANO2	0.50891	1.66275	12.9321	2.00506e-34	2.84827e-33	67.3261
CAPG	0.509437	2.07066	11.6229	7.18445e-29	6.15202e-28	54.626
ACADL	0.509773	1.60982	9.45371	4.9395e-20	2.19764e-19	34.5578
SIX1	0.509937	1.58661	7.18129	1.78502e-12	5.00698e-12	17.4485
SDC2	0.510714	2.21435	12.5316	1.28139e-32	1.53747e-31	63.2082
SH3TC1	0.511636	1.62207	12.7315	1.62466e-33	2.09468e-32	65.2536
CCR1	0.51195	2.02967	10.1458	8.88689e-23	4.74783e-22	40.7527
HIST1H2AC	0.512046	2.13397	10.4203	1.01646e-23	5.83824e-23	42.9368
LSS	0.512322	2.21802	14.9081	2.62198e-44	1.34567e-42	89.8631
NFE2L2	0.513742	2.10399	13.5272	1.55739e-37	3.21794e-36	74.3919
STEAP3	0.513943	1.63315	13.2615	6.18386e-36	1.03129e-34	70.7728
MYO1F	0.514553	1.80477	12.4619	2.62069e-32	3.05235e-31	62.4997
CD37	0.514681	1.61518	10.7927	3.3004e-25	2.10881e-24	46.3237
SMTN	0.515437	1.9529	11.8873	5.07645e-30	4.8018e-29	57.2495
PRKX	0.516195	1.93684	14.0913	2.95792e-40	8.81284e-39	80.6061
SERTAD3	0.51669	1.98646	15.2106	7.70001e-46	5.42067e-44	93.364
CTGF	0.516836	2.3455	8.15335	1.44753e-15	4.86487e-15	24.3827
LILRB2	0.516947	1.66515	10.1822	8.70039e-23	4.65132e-22	40.8161
AFF1	0.517034	2.29979	18.364	1.13921e-62	1.1328e-59	131.841
PF4V1	0.517408	1.28701	9.07959	1.11822e-18	4.53385e-18	31.4826
ECHDC3	0.518203	1.5307	11.5381	2.6972e-28	2.18051e-27	53.3545
INPPL1	0.51919	2.56464	15.6187	6.21864e-48	6.16256e-46	98.1466
ZBTB16	0.520534	2.93038	15.363	1.28283e-46	1.01038e-44	95.1426
FRZB	0.521625	2.25796	7.50949	1.65788e-13	4.9506e-13	19.7274
CPM	0.52186	1.75183	12.6501	1.94096e-33	2.49038e-32	65.0442
DOCK2	0.522393	1.49807	11.6219	1.19003e-28	9.99655e-28	54.1641
PNRC1	0.522485	2.43104	16.8411	1.31701e-53	2.68635e-51	111.128
FANCC	0.522688	1.79482	15.1918	9.59477e-46	6.52362e-44	93.1457
ID4	0.522736	2.30554	11.3472	1.09198e-27	8.36065e-27	51.9327
KLF2	0.522871	2.37019	10.4443	5.83212e-24	3.41387e-23	43.444
PLCE1	0.524038	1.89318	16.4678	2.24703e-52	3.50493e-50	108.3
GSN	0.526181	2.40285	12.0286	1.21002e-30	1.20321e-29	58.6694
OGFRL1	0.526772	2.20425	13.8386	1.23694e-38	2.99997e-37	76.9317
RELA	0.527009	2.08536	14.9217	2.24098e-44	1.1576e-42	90.0189
TCL1B	0.529762	1.45201	12.598	6.46456e-33	7.96062e-32	63.8858
JUP	0.529836	2.13278	10.8963	8.46203e-26	5.63781e-25	47.6291
CCR5	0.530769	1.7462	9.31824	1.54544e-19	6.6418e-19	33.4331
BBOX1	0.531933	2.29375	11.7855	1.4154e-29	1.28241e-28	56.2342
GPR183	0.532268	1.53048	6.80122	2.24253e-11	5.87013e-11	14.9736
BMP6	0.532508	1.72551	11.9594	4.22518e-30	4.03013e-29	57.4675
GPR65	0.532965	1.44906	10.1729	9.448e-23	5.03408e-22	40.7347
AOX1	0.533157	1.56653	8.63943	3.87829e-17	1.43764e-16	27.9904
KIF1C	0.534868	2.58061	11.7092	3.0389e-29	2.69203e-28	55.4777
FOXO4	0.536227	2.58473	12.6946	1.2143e-33	1.58616e-32	65.5089
CYBA	0.536876	1.88825	13.229	4.01825e-36	6.88905e-35	71.1693
ELK1	0.537147	2.79079	15.4423	5.03561e-47	4.26152e-45	96.0707
MTSS1L	0.537378	2.35403	9.86774	1.40204e-21	6.88046e-21	38.0718
TBL1X	0.538102	2.3767	14.5777	1.18327e-42	4.75398e-41	86.0833
PLSCR1	0.540892	2.00607	10.8841	1.40457e-25	9.24947e-25	47.1682
SBNO2	0.541264	1.905	13.3128	3.58257e-36	6.18208e-35	71.3137
PDGFRB	0.543335	2.70246	14.1976	8.93754e-41	2.77727e-39	81.7932
ANXA5	0.545055	2.75685	13.9621	1.25869e-39	3.46465e-38	79.1698
LY96	0.54582	1.93597	10.3323	1.6328e-23	9.17943e-23	42.4266
VASP	0.546047	2.38282	14.6822	3.56716e-43	1.53388e-41	87.273
MYD88	0.54677	1.92602	13.2126	1.03965e-35	1.68097e-34	70.2581
WWTR1	0.547019	1.92497	12.4087	4.51664e-32	5.15494e-31	61.9607
MYCT1	0.547139	1.70873	12.004	2.70565e-30	2.6089e-29	57.9087
STARD8	0.550439	2.33551	13.2726	2.50335e-36	4.42537e-35	71.6384
PDK4	0.550772	2.07382	8.82974	7.09287e-18	2.72842e-17	29.6167
DSE	0.554265	1.67458	13.8688	3.56824e-39	9.27626e-38	78.1364
TTC38	0.555378	1.96252	15.13	1.97773e-45	1.25863e-43	92.4278
WEE1	0.555666	1.58289	12.5715	8.49839e-33	1.03529e-31	63.6149
SPARC	0.557137	2.96115	13.834	5.25203e-39	1.33482e-37	77.753
CLEC7A	0.55726	1.30191	11.2662	3.74515e-27	2.74587e-26	50.7521
MCL1	0.557489	2.39256	15.0972	2.90375e-45	1.73679e-43	92.0467
SLC15A3	0.557637	1.80076	14.0324	5.72958e-40	1.63953e-38	79.9504
PCOLCE	0.557845	2.05439	10.375	1.10403e-23	6.32293e-23	42.8134
EYA2	0.558883	2.13603	11.6887	3.72983e-29	3.27131e-28	55.2749
TNIP2	0.560794	2.13081	14.3527	4.3052e-41	1.43297e-39	82.5434
LTF	0.56177	1.23939	6.57752	9.42487e-11	2.38394e-10	13.5718
FSTL1	0.562633	2.25154	13.5182	1.71954e-37	3.48953e-36	74.2937
SIX5	0.562648	1.98071	14.7902	1.02715e-43	4.8349e-42	88.5083
BMP4	0.562938	2.26839	7.40535	3.80688e-13	1.11583e-12	18.9618
NPC2	0.563088	2.877	15.5445	1.50186e-47	1.38922e-45	97.2714
SLPI	0.563285	1.87994	7.30317	7.73922e-13	2.22499e-12	18.2668
AZGP1	0.564753	1.84566	11.8652	6.34349e-30	5.92978e-29	57.0288
NXN	0.565128	2.34087	13.2587	6.37509e-36	1.05904e-34	70.7426
RUNX3	0.567041	1.88211	12.8414	5.17485e-34	6.96547e-33	66.3869
IL15RA	0.567054	1.8081	13.4231	1.10164e-36	2.08161e-35	72.4823
TNS1	0.567569	2.11705	14.2338	1.61087e-40	4.92863e-39	81.2351
CD99	0.568431	2.72769	12.1789	2.60305e-31	2.79074e-30	60.1912
ACSL5	0.573196	2.07678	11.4914	2.64618e-28	2.14362e-27	53.3355
PLAC8	0.575258	1.20354	7.78408	2.55912e-14	8.02435e-14	21.6094
IL13RA1	0.577281	2.01107	14.4961	3.00979e-42	1.15666e-40	85.1571
IRF1	0.578014	1.87184	11.8746	9.82678e-30	9.02679e-29	56.6321
CD34	0.57965	2.45492	10.0075	3.0768e-22	1.57909e-21	39.526
DEFB1	0.580494	1.54983	6.95364	8.2403e-12	2.21159e-11	15.952
RNASE3	0.582233	1.38992	9.80505	2.4218e-21	1.17544e-20	37.5324
CD180	0.582649	1.65855	12.2478	2.3207e-31	2.49139e-30	60.3401
SOX9	0.58366	2.86827	13.7495	1.34199e-38	3.23501e-37	76.8227
EFNA4	0.583718	1.61765	15.1905	3.37385e-45	1.98807e-43	91.9188
SECTM1	0.586518	1.59243	8.88791	5.32685e-18	2.06205e-17	29.9449
CNN2	0.586619	2.10847	10.1502	1.15791e-22	6.11629e-22	40.5339
TLN1	0.586981	2.13987	10.7038	5.21781e-25	3.27865e-24	45.8303
MSN	0.587382	2.6015	14.6575	4.73651e-43	1.9936e-41	86.9917
PRKD3	0.587455	1.83262	17.6845	4.82091e-58	1.7432e-55	121.266
MFAP4	0.588071	1.98356	8.95484	2.55618e-18	1.01166e-17	30.6222
ZFP36	0.588449	2.67693	10.2362	3.91971e-23	2.13717e-22	41.5614
ICAM2	0.588984	2.17306	13.455	3.43635e-37	6.78317e-36	73.6072
FOXF1	0.589025	1.88257	11.7153	4.75443e-29	4.13349e-28	55.0719
ISG20	0.589176	1.62821	11.786	2.36638e-29	2.11274e-28	55.7624
IL3RA	0.589953	1.81818	11.9581	4.27716e-30	4.07482e-29	57.4554
HLA-DPA1	0.592333	2.27487	10.3003	2.18745e-23	1.21602e-22	42.1377
TOB2	0.592426	2.34816	15.2112	2.66168e-45	1.60406e-43	92.154
MAPKAPK2	0.593212	2.18437	16.1561	9.90594e-51	1.35865e-48	104.541
GIMAP4	0.598038	2.07487	13.7437	1.4313e-38	3.41227e-37	76.7588
METTL7A	0.598574	2.89612	14.7213	2.27469e-43	9.99733e-42	87.7194
SERPING1	0.601374	2.44104	13.5088	1.90531e-37	3.82745e-36	74.1919
COL6A3	0.603289	1.56099	7.59767	9.7979e-14	2.97036e-13	20.2923
PLSCR4	0.603871	2.474	11.4783	3.00974e-28	2.41113e-27	53.2081
ANGPT1	0.604407	1.6862	14.3764	3.31035e-41	1.13021e-39	82.8039
ITGB4	0.605522	2.27182	13.0915	1.7705e-35	2.79451e-34	69.6993
ROM1	0.607921	2.26953	15.7014	2.32348e-48	2.43201e-46	99.1238
CLDN5	0.608534	2.85186	13.3625	9.42515e-37	1.78943e-35	72.6069
CD300A	0.609101	1.27382	10.7702	4.06954e-25	2.57748e-24	46.1166
MYOF	0.609346	1.82432	11.8817	5.37218e-30	5.05747e-29	57.1934
GAS1	0.609541	1.82838	10.0235	3.56457e-22	1.81887e-21	39.4236
ALDH1L1	0.610765	2.15056	14.4362	1.69956e-41	6.00888e-40	83.4649
ADAMTS1	0.612867	1.94083	9.92222	8.70084e-22	4.32866e-21	38.5427
GRAMD3	0.61305	2.68706	13.6412	4.44392e-38	1.0043e-36	75.6353
CYTL1	0.613679	1.47656	11.6493	9.09037e-29	7.69296e-28	54.4306
CSRP1	0.613875	3.61452	16.3757	6.90356e-52	1.03619e-49	107.186
EFHD1	0.613988	3.0748	13.1106	1.44281e-35	2.3187e-34	69.9021
SQRDL	0.614786	1.97053	13.909	2.27851e-39	6.00184e-38	78.5812
GSDMD	0.614976	1.96651	14.6568	1.43737e-42	5.71715e-41	85.9143
SRPX2	0.616518	1.46178	11.7689	2.80014e-29	2.48884e-28	55.5958
MKNK2	0.618136	2.63425	12.0833	6.92683e-31	7.06448e-30	59.2219
TNFRSF12A	0.619108	1.62245	11.9922	3.04439e-30	2.92843e-29	57.792
CASP4	0.61974	1.52356	13.4174	1.17134e-36	2.20805e-35	72.4215
IQGAP1	0.619759	2.49378	17.4811	8.11803e-58	2.80778e-55	120.743
DUSP1	0.620336	2.70966	10.8861	9.32511e-26	6.18693e-25	47.533
B4GALT1	0.621541	1.91927	13.0178	8.15137e-35	1.20753e-33	68.2178
FOXO1	0.621571	2.45619	17.9874	1.37467e-60	7.8111e-58	127.08
VAMP8	0.624307	2.34994	11.661	4.91596e-29	4.2646e-28	55.0016
SLA	0.625817	1.99639	13.9479	1.47513e-39	4.01871e-38	79.0124
STAB1	0.626529	2.11205	12.9546	7.6845e-35	1.14476e-33	68.2443
CRYAB	0.626844	3.66166	11.1775	5.69582e-27	4.12286e-26	50.2983
IL18RAP	0.626902	1.33372	10.7648	4.27929e-25	2.70387e-24	46.0669
STOM	0.626932	2.99655	15.3706	1.17387e-46	9.43245e-45	95.2307
RNASE6	0.627071	1.51893	10.9152	1.04878e-25	6.91793e-25	47.4569
MICALL2	0.628791	2.0885	12.9116	2.48383e-34	3.48481e-33	67.114
RARRES3	0.631789	2.33588	12.451	1.56137e-32	1.85384e-31	62.9784
PLXNB1	0.633019	2.05923	16.5733	6.19366e-53	1.04831e-50	109.58
BGN	0.633393	2.60064	12.5968	6.54411e-33	8.0337e-32	63.8737
PDLIM4	0.63362	1.59919	11.3698	1.38118e-27	1.05141e-26	51.7387
GPSM3	0.634476	1.97453	13.0786	4.2955e-35	6.55867e-34	68.8524
STX11	0.635333	1.54504	12.9104	2.515e-34	3.51613e-33	67.1016
COL1A2	0.635825	1.91657	8.73672	1.79195e-17	6.7527e-17	28.7504
HLA-DMB	0.637193	2.26449	11.9217	3.5834e-30	3.43032e-29	57.5943
FOXJ1	0.637426	1.83184	11.6195	1.21751e-28	1.01843e-27	54.1415
FPR1	0.637858	1.60548	10.189	6.01267e-23	3.24277e-22	41.1387
C5AR1	0.638395	1.81981	9.74739	3.99471e-21	1.90973e-20	37.0386
HCK	0.63843	1.58481	10.1141	1.59696e-22	8.34679e-22	40.2164
LTBR	0.638691	2.00791	12.9104	2.51498e-34	3.51613e-33	67.1016
IL1R1	0.638716	1.6919	12.4285	3.68987e-32	4.24789e-31	62.1609
CASP1	0.642467	1.60889	13.6279	1.21721e-37	2.54813e-36	74.6654
ALX3	0.642576	1.78003	10.3616	1.73125e-23	9.7192e-23	42.4107
HGF	0.6448	1.53775	12.1713	5.03217e-31	5.21915e-30	59.5739
[truncated: 150 more rows]

## Sheet: EC
ID	logFC	AveExpr	t	P.Value	adj.P.Val	B
DNALI1	0.775066	5.23888	8.71515	5.79318e-15	1.43368e-11	23.4865
SNTB1	0.831299	4.15714	8.75618	4.56385e-15	1.43368e-11	23.7166
YAP1	0.982797	4.92333	8.653	8.30865e-15	1.85059e-11	23.1386
DNM1	-0.773763	5.56141	-8.60806	1.07787e-14	2.18249e-11	22.8875
TGFBR3	0.744391	4.97308	8.55884	1.43281e-14	2.65942e-11	22.613
SLC16A9	1.14764	5.367	8.49237	2.10264e-14	3.46126e-11	22.243
PRDX6	0.647532	6.8286	8.47138	2.37282e-14	3.52332e-11	22.1264
CGNL1	0.757052	5.86831	8.43218	2.97337e-14	3.89564e-11	21.9088
FAM84B	0.785231	4.14259	8.40627	3.45075e-14	4.26992e-11	21.7652
TSPAN6	1.63441	9.25695	17.2992	2.50391e-14	4.67992e-11	46.2445
FAM114A1	0.720836	3.91451	8.31604	5.78945e-14	6.78676e-11	21.2661
CPLX1	-1.05639	5.36115	-8.28342	6.97705e-14	7.4e-11	21.0861
ROGDI	-0.634506	5.70873	-8.28916	6.75178e-14	7.4e-11	21.1178
SSPN	0.887461	5.18298	8.27331	7.39213e-14	7.48386e-11	21.0304
NHLRC2	0.584141	4.23279	8.25386	8.2607e-14	7.99959e-11	20.9233
FSTL1	0.777807	4.47403	8.18318	1.23609e-13	1.10126e-10	20.5346
LPIN1	0.482001	5.96071	8.18713	1.20858e-13	1.10126e-10	20.5563
N4BP2	0.646304	4.54204	8.12931	1.67918e-13	1.3852e-10	20.2392
NEFM	-0.783986	5.68338	-8.08959	2.10378e-13	1.51153e-10	20.0219
SLC39A12	1.00083	5.39985	8.06846	2.37138e-13	1.65055e-10	19.9064
GNG12	0.781375	4.91922	7.97331	4.06083e-13	2.38018e-10	19.3878
KDELC2	0.8305	4.53613	7.97441	4.03567e-13	2.38018e-10	19.3938
WWTR1	0.959842	4.04438	7.99537	3.58554e-13	2.38018e-10	19.5078
APLNR	1.34006	6.56952	7.95239	4.56928e-13	2.48224e-10	19.2741
FAIM2	-0.688393	6.51907	-7.95481	4.50735e-13	2.48224e-10	19.2873
IQGAP2	0.635518	2.85327	7.95855	4.41327e-13	2.48224e-10	19.3076
CPNE3	0.553549	5.52874	7.93437	5.05743e-13	2.54169e-10	19.1763
DNAJC3	0.504013	5.35574	7.93166	5.13518e-13	2.54169e-10	19.1616
TNFRSF11B	0.900249	3.63192	7.92595	5.30299e-13	2.56768e-10	19.1306
ANTXR2	0.712362	4.56598	7.7626	1.32521e-12	5.56914e-10	18.2478
PANX2	-0.607042	4.66514	-7.73007	1.58903e-12	6.55414e-10	18.0729
RPH3A	-0.928026	5.32484	-7.67288	2.18479e-12	7.84867e-10	17.7661
ECHDC3	0.806247	3.72899	7.66206	2.32015e-12	8.09659e-10	17.7081
TUBG2	-0.517092	5.85996	-7.66157	2.3265e-12	8.09659e-10	17.7055
ASXL2	0.445047	5.21836	7.61981	2.93335e-12	9.89918e-10	17.4822
ELAVL4	-0.844249	5.17858	-7.60832	3.12623e-12	1.00914e-09	17.4208
SFRP1	0.857073	4.78596	7.60505	3.18343e-12	1.01292e-09	17.4034
PALLD	0.605497	6.16307	7.59576	3.35145e-12	1.05136e-09	17.3538
ABCC4	1.48876	8.39519	15.4921	2.93516e-12	1.21814e-09	36.3179
TPPP	-0.371219	5.47304	-7.5548	4.20376e-12	1.28261e-09	17.1356
ID4	0.870627	5.96457	7.53606	4.66204e-12	1.37328e-09	17.0359
PDE4DIP	0.472626	5.12733	7.50195	5.62676e-12	1.58639e-09	16.8547
SP3	0.323045	5.32844	7.49214	5.93899e-12	1.63308e-09	16.8027
TNS3	0.691949	5.83132	7.49222	5.9365e-12	1.63308e-09	16.8031
B3GALNT2	0.434044	4.28993	7.44689	7.61709e-12	2.06897e-09	16.563
FAM167A	0.560055	4.97172	7.35212	1.28011e-11	3.13317e-09	16.0631
SSR1	0.348632	6.24572	7.34275	1.34732e-11	3.26183e-09	16.0139
LIN7B	-0.565223	4.98869	-7.33663	1.39309e-11	3.33637e-09	15.9817
TMBIM6	0.35153	7.09784	7.33292	1.42156e-11	3.36833e-09	15.9622
AEBP1	1.11852	5.89388	7.28157	1.88044e-11	4.27378e-09	15.6929
BBOX1	0.733486	5.45442	7.26244	2.08657e-11	4.66662e-09	15.5928
TMEM64	0.648101	3.76761	7.24776	2.25983e-11	4.98349e-09	15.516
BTBD7	0.511582	4.41222	7.24128	2.34064e-11	5.03898e-09	15.4822
C16orf45	-0.524641	5.71643	-7.24292	2.31989e-11	5.03898e-09	15.4908
STK33	0.624694	3.72775	7.24032	2.35287e-11	5.03898e-09	15.4772
SPARC	0.751052	6.74297	7.23248	2.45514e-11	5.15881e-09	15.4362
NPC2	0.552493	6.76861	7.20784	2.80595e-11	5.78676e-09	15.3077
SPPL2A	0.487147	4.65648	7.19875	2.94753e-11	6.02297e-09	15.2603
C21orf62	0.749465	3.58908	7.18584	3.16068e-11	6.33957e-09	15.1931
RBBP8	0.575554	4.56052	7.18426	3.18786e-11	6.33957e-09	15.1849
PLCE1	0.658158	4.05849	7.18022	3.25834e-11	6.42239e-09	15.1638
PRRC1	0.498121	4.60256	7.16581	3.52213e-11	6.84635e-09	15.0889
RUNDC3A	-0.524664	6.76809	-7.15863	3.6614e-11	7.0302e-09	15.0516
DYNLRB2	0.941798	4.57007	7.13225	4.22136e-11	7.90104e-09	14.9147
PRCP	1.19355	12.779	15.1144	4.18562e-11	8.06427e-09	34.3499
CD109	0.646942	3.63262	7.12131	4.47768e-11	8.17469e-09	14.8579
GJA1	0.7314	7.81526	7.09925	5.04236e-11	9.13078e-09	14.7437
GAP43	-0.676413	5.96554	-7.08261	5.51433e-11	9.74768e-09	14.6576
RASSF9	0.754825	3.04377	7.07343	5.79314e-11	1.01599e-08	14.6101
RAB3A	-0.7835	5.10961	-7.04873	6.61402e-11	1.11783e-08	14.4827
TMEM47	0.628072	6.37995	7.04676	6.68425e-11	1.11939e-08	14.4725
SOX9	0.623558	6.50159	7.03216	7.22844e-11	1.17518e-08	14.3972
WDR49	1.66476	7.98471	14.7397	7.18665e-11	1.218e-08	32.3476
ACAP2	0.459135	4.57314	7.0172	7.83104e-11	1.25482e-08	14.3202
CDKN2D	-0.561758	5.19087	-7.00536	8.34327e-11	1.28158e-08	14.2592
LAMB2	0.60172	5.62219	7.00657	8.28913e-11	1.28158e-08	14.2655
LRIG3	0.719855	3.58453	7.00709	8.26624e-11	1.28158e-08	14.2682
STMN2	-1.92431	13.3881	-14.8956	8.31149e-11	1.31204e-08	33.1954
B3GNT5	0.677741	3.78319	6.97063	1.00434e-10	1.50132e-08	14.0809
NEFL	-1.08849	6.486	-6.95774	1.07581e-10	1.59416e-08	14.0148
TMED10	0.431108	5.32468	6.95688	1.08076e-10	1.59416e-08	14.0103
EPS8	0.64303	4.85636	6.95563	1.08797e-10	1.59424e-08	14.0039
SLC40A1	1.17363	9.08455	14.2686	9.4153e-11	1.66264e-08	29.8537
GMPPA	-0.421399	4.95806	-6.94475	1.15288e-10	1.66741e-08	13.9482
SERPINI2	0.842905	3.29382	6.93746	1.19852e-10	1.70029e-08	13.9109
BMPR1A	0.407534	5.3899	6.92935	1.25136e-10	1.75292e-08	13.8694
SLC22A5	0.517173	4.93131	6.9246	1.28336e-10	1.78438e-08	13.8451
ITPKB	0.635067	5.57909	6.91126	1.37771e-10	1.89418e-08	13.7769
MATN2	1.33407	10.5694	14.1515	1.14579e-10	2.01343e-08	29.2441
CTBS	1.10505	9.01526	14.1248	1.22936e-10	2.11429e-08	29.1065
WDR78	1.20331	7.55279	14.2219	1.42198e-10	2.16226e-08	29.6196
EEF1A2	-0.911142	5.97246	-6.87197	1.69707e-10	2.21318e-08	13.5765
MAOB	0.689691	5.43103	6.87369	1.68163e-10	2.21318e-08	13.5853
SV2A	-0.600138	5.46253	-6.86684	1.74377e-10	2.25808e-08	13.5504
ZDHHC2	0.390632	5.51135	6.865	1.76084e-10	2.267e-08	13.541
CPT1C	-0.589142	5.43864	-6.83845	2.02647e-10	2.56452e-08	13.4059
ECHDC2	0.58617	5.43295	6.81092	2.34365e-10	2.93259e-08	13.2662
MICAL2	-0.581278	4.9444	-6.80202	2.45622e-10	3.02251e-08	13.2211
MYO5C	0.599874	4.35187	6.80245	2.4507e-10	3.02251e-08	13.2232
NPM2	-0.601595	5.04408	-6.77617	2.81472e-10	3.38877e-08	13.0902
OSBPL2	0.275422	5.74131	6.76154	3.03981e-10	3.60137e-08	13.0162
VAPB	-0.333935	5.89018	-6.7511	3.21122e-10	3.78431e-08	12.9635
TSR2	-0.323452	6.58337	-6.74904	3.24618e-10	3.80538e-08	12.9531
EFHC2	0.647412	4.18937	6.73978	3.40795e-10	3.93292e-08	12.9064
SMAD5	0.95583	10.5746	13.7954	2.989e-10	3.99756e-08	27.4156
IPO8	0.487625	4.89704	6.73335	3.52503e-10	4.04706e-08	12.8739
PAK2	0.354106	5.167	6.73025	3.58286e-10	4.09237e-08	12.8583
KIFC2	-0.465832	6.44675	-6.71911	3.79834e-10	4.31635e-08	12.8022
ABCC8	-0.531316	4.31647	-6.71664	3.84774e-10	4.35029e-08	12.7898
LPAR4	0.803973	4.49392	6.71431	3.89499e-10	4.38147e-08	12.778
DPY19L4	0.509642	4.88899	6.70836	4.01844e-10	4.49762e-08	12.748
CORO2B	-1.01075	10.7993	-13.8698	3.76126e-10	4.68866e-08	27.8087
FYN	0.424173	5.46223	6.68971	4.43048e-10	4.90946e-08	12.6543
AASDH	0.342937	4.74531	6.67088	4.88882e-10	5.33768e-08	12.5597
LIFR	0.643452	5.68541	6.66657	4.99997e-10	5.37286e-08	12.5381
STAG2	0.506355	5.51365	6.6659	5.01753e-10	5.37286e-08	12.5347
ENO2	-0.580597	7.13048	-6.66472	5.04848e-10	5.38014e-08	12.5288
MSX1	0.739847	5.39954	6.64308	5.65199e-10	5.96619e-08	12.4204
PPP1R16B	-0.374931	6.3223	-6.64126	5.70584e-10	5.99463e-08	12.4113
OGFRL1	1.13731	11.3707	13.8234	5.25275e-10	6.06068e-08	27.5792
HABP4	-0.671893	11.5234	-13.5811	5.21941e-10	6.33509e-08	26.3258
PLXNB1	0.6747	4.78271	6.62341	6.26153e-10	6.51697e-08	12.322
CDC42EP4	0.504598	6.25149	6.62008	6.37121e-10	6.60028e-08	12.3053
SYNGR3	-0.736268	4.72868	-6.61771	6.45023e-10	6.64842e-08	12.2935
BYSL	-0.685316	3.82187	-6.6141	6.57263e-10	6.68457e-08	12.2754
GPR158	-0.649134	4.95596	-6.61184	6.65017e-10	6.73269e-08	12.2642
LOXL4	0.533475	3.9649	6.5999	7.076e-10	7.06743e-08	12.2046
PBXIP1	0.641272	4.51848	6.59353	7.31408e-10	7.27261e-08	12.1728
GORASP1	0.365726	4.99682	6.5811	7.80137e-10	7.65462e-08	12.1108
MNS1	0.542598	4.59919	6.57266	8.15066e-10	7.96226e-08	12.0688
ITGB8	0.632765	4.82388	6.56336	8.55312e-10	8.31893e-08	12.0225
KCNT1	-0.761172	4.38217	-6.54802	9.2604e-10	8.85223e-08	11.9462
SLC9A3R1	0.499904	5.74096	6.54809	9.25717e-10	8.85223e-08	11.9466
DUSP1	0.721101	6.01523	6.54259	9.52434e-10	8.9888e-08	11.9193
ZC3H3	-0.468511	3.49702	-6.53673	9.81743e-10	9.22631e-08	11.8902
RIMKLB	0.387258	5.4041	6.53327	9.99422e-10	9.31386e-08	11.873
ARRDC4	1.76779	10.2742	13.9472	9.97565e-10	9.4884e-08	28.2611
MAPK8IP2	-0.463386	4.41888	-6.52476	1.04435e-09	9.68734e-08	11.8308
SYNGR1	-0.518506	5.08662	-6.50368	1.16442e-09	1.05428e-07	11.7263
GOLIM4	0.705376	6.6055	6.49198	1.2368e-09	1.11077e-07	11.6685
YIPF6	0.307447	6.20282	6.48738	1.26645e-09	1.13284e-07	11.6457
LPP	0.463349	5.55713	6.48072	1.31065e-09	1.15642e-07	11.6128
SVOP	-0.809001	5.9997	-6.48029	1.31359e-09	1.15642e-07	11.6106
POLR2I	-0.457288	5.55644	-6.47909	1.32168e-09	1.15897e-07	11.6047
FAM35A	0.401573	4.38565	6.47651	1.33935e-09	1.16528e-07	11.592
XRN1	0.419568	3.98704	6.47279	1.36524e-09	1.1786e-07	11.5736
ZHX1	0.84773	11.7516	13.8521	1.30765e-09	1.17954e-07	27.7764
CCNG1	0.493275	5.46924	6.46932	1.38988e-09	1.19524e-07	11.5565
CHN1	-0.663996	7.63277	-6.45631	1.48595e-09	1.26323e-07	11.4923
ATP5I	-0.328323	6.02691	-6.43696	1.64119e-09	1.36396e-07	11.397
GRAMD3	0.67882	6.51461	6.43192	1.68414e-09	1.38929e-07	11.3722
CPT1A	0.554372	4.33268	6.43021	1.69901e-09	1.39125e-07	11.3637
PLCXD1	-0.616696	4.03317	-6.43038	1.69753e-09	1.39125e-07	11.3646
DDIT4L	0.789268	4.74835	6.42795	1.71883e-09	1.40233e-07	11.3526
SPG20	0.467618	4.48716	6.42534	1.74193e-09	1.41084e-07	11.3398
PTTG1IP	1.02713	12.8849	14.1226	1.80557e-09	1.46275e-07	29.2397
NHS	0.480579	4.91893	6.4058	1.92525e-09	1.53696e-07	11.2438
CCDC92	-0.505416	6.58295	-6.40409	1.9422e-09	1.54495e-07	11.2354
ZBTB20	0.592724	5.60615	6.39985	1.9848e-09	1.57322e-07	11.2146
TTC9B	-0.618085	4.576	-6.38725	2.11687e-09	1.65525e-07	11.1528
IQCK	0.873739	11.2416	13.2702	1.93126e-09	1.66035e-07	24.7784
HIPK3	0.535024	4.38508	6.38372	2.15536e-09	1.6727e-07	11.1355
CHRNB2	-0.429587	4.30777	-6.38015	2.19505e-09	1.69758e-07	11.118
STX2	0.74758	10.223	13.6844	2.15406e-09	1.70389e-07	26.9281
ANO6	0.552133	4.94107	6.37373	2.2682e-09	1.74808e-07	11.0865
TRAM1	0.46221	5.37804	6.35965	2.43704e-09	1.8653e-07	11.0177
BCAR3	0.623377	4.13608	6.35817	2.45551e-09	1.87009e-07	11.0104
COQ4	-0.473007	4.90593	-6.35781	2.46009e-09	1.87009e-07	11.0086
ACACB	0.610863	6.14542	6.35278	2.52393e-09	1.89917e-07	10.9841
RCOR2	-0.483135	4.72165	-6.34545	2.61988e-09	1.96473e-07	10.9483
DOCK8	0.722933	3.94092	6.34057	2.68589e-09	2.00077e-07	10.9244
OSBPL11	0.655346	4.84973	6.33116	2.81758e-09	2.07801e-07	10.8785
NRSN1	-0.691106	6.03044	-6.31472	3.06316e-09	2.2296e-07	10.7983
KATNA1	0.518818	4.10905	6.31034	3.13204e-09	2.27231e-07	10.777
SRD5A1	-0.528956	4.52	-6.3077	3.17435e-09	2.28618e-07	10.7642
CDIPT	-0.806768	11.2559	-13.7485	3.16013e-09	2.30055e-07	27.2943
SPATA17	0.632016	2.63747	6.30054	3.29177e-09	2.34992e-07	10.7293
RUSC2	-0.479663	6.0386	-6.29878	3.32125e-09	2.36339e-07	10.7208
CA11	-0.608106	6.12596	-6.29241	3.43028e-09	2.43321e-07	10.6898
IFT88	1.2216	14.7496	20.1559	3.06644e-09	2.44705e-07	38.4435
UCHL1	-0.589185	7.00188	-6.2836	3.58687e-09	2.51227e-07	10.647
EHF	0.587317	3.48469	6.28222	3.61206e-09	2.5127e-07	10.6403
INA	-0.82657	5.82606	-6.28172	3.62132e-09	2.5127e-07	10.6378
APLP1	-0.951009	12.6575	-13.163	3.44902e-09	2.57147e-07	24.257
KCNJ9	-0.515685	4.51769	-6.27338	3.77745e-09	2.58877e-07	10.5974
ZFP36L1	0.688325	5.5562	6.27201	3.80379e-09	2.59883e-07	10.5907
ANXA1	0.891951	4.61552	6.27119	3.81958e-09	2.60164e-07	10.5867
TRAK1	0.337131	5.04484	6.26974	3.84776e-09	2.61284e-07	10.5797
JAM2	0.391386	5.53004	6.26505	3.93996e-09	2.65923e-07	10.557
PEX11A	0.479606	4.69815	6.26316	3.97781e-09	2.66861e-07	10.5478
FGF2	1.39387	9.949	12.8695	3.60937e-09	2.90261e-07	22.7751
AP3B2	-0.475954	5.34645	-6.24435	4.37452e-09	2.90847e-07	10.4567
IFT74	0.417899	4.2542	6.24271	4.41093e-09	2.92395e-07	10.4487
ATF5	-0.391052	5.30799	-6.2377	4.52384e-09	2.98105e-07	10.4245
TRPM3	1.09321	8.82977	13.5888	4.59214e-09	3.04011e-07	26.4832
CLTA	-0.385518	4.52702	-6.22671	4.7818e-09	3.1325e-07	10.3713
DENND4C	0.871232	9.56668	12.8948	4.7082e-09	3.35826e-07	22.9121
RPS6KL1	-0.494198	4.92144	-6.20853	5.24025e-09	3.39291e-07	10.2836
TGIF2	0.617808	3.95652	6.20446	5.34878e-09	3.45314e-07	10.264
TEAD2	0.478979	4.74376	6.20365	5.37069e-09	3.45727e-07	10.26
C19orf18	0.570644	4.35872	6.20089	5.44576e-09	3.48546e-07	10.2467
GOLGA4	0.420768	4.54667	6.20089	5.44579e-09	3.48546e-07	10.2467
ACTA2	0.708713	4.75501	6.19157	5.70706e-09	3.61117e-07	10.2018
ZNF217	0.799819	4.12268	6.19161	5.70586e-09	3.61117e-07	10.202
DCDC2	0.702977	4.33216	6.1899	5.75495e-09	3.63116e-07	10.1938
GNG3	-0.738237	6.51596	-6.18911	5.77806e-09	3.63544e-07	10.19
ADAM11	-0.571497	4.65425	-6.18691	5.8421e-09	3.66539e-07	10.1794
NUP62CL	0.691451	3.3427	6.18562	5.88025e-09	3.67895e-07	10.1732
B4GALT1	0.514381	4.42461	6.18273	5.96613e-09	3.72223e-07	10.1593
MPP2	-0.381455	5.23652	-6.17566	6.18176e-09	3.83527e-07	10.1253
AKR1C3	0.551463	5.4377	6.16303	6.58591e-09	4.04099e-07	10.0646
B3GAT1	-0.28734	5.57341	-6.15473	6.86581e-09	4.15549e-07	10.0247
ECM2	1.39949	7.47287	12.6744	5.82705e-09	4.1828e-07	21.8179
GABRG1	0.823514	5.72795	6.15036	7.01774e-09	4.21808e-07	10.0037
SLC15A3	0.709145	4.0115	6.14802	7.10041e-09	4.25127e-07	9.9925
NEBL	0.775091	11.701	12.9117	6.7475e-09	4.35034e-07	23.0146
ANXA4	0.560168	4.09048	6.13803	7.46431e-09	4.42161e-07	9.94462
RFX2	1.21399	7.59978	12.93	6.97337e-09	4.42989e-07	23.1089
ASPHD1	-0.92498	10.2752	-14.1121	7.52597e-09	4.44846e-07	29.3377
THY1	-0.620018	6.73375	-6.13291	7.65819e-09	4.51246e-07	9.92005
BOC	0.514683	5.185	6.12808	7.84526e-09	4.59836e-07	9.89693
LZIC	0.327921	4.87307	6.12857	7.826e-09	4.59836e-07	9.89928
TNFRSF19	0.36298	4.11301	6.12642	7.91067e-09	4.62452e-07	9.88898
ZNF521	0.468344	4.69777	6.12483	7.97386e-09	4.64926e-07	9.88135
PSD2	0.461438	6.20472	6.12033	8.15482e-09	4.74236e-07	9.85986
NDUFS7	-0.394672	5.5812	-6.11347	8.43911e-09	4.88895e-07	9.82703
PTPN13	1.00112	10.3453	12.6451	7.75797e-09	5.12767e-07	21.6833
RBM47	1.31996	6.81113	13.7557	8.94898e-09	5.13085e-07	27.4356
ATP6V1G2	-1.33512	11.3826	-12.6491	8.1209e-09	5.26383e-07	21.7051
SLC15A4	1.17997	9.10043	13.6124	9.61425e-09	5.47423e-07	26.6795
NAGPA	-0.588421	5.13602	-6.08412	9.76876e-09	5.52233e-07	9.6869
ZFX	0.41485	4.22789	6.08422	9.7641e-09	5.52233e-07	9.68735
CACHD1	0.469886	4.96627	6.08342	9.80276e-09	5.52751e-07	9.68357
CDK2AP1	0.393501	7.58643	6.07722	1.01103e-08	5.67221e-07	9.65398
PACSIN1	-0.608947	5.43552	-6.07733	1.01048e-08	5.67221e-07	9.65451
FBXO11	-0.362189	5.24567	-6.0741	1.02682e-08	5.73192e-07	9.63914
ZNHIT6	0.447028	5.02932	6.07235	1.03581e-08	5.76763e-07	9.6308
VSNL1	-2.02477	12.5159	-12.6562	9.476e-09	5.82032e-07	21.7476
GLT1D1	-0.56371	5.0569	-6.06706	1.06342e-08	5.90664e-07	9.6056
CCDC80	0.589592	3.16785	6.06478	1.07553e-08	5.92955e-07	9.59476
SNCG	-0.64679	4.47099	-6.06513	1.07364e-08	5.92955e-07	9.59645
DHRS3	0.498328	5.43447	6.06013	1.10065e-08	6.03811e-07	9.57266
CXCR3	-0.497398	3.94018	-6.05032	1.1556e-08	6.32401e-07	9.526
CADPS2	-0.652356	4.59904	-6.04467	1.18844e-08	6.41361e-07	9.49917
PAPLN	0.64377	5.26509	6.04454	1.18925e-08	6.41361e-07	9.49852
ADCK2	-0.408215	4.28206	-6.04224	1.20286e-08	6.4402e-07	9.48763
C6orf136	-0.345702	5.51261	-6.03454	1.24967e-08	6.61136e-07	9.45107
ERBB4	0.527658	4.29153	6.03461	1.24923e-08	6.61136e-07	9.45141
S1PR3	0.534745	4.42978	6.03066	1.27398e-08	6.72401e-07	9.43263
FAM107A	0.459482	8.30028	6.02857	1.28719e-08	6.76708e-07	9.42275
GPI	-0.626957	5.89878	-6.02841	1.28822e-08	6.76708e-07	9.42199
EVL	-0.320059	6.68016	-6.02698	1.29737e-08	6.79914e-07	9.41521
SELP	0.449371	2.92608	6.01825	1.35471e-08	7.08297e-07	9.37381
MLF1	0.504974	4.42497	6.01604	1.36956e-08	7.14384e-07	9.36337
SATB1	-0.554467	4.94091	-6.01136	1.40163e-08	7.29406e-07	9.34121
SAP30L	0.386222	4.72775	6.00532	1.44418e-08	7.48049e-07	9.31259
CAPSL	0.713382	4.1111	6.00372	1.45559e-08	7.51952e-07	9.30505
FHL5	0.632225	3.5621	6.00272	1.46285e-08	7.51952e-07	9.30029
RNF19A	1.06845	10.1273	13.8941	1.46443e-08	7.52257e-07	28.2433
C9orf64	0.378037	5.16881	6.00016	1.48144e-08	7.58533e-07	9.2882
NEK1	0.442049	5.16304	5.99567	1.5147e-08	7.70624e-07	9.26695
NFIA	0.432884	5.85402	5.99557	1.51544e-08	7.70624e-07	9.26648
RALYL	-0.59666	5.68094	-5.99208	1.54177e-08	7.78679e-07	9.25
MAPKAPK3	0.480213	5.10389	5.99147	1.54641e-08	7.79256e-07	9.24712
RFX3	1.08508	13.4702	20.3089	1.40106e-08	7.91848e-07	39.4932
TNFRSF21	-0.526916	4.97376	-5.98564	1.59152e-08	8.00179e-07	9.2196
ANTXR1	2.79613	18.7646	30.5047	1.59793e-08	8.04024e-07	70.8185
ALKBH6	-0.550982	4.58062	-5.98305	1.61202e-08	8.05034e-07	9.20735
C6orf118	0.599394	3.15269	5.98328	1.61015e-08	8.05034e-07	9.20846
DIAPH3	1.03823	5.95039	12.624	1.49633e-08	8.09726e-07	21.6104
MAP1A	-0.499183	6.27172	-5.97947	1.64075e-08	8.15726e-07	9.19044
DNAJC6	-0.411458	4.53742	-5.97134	1.70784e-08	8.47189e-07	9.15208
LARP7	0.679806	9.97589	12.6507	1.67729e-08	8.64701e-07	21.7513
NEFH	-0.720178	5.29746	-5.96532	1.75925e-08	8.66896e-07	9.1237
AMT	0.372803	4.84559	5.96357	1.77447e-08	8.72469e-07	9.11546
TAGLN3	-1.33561	11.7439	-13.4991	1.80558e-08	8.86954e-07	26.1506
RIN2	0.54736	5.25307	5.95915	1.81347e-08	8.87724e-07	9.09465
GPC4	0.590406	4.36313	5.95741	1.82903e-08	8.91423e-07	9.08648
STON2	0.683796	5.10404	5.95776	1.82589e-08	8.91423e-07	9.08812
PLEKHA7	0.623679	4.12617	5.95539	1.84735e-08	8.97451e-07	9.07694
HSPB8	0.624263	7.02374	5.95142	1.88374e-08	9.08149e-07	9.05828
PPP2R1A	-0.350924	6.22271	-5.94505	1.94367e-08	9.33388e-07	9.02831
SHMT1	0.454928	3.95834	5.94321	1.96135e-08	9.37943e-07	9.01964
TM9SF1	0.388595	4.59241	5.9431	1.96238e-08	9.37943e-07	9.01914
FAM134A	-0.4343	5.80044	-5.93995	1.99299e-08	9.5053e-07	9.00433
HARS	-0.404266	5.73315	-5.93635	2.02852e-08	9.59512e-07	8.98742
RUSC1	-0.405812	6.07299	-5.93603	2.03174e-08	9.59512e-07	8.9859
SLMAP	0.273203	5.40311	5.93587	2.03336e-08	9.59512e-07	8.98514
SURF2	-0.419009	4.51564	-5.93531	2.03891e-08	9.60099e-07	8.98253
GAS7	-0.547989	5.20671	-5.93009	2.09188e-08	9.82963e-07	8.958
CEND1	-0.39336	5.29207	-5.9263	2.13117e-08	9.99315e-07	8.94019
SNAP25	-1.11345	15.5993	-12.2896	1.81744e-08	9.99433e-07	19.9632
ATPAF1	-0.398436	6.00029	-5.92172	2.17953e-08	1.01771e-06	8.91872
HADH	0.505656	5.18989	5.91818	2.21776e-08	1.03123e-06	8.90209
ROR2	0.508081	3.12388	5.90547	2.36026e-08	1.09293e-06	8.84252
PJA1	-0.500256	5.01939	-5.90357	2.38224e-08	1.10082e-06	8.83365
ARHGAP25	0.521795	3.57061	5.90131	2.40884e-08	1.11081e-06	8.82303
FAM129B	0.5058	4.69963	5.89894	2.4369e-08	1.12143e-06	8.81195
VIM	1.23694	12.5724	12.9806	2.49225e-08	1.14706e-06	23.4669
CHD9	0.35396	5.29701	5.89059	2.53849e-08	1.1586e-06	8.77288
RGS7BP	-0.736354	5.25094	-5.88642	2.59075e-08	1.17763e-06	8.75339
SV2B	-0.79237	5.53956	-5.8832	2.63192e-08	1.1939e-06	8.73831
ARMC9	-0.449128	4.03772	-5.8648	2.87925e-08	1.28903e-06	8.65241
BRSK1	-0.430032	5.78936	-5.86521	2.87352e-08	1.28903e-06	8.65432
GRB2	-0.294854	5.31424	-5.85652	2.99779e-08	1.3333e-06	8.61383
TCEB2	-0.328233	6.70396	-5.85643	2.99906e-08	1.3333e-06	8.61342
FZD6	0.696368	3.60793	5.85429	3.03058e-08	1.34463e-06	8.60343
PFDN2	-0.310907	5.63119	-5.85359	3.04097e-08	1.34655e-06	8.60015
WNT10B	-0.477331	4.23309	-5.85271	3.05396e-08	1.34962e-06	8.59608
STX1B	-0.581758	4.2345	-5.85127	3.07549e-08	1.35644e-06	8.58936
BDH2	0.532763	4.32816	5.8506	3.08547e-08	1.35816e-06	8.58626
SYTL4	0.726734	5.27597	5.84666	3.14528e-08	1.38171e-06	8.5679
TTC25	0.497752	4.93855	5.83505	3.32808e-08	1.44214e-06	8.51389
FRMD3	0.369814	4.79127	5.83431	3.34016e-08	1.44457e-06	8.51042
BEX5	-0.728269	6.1346	-5.82992	3.41224e-08	1.47288e-06	8.49001
PRRT2	-0.295136	6.99027	-5.82919	3.42426e-08	1.47521e-06	8.48665
GRN	0.372348	4.65088	5.82776	3.44824e-08	1.48267e-06	8.47998
LTBP1	1.27617	8.49907	14.9968	3.4682e-08	1.48561e-06	34.5297
RHOT2	-0.502703	4.63703	-5.82493	3.49592e-08	1.49452e-06	8.46685
RCAN2	-0.576568	5.84205	-5.82283	3.53184e-08	1.50699e-06	8.45707
COBLL1	0.48387	4.90005	5.82104	3.56257e-08	1.51719e-06	8.44879
DSG2	1.2327	6.05494	13.9337	3.64833e-08	1.55088e-06	28.601
TOR1AIP1	0.654953	10.1875	11.9927	3.09099e-08	1.55512e-06	18.5413
TIMP3	0.561752	4.38496	5.81329	3.69928e-08	1.56941e-06	8.41279
STMN3	-0.485162	6.58631	-5.80739	3.80673e-08	1.61192e-06	8.38542
IL17D	0.460087	7.06884	5.80674	3.81867e-08	1.61391e-06	8.38243
DEAF1	-0.447681	4.3159	-5.80546	3.84236e-08	1.62085e-06	8.37652
DNAH9	1.07843	6.57745	12.1243	3.57319e-08	1.6538e-06	19.1869
ALDH9A1	0.349121	6.88953	5.80031	3.93959e-08	1.65507e-06	8.35263
KIF1B	0.341059	7.17008	5.8	3.94559e-08	1.65507e-06	8.35117
TMEM216	0.360763	4.93782	5.79468	4.04848e-08	1.69178e-06	8.32657
SF3B1	0.270966	6.3078	5.79205	4.10043e-08	1.71028e-06	8.31438
JPH3	-0.5126	5.07484	-5.7914	4.11328e-08	1.71243e-06	8.31139
EFHD2	-0.459927	5.96603	-5.78835	4.17465e-08	1.72508e-06	8.29724
SALL2	0.360945	5.54982	5.78923	4.15689e-08	1.72508e-06	8.30131
ZNF273	0.503425	3.91287	5.78846	4.17232e-08	1.72508e-06	8.29777
FAM181B	1.10577	10.417	12.8127	4.2382e-08	1.75703e-06	22.6554
CORO6	-0.525605	4.71594	-5.78257	4.29302e-08	1.76744e-06	8.27051
IGFBP5	1.18214	11.1291	12.047	3.83457e-08	1.77703e-06	18.8139
RTN4	-0.433984	5.68021	-5.77495	4.45416e-08	1.82703e-06	8.23529
STMN4	-0.437969	6.67025	-5.77402	4.47417e-08	1.83186e-06	8.23101
CHST6	0.846585	4.48245	5.77177	4.52303e-08	1.84508e-06	8.22063
RSPH3	0.423493	4.71007	5.76944	4.5743e-08	1.86258e-06	8.20986
DST	0.374259	5.54045	5.76867	4.59131e-08	1.8661e-06	8.20631
TMEM145	-0.501923	4.6992	-5.76716	4.625e-08	1.87637e-06	8.19932
C14orf2	-0.425683	6.40089	-5.76373	4.7023e-08	1.90426e-06	8.18349
C1S	0.69278	4.77422	5.75536	4.89618e-08	1.96762e-06	8.14488
KIAA0513	-0.474947	5.76665	-5.7547	4.91176e-08	1.96762e-06	8.14184
GABPA	0.4458	4.07814	5.75351	4.94005e-08	1.9754e-06	8.13635
MERTK	1.27745	9.40338	12.3608	4.85848e-08	2.00613e-06	20.3753
PRDM2	-0.310911	4.42057	-5.74486	5.15049e-08	2.04123e-06	8.09649
PPP1R3F	-0.456543	5.7989	-5.7323	5.47163e-08	2.14559e-06	8.0387
ATP1A2	0.504423	6.97817	5.72455	5.67955e-08	2.22321e-06	8.00307
RASGRF1	-1.1104	7.78182	-13.2174	5.95901e-08	2.32173e-06	24.8167
NARF	-0.266359	5.36214	-5.71389	5.97821e-08	2.32378e-06	7.95411
TFAP2C	0.858448	6.65871	11.9474	5.63103e-08	2.3713e-06	18.3506
ACOX2	0.524909	3.74833	5.70571	6.21786e-08	2.40435e-06	7.91657
TOB1	0.41291	5.66865	5.7053	6.22997e-08	2.40485e-06	7.91471
SLC16A4	0.730761	3.66084	5.70208	6.32694e-08	2.43806e-06	7.89996
ATP13A2	-0.480723	4.74528	-5.70093	6.36203e-08	2.44313e-06	7.89467
SFRP2	0.824025	4.89997	5.69371	6.58638e-08	2.51196e-06	7.86157
SLC7A11	0.611202	4.40684	5.69077	6.67973e-08	2.54321e-06	7.84813
PIPOX	0.510185	4.49924	5.68926	6.72844e-08	2.55302e-06	7.84119
ZNF232	0.347119	4.93659	5.68926	6.72822e-08	2.55302e-06	7.84122
GNA13	0.886996	10.939	11.801	6.02283e-08	2.58932e-06	17.6482
CNNM2	-0.370893	3.88822	-5.67908	7.06442e-08	2.64447e-06	7.79465
MLLT11	-0.664266	6.73087	-5.67916	7.06171e-08	2.64447e-06	7.79502
NMD3	0.738673	10.9375	12.3451	7.1297e-08	2.69946e-06	20.3303
TNIK	0.371939	5.57262	5.67195	7.30966e-08	2.71347e-06	7.76206
LIMS1	0.444675	4.52757	5.66622	7.51299e-08	2.77968e-06	7.73586
ZNF385D	-0.492177	4.22512	-5.66179	7.67367e-08	2.82973e-06	7.71566
OSBPL9	0.366183	5.23048	5.65797	7.81488e-08	2.87229e-06	7.69825
KIAA1429	0.284165	4.50467	5.65625	7.87928e-08	2.88643e-06	7.69041
FOXO1	0.47754	5.16123	5.65486	7.93182e-08	2.90091e-06	7.68406
SETD7	0.334922	4.66447	5.65373	7.97491e-08	2.90235e-06	7.67889
ZNF621	0.394279	5.38863	5.65429	7.95367e-08	2.90235e-06	7.68144
PRICKLE1	-0.484221	5.94317	-5.65065	8.0931e-08	2.93579e-06	7.66485
ELFN2	-0.536578	4.4632	-5.64933	8.14411e-08	2.94949e-06	7.65885
RRAGB	-0.586723	4.75388	-5.64354	8.37221e-08	3.02718e-06	7.63247
SYNM	0.360895	5.61967	5.64231	8.42153e-08	3.04008e-06	7.62687
TMEM69	-0.45014	4.40606	-5.6399	8.51888e-08	3.06528e-06	7.61589
LEF1	1.22845	8.59161	12.6139	8.75202e-08	3.14015e-06	21.7172
FGF14	-1.00272	8.30666	-11.7707	7.97395e-08	3.17862e-06	17.517
ASNS	-0.775635	11.2424	-12.1868	8.78116e-08	3.20005e-06	19.5583
CAB39L	1.54111	13.5743	19.4614	8.1261e-08	3.20518e-06	35.3793
L1CAM	-0.504641	4.35528	-5.62531	9.13208e-08	3.2596e-06	7.54954
ITPR2	0.527566	5.01419	5.62439	9.17248e-08	3.26878e-06	7.54532
FBLN1	1.8908	13.1249	19.1652	8.88399e-08	3.2735e-06	33.7106
EFCAB1	0.643259	4.06086	5.62251	9.25489e-08	3.29288e-06	7.53678
TOMM40	-0.39546	5.19374	-5.62197	9.27854e-08	3.29603e-06	7.53435
NEDD1	1.12245	7.50379	11.8035	8.69047e-08	3.32415e-06	17.6799
CDH11	0.394012	4.18343	5.61796	9.45738e-08	3.34862e-06	7.51612
FAT1	1.23258	11.327	13.751	9.4622e-08	3.34876e-06	27.776
LAPTM4A	0.349851	6.20213	5.61258	9.7023e-08	3.4217e-06	7.49172
SNTA1	0.45196	5.2224	5.60787	9.92216e-08	3.48575e-06	7.47033
BIN1	-0.762818	12.5689	-11.7031	9.01221e-08	3.51391e-06	17.1996
FBXL16	-0.474677	6.25011	-5.59896	1.03508e-07	3.62052e-06	7.42997
JPH4	-0.388028	5.99473	-5.59755	1.04207e-07	3.62657e-06	7.42355
PRODH	0.621894	5.77601	5.59785	1.04057e-07	3.62657e-06	7.42492
CNTNAP1	-0.463195	5.55609	-5.5951	1.05425e-07	3.66322e-06	7.41246
A2M	0.552247	6.21568	5.59122	1.07384e-07	3.72548e-06	7.39489
FEZ1	-0.34762	6.2156	-5.59023	1.0789e-07	3.73722e-06	7.3904
FGF9	-0.494694	5.07696	-5.5872	1.09449e-07	3.77945e-06	7.37671
BRSK2	-0.528888	4.91577	-5.58652	1.09803e-07	3.78191e-06	7.37363
NEXN	0.504245	3.85238	5.58586	1.10146e-07	3.78191e-06	7.37065
NOTCH3	0.434797	4.15234	5.58641	1.09863e-07	3.78191e-06	7.37311
PPP2R1B	0.412355	4.27504	5.58576	1.10199e-07	3.78191e-06	7.37019
MSI2	1.53045	14.1572	18.4762	9.47741e-08	3.83863e-06	30.3349
DCTN1	-1.82703	14.8582	-20.3312	1.07448e-07	3.87181e-06	40.0734
ATP6V0B	-0.447526	5.43529	-5.57923	1.13667e-07	3.88893e-06	7.34063
CGRRF1	0.290578	4.66668	5.57523	1.15839e-07	3.9511e-06	7.32257
EMP1	0.679386	4.8809	5.57144	1.17935e-07	4.00422e-06	7.30545
RUVBL2	-0.42831	5.2402	-5.56759	1.20106e-07	4.07171e-06	7.28805
GNS	0.362918	5.83941	5.55976	1.24638e-07	4.20616e-06	7.25271
PCDHB4	0.478819	4.30151	5.55989	1.24559e-07	4.20616e-06	7.25331
METTL7A	0.583608	6.35168	5.55723	1.26136e-07	4.24875e-06	7.24131
CYP4V2	0.439012	5.48104	5.55525	1.2732e-07	4.2708e-06	7.23239
SYP	-0.578974	5.6797	-5.55378	1.28212e-07	4.28137e-06	7.22573
TBCB	-0.341477	6.72872	-5.55404	1.28051e-07	4.28137e-06	7.22693
TGFB2	0.553553	4.46747	5.55399	1.28081e-07	4.28137e-06	7.22671
RNF20	0.268431	6.24726	5.55122	1.29771e-07	4.32046e-06	7.21421
DDX3X	0.804311	11.8529	11.8438	1.24772e-07	4.35231e-06	17.8997
VCL	0.334017	5.3907	5.54266	1.3512e-07	4.47181e-06	7.17567
WFIKKN2	0.535841	3.01001	5.53419	1.40628e-07	4.64721e-06	7.13756
RAB15	-0.465842	4.8385	-5.53229	1.41898e-07	4.68098e-06	7.12899
SCN2B	-0.575443	4.70605	-5.53203	1.42071e-07	4.68098e-06	7.12782
STK32C	-0.389915	4.86152	-5.52977	1.43591e-07	4.72408e-06	7.11767
ILVBL	0.334448	4.82005	5.52738	1.45216e-07	4.77051e-06	7.10694
GRPEL1	-0.374408	5.10203	-5.52484	1.46963e-07	4.82079e-06	7.09553
CRTAP	0.826772	9.70498	12.4304	1.48507e-07	4.87577e-06	20.8446
AQP4	1.23392	13.23	11.3941	1.29634e-07	4.95679e-06	15.7538
NRN1	-0.649505	5.27188	-5.51563	1.53478e-07	4.99769e-06	7.05416
SH3GL2	-0.63549	6.88511	-5.51344	1.55071e-07	5.03596e-06	7.04431
WWC1	0.400334	5.32668	5.51339	1.55106e-07	5.03596e-06	7.0441
RAB11FIP1	0.439195	4.16473	5.51257	1.55706e-07	5.04077e-06	7.04041
ACTL6A	0.781213	9.64129	11.4107	1.37359e-07	5.09988e-06	15.8342
PHKG1	0.498417	3.8131	5.50878	1.58506e-07	5.12396e-06	7.02342
EIF5A	-0.322195	5.78504	-5.50374	1.62308e-07	5.23166e-06	7.00082
GFRA2	-0.699691	4.66863	-5.50264	1.63148e-07	5.25114e-06	6.9959
CMYA5	0.435116	4.41116	5.50097	1.64428e-07	5.28472e-06	6.98844
GRIPAP1	-0.791027	9.61264	-11.3599	1.41253e-07	5.29558e-06	15.5974
BHMT2	0.51904	3.61023	5.50023	1.65006e-07	5.29565e-06	6.98509
DCBLD2	0.808539	9.63691	11.9031	1.62976e-07	5.3546e-06	18.2121
DGKQ	-0.317056	4.91743	-5.4957	1.68554e-07	5.3555e-06	6.96481
CDCA7L	0.415137	4.78068	5.49523	1.68922e-07	5.35956e-06	6.96273
LGR4	0.397792	4.28407	5.49437	1.6961e-07	5.3737e-06	6.95886
REST	0.404215	4.28147	5.49211	1.71418e-07	5.42329e-06	6.94874
BCL7A	-0.351642	4.51824	-5.49126	1.72101e-07	5.43718e-06	6.94495
NPDC1	-0.451446	4.91428	-5.49012	1.73022e-07	5.45081e-06	6.93986
USP53	0.370454	4.7709	5.48924	1.73738e-07	5.46564e-06	6.93592
ABLIM2	-0.385179	5.42021	-5.48797	1.7478e-07	5.49066e-06	6.93022
ACOT11	0.890563	7.96647	11.9741	1.74249e-07	5.5657e-06	18.5685
RGS9BP	0.524393	2.87062	5.4831	1.78816e-07	5.60599e-06	6.90846
RARRES3	0.555509	5.73902	5.48245	1.79364e-07	5.6109e-06	6.90554
TEX9	0.949422	6.9867	11.7537	1.7194e-07	5.61475e-06	17.487
DPYSL3	0.439854	6.76512	5.4817	1.79994e-07	5.62272e-06	6.9022
NRXN2	-0.39039	6.34187	-5.48098	1.80605e-07	5.63392e-06	6.89897
KIF1A	-0.35529	7.27161	-5.47876	1.8249e-07	5.68475e-06	6.88907
PMP2	0.634034	7.57024	5.47736	1.83691e-07	5.71417e-06	6.88281
C5orf15	0.289848	5.75805	5.47305	1.87438e-07	5.79078e-06	6.86356
SPAG9	0.329263	5.70869	5.47349	1.87052e-07	5.79078e-06	6.86553
SOX6	0.897674	8.67845	12.1652	1.87891e-07	5.8395e-06	19.5299
C11orf88	0.840118	3.44086	5.4705	1.89688e-07	5.8517e-06	6.85219
ITGA6	1.16775	8.77554	12.7036	1.90331e-07	5.86782e-06	22.2923
RAB28	0.335845	5.24984	5.46542	1.94258e-07	5.95146e-06	6.82949
GABBR2	-0.677885	6.18812	-5.46282	1.96635e-07	6.00777e-06	6.8179
CP	0.919063	5.19953	5.46211	1.97288e-07	6.01946e-06	6.81474
COQ6	-0.293115	4.58548	-5.45991	1.99326e-07	6.06502e-06	6.80494
TNFRSF1A	0.667774	5.65804	5.46004	1.99213e-07	6.06502e-06	6.80548
PTPRN	-0.560071	4.97005	-5.45592	2.03082e-07	6.15407e-06	6.78715
BMP7	0.46163	5.08892	5.45508	2.03879e-07	6.16983e-06	6.78341
RAPGEF4	-0.442003	6.46282	-5.454	2.04912e-07	6.19269e-06	6.77859
PIK3C2A	0.368589	4.28288	5.4511	2.07713e-07	6.26882e-06	6.76566
MAPRE3	-0.435107	5.07108	-5.45028	2.08503e-07	6.28417e-06	6.76203
CCNF	-0.428063	3.73956	-5.44766	2.11074e-07	6.35303e-06	6.75036
PNKD	-0.704679	9.06517	-11.7741	2.05623e-07	6.37249e-06	17.6021
C8orf37	0.390899	3.71254	5.44498	2.13737e-07	6.41586e-06	6.7384
PPIL6	0.492344	4.4235	5.44429	2.14427e-07	6.42791e-06	6.73533
HMGCS2	0.447281	3.25829	5.44229	2.16434e-07	6.45578e-06	6.72646
TNRC6A	0.279855	5.22274	5.44271	2.16011e-07	6.45578e-06	6.72832
DSC2	0.496959	4.02937	5.43942	2.1935e-07	6.5228e-06	6.7137
NBPF3	0.37187	4.39009	5.43766	2.2116e-07	6.56786e-06	6.70587
EXTL1	-0.470832	5.19178	-5.43165	2.27454e-07	6.71893e-06	6.67913
MT1F	0.596468	6.92249	5.43084	2.28309e-07	6.73083e-06	6.67555
MBNL3	0.541691	3.44138	5.427	2.32435e-07	6.82984e-06	6.65848
CS	-0.298006	6.44596	-5.42522	2.34364e-07	6.87747e-06	6.6506
TERF2IP	-0.373767	6.70751	-5.42342	2.36337e-07	6.91712e-06	6.64262
OGDHL	-0.461232	4.8404	-5.41656	2.44018e-07	7.1139e-06	6.61214
LAMA2	0.920897	7.38289	11.4342	2.32212e-07	7.23446e-06	15.9756
KIF7	0.443919	3.86925	5.40905	2.52688e-07	7.31876e-06	6.57887
PKP4	-1.0141	12.5858	-11.3783	2.36845e-07	7.41529e-06	15.7123
LYST	0.299587	4.2742	5.40557	2.56814e-07	7.4286e-06	6.56344
SUMF1	0.392283	4.70978	5.40363	2.59136e-07	7.47633e-06	6.55487
WWC2	0.366011	3.74927	5.40383	2.58892e-07	7.47633e-06	6.55576
PAK1	-0.607775	5.54259	-5.40321	2.59643e-07	7.48129e-06	6.553
FRZB	0.563431	4.75847	5.40097	2.62359e-07	7.54977e-06	6.54309
FOS	1.08447	4.87573	5.39794	2.66078e-07	7.63706e-06	6.52968
SMO	0.507881	4.08572	5.39162	2.74005e-07	7.84438e-06	6.50171
MLF2	-0.355538	5.55336	-5.38806	2.78569e-07	7.94438e-06	6.48598
FIBIN	0.464828	4.13574	5.38724	2.79631e-07	7.96447e-06	6.48235
USP11	-0.5447	6.0603	-5.38676	2.80252e-07	7.97198e-06	6.48024
DTNA	1.62842	20.0154	17.0865	2.19554e-07	8.02998e-06	23.6173
SEZ6L2	-2.3394	20.038	-25.2006	2.40283e-07	8.1119e-06	43.5707
TCEAL2	-0.337359	7.20553	-5.37934	2.90064e-07	8.24055e-06	6.44746
SLC25A22	-0.451266	4.67844	-5.37486	2.96144e-07	8.40256e-06	6.4277
TMSB10	-0.453444	7.64333	-5.37065	3.01978e-07	8.54633e-06	6.40912
LINGO1	-0.491429	5.52041	-5.36961	3.03441e-07	8.56595e-06	6.40452
C15orf52	0.656207	4.601	5.36363	3.11945e-07	8.76019e-06	6.37819
FAM181A	0.594665	4.55264	5.36355	3.12067e-07	8.76019e-06	6.37782
KLHL20	0.405055	3.86589	5.3634	3.12288e-07	8.76019e-06	6.37715
UBE2S	-0.585711	3.49567	-5.36062	3.16319e-07	8.86211e-06	6.36493
ASCL1	0.497493	4.84679	5.36012	3.17056e-07	8.8716e-06	6.36272
RAB3IL1	0.424331	4.09895	5.35608	3.23036e-07	9.01626e-06	6.34492
C9orf135	0.638385	3.32682	5.35066	3.31229e-07	9.23336e-06	6.32107
SCN1B	-0.513479	4.64547	-5.34973	3.32656e-07	9.26157e-06	6.31698
ZNF641	0.308934	5.16509	5.34879	3.34096e-07	9.29003e-06	6.31286
CDC73	0.297858	4.56576	5.34692	3.37006e-07	9.35926e-06	6.30461
NXT2	0.483185	4.61602	5.34504	3.39941e-07	9.39394e-06	6.29635
RAB11FIP4	-0.350886	4.85926	-5.34555	3.39139e-07	9.39394e-06	6.2986
RARRES2	0.594254	4.74908	5.34371	3.4203e-07	9.43993e-06	6.29052
LYZ	0.593332	3.41606	5.34328	3.42712e-07	9.44706e-06	6.28862
SLITRK1	-0.470867	4.6813	-5.34271	3.43619e-07	9.46034e-06	6.2861
C1orf216	-0.494096	5.83843	-5.34146	3.45601e-07	9.49485e-06	6.28062
PTPRG	0.374953	5.00286	5.34138	3.45724e-07	9.49485e-06	6.28028
KLF2	0.448618	5.5018	5.33956	3.48642e-07	9.56317e-06	6.27228
ARF3	-0.423714	6.29872	-5.33781	3.51465e-07	9.60513e-06	6.2646
BTBD2	-0.467818	5.4257	-5.33802	3.51131e-07	9.60513e-06	6.26551
SFRP4	0.665789	4.24257	5.33811	3.50993e-07	9.60513e-06	6.26588
FZR1	-0.295255	4.54228	-5.33007	3.64244e-07	9.908e-06	6.2306
ZNF606	0.289482	4.43426	5.33002	3.64327e-07	9.908e-06	6.23039
TIGD4	0.442747	3.034	5.32823	3.67344e-07	9.97786e-06	6.22253
KLF3	0.344951	4.08675	5.3244	3.73888e-07	1.01063e-05	6.20572
APBA2	-0.361107	5.27848	-5.323	3.76296e-07	1.01591e-05	6.19961
TEAD1	0.810479	8.11033	11.1504	3.42575e-07	1.02693e-05	14.6663
STARD7	0.628134	13.3738	12.1361	3.81453e-07	1.02712e-05	19.4788
PPIC	0.993972	8.38149	11.862	3.84929e-07	1.03816e-05	18.1036
TLR4	0.522951	4.34086	5.31642	3.87878e-07	1.03837e-05	6.17075
AHCYL1	0.451338	7.34595	5.31614	3.88367e-07	1.03843e-05	6.16955
OPA3	-0.39127	3.39649	-5.31018	3.99165e-07	1.06602e-05	6.14345
RHPN2	0.415778	5.1281	5.3035	4.11619e-07	1.09665e-05	6.1142
ITGAV	0.509639	6.48	5.29915	4.19921e-07	1.11743e-05	6.0952
ARHGDIA	-0.512226	4.69827	-5.29617	4.25702e-07	1.13146e-05	6.08218
PHYHIP	-0.503255	6.33105	-5.29439	4.29195e-07	1.13939e-05	6.07441
AKR1C4	0.501722	3.60021	5.2921	4.33731e-07	1.14869e-05	6.0644
PPP2R2C	-0.778233	11.1619	-10.9533	3.76951e-07	1.15874e-05	13.7606
HERC5	0.515842	4.91522	5.28829	4.41392e-07	1.16621e-05	6.04774
EP300	0.316573	4.5185	5.28555	4.46964e-07	1.17953e-05	6.0358
MAP7D2	-0.57391	4.9958	-5.28344	4.51316e-07	1.1868e-05	6.02658
SYDE1	0.470248	4.35059	5.28118	4.5601e-07	1.19772e-05	6.01673
IGSF21	-0.570168	4.51672	-5.28014	4.58191e-07	1.20204e-05	6.01219
C11orf80	-0.397555	3.94018	-5.27927	4.60018e-07	1.20541e-05	6.0084
MS4A2	0.373172	2.79117	5.27815	4.62379e-07	1.20774e-05	6.00353
PRLR	1.00229	6.25608	10.9347	4.10553e-07	1.23348e-05	13.6794
ABCA4	0.414581	2.59879	5.27223	4.75096e-07	1.23619e-05	5.97772
RASEF	0.543013	3.7127	5.26909	4.81971e-07	1.2497e-05	5.96405
HLTF	0.360374	4.94291	5.2669	4.86818e-07	1.2608e-05	5.95453
DCN	1.51368	15.2216	16.7172	4.05689e-07	1.30447e-05	21.9399
CACNG3	-0.674041	5.49251	-5.25595	5.11821e-07	1.32248e-05	5.90688
ATP6V0E2	-0.330604	6.78269	-5.25248	5.19987e-07	1.33738e-05	5.89182
MASP1	0.882751	8.16835	11.571	5.21327e-07	1.35684e-05	16.7085
FAM170A	0.418441	2.99275	5.2483	5.30025e-07	1.35849e-05	5.87363
NOTCH2NL	2.11039	15.1975	19.0934	5.26495e-07	1.36736e-05	33.6786
HSD17B14	0.452558	4.23745	5.24584	5.35999e-07	1.37222e-05	5.86296
CD44	2.96375	14.4539	17.8785	5.2066e-07	1.37523e-05	27.4782
TSPAN5	-0.376958	5.22948	-5.24278	5.43545e-07	1.38994e-05	5.84967
NOP56	-0.285545	5.34536	-5.24124	5.47367e-07	1.39491e-05	5.843
CXCL12	1.22388	8.0402	12.2468	5.47195e-07	1.39619e-05	20.103
TFPT	-0.390075	5.22894	-5.23909	5.52751e-07	1.4012e-05	5.83369
TNK2	-0.370361	5.11211	-5.239	5.52979e-07	1.4012e-05	5.8333
TTC1	-0.270127	5.42779	-5.2384	5.54506e-07	1.40347e-05	5.83068
TRMT1	-0.346503	4.63246	-5.23556	5.6174e-07	1.41855e-05	5.81835
DEK	0.333025	5.52467	5.23421	5.65208e-07	1.42569e-05	5.81249
GNAO1	-0.759503	14.0154	-11.8399	5.73394e-07	1.44819e-05	18.0477
SSFA2	0.385323	4.93945	5.22931	5.7796e-07	1.45292e-05	5.79127
ZNF800	0.334177	3.91363	5.22775	5.82087e-07	1.46165e-05	5.78451
DYNLRB1	-1.2253	23.2959	-23.146	4.95719e-07	1.51805e-05	33.3197
HAGH	-0.714544	11.0409	-10.8889	5.41433e-07	1.52037e-05	13.4849
CD48	0.350889	2.73331	5.21811	6.08191e-07	1.52548e-05	5.74278
ARL5A	0.274153	6.00935	5.21772	6.09264e-07	1.52588e-05	5.74111
TLR3	0.542716	3.42098	5.21694	6.1142e-07	1.52841e-05	5.73775
LEPR	1.4764	12.1491	17.1	5.48984e-07	1.53449e-05	23.7661
ATP6V0D1	-0.498702	6.33813	-5.21458	6.18022e-07	1.54146e-05	5.72754
CYB5R1	0.352073	5.46318	5.21472	6.17629e-07	1.54146e-05	5.72814
OSTM1	0.326935	3.68116	5.21273	6.23253e-07	1.55277e-05	5.71952
SLC33A1	0.36437	4.44749	5.20628	6.4179e-07	1.5936e-05	5.69165
MYEF2	-0.292663	4.75859	-5.20251	6.52854e-07	1.61927e-05	5.6754
KCMF1	-0.620587	9.02549	-10.7593	5.86053e-07	1.65893e-05	12.8982
DEF8	-0.286297	5.08105	-5.19626	6.71649e-07	1.66034e-05	5.64841
TRO	-0.373936	5.01165	-5.19592	6.72676e-07	1.66103e-05	5.64696
CACNA1D	-0.270896	4.26722	-5.19552	6.73903e-07	1.66222e-05	5.64523
GOLM1	0.286708	5.70329	5.1949	6.75805e-07	1.66323e-05	5.64255
FBXL15	-0.383359	4.39072	-5.19298	6.81728e-07	1.67595e-05	5.63425
UBE2H	0.325104	4.83222	5.18973	6.9184e-07	1.6952e-05	5.62025
CYBRD1	1.11191	10.7466	11.259	6.79364e-07	1.71431e-05	15.2331
MAPT	-0.325893	5.46244	-5.18525	7.0603e-07	1.72239e-05	5.60095
HEPH	0.484098	4.91031	5.18433	7.08971e-07	1.72254e-05	5.597
MIER1	0.308014	4.95101	5.18453	7.08328e-07	1.72254e-05	5.59786
TMEM74	0.389787	4.66232	5.18458	7.08188e-07	1.72254e-05	5.59805
ZHX3	0.26306	5.48069	5.18426	7.09185e-07	1.72254e-05	5.59671
TMCO1	0.263819	5.98822	5.18254	7.1475e-07	1.73416e-05	5.58928
GNAS	-0.280786	6.65406	-5.18158	7.17856e-07	1.73791e-05	5.58516
RYK	0.277965	5.45187	5.18161	7.17755e-07	1.73791e-05	5.58529
TP53INP1	0.408294	4.16502	5.18045	7.21533e-07	1.74492e-05	5.5803
GPAA1	-0.355651	5.21229	-5.17576	7.37022e-07	1.77852e-05	5.56011
KCNC1	-0.428279	3.65819	-5.17585	7.36732e-07	1.77852e-05	5.56049
IL13RA1	0.571548	5.1437	5.17477	7.4035e-07	1.78461e-05	5.55583
MED24	-0.273363	4.57665	-5.17393	7.43168e-07	1.78754e-05	5.55222
RGS7	-0.627281	4.74162	-5.16893	7.60137e-07	1.82441e-05	5.53076
TPD52	-0.396901	3.88986	-5.16784	7.639e-07	1.83147e-05	5.52607
RP2	0.44333	3.13916	5.16645	7.68732e-07	1.84107e-05	5.52007
C14orf119	-0.410671	4.25751	-5.16164	7.85601e-07	1.87506e-05	5.49944
DERA	0.412685	4.75445	5.16154	7.85984e-07	1.87506e-05	5.49898
CCL2	1.00455	4.69154	5.15959	7.92934e-07	1.88888e-05	5.49061
DOCK7	0.438813	5.02136	5.1582	7.97918e-07	1.89872e-05	5.48466
DDRGK1	-0.306249	5.55466	-5.15587	8.0637e-07	1.91474e-05	5.47464
SLC8A2	-0.549268	5.60339	-5.155	8.09519e-07	1.92017e-05	5.47094
BAZ1A	0.503585	4.53652	5.1479	8.35878e-07	1.97082e-05	5.44049
RELL2	-0.424172	3.82191	-5.14782	8.36182e-07	1.97082e-05	5.44014
HSDL2	0.430741	5.21243	5.14639	8.4161e-07	1.98152e-05	5.434
ABCA1	0.506389	4.95078	5.14325	8.53592e-07	2.00761e-05	5.42056
ANGPT1	1.55864	8.45343	12.1908	8.57076e-07	2.01464e-05	19.8979
MAP7D1	-0.365751	6.15482	-5.13928	8.69003e-07	2.03955e-05	5.40356
SUZ12	0.341547	5.67383	5.13899	8.70144e-07	2.04007e-05	5.40231
PM20D2	0.508384	4.61092	5.13825	8.73055e-07	2.04475e-05	5.39914
FANK1	0.540781	4.67828	5.1368	8.78768e-07	2.05597e-05	5.39294
LEPROT	0.34014	6.07988	5.13577	8.82875e-07	2.06341e-05	5.38851
SMC5	0.458339	4.27287	5.13235	8.96557e-07	2.08881e-05	5.3739
CDK5	-0.519176	4.8469	-5.13072	9.03169e-07	2.09982e-05	5.36692
DSE	0.885585	7.3597	11.562	9.09738e-07	2.12288e-05	16.7366
SNCAIP	0.371781	4.66362	5.12726	9.17329e-07	2.1283e-05	5.35214
PI4K2B	0.336462	3.62791	5.12489	9.27149e-07	2.14884e-05	5.34202
MPZL1	0.647671	9.42693	10.7109	8.39503e-07	2.1813e-05	12.6989
CFL1	-0.319124	6.34102	-5.12071	9.44736e-07	2.18733e-05	5.32417
CHD5	-0.483937	5.58224	-5.11438	9.71994e-07	2.24577e-05	5.29715
PYGO1	0.436881	3.78079	5.1106	9.88655e-07	2.2819e-05	5.28101
PDLIM5	1.58016	13.304	22.1105	9.91659e-07	2.28648e-05	49.8864
FBXL3	0.702527	10.396	10.5979	8.69217e-07	2.29654e-05	12.1903
C7orf49	0.317811	4.20927	5.10664	1.00639e-06	2.31563e-05	5.26412
ZBTB40	0.352695	4.47643	5.10413	1.01777e-06	2.33698e-05	5.25344
EXPH5	0.461498	4.17686	5.10137	1.03048e-06	2.36129e-05	5.24166
B4GALT4	0.361045	3.94115	5.09896	1.04166e-06	2.38202e-05	5.23141
FAM96A	0.301543	5.14687	5.09749	1.04853e-06	2.38949e-05	5.22516
SLC16A10	0.532986	3.69366	5.09777	1.04723e-06	2.38949e-05	5.22634
TCEAL4	-0.70708	11.9179	-10.6977	9.60256e-07	2.39865e-05	12.648
MAPK4	0.760997	9.53949	10.5596	9.33354e-07	2.42544e-05	12.0223
ZMAT4	-0.62628	3.88951	-5.09335	1.06819e-06	2.42774e-05	5.20752
DCTN3	-0.415525	4.72444	-5.08737	1.09717e-06	2.47841e-05	5.1821
WDR7	-0.373089	4.82701	-5.08748	1.0966e-06	2.47841e-05	5.18259
ACTB	-0.330699	7.09617	-5.0861	1.10341e-06	2.49e-05	5.17671
PA2G4	-0.29609	5.3416	-5.07941	1.13693e-06	2.55529e-05	5.14829
SOCS4	0.828183	8.19923	10.9549	1.11163e-06	2.58484e-05	13.8461
GFAP	0.642446	7.8008	5.07639	1.15239e-06	2.58742e-05	5.13547
KLHDC3	-0.315927	6.13994	-5.07584	1.15524e-06	2.5912e-05	5.13312
PLSCR4	0.499149	6.03428	5.07477	1.16076e-06	2.59738e-05	5.1286
PTGS1	0.549657	4.27046	5.07494	1.15988e-06	2.59738e-05	5.12932
DAG1	0.363431	5.03359	5.07389	1.16535e-06	2.60079e-05	5.12485
SCN8A	-0.562482	4.28041	-5.07395	1.16505e-06	2.60079e-05	5.12509
OAZ3	-0.365732	4.15415	-5.07133	1.17878e-06	2.62549e-05	5.11397
WFDC1	-0.509472	3.95745	-5.06656	1.20417e-06	2.67669e-05	5.09374
PAWR	0.457039	3.64361	5.06588	1.20778e-06	2.68205e-05	5.09089
PCDH18	0.460647	3.98486	5.0518	1.28609e-06	2.83614e-05	5.03126
PTRF	0.42022	5.95868	5.04916	1.30132e-06	2.86407e-05	5.02008
TOR1AIP2	0.333614	3.90624	5.04861	1.30451e-06	2.86824e-05	5.01776
SYT4	-0.49246	7.30709	-5.04267	1.33948e-06	2.93643e-05	4.99265
MRAS	0.378217	5.62915	5.04134	1.3474e-06	2.9509e-05	4.98706
ARMC2	0.981309	7.85448	10.5665	1.2244e-06	2.95668e-05	12.0701
MORN4	-0.317678	4.39457	-5.03851	1.3645e-06	2.97955e-05	4.97509
MAP3K5	0.32655	6.52812	5.03734	1.37165e-06	2.99224e-05	4.97013
PDE2A	-0.436043	5.10193	-5.03695	1.374e-06	2.99444e-05	4.9685
PRMT8	-0.589608	4.1523	-5.03408	1.39163e-06	3.02694e-05	4.9564
PRKD1	0.418571	4.34848	5.03278	1.39975e-06	3.03359e-05	4.95088
TCEB1	-0.318375	5.57527	-5.03307	1.39791e-06	3.03359e-05	4.95212
HIVEP2	-0.35876	5.73228	-5.03037	1.41479e-06	3.06234e-05	4.94074
SOAT1	0.451196	4.09234	5.02966	1.4193e-06	3.06912e-05	4.93772
FPR3	0.563829	3.13644	5.02668	1.43816e-06	3.10204e-05	4.92519
SCAMP5	-0.459023	4.87689	-5.0266	1.4387e-06	3.10204e-05	4.92484
DSCAM	-0.361862	4.5165	-5.02593	1.44296e-06	3.10822e-05	4.92203
KIAA2026	0.290642	3.75577	5.02425	1.45377e-06	3.12849e-05	4.91494
ACSS1	0.499477	5.67306	5.02112	1.47412e-06	3.16922e-05	4.90175
RPL7L1	-0.284197	5.3035	-5.02073	1.47667e-06	3.17165e-05	4.90011
SENP6	0.30577	4.32557	5.01933	1.48588e-06	3.18835e-05	4.89421
SGMS2	0.474343	2.80209	5.01737	1.4989e-06	3.21318e-05	4.88594
PITPNC1	0.897918	10.8377	10.4404	1.33081e-06	3.22226e-05	11.5095
SPAG1	0.816123	8.07149	10.7225	1.42319e-06	3.22339e-05	12.7917
MGAT3	-0.280126	5.41572	-5.01569	1.51009e-06	3.23328e-05	4.87888
EPB41L1	-0.410901	5.46633	-5.0137	1.5235e-06	3.25651e-05	4.87049
B3GALT5	0.466631	3.13466	5.01271	1.53021e-06	3.26773e-05	4.86632
SLC5A3	0.522347	5.32559	5.01148	1.53857e-06	3.27928e-05	4.86115
ATPIF1	-0.332021	6.29768	-5.01029	1.54671e-06	3.29069e-05	4.85614
PGPEP1	0.341824	3.67607	5.00881	1.55689e-06	3.30085e-05	4.84992
ZMYND10	0.569892	3.7926	5.00935	1.55316e-06	3.30085e-05	4.85219
ARID2	0.319355	3.55391	5.0081	1.56177e-06	3.30345e-05	4.84695
ERAL1	-0.299918	5.00726	-5.0075	1.56593e-06	3.3091e-05	4.84443
SYN1	-1.37352	11.33	-11.5169	1.55738e-06	3.3112e-05	16.5983
DUSP26	-0.275648	5.92908	-5.00686	1.57041e-06	3.31542e-05	4.84172
ENAH	0.738152	10.5466	12.6812	1.5888e-06	3.34799e-05	22.6188
TCP11L2	0.967254	8.68365	10.4962	1.44635e-06	3.37194e-05	11.7646
RBMS1	0.311602	4.63615	5.00215	1.60347e-06	3.37563e-05	4.82195
FKBP2	-0.289085	4.97946	-5.00193	1.60509e-06	3.37584e-05	4.821
ACTR1A	-0.385444	5.81474	-5.00019	1.61749e-06	3.38913e-05	4.81369
IRF2BP2	0.291481	5.98931	5.0006	1.61455e-06	3.38913e-05	4.81542
VCAN	0.5102	5.61714	5.00038	1.61612e-06	3.38913e-05	4.8145
KLHDC4	-0.290202	4.70801	-4.99934	1.62356e-06	3.39227e-05	4.81014
RAB24	-0.591699	9.59821	-10.6801	1.51793e-06	3.39228e-05	12.6027
IL6ST	0.673946	10.6954	10.4233	1.41974e-06	3.39739e-05	11.4372
PIP5K1C	-0.512524	5.826	-4.99762	1.63596e-06	3.41496e-05	4.80292
MAGED2	-0.398553	4.9049	-4.9947	1.6573e-06	3.45476e-05	4.79063
COLEC12	1.75183	9.29388	12.6968	1.65813e-06	3.45483e-05	22.7137
PHEX	0.465046	3.74697	4.99367	1.6648e-06	3.46219e-05	4.78635
RHOBTB3	0.375527	6.0772	4.99274	1.67172e-06	3.47334e-05	4.78241
ACTG1	-0.352356	6.50612	-4.98983	1.69338e-06	3.51096e-05	4.7702
STAT5B	0.293058	5.10433	4.98717	1.71336e-06	3.53675e-05	4.75908
C10orf62	0.497386	3.03529	4.98265	1.74796e-06	3.59577e-05	4.74011
CMTM6	0.347937	4.57154	4.98103	1.76047e-06	3.61058e-05	4.73335
RASL12	0.735078	5.2347	4.9801	1.76775e-06	3.62218e-05	4.72943
TRAF3IP2	0.366659	4.458	4.97865	1.77911e-06	3.6321e-05	4.72336
SPAG8	0.521855	4.69941	4.97451	1.81191e-06	3.68892e-05	4.70603
DYNLL2	-0.305761	5.34963	-4.97342	1.82066e-06	3.69995e-05	4.70146
NEK7	0.469523	5.01485	4.97242	1.82866e-06	3.70945e-05	4.69731
RAP1GDS1	-0.87065	11.0895	-10.3505	1.56761e-06	3.7243e-05	11.1193
RFTN2	0.423801	6.10771	4.97117	1.83877e-06	3.72656e-05	4.69208
FER	0.347634	4.5065	4.9705	1.84423e-06	3.73423e-05	4.68927
TMEM151A	-1.18607	9.93119	-10.3597	1.59078e-06	3.74823e-05	11.161
C3orf17	-0.34224	4.84232	-4.96908	1.85581e-06	3.75086e-05	4.68333
PLEKHA5	0.370267	5.28985	4.96554	1.885e-06	3.79265e-05	4.66853
SBF2	0.296625	4.5237	4.96572	1.88352e-06	3.79265e-05	4.66928
STOML3	0.51581	2.96462	4.96421	1.89608e-06	3.80805e-05	4.66297
ZNF614	0.311876	3.84933	4.96008	1.93095e-06	3.87112e-05	4.64569
PDGFRB	0.514274	4.81696	4.95692	1.95795e-06	3.92171e-05	4.63253
RRP1	-0.27406	4.34249	-4.95293	1.99265e-06	3.98325e-05	4.61587
TMEM123	0.505023	6.49775	4.95277	1.99404e-06	3.98325e-05	4.61521
WDR74	-0.347794	4.43938	-4.95102	2.00947e-06	4.0033e-05	4.6079
NPHP1	0.402498	3.53679	4.93655	2.14146e-06	4.24727e-05	4.54759
CHST2	-0.269071	5.4186	-4.93319	2.17326e-06	4.30268e-05	4.53362
MYLK3	0.394433	3.08487	4.9318	2.18659e-06	4.31774e-05	4.52782
OR51B2	0.333548	2.9523	4.93179	2.18669e-06	4.31774e-05	4.52778
RNF150	-0.409018	5.46207	-4.92933	2.21045e-06	4.35693e-05	4.51754
SMAD4	0.352658	4.48617	4.92899	2.21369e-06	4.35946e-05	4.51615
SLC25A43	0.544964	3.4527	4.92666	2.23645e-06	4.4004e-05	4.50645
STXBP3	0.330151	5.3698	4.92556	2.24728e-06	4.4178e-05	4.50187
GABRA1	-0.867824	4.48058	-4.92343	2.26831e-06	4.45136e-05	4.49305
SLC27A4	-0.49165	4.84511	-4.92279	2.27474e-06	4.45605e-05	4.49036
KLC1	-0.85448	12.4145	-11.5729	2.27489e-06	4.46183e-05	16.9461
MSI1	0.436966	5.09531	4.92048	2.29787e-06	4.4974e-05	4.48078
IQUB	0.427107	3.41778	4.91965	2.30621e-06	4.50977e-05	4.47734
LRFN4	-0.358295	4.63381	-4.91844	2.31846e-06	4.52974e-05	4.47232
KALRN	-0.397153	4.69915	-4.91552	2.34831e-06	4.582e-05	4.4602
TRIP6	0.335604	5.00288	4.91509	2.35275e-06	4.58468e-05	4.45841
CCDC14	0.334277	4.69643	4.91416	2.36237e-06	4.59938e-05	4.45454
FOXRED1	-0.33452	5.10664	-4.91321	2.37216e-06	4.61442e-05	4.45062
SON	0.280768	4.73156	4.91202	2.38461e-06	4.6346e-05	4.44566
DNAH11	0.436248	2.85053	4.90973	2.40863e-06	4.67631e-05	4.43616
MPP1	-0.323255	4.96145	-4.90957	2.41028e-06	4.67631e-05	4.43552
RNF217	0.356711	4.37097	4.9068	2.43967e-06	4.72511e-05	4.42403
CTSK	0.359508	3.73641	4.90628	2.44523e-06	4.73177e-05	4.42187
PGAM1	-0.421981	5.65883	-4.90602	2.44805e-06	4.73311e-05	4.42078
DAAM1	0.657856	11.8807	10.3027	2.21865e-06	4.73377e-05	10.9299
DRP2	-0.362922	4.1615	-4.9034	2.4762e-06	4.7751e-05	4.40995
IQCA1	0.917195	9.69639	10.3591	2.30024e-06	4.80253e-05	11.1839
EDNRA	0.400797	4.33017	4.8992	2.52205e-06	4.85092e-05	4.39256
SMOC1	0.385778	3.96897	4.89893	2.52512e-06	4.85262e-05	4.39141
NQO2	-0.392119	5.04414	-4.89623	2.55504e-06	4.90166e-05	4.38025
ADAM23	-0.422178	4.4487	-4.89479	2.57121e-06	4.92845e-05	4.37427
CACNA2D3	-0.578528	4.69098	-4.89341	2.58671e-06	4.94964e-05	4.36858
ANK3	-0.311668	5.86013	-4.88898	2.63717e-06	5.03323e-05	4.35028
PDCD5	-0.268666	5.81073	-4.88863	2.6412e-06	5.0356e-05	4.34883
FOXJ1	0.731857	4.03723	4.88818	2.64639e-06	5.03786e-05	4.34697
CHCHD10	-0.38549	5.54416	-4.88748	2.65459e-06	5.04915e-05	4.34404
EPHB4	0.408016	3.5502	4.88692	2.66103e-06	5.0571e-05	4.34174
UCN	-0.383671	3.67939	-4.88633	2.66784e-06	5.06572e-05	4.33932
LDLRAD3	0.450068	4.41895	4.88355	2.70039e-06	5.11878e-05	4.32784
KLC2	-0.356483	4.76429	-4.88333	2.70297e-06	5.11932e-05	4.32693
NOVA2	-0.386496	4.28886	-4.88294	2.70763e-06	5.11944e-05	4.3253
RIMS1	-0.632138	3.42271	-4.8831	2.70571e-06	5.11944e-05	4.32597
MAPK10	-0.348199	5.56596	-4.88165	2.72287e-06	5.1439e-05	4.31998
DNASE1L1	-0.307351	4.71288	-4.88039	2.7379e-06	5.16791e-05	4.31477
STAT4	-0.639429	4.17025	-4.87889	2.75589e-06	5.19745e-05	4.30857
UXT	0.274928	5.50686	4.8777	2.77016e-06	5.21553e-05	4.30367
LYN	0.497996	4.4381	4.87562	2.79533e-06	5.25404e-05	4.2951
TNNT3	0.334942	3.1713	4.8752	2.80054e-06	5.2594e-05	4.29334
NDUFAF2	-0.283965	5.19971	-4.87456	2.80836e-06	5.26521e-05	4.2907
NAV2	0.724838	9.9894	10.9183	2.81781e-06	5.32926e-05	13.7851
SLC41A1	0.385166	4.84802	4.87068	2.85615e-06	5.34581e-05	4.27472
PQLC3	0.417553	4.2577	4.86963	2.86922e-06	5.36575e-05	4.27039
GARS	-0.332246	6.04251	-4.868	2.88971e-06	5.38148e-05	4.26365
DAB2	0.868097	8.50898	10.6296	2.82738e-06	5.42349e-05	12.4327
FAM57B	-0.455875	4.54688	-4.86316	2.95123e-06	5.47773e-05	4.2437
SUPT4H1	-0.304824	4.60662	-4.8624	2.961e-06	5.49128e-05	4.24057
HMGA1	-0.342663	4.14007	-4.86191	2.96721e-06	5.49823e-05	4.23859
VEPH1	0.354362	2.51919	4.85913	3.00336e-06	5.56059e-05	4.22712
HHEX	0.471617	3.85597	4.85838	3.01315e-06	5.56944e-05	4.22404
CALM3	-0.356409	7.56566	-4.85674	3.03468e-06	5.60459e-05	4.2173
CYFIP1	0.382855	4.9931	4.85612	3.04285e-06	5.61503e-05	4.21475
OFD1	0.355598	5.66773	4.85572	3.04817e-06	5.62018e-05	4.2131
PPIL2	-0.324301	4.31696	-4.85226	3.09435e-06	5.6912e-05	4.19886
FAM46A	0.568726	3.82698	4.85135	3.10654e-06	5.70891e-05	4.19514
C19orf52	-0.346835	3.85505	-4.85054	3.11753e-06	5.72438e-05	4.19179
GABRG2	-1.53267	10.9831	-10.5937	3.06373e-06	5.78101e-05	12.2764
MRTO4	-0.405612	4.21606	-4.8439	3.20864e-06	5.88198e-05	4.16452
FBXO15	0.339989	4.57883	4.84259	3.22689e-06	5.91057e-05	4.15915
FAM65A	-0.329265	4.81607	-4.83845	3.28539e-06	5.99799e-05	4.14214
NDUFAF1	-0.346103	4.90019	-4.83854	3.28406e-06	5.99799e-05	4.14252
SLC44A1	0.384566	5.43066	4.83609	3.31919e-06	6.05474e-05	4.13245
CHMP7	-0.272027	4.53825	-4.83561	3.32602e-06	6.06224e-05	4.1305
USP1	0.397709	3.81319	4.83113	3.3912e-06	6.17599e-05	4.11213
SLC5A5	0.386467	3.18704	4.83064	3.39848e-06	6.18418e-05	4.1101
ZNF48	-0.274722	3.88659	-4.82952	3.41488e-06	6.20388e-05	4.10554
POLR3D	-0.425453	4.0041	-4.82912	3.42086e-06	6.20462e-05	4.10389
ATP5D	-0.761347	10.316	-10.3243	3.24736e-06	6.21614e-05	11.0568
COX7A2	-0.271297	6.86658	-4.8271	3.45089e-06	6.24891e-05	4.09561
PLEKHG5	-0.735107	8.44997	-10.0518	2.98205e-06	6.2769e-05	9.84571
C10orf107	0.523297	3.42214	4.82433	3.49256e-06	6.3141e-05	4.08425
TAF1B	0.290306	4.22775	4.82314	3.51053e-06	6.34145e-05	4.07939
FXYD6	-0.50085	6.5337	-4.81939	3.5679e-06	6.42944e-05	4.06405
PPFIA1	0.667537	11.2885	10.5614	3.4874e-06	6.43583e-05	12.143
GATM	0.350835	5.41105	4.81779	3.59271e-06	6.46369e-05	4.05749
NAP1L5	-0.562123	6.11047	-4.81752	3.59685e-06	6.46591e-05	4.0564
LRIG1	1.15013	11.0693	10.4953	3.48684e-06	6.48114e-05	11.8393
BAG3	0.594024	5.93343	4.81574	3.6246e-06	6.51054e-05	4.04913
GMPR	0.611303	5.06769	4.81405	3.65115e-06	6.55295e-05	4.04222
PLA2G4D	0.326374	2.65034	4.8114	3.69326e-06	6.61338e-05	4.03137
DDX41	-0.474079	4.94231	-4.80906	3.73075e-06	6.66895e-05	4.02181
SORBS1	2.16007	21.7942	27.0771	3.75755e-06	6.7123e-05	53.3459
BEGAIN	-0.388764	4.36935	-4.80663	3.77011e-06	6.71845e-05	4.01188
PLXDC2	0.49996	5.78351	4.80656	3.77116e-06	6.71845e-05	4.01162
AGT	0.408995	6.00101	4.80612	3.77835e-06	6.72167e-05	4.00981
RCN1	0.73691	11.4484	10.109	3.43523e-06	6.77754e-05	10.1057
ARSD	0.358262	3.81226	4.80389	3.81488e-06	6.78123e-05	4.00071
AES	-0.859819	10.9529	-11.1643	3.85486e-06	6.85556e-05	15.024
CDH18	-0.445175	4.99404	-4.79681	3.93316e-06	6.95816e-05	3.97182
PGM5	0.385506	3.35208	4.79307	3.99701e-06	7.05431e-05	3.95658
PRTFDC1	0.365091	5.40112	4.788	4.08534e-06	7.18742e-05	3.9359
SBF1	-0.358374	5.37073	-4.78708	4.10151e-06	7.20449e-05	3.93216
UBE2N	-0.358402	5.30078	-4.78521	4.13469e-06	7.25704e-05	3.92454
RNF175	-0.425121	5.09041	-4.78443	4.14848e-06	7.26405e-05	3.92139
STXBP4	0.335251	3.7847	4.78432	4.15058e-06	7.26405e-05	3.92091
FLAD1	-0.287664	4.40725	-4.78371	4.16141e-06	7.27528e-05	3.91845
FLVCR1	-0.330844	5.06209	-4.78007	4.22702e-06	7.36685e-05	3.90365
PDIA2	-0.521498	3.36864	-4.7801	4.22656e-06	7.36685e-05	3.90375
TMEM67	0.821278	7.36334	10.0998	3.89841e-06	7.44705e-05	10.0749
IQCG	0.331842	4.5	4.77368	4.34487e-06	7.54274e-05	3.87764
CD46	0.314388	5.2973	4.77082	4.39845e-06	7.61794e-05	3.86604
FAM174B	-0.393904	4.28662	-4.76776	4.45663e-06	7.70672e-05	3.85361
CD164	0.415467	5.30538	4.76699	4.47141e-06	7.72062e-05	3.85048
MKLN1	0.283448	5.55232	4.76698	4.4716e-06	7.72062e-05	3.85044
TANK	0.30336	5.27451	4.76565	4.4973e-06	7.75897e-05	3.84502
CCDC151	0.420756	4.49563	4.76235	4.56126e-06	7.86323e-05	3.83167
RANGAP1	-0.299753	5.83735	-4.76192	4.56974e-06	7.87176e-05	3.82991
GDAP2	0.353142	4.08372	4.76151	4.57775e-06	7.87947e-05	3.82825
MYO6	0.323783	5.64034	4.76129	4.58206e-06	7.88078e-05	3.82736
PLEKHJ1	-0.273348	4.77835	-4.76101	4.58769e-06	7.88439e-05	3.8262
ZNF107	0.345004	3.30341	4.7597	4.6135e-06	7.92264e-05	3.8209
OGN	0.695669	3.00858	4.75948	4.61782e-06	7.92395e-05	3.82001
C9orf131	-0.423698	3.83225	-4.75889	4.62947e-06	7.93171e-05	3.81763
IL6R	0.498522	4.51832	4.75734	4.66041e-06	7.97858e-05	3.81133
TPD52L1	0.990922	11.6466	9.93874	4.0897e-06	8.03643e-05	9.37543
ZNF22	0.27845	5.08758	4.7532	4.74385e-06	8.10275e-05	3.79455
AK7	0.368897	3.71231	4.75059	4.79709e-06	8.18114e-05	3.78399
EFHC1	0.288577	4.34036	4.74949	4.81981e-06	8.19478e-05	3.77953
FLVCR2	0.323158	4.60114	4.7495	4.81952e-06	8.19478e-05	3.77958
PCMTD2	0.298054	5.75848	4.74777	4.85536e-06	8.24263e-05	3.77258
POU3F2	0.775821	10.2387	10.115	4.51488e-06	8.25407e-05	10.1541
C11orf84	-0.369649	4.15167	-4.74648	4.88238e-06	8.27589e-05	3.76733
CACNB3	-0.428681	5.20572	-4.74616	4.88891e-06	8.28065e-05	3.76607
GSK3A	-0.350126	4.7289	-4.7442	4.93009e-06	8.33102e-05	3.75814
GRM4	-0.338567	4.49579	-4.74148	4.98792e-06	8.41636e-05	3.74711
NAPA	-0.469182	4.26842	-4.73921	5.03663e-06	8.49212e-05	3.73792
TFCP2L1	0.546419	3.12358	4.73807	5.06109e-06	8.52045e-05	3.73334
RPS6KA5	0.346107	4.20985	4.73689	5.08673e-06	8.55716e-05	3.72857
TYRO3	-0.298371	6.18158	-4.73552	5.11665e-06	8.601e-05	3.72302
SLC6A17	-0.399052	5.2253	-4.73503	5.1273e-06	8.61175e-05	3.72106
VEZF1	0.423066	5.99758	4.73471	5.13425e-06	8.61175e-05	3.71978
ZNF185	0.330629	4.27655	4.73065	5.22421e-06	8.75536e-05	3.70335
MICAL1	-0.29325	4.99542	-4.72868	5.26825e-06	8.81591e-05	3.69542
ANKRD49	0.275545	4.49877	4.72683	5.3101e-06	8.87927e-05	3.68794
LRP10	0.3017	5.30308	4.72171	5.42734e-06	9.05491e-05	3.6673
HMBOX1	0.311311	5.8568	4.72098	5.44426e-06	9.07634e-05	3.66436
ARL13B	1.0052	7.35195	9.90704	4.80165e-06	9.09053e-05	9.24941
FCGRT	0.435156	5.14706	4.71916	5.4867e-06	9.13343e-05	3.65701
KRCC1	0.804063	10.2502	11.0641	5.47798e-06	9.14104e-05	14.6022
MAPK8IP3	-0.342457	5.12869	-4.71766	5.52185e-06	9.18508e-05	3.65098
RBPMS2	0.544335	4.3166	4.71651	5.54914e-06	9.22358e-05	3.64632
MBP	-0.848411	14.2908	-9.82843	4.74656e-06	9.23121e-05	8.90988
PCYOX1L	-0.436541	4.37811	-4.71506	5.58336e-06	9.27354e-05	3.64051
SPHKAP	-0.751422	5.44818	-4.71437	5.59985e-06	9.294e-05	3.63772
UNC5A	-0.379442	6.02249	-4.71231	5.64924e-06	9.36202e-05	3.62942
MYO10	0.429023	6.11585	4.71149	5.66896e-06	9.38771e-05	3.62613
LCORL	0.327424	4.16561	4.71034	5.69681e-06	9.42682e-05	3.6215
ATCAY	-0.409596	5.02752	-4.70749	5.76644e-06	9.52082e-05	3.61002
RORA	0.273122	4.39959	4.70602	5.80258e-06	9.55924e-05	3.60411
RIT2	-0.581179	3.97825	-4.70574	5.80955e-06	9.56364e-05	3.60298
SERPINA3	1.23238	6.37113	4.70338	5.86812e-06	9.6458e-05	3.5935
NPL	0.876194	9.47675	9.83531	5.07309e-06	9.65713e-05	8.94384
CLEC2D	1.24725	9.40756	15.6273	5.20765e-06	9.71828e-05	17.2374
BMP2K	0.324403	4.30299	4.69995	5.95429e-06	9.78023e-05	3.57973
CNOT4	0.27228	4.50374	4.69912	5.97533e-06	9.80755e-05	3.57639
ARHGAP12	0.860701	9.27757	10.7621	6.06611e-06	9.99089e-05	13.1651
ADAMTS5	0.366861	3.15907	4.69336	6.12344e-06	0.000100211	3.55326
CORO2A	-0.367851	3.73972	-4.69339	6.12275e-06	0.000100211	3.55336
GEM	1.9886	14.1083	16.0111	5.41434e-06	0.000100594	19.0685
GNA12	0.302743	5.29844	4.68916	6.23373e-06	0.000101933	3.53639
S100A6	0.291685	5.52826	4.68901	6.23778e-06	0.000101933	3.53578
CHGB	-0.767263	5.23061	-4.68297	6.39969e-06	0.00010431	3.51157
ATL3	0.429079	4.24601	4.6818	6.43146e-06	0.000104713	3.50689
ATP2B3	-0.348785	4.97752	-4.68125	6.44634e-06	0.000104726	3.50471
NFATC2	0.369751	3.16791	4.68146	6.44068e-06	0.000104726	3.50554
MFAP4	0.41442	3.28573	4.68076	6.46e-06	0.000104795	3.50271
VSTM2L	-0.509131	4.31038	-4.68087	6.45695e-06	0.000104795	3.50316
MSRB3	1.63998	13.1066	18.6498	6.52694e-06	0.00010588	31.8782
DHX9	0.879944	8.91407	9.81778	5.94337e-06	0.000107753	8.87975
BNIP2	0.368313	5.21906	4.67153	6.7177e-06	0.000108501	3.46576
MFAP1	0.293904	4.76272	4.67119	6.72739e-06	0.000108579	3.4644
GPRC5C	0.362564	4.92951	4.6706	6.74408e-06	0.00010877	3.46206
CXCR4	1.23829	7.41852	9.76181	5.89934e-06	0.000108816	8.63895
NEK11	1.34568	13.7753	15.6895	5.86045e-06	0.000108816	17.5838
ABCB7	0.327171	4.79915	4.66976	6.7682e-06	0.00010908	3.45869
CKLF	0.306281	5.12895	4.66951	6.77532e-06	0.000109115	3.4577
CNGB3	0.351355	2.86624	4.6683	6.80999e-06	0.000109595	3.45288
PRDM16	0.446782	3.73516	4.66743	6.83524e-06	0.000109922	3.44938
BSN	-0.515789	6.64984	-4.66674	6.8552e-06	0.000110163	3.44663
PRKCZ	-1.61787	17.266	-23.1983	6.1186e-06	0.000112798	34.2692
FOLR1	0.490257	3.40974	4.65807	7.11123e-06	0.000113867	3.412
EFEMP2	0.339361	5.4392	4.65567	7.18374e-06	0.000114863	3.40242
ANKRD35	0.319051	5.18424	4.65254	7.27925e-06	0.000116189	3.38995
RBL2	0.320141	5.24057	4.65069	7.33631e-06	0.000116816	3.38257
NMRAL1	-0.386968	5.60733	-4.64759	7.43299e-06	0.000118169	3.37021
PELI2	0.41999	5.03162	4.64552	7.49841e-06	0.00011887	3.36194
RGR	0.598061	4.29599	4.64561	7.49538e-06	0.00011887	3.36232
FBXO8	0.287404	4.71603	4.64517	7.50932e-06	0.000118958	3.36057
ASAP3	0.353101	4.83929	4.6445	7.53073e-06	0.000119128	3.35788
PIN1	-0.490092	6.23059	-4.64464	7.52614e-06	0.000119128	3.35845
PIK3CG	0.42147	3.65844	4.63948	7.69163e-06	0.000121414	3.33792
TMEM198	-0.419454	3.83431	-4.63832	7.72958e-06	0.000121927	3.33327
TBL1X	0.459015	5.24627	4.638	7.74001e-06	0.000122005	3.332
PLEKHO2	0.409216	4.52824	4.6349	7.8417e-06	0.000123346	3.31968
LGI4	-0.381917	5.14704	-4.63445	7.85645e-06	0.000123404	3.31791
KPNA6	-0.270961	5.59877	-4.63357	7.88582e-06	0.000123746	3.31438
CXorf38	0.308824	4.2194	4.63328	7.89535e-06	0.000123753	3.31324
PLTP	1.07031	10.9841	9.67558	6.86562e-06	0.000123753	8.28168
WDR19	0.334225	5.01828	4.63159	7.95195e-06	0.000124465	3.3065
HECW1	-0.435266	4.44829	-4.63137	7.95911e-06	0.00012449	3.30565
R3HDM1	-0.835038	10.8947	-10.5141	7.86187e-06	0.000124544	12.0394
CTSH	0.959628	11.1508	9.71721	7.05448e-06	0.000124634	8.46103
MYOM1	0.505962	6.13653	4.62903	8.03783e-06	0.000125545	3.29636
SP100	1.41362	10.2915	16.1068	7.7867e-06	0.000125683	19.4289
COL1A1	0.380095	3.67007	4.62819	8.06649e-06	0.000125904	3.293
PRMT2	0.302026	5.81911	4.62299	8.24491e-06	0.000128419	3.27235
YWHAZ	-0.395022	7.32274	-4.62257	8.25937e-06	0.000128554	3.2707
PDZD11	-0.300024	4.37154	-4.6193	8.3736e-06	0.00013015	3.25773
DISC1	0.350821	2.86732	4.61677	8.46341e-06	0.000131363	3.24767
LRP6	0.313519	4.5755	4.61501	8.52625e-06	0.000132154	3.24069
GZMA	0.464502	3.42199	4.61083	8.67711e-06	0.000134305	3.22413
GMPPB	-0.307718	4.14243	-4.61008	8.70438e-06	0.000134634	3.22117
GOLPH3	0.27691	6.23883	4.60909	8.74058e-06	0.0001351	3.21726
CALU	0.31031	5.0412	4.60722	8.80951e-06	0.000135977	3.20984
PPP2R2D	-0.735497	9.74197	-9.67299	7.89448e-06	0.000136446	8.2807
ZNF821	-0.294156	4.10555	-4.60351	8.94791e-06	0.000137922	3.19514
MAGEE1	-0.523556	5.61305	-4.59951	9.09897e-06	0.000139959	3.17934
INPP4A	-0.36882	4.31765	-4.5988	9.12625e-06	0.000140282	3.17652
ITGA10	0.414675	4.29401	4.59841	9.14099e-06	0.000140315	3.17499
GPR75	0.494643	4.03368	4.59795	9.15882e-06	0.000140492	3.17316
SNX33	0.390827	4.45677	4.59738	9.18071e-06	0.000140634	3.1709
C9orf16	-0.452023	4.1359	-4.59459	9.28869e-06	0.000141995	3.15987
EMP3	0.512934	4.60599	4.59385	9.3174e-06	0.000142239	3.15696
PDE7A	0.348185	3.8764	4.59362	9.32638e-06	0.000142278	3.15605
SLC20A2	0.39426	5.63271	4.59253	9.36922e-06	0.000142736	3.15173
SLCO1C1	0.599146	4.81995	4.59264	9.3649e-06	0.000142736	3.15216
EPN1	-0.315701	6.85481	-4.59116	9.42291e-06	0.000143456	3.14634
MACF1	0.31398	5.654	4.59044	9.45158e-06	0.000143709	3.14347
ASPH	0.349359	5.17034	4.58638	9.6135e-06	0.000145661	3.12745
KCTD13	-0.42569	6.09166	-4.58621	9.6201e-06	0.000145662	3.1268
PARP10	0.341559	4.55425	4.58583	9.63568e-06	0.000145799	3.12527
STAG1	0.757627	9.18035	10.6342	9.61992e-06	0.000146298	12.6415
FMO2	0.38384	4.27201	4.58448	9.69018e-06	0.000146424	3.11995
SPATA18	0.500578	3.57774	4.58397	9.71069e-06	0.000146635	3.11796
ATAD2	0.343286	3.99574	4.57974	9.88409e-06	0.000149152	3.10127
CAPN2	0.313918	4.64452	4.57925	9.90419e-06	0.00014934	3.09935
ANKS1B	-1.43277	18.1339	-22.246	9.93547e-06	0.000149623	51.4039
VARS	-0.31003	4.29884	-4.57792	9.95958e-06	0.000149885	3.09409
SPTBN4	-1.12309	12.6961	-16.0645	9.07576e-06	0.000150085	19.4441
DIRAS2	-1.00472	11.0473	-10.7724	1.00501e-05	0.000151416	13.3118
TTBK1	-0.293152	4.27569	-4.57511	1.00771e-05	0.000151449	3.08303
TGFBR2	1.57485	12.7296	16.6926	9.65007e-06	0.000152044	22.4423
GALNT10	0.382822	3.64473	4.57355	1.01428e-05	0.000152334	3.07689
SMC2	0.367172	3.89355	4.57002	1.02934e-05	0.00015419	3.063
ZNF24	0.361576	4.31553	4.56916	1.03305e-05	0.000154527	3.05961
KLF12	0.275025	4.5806	4.56879	1.03463e-05	0.000154556	3.05816
PTPRR	-0.520164	4.13572	-4.56675	1.04349e-05	0.000155776	3.05012
ICA1	-1.07887	12.3474	-15.003	8.88951e-06	0.000155936	14.5358
AVIL	0.317278	3.81514	4.5652	1.05025e-05	0.000156365	3.04403
KCNB1	-0.344948	5.32272	-4.56529	1.04986e-05	0.000156365	3.04438
KLF15	0.445658	5.06652	4.5644	1.05376e-05	0.000156784	3.04088
IQSEC2	-0.317303	4.8222	-4.56387	1.0561e-05	0.000157025	3.0388
AKAP6	-0.366975	4.64567	-4.56347	1.05787e-05	0.000157185	3.03722
PROS1	0.374155	4.92849	4.56141	1.067e-05	0.00015833	3.02911
RANBP3L	1.16587	9.48641	9.67152	9.66739e-06	0.00015854	8.29084
CAMTA2	-0.313737	4.69976	-4.56019	1.07242e-05	0.000159028	3.02433
FGFR3	0.498542	6.75877	4.55995	1.07351e-05	0.000159083	3.02338
COL4A4	0.387815	3.08573	4.55734	1.08523e-05	0.000160589	3.01314
WDSUB1	0.420142	4.81795	4.55662	1.0885e-05	0.000160877	3.0103
ENTPD6	-0.346378	5.1911	-4.55531	1.09446e-05	0.000161604	3.00516
MAP4K5	0.363324	5.46896	4.55391	1.10083e-05	0.000162161	2.99969
LHFPL4	-0.29584	4.08242	-4.55334	1.10345e-05	0.000162333	2.99744
HMP19	-0.503348	6.02557	-4.55184	1.11037e-05	0.000163243	2.99155
TSPAN33	0.288823	5.42895	4.54968	1.12039e-05	0.000164607	2.98308
GTF2F2	0.320958	5.30839	4.54951	1.12118e-05	0.000164614	2.98242
IFNG	0.380039	2.70558	4.54558	1.13969e-05	0.000167221	2.96698
CA8	0.386672	3.94838	4.54294	1.15225e-05	0.000168731	2.95665
GABBR1	-0.348448	5.91265	-4.54214	1.15607e-05	0.00016918	2.95353
CHTF18	-0.298335	4.14403	-4.54189	1.1573e-05	0.000169248	2.95253
RNF8	-0.311429	4.06913	-4.54059	1.16354e-05	0.000170049	2.94746
RND2	0.399094	4.93647	4.53983	1.16723e-05	0.000170477	2.94447
AK3	0.303614	6.27883	4.53752	1.1785e-05	0.000171897	2.93542
MYOF	0.482728	3.54976	4.53661	1.18294e-05	0.000172432	2.93187
RNFT2	-0.363437	5.42079	-4.53397	1.196e-05	0.000174222	2.92152
STK3	0.435448	4.32547	4.53066	1.21255e-05	0.000176286	2.90857
AGPAT5	0.310429	5.46188	4.52912	1.22032e-05	0.00017707	2.90255
LAGE3	-0.298217	5.01245	-4.52894	1.22121e-05	0.000177083	2.90187
CLDN2	0.466369	3.03586	4.52862	1.22284e-05	0.000177205	2.9006
TST	0.548174	5.52551	4.52772	1.22743e-05	0.000177754	2.89708
CEBPB	0.519695	5.64259	4.52385	1.24724e-05	0.000180505	2.88199
MATR3	-0.277597	4.55791	-4.52317	1.2508e-05	0.000180785	2.8793
SUDS3	-0.289884	5.05632	-4.52284	1.25247e-05	0.00018091	2.87804
DAP	0.412873	4.85465	4.52193	1.25722e-05	0.000181478	2.87448
SNX10	-0.520842	5.83549	-4.52134	1.26032e-05	0.00018169	2.87216
TSPAN7	-0.414135	6.1968	-4.52078	1.26324e-05	0.000181994	2.86997
CLTB	-1.03317	10.4958	-12.5062	1.26923e-05	0.000182738	22.3254
MARK4	-0.408779	5.14952	-4.51788	1.2785e-05	0.000183834	2.85866
UBE2E3	-0.357355	4.89889	-4.51674	1.28457e-05	0.000184541	2.8542
DBI	0.648802	13.6828	9.73482	1.21927e-05	0.000185556	8.58606
LIX1	0.539272	5.87238	4.51311	1.304e-05	0.000186898	2.84006
ACBD5	0.269033	5.03401	4.51199	1.31007e-05	0.000187526	2.83568
DNASE2	0.320796	4.85016	4.51142	1.31314e-05	0.000187846	2.83347
KLF6	0.329346	4.65631	4.50992	1.32132e-05	0.000188532	2.82762
FNDC3B	0.640908	8.24608	9.61488	1.22151e-05	0.000189301	8.06954
SLC12A5	-1.05466	12.4771	-9.89242	1.27999e-05	0.000189303	9.28212
PSMD4	-0.275165	5.95462	-4.50826	1.33043e-05	0.000189467	2.82115
LSM4	-0.397259	5.31359	-4.50751	1.33457e-05	0.000189935	2.81822
MED31	-0.266074	4.60254	-4.50422	1.35285e-05	0.000191924	2.8054
CCL26	0.333546	2.94274	4.50317	1.35869e-05	0.000192563	2.80135
CNN3	0.424678	6.57864	4.50277	1.36093e-05	0.00019258	2.79979
MRAP	0.31219	3.21074	4.5029	1.36025e-05	0.00019258	2.80027
HCFC1R1	-0.829073	11.4623	-9.45194	1.18719e-05	0.000193035	7.37686
CREB3	-0.326239	5.11721	-4.50145	1.3684e-05	0.000193514	2.79464
GDA	-0.399391	5.02502	-4.49996	1.37688e-05	0.000194342	2.78882
MBOAT2	0.294147	4.83157	4.49972	1.37823e-05	0.00019441	2.78789
POLI	0.316477	3.73847	4.49896	1.38257e-05	0.000194898	2.78494
ATG4D	-0.280353	4.40395	-4.49858	1.38471e-05	0.000195076	2.78348
NAP1L2	-1.08451	9.97963	-9.52016	1.24483e-05	0.000195699	7.66818
ANO3	-0.677644	5.41783	-4.49662	1.396e-05	0.000196095	2.77583
COX6B1	-0.287389	6.48066	-4.49656	1.39634e-05	0.000196095	2.7756
RBP1	0.378942	5.08634	4.49667	1.39567e-05	0.000196095	2.77605
GPR34	0.537725	4.04664	4.49586	1.40034e-05	0.000196533	2.77291
SEMA4F	-0.323305	4.62982	-4.49558	1.40195e-05	0.000196634	2.77183
ATP6V0A1	-0.30985	6.41042	-4.49296	1.41721e-05	0.000198526	2.76162
SIRT6	-0.318112	3.46475	-4.49219	1.42173e-05	0.000199033	2.75863
CNNM1	-0.470267	4.46304	-4.49199	1.4229e-05	0.000199072	2.75785
FAM89B	-0.339794	5.1838	-4.49131	1.42688e-05	0.000199287	2.75522
CTNNBIP1	-0.316547	4.17598	-4.49017	1.43362e-05	0.000200069	2.75079
MGST1	1.09792	9.64661	9.89253	1.38676e-05	0.000200477	9.2931
FMOD	0.420746	3.76044	4.48925	1.43906e-05	0.000200631	2.74722
FAM91A1	0.280098	4.38805	4.48789	1.44715e-05	0.000201326	2.74194
FZD8	0.390381	3.80506	4.48802	1.44637e-05	0.000201326	2.74244
TCEA1	0.270085	5.08295	4.4875	1.4495e-05	0.000201402	2.74041
RGS22	0.433212	3.94593	4.48385	1.47144e-05	0.000204195	2.72626
IFRD1	0.439402	5.19162	4.48253	1.47947e-05	0.000205182	2.72113
ATRNL1	-0.623906	3.99542	-4.48026	1.49337e-05	0.000206851	2.71233
PEX12	0.387601	3.84342	4.47914	1.50026e-05	0.000207677	2.708
INTS9	0.267097	4.66795	4.47815	1.50639e-05	0.000208397	2.70415
PLEKHB2	-0.368801	4.81602	-4.47779	1.50861e-05	0.000208574	2.70277
CAPNS1	-0.981283	11.4724	-10.0391	1.49459e-05	0.000209648	9.95976
PPME1	-0.327294	5.65868	-4.47154	1.54794e-05	0.000213482	2.67854
SLC14A1	0.784214	5.9522	4.46932	1.56212e-05	0.000215171	2.66995
AP3M2	-0.272236	5.77369	-4.46577	1.58509e-05	0.000218065	2.65621
CHID1	-0.35465	4.17543	-4.46511	1.58942e-05	0.000218466	2.65364
ERLIN2	0.773727	10.1561	10.7977	1.5941e-05	0.000219066	13.5399
ANKRD42	0.384946	2.69855	4.46312	1.60247e-05	0.000219913	2.64594
USP3	0.291239	5.07371	4.46183	1.61096e-05	0.000220941	2.64097
STMN1	-0.275287	4.8149	-4.46135	1.61413e-05	0.00022124	2.63912
SNAP47	-0.649483	10.3377	-9.51009	1.48041e-05	0.000222247	7.64106
INPP5A	-0.411053	5.21468	-4.45589	1.65069e-05	0.000225835	2.61803
SAMD14	-0.346088	4.25896	-4.4555	1.65333e-05	0.000226057	2.61653
C1orf21	-0.282731	4.73832	-4.45515	1.65574e-05	0.000226108	2.61516
SLC39A1	0.375129	5.03464	4.45471	1.65873e-05	0.000226239	2.61346
COL4A3	0.360512	2.76177	4.45357	1.66651e-05	0.000227093	2.60906
SDC4	0.456928	5.08787	4.4529	1.67106e-05	0.000227504	2.60649
GRM2	-0.464731	4.75958	-4.4523	1.67516e-05	0.000227716	2.60418
RNF123	-0.296839	5.14678	-4.45223	1.67566e-05	0.000227716	2.6039
STK24	-0.273644	4.5808	-4.45223	1.67569e-05	0.000227716	2.60388
MANBAL	-0.27873	6.20094	-4.45116	1.68306e-05	0.00022848	2.59975
SLC35F2	1.11724	7.85128	10.7292	1.68373e-05	0.000228734	13.2197
SYPL1	0.744915	10.2071	9.36164	1.47222e-05	0.000228788	7.01583
PRRG4	0.40288	3.21198	4.45023	1.68947e-05	0.000229029	2.59618
TMEM136	0.282068	5.17714	4.44963	1.69363e-05	0.000229454	2.59386
CAV1	0.411739	4.72876	4.44797	1.70517e-05	0.000230596	2.58747
SRPX2	0.392282	3.1847	4.44809	1.70439e-05	0.000230596	2.5879
CD84	0.322141	3.76721	4.44719	1.71068e-05	0.000231201	2.58444
HSPB2	0.398192	4.45219	4.44698	1.7121e-05	0.000231253	2.58366
KRT8	0.322498	3.56155	4.44525	1.7243e-05	0.000232619	2.57697
PRSS2	-0.451091	3.99315	-4.44473	1.72798e-05	0.000232975	2.57496
AGA	0.4498	5.1674	4.44252	1.74366e-05	0.000234325	2.56647
BAIAP2	-0.935679	12.5359	-14.3008	1.36981e-05	0.00023487	11.5529
LHFPL5	-0.362967	3.734	-4.44104	1.7543e-05	0.000235383	2.56074
TMEM87B	0.276882	3.51993	4.43883	1.77019e-05	0.000237229	2.55225
TSPYL4	-0.31888	5.05009	-4.4382	1.77477e-05	0.000237699	2.54982
GPC1	-0.348034	4.44148	-4.43727	1.78153e-05	0.000238448	2.54625
PIGZ	-0.292564	3.90818	-4.43646	1.78745e-05	0.000238967	2.54312
ZNF407	0.818499	6.95517	10.477	1.78372e-05	0.000239097	12.022
DMRT3	0.364671	2.88368	4.43604	1.79055e-05	0.000239238	2.54149
LPCAT4	-0.280694	4.74702	-4.4353	1.79595e-05	0.000239816	2.53866
CEP120	0.325521	3.93841	4.43486	1.79923e-05	0.000239966	2.53694
LIMA1	0.404098	4.5297	4.43393	1.80608e-05	0.000240735	2.53337
MAK	0.817063	5.78615	9.40553	1.61797e-05	0.000241388	7.20755
ABCA3	-0.267375	5.51125	-4.43264	1.81559e-05	0.000241569	2.52842
PALM2	-0.874302	9.29311	-10.8198	1.81569e-05	0.000241735	13.6807
CABP1	-1.25621	7.04196	-9.73353	1.74588e-05	0.000242134	8.62301
OR1I1	0.303175	2.98397	4.43178	1.82204e-05	0.000242282	2.52509
IDH3B	-0.697766	9.78919	-9.32243	1.57543e-05	0.000242563	6.85791
STXBP1	-1.68444	17.948	-15.5538	1.78757e-05	0.000245869	17.054
CTNS	0.428981	4.38479	4.42681	1.85941e-05	0.000246662	2.50599
KCNS1	-0.680151	4.95214	-4.42507	1.87262e-05	0.000247677	2.49933
GAS1	0.405207	4.37425	4.42455	1.87663e-05	0.000247913	2.49732
SEC11A	0.284017	6.2319	4.42461	1.87618e-05	0.000247913	2.49754
MTAP	0.306384	4.08794	4.42436	1.87805e-05	0.000247953	2.4966
MID1	0.289633	4.96361	4.42244	1.89289e-05	0.000249617	2.4892
FCHO2	0.360993	4.3828	4.42026	1.90978e-05	0.000251386	2.48084
ST8SIA5	-0.499752	4.52351	-4.42013	1.91082e-05	0.000251386	2.48033
ARPC5L	-0.27745	5.72232	-4.4189	1.92041e-05	0.000252499	2.47562
FAM111A	0.934602	8.18556	11.6113	1.92232e-05	0.000252606	17.7033
GDAP1	-0.94926	9.97484	-9.62754	1.82736e-05	0.000252754	8.16729
RB1	0.286155	4.73239	4.41622	1.94152e-05	0.000254823	2.46534
POFUT1	0.314283	4.1808	4.41545	1.94759e-05	0.000255469	2.4624
DHX32	0.273732	5.08446	4.41514	1.9501e-05	0.000255647	2.46119
ABI3BP	0.490862	3.92197	4.41366	1.96189e-05	0.000256741	2.45552
PKD2	0.325596	4.54881	4.41383	1.96053e-05	0.000256741	2.45617
TMED5	0.350639	4.51392	4.41332	1.96457e-05	0.000256939	2.45424
MR1	0.299329	3.40861	4.4118	1.97681e-05	0.000258389	2.44839
EDA	0.594185	6.30527	9.53162	1.85314e-05	0.000258983	7.75593
SCN2A	-1.66155	17.9633	-14.5536	1.70149e-05	0.000259466	12.6442
RNF152	0.387074	4.01468	4.4103	1.98892e-05	0.000259666	2.44265
CHMP2A	-0.309079	5.85743	-4.40963	1.99439e-05	0.000260228	2.44007
ZNF438	0.344843	4.303	4.40787	2.00867e-05	0.000261785	2.43336
S1PR1	0.348012	5.63891	4.4071	2.01505e-05	0.000262451	2.43037
ATP6V1E1	-0.938462	14.0337	-9.43841	1.84008e-05	0.000262748	7.35839
ZNF443	0.36435	3.68147	4.40484	2.03361e-05	0.000264387	2.42175
ASNA1	-0.449785	4.81091	-4.4038	2.04228e-05	0.000265079	2.41775
SUPT3H	-0.304926	4.64867	-4.4028	2.05061e-05	0.000266006	2.41392
SLC4A1AP	-0.282179	4.70205	-4.40119	2.06408e-05	0.000267442	2.40776
TUBA1A	-0.285085	7.88428	-4.39994	2.0746e-05	0.000268181	2.40298
SYNC	0.43123	3.92199	4.39967	2.07686e-05	0.000268318	2.40196
S100A4	0.493201	3.37109	4.39897	2.08278e-05	0.000268926	2.39928
TRIM9	-0.591929	12.8845	-9.43195	1.91349e-05	0.000269434	7.33501
MDM1	0.880522	8.25129	10.717	2.09127e-05	0.000269804	13.2147
SLC25A30	0.316513	3.04225	4.396	2.10812e-05	0.000271568	2.38791
GPS1	-0.369263	4.88564	-4.39292	2.13464e-05	0.000274509	2.37616
ANKRD27	0.263172	5.28135	4.39219	2.14095e-05	0.000275161	2.37338
MYO5A	-0.317876	5.25111	-4.38984	2.16155e-05	0.000277649	2.36438
FGD6	0.41024	3.41421	4.38695	2.18705e-05	0.000279795	2.35335
CAMK2N1	-0.295751	7.48502	-4.38577	2.19754e-05	0.000280974	2.34886
SPEF2	0.683087	7.04769	10.0071	2.17414e-05	0.000281077	9.87771
FAM131B	-0.281244	4.32323	-4.38532	2.20156e-05	0.000281301	2.34714
IGDCC4	1.1253	10.3718	10.4329	2.21136e-05	0.000282743	11.8609
ACSM5	0.439501	4.08118	4.38269	2.2252e-05	0.000283859	2.3371
POU2F1	0.290501	5.25062	4.3824	2.2278e-05	0.000284028	2.336
CTNNB1	0.615898	10.4987	9.20028	1.91713e-05	0.000287826	6.36785
CHCHD6	-0.475247	4.38569	-4.37536	2.29233e-05	0.000291421	2.30916
AHNAK	1.84658	15.2326	18.4997	2.29984e-05	0.000292297	31.5188
ELMO1	-1.2701	15.5222	-15.8968	2.27653e-05	0.000292917	18.6632
BAD	-0.354601	4.56778	-4.37348	2.30982e-05	0.00029331	2.30201
MMAB	-0.275589	4.40107	-4.37316	2.31281e-05	0.000293355	2.3008
AQR	0.308787	4.15207	4.37247	2.31927e-05	0.000294007	2.29817
PREPL	-0.349924	6.57586	-4.37125	2.33074e-05	0.000295126	2.29354
MAP1B	-0.337189	6.68539	-4.3701	2.34166e-05	0.000296004	2.28914
ARHGEF6	0.312563	6.44611	4.3697	2.34541e-05	0.000296009	2.28764
UXS1	-0.33967	4.88156	-4.36982	2.34432e-05	0.000296009	2.28808
RPRML	-0.470883	5.60098	-4.36937	2.34859e-05	0.000296041	2.28637
TCEAL7	-0.449482	5.78884	-4.36937	2.3486e-05	0.000296041	2.28636
NFE2L2	0.42889	4.43301	4.36766	2.3649e-05	0.00029759	2.27986
SP140	0.274095	3.7287	4.36717	2.36957e-05	0.00029801	2.27801
FDXR	-0.395457	4.45615	-4.36467	2.39371e-05	0.000300876	2.26848
TUBA1C	-0.364252	7.53395	-4.3643	2.39723e-05	0.000301148	2.2671
AP1G2	-1.15905	10.7676	-9.84545	2.3642e-05	0.00030175	9.16325
ZNF784	-0.274313	4.15538	-4.36351	2.40491e-05	0.000301942	2.2641
NOTCH1	0.337147	4.6212	4.36288	2.41109e-05	0.000302547	2.26169
PPFIA3	-0.383553	5.15788	-4.36179	2.42174e-05	0.000303371	2.25754
F2RL1	0.444757	3.16995	4.36065	2.43293e-05	0.000304442	2.25321
KCNJ13	0.478309	3.40908	4.36064	2.43302e-05	0.000304442	2.25318
KANK1	0.710607	8.4441	9.37058	2.25384e-05	0.000305317	7.0926
MAPK9	-0.368212	5.59631	-4.35977	2.4416e-05	0.000305343	2.24987
ARHGAP17	0.679279	9.29454	9.15701	2.07658e-05	0.000307568	6.1962
CHGA	-0.475649	5.25252	-4.35475	2.49164e-05	0.000311078	2.2308
BMI1	0.332679	6.36222	4.3516	2.52352e-05	0.000314882	2.21886
PARVA	0.61365	9.92951	9.12616	2.11979e-05	0.000315145	6.07139
SMAD9	0.341567	4.93061	4.35058	2.53389e-05	0.000315999	2.21501
NECAP2	0.306081	5.50253	4.35001	2.53976e-05	0.000316554	2.21283
CRYM	-1.28345	10.778	-11.1502	2.56903e-05	0.00032005	15.428
CD2AP	0.30478	3.82111	4.34595	2.58164e-05	0.000321303	2.19747
NUAK1	-0.644162	13.8538	-9.15095	2.21836e-05	0.000321563	6.17663
WDR90	0.317897	3.55222	4.34381	2.6041e-05	0.000323667	2.18933
ATM	0.85393	8.38019	9.27855	2.39347e-05	0.000324391	6.71221
ZSCAN29	0.34662	3.91735	4.34253	2.61758e-05	0.000324979	2.18448
CTSS	0.393432	3.86845	4.34039	2.64017e-05	0.000327601	2.17641
MTFR1	0.463499	3.59735	4.34009	2.64345e-05	0.000327643	2.17524
GABRA4	-0.531936	4.59794	-4.33982	2.64626e-05	0.000327809	2.17424
UBE2E2	-0.282097	5.91214	-4.3392	2.65294e-05	0.000328455	2.17187
CAMK1G	-0.569736	4.16716	-4.3385	2.66037e-05	0.000329009	2.16925
ZIC2	0.541663	5.59067	4.33853	2.66004e-05	0.000329009	2.16936
ELF2	0.348619	3.97255	4.3382	2.66356e-05	0.000329221	2.16812
CDC26	0.326483	5.29849	4.33761	2.6699e-05	0.00032982	2.16589
ATL1	-0.783365	12.7721	-9.84046	2.63166e-05	0.000330165	9.15913
GPD1L	-0.306247	6.12059	-4.33696	2.67694e-05	0.000330507	2.16342
MBNL2	-0.410859	5.58639	-4.33639	2.68308e-05	0.000331081	2.16126
DLGAP4	-0.281591	4.93224	-4.33563	2.69127e-05	0.000331541	2.1584
DNAJB6	0.525854	4.60962	4.33575	2.69005e-05	0.000331541	2.15882
ZNF608	0.356636	4.58031	4.33513	2.69669e-05	0.000332025	2.15651
OSBPL5	-0.287522	4.23475	-4.3349	2.69923e-05	0.000332155	2.15563
TOLLIP	-0.305615	5.55852	-4.3297	2.75634e-05	0.000338621	2.13596
IFI27L2	0.296688	5.80502	4.32877	2.76664e-05	0.000339699	2.13246
KCTD15	0.37978	3.91471	4.32835	2.77137e-05	0.000340092	2.13086
CACNA1A	-0.505419	4.25975	-4.32496	2.80935e-05	0.000343806	2.11807
EHD2	0.39377	4.52423	4.32365	2.82419e-05	0.000345432	2.11313
CSPP1	0.290278	4.17235	4.32316	2.8297e-05	0.000345791	2.11129
BSCL2	-0.482249	6.6188	-4.32241	2.83836e-05	0.000346404	2.10843
LCA5	0.398605	4.01578	4.32093	2.85528e-05	0.000348278	2.10285
SEC22C	0.269854	4.80025	4.31959	2.87063e-05	0.000349385	2.09781
DHPS	-0.343763	5.2864	-4.31739	2.89614e-05	0.000352106	2.0895
NUP188	0.326923	3.8475	4.31603	2.91192e-05	0.000353831	2.0844
MGAT1	0.276682	5.64875	4.31487	2.92552e-05	0.00035529	2.08002
UBE2T	-0.507282	3.69359	-4.31432	2.93201e-05	0.000355884	2.07794
CCL5	0.326008	4.10765	4.31321	2.94511e-05	0.000357084	2.07376
PPP2R4	-0.274642	4.67882	-4.31321	2.94507e-05	0.000357084	2.07377
BCOR	0.317744	4.38571	4.31092	2.97227e-05	0.00035979	2.06514
RRM2B	0.282568	5.54601	4.30929	2.9918e-05	0.000361957	2.05899
TPRG1L	-0.310552	6.74429	-4.3086	3.00003e-05	0.00036256	2.05641
PCSK2	-0.482215	3.91872	-4.30762	3.01187e-05	0.000363399	2.05271
SERPINB6	0.301246	4.38907	4.30764	3.01168e-05	0.000363399	2.05278
LOXL3	0.33079	4.23296	4.30581	3.03378e-05	0.000365646	2.04591
SYNPO2	0.592673	8.15739	9.16746	2.74689e-05	0.000365882	6.26367
MCF2L2	-0.393124	4.39038	-4.30442	3.05073e-05	0.00036749	2.04068
ZNF135	0.268715	5.05567	4.30354	3.06147e-05	0.000368585	2.03738
BICD1	0.267722	4.42321	4.30279	3.07072e-05	0.000369457	2.03455
GSS	-0.323676	4.65452	-4.30016	3.10324e-05	0.000372384	2.02466
ABCA7	-0.263316	3.70517	-4.29818	3.128e-05	0.000374973	2.0172
HTT	-0.283729	4.69665	-4.29796	3.13069e-05	0.000375093	2.01639
RFXAP	0.279539	4.27942	4.29704	3.14225e-05	0.000375802	2.01293
ZC4H2	-0.338282	3.39159	-4.29695	3.14335e-05	0.000375802	2.01261
EYA4	1.21207	6.39802	11.8829	3.15257e-05	0.000376703	19.3154
RASL11B	-0.409268	4.92514	-4.29378	3.18348e-05	0.000379377	2.0007
FAM19A1	-0.716407	4.05405	-4.29311	3.19211e-05	0.000379796	1.99816
PSMD11	-0.298137	4.87309	-4.29165	3.21078e-05	0.000381813	1.99269
HSD11B1L	-0.664675	9.65253	-9.0107	2.69882e-05	0.000382302	5.61983
SMARCA5	0.263382	5.57141	4.29088	3.22065e-05	0.000382681	1.98981
NDOR1	-0.340302	3.68811	-4.28986	3.23379e-05	0.00038363	1.98598
RCBTB2	0.330474	3.69735	4.28984	3.23404e-05	0.00038363	1.98591
FADS1	0.351467	5.82326	4.28874	3.24835e-05	0.000384875	1.98177
ZBTB1	0.311048	3.98267	4.28858	3.25035e-05	0.000384875	1.98119
CAMKK2	-0.85243	9.45618	-9.51492	3.1345e-05	0.000385002	7.75156
NELL1	-0.588613	5.1325	-4.28818	3.25562e-05	0.000385096	1.97967
HCN2	-1.01571	7.77211	-11.2944	3.27117e-05	0.000386735	16.245
MYBBP1A	-0.295749	3.4728	-4.28672	3.27465e-05	0.00038693	1.9742
SELK	0.278725	5.05098	4.28646	3.27797e-05	0.000387117	1.97325
OLA1	-0.337651	4.42649	-4.2858	3.28665e-05	0.00038732	1.97077
KCNH3	-0.46572	5.23626	-4.28383	3.31259e-05	0.000389553	1.96339
RAB27B	-0.481379	4.3421	-4.28314	3.32175e-05	0.000390218	1.9608
TAF9B	0.299664	4.19711	4.28265	3.32834e-05	0.000390786	1.95894
CCDC50	0.274598	4.84241	4.28087	3.352e-05	0.000393149	1.95229
YWHAG	-0.730799	13.9771	-9.52701	3.27752e-05	0.000396841	7.8107
KCNMA1	-0.298269	6.01994	-4.27765	3.39543e-05	0.000397615	1.94021
SLC6A7	-0.390815	3.34638	-4.27183	3.47507e-05	0.000405874	1.91846
PES1	-0.299914	4.15263	-4.26884	3.51677e-05	0.000410073	1.90727
CAPS	1.16109	9.67095	10.1654	3.52165e-05	0.000411201	10.7084
GBF1	-0.265423	5.16939	-4.26652	3.54942e-05	0.000413258	1.8986
USPL1	0.315716	4.32053	4.26531	3.56656e-05	0.00041482	1.89408
SYS1	0.314214	4.13914	4.26445	3.57881e-05	0.000416028	1.89087
CLSTN1	-0.573339	11.356	-8.96166	3.00836e-05	0.000417116	5.42983
NR2F2	0.73565	10.1442	9.002	3.12445e-05	0.000419548	5.59661
PHGDH	0.358809	6.69121	4.26161	3.61941e-05	0.000420226	1.88029
BCL2	0.285069	4.80317	4.25855	3.66374e-05	0.000424571	1.86887
ELOVL6	-0.575743	9.54325	-9.25296	3.46993e-05	0.000425098	6.64591
ADCY8	0.391898	4.86369	4.25742	3.68023e-05	0.000426038	1.86466
THUMPD2	0.309461	4.0872	4.25708	3.68522e-05	0.000426369	1.86339
PAK6	-0.356311	4.90728	-4.25613	3.69915e-05	0.000426897	1.85985
VPS39	-0.304105	4.72453	-4.25531	3.71123e-05	0.00042807	1.85679
NR4A1	0.480837	3.86086	4.25458	3.72212e-05	0.000429104	1.85404
DACH2	-0.535059	4.61941	-4.25403	3.73022e-05	0.000429815	1.852
SASH1	0.686289	12.6882	9.2691	3.53967e-05	0.000429972	6.71639
PRKCG	-0.439342	4.40633	-4.25327	3.74145e-05	0.000430886	1.84919
CEPT1	0.265438	5.04614	4.25125	3.77169e-05	0.000433696	1.84164
AP3B1	0.266071	4.75818	4.25029	3.78603e-05	0.00043512	1.83808
C12orf10	-0.304349	5.22221	-4.24848	3.81339e-05	0.000438038	1.83133
KCNC3	-0.420577	3.42005	-4.24741	3.82966e-05	0.000439564	1.82733
PEMT	-0.33472	3.6676	-4.24734	3.83062e-05	0.000439564	1.8271
CDH10	-0.342643	5.36826	-4.2452	3.86331e-05	0.000442859	1.81913
SLC22A13	-0.388386	2.81217	-4.24445	3.87482e-05	0.00044395	1.81634
LRRCC1	0.347557	3.67826	4.24227	3.90847e-05	0.000447575	1.80823
CALML4	1.22978	13.2232	17.0562	3.92816e-05	0.000450418	24.4434
NIPBL	0.273717	5.06787	4.24009	3.94252e-05	0.00045066	1.8001
RAB6B	-0.360028	6.05959	-4.23942	3.95298e-05	0.000451048	1.79762
TNFSF10	0.446773	3.15133	4.23823	3.97158e-05	0.000452939	1.79321
HNMT	2.10927	20.1384	25.12	3.04943e-05	0.000453258	25.0515
TAPBP	0.305418	3.42447	4.2378	3.97839e-05	0.000453484	1.79161
IDE	0.287143	3.78803	4.23596	4.00756e-05	0.000456342	1.78476
PPP4R1	0.637501	10.0705	9.82155	4.01003e-05	0.000459385	9.15375
RIMS3	-0.4314	5.83263	-4.2333	4.05001e-05	0.000460469	1.77488
HPRT1	-0.960722	9.42988	-10.0737	4.03783e-05	0.000460518	10.3127
S100A10	0.941573	11.1974	8.9724	3.5946e-05	0.000465436	5.48875
TET2	0.269992	3.9966	4.22771	4.14065e-05	0.000470088	1.75414
PPP2CA	-0.653914	12.1038	-8.89571	3.53629e-05	0.000471309	5.17697
C17orf82	0.354998	3.69508	4.2247	4.19021e-05	0.000474954	1.74298
SLC39A8	0.373452	3.7903	4.2239	4.2035e-05	0.000476219	1.74001
AP2S1	-0.296014	6.92293	-4.22363	4.20797e-05	0.000476483	1.73902
WEE1	0.313175	3.29547	4.22295	4.21935e-05	0.000477481	1.73649
ANKZF1	-0.314757	4.48557	-4.2227	4.22346e-05	0.000477509	1.73557
ABCA9	0.272377	4.35343	4.22126	4.24752e-05	0.000479742	1.73025
KIF13A	0.338091	3.51922	4.22046	4.26105e-05	0.000480782	1.72727
RBL1	0.301456	3.38512	4.22004	4.2682e-05	0.000481345	1.7257
RARB	0.40336	3.82901	4.21781	4.30593e-05	0.000485354	1.71745
TMEM59L	-0.46206	5.6203	-4.21747	4.31167e-05	0.000485755	1.7162
ABHD12	-0.555299	9.45411	-9.01882	3.9348e-05	0.000485951	5.68714
ZC3HAV1	0.773482	9.0804	8.95709	3.81177e-05	0.000486463	5.43194
MSL3	0.272744	4.39141	4.21534	4.34804e-05	0.000489254	1.70833
MPV17	-0.36871	5.25827	-4.21046	4.43266e-05	0.000497624	1.69027
TNR	-0.295276	4.89118	-4.20913	4.45606e-05	0.000499916	1.68533
AFF1	0.935328	9.47111	10.7222	4.45768e-05	0.000500018	13.4582
SLC38A2	0.392346	6.25622	4.20803	4.47545e-05	0.000501418	1.68127
FBXO16	-0.406087	3.87344	-4.2072	4.49013e-05	0.000502809	1.6782
SEZ6L	-0.344888	5.05532	-4.20335	4.55881e-05	0.000508964	1.66398
C17orf58	-0.640917	9.20476	-8.84327	3.92802e-05	0.000510948	4.97506
MRPL11	-0.312853	4.78095	-4.20039	4.61216e-05	0.000513634	1.65308
SNRNP25	-0.298731	5.548	-4.19949	4.62851e-05	0.000515197	1.64976
NUMBL	-0.264249	5.47355	-4.19809	4.65412e-05	0.000517529	1.64459
PPP4R2	0.272285	4.96064	4.19746	4.66581e-05	0.000518312	1.64224
SLIT3	-0.330351	4.09324	-4.19711	4.67216e-05	0.0005185	1.64097
SLC43A3	0.343792	4.16427	4.19598	4.69307e-05	0.000520302	1.63678
SLC5A9	0.265909	3.14054	4.19533	4.70506e-05	0.000521372	1.63439
BCAT1	-0.343086	4.15475	-4.19415	4.72702e-05	0.000523284	1.63003
LMF1	-0.370296	4.38832	-4.19326	4.74358e-05	0.000524336	1.62676
NAB1	0.293647	4.97629	4.19185	4.76989e-05	0.000526983	1.62158
CLIC6	0.606383	4.60733	4.1913	4.78017e-05	0.000527334	1.61956
SMOC2	0.404481	3.41027	4.1876	4.85022e-05	0.000533442	1.60593
ADD2	-0.338012	4.50476	-4.18616	4.87789e-05	0.00053583	1.6006
CACNG2	-0.530953	4.02562	-4.18554	4.8898e-05	0.00053583	1.59832
F12	-0.329687	3.80909	-4.18549	4.89063e-05	0.00053583	1.59816
GABRD	-0.619953	3.63433	-4.18566	4.88736e-05	0.00053583	1.59879
UBE2K	-0.308261	5.40158	-4.18558	4.8889e-05	0.00053583	1.59849
WDR47	-0.364517	6.18933	-4.18553	4.88986e-05	0.00053583	1.59831
DCBLD1	-0.410316	4.59528	-4.18444	4.91088e-05	0.000537759	1.59429
RFESD	0.31445	3.12508	4.18421	4.91532e-05	0.00053798	1.59345
STX1A	-0.42347	5.41595	-4.18327	4.93354e-05	0.000539444	1.58998
IFNGR1	0.340369	6.07389	4.18195	4.95913e-05	0.00054171	1.58514
TESC	-0.376122	3.97347	-4.18042	4.98906e-05	0.000544446	1.5795
WDR86	-0.462896	3.97074	-4.18006	4.9961e-05	0.000544947	1.57818
TP53INP2	-0.542998	6.02715	-4.17967	5.00368e-05	0.000545507	1.57676
PCNT	-0.264244	5.58228	-4.17901	5.0168e-05	0.000546426	1.57431
C4orf19	0.380676	3.58312	4.17696	5.05729e-05	0.000549737	1.56678
TBCC	-0.37321	3.76973	-4.17644	5.06761e-05	0.00055059	1.56487
CRY1	0.933747	9.23958	8.81643	4.33638e-05	0.000552618	4.87595
APH1B	0.268345	4.0347	4.17431	5.11011e-05	0.000554666	1.55705
ATP5G1	-0.757433	11.9012	-8.79474	4.32623e-05	0.000554735	4.78898
FXYD7	-0.500831	3.77222	-4.17346	5.1272e-05	0.000555709	1.55393
TGIF1	0.911835	7.56009	9.65919	5.08921e-05	0.000556329	8.47191
PAQR8	0.338745	6.15669	4.17258	5.14483e-05	0.000556806	1.55071
ELF1	0.413473	4.52327	4.17165	5.16363e-05	0.000558028	1.5473
ZCCHC14	0.281423	4.6276	4.17055	5.18607e-05	0.000559638	1.54324
GNG11	0.392247	4.66524	4.16817	5.23466e-05	0.000564335	1.53451
CTPS2	0.289489	4.38791	4.1678	5.24226e-05	0.000564881	1.53315
DGAT2	-0.368297	4.74835	-4.16591	5.2811e-05	0.000568516	1.52624
CMKLR1	0.385635	3.25427	4.16543	5.291e-05	0.000569307	1.52448
ZNF507	0.302807	3.43882	4.16514	5.29703e-05	0.00056968	1.52342
RREB1	1.62721	13.3794	19.8679	4.46381e-05	0.000570195	19.1609
RYR3	0.424764	5.59561	4.16357	5.32979e-05	0.000572374	1.51765
PPP1R9B	-0.327354	5.28203	-4.16256	5.35097e-05	0.000574095	1.51393
SMOX	0.343794	3.27396	4.16264	5.34917e-05	0.000574095	1.51425
CPXM2	0.46779	3.98212	4.16187	5.36528e-05	0.000575353	1.51143
CLDN23	0.371162	3.09313	4.16092	5.38534e-05	0.000576949	1.50794
CA10	-0.44576	5.13573	-4.15971	5.41101e-05	0.000579142	1.50349
ACVR1	0.409557	4.95543	4.15917	5.42234e-05	0.000580075	1.50153
GLB1L	0.354147	4.10715	4.15893	5.42742e-05	0.000580341	1.50065
NOXO1	-0.301555	3.85341	-4.15807	5.44578e-05	0.000581996	1.49749
MGLL	-0.281294	5.00754	-4.15606	5.48874e-05	0.000585212	1.49014
LCAT	0.396776	3.55073	4.15556	5.49947e-05	0.000585794	1.48831
PAQR6	-0.965007	13.1149	-8.77344	4.73473e-05	0.000588722	4.71169
PLOD2	1.38719	16.0497	15.8695	5.52768e-05	0.000590715	18.7384
OLFM1	-1.39732	20.0211	-13.9705	4.84217e-05	0.000592029	10.3208
MCTP1	-0.791359	8.70167	-9.44168	5.50964e-05	0.000594755	7.52546
SEC61A2	-0.263673	5.65611	-4.15083	5.60212e-05	0.000595306	1.471
USP20	-0.334208	4.43594	-4.14992	5.62211e-05	0.000597145	1.46767
BNC2	0.344599	3.11043	4.14862	5.65073e-05	0.000599899	1.46292
C18orf25	-0.29931	4.43276	-4.14422	5.74864e-05	0.000608374	1.44684
ELOVL5	0.273014	5.57083	4.14183	5.80249e-05	0.000613087	1.43812
PRRT3	-0.327932	5.36508	-4.14118	5.81706e-05	0.000614045	1.43577
SYT13	-0.465232	5.64095	-4.14095	5.82232e-05	0.000614309	1.43492
TAAR2	0.342971	2.92918	4.14074	5.82714e-05	0.00061444	1.43415
TNFSF8	0.300132	2.75702	4.13861	5.87582e-05	0.000618007	1.42637
CRYBA2	-0.338625	3.22401	-4.13828	5.88341e-05	0.00061837	1.42516
IMPACT	0.313217	4.47251	4.13817	5.8858e-05	0.00061837	1.42478
FAHD1	-0.797207	8.43548	-9.40502	5.82357e-05	0.000623516	7.37561
ZNF574	-0.381285	3.6314	-4.13563	5.94432e-05	0.000623636	1.41552
PATZ1	0.291001	3.0155	4.13494	5.96046e-05	0.000625035	1.41298
REEP2	-0.389185	5.31118	-4.13397	5.98294e-05	0.000627096	1.40946
CALCOCO2	0.272936	4.77779	4.13357	5.9923e-05	0.000627192	1.408
SYT3	-0.397597	4.94682	-4.13369	5.98944e-05	0.000627192	1.40845
PLEKHH2	0.372507	4.27282	4.1334	5.99616e-05	0.000627301	1.4074
BEX1	-0.942685	13.0694	-10.5288	5.99057e-05	0.000627352	12.5996
LOC389834	0.401279	3.5871	4.13212	6.02614e-05	0.000630142	1.40273
C11orf54	0.29017	4.55456	4.13134	6.0446e-05	0.00063152	1.39987
CMTM7	0.325708	4.14448	4.13126	6.04641e-05	0.00063152	1.39959
UNC5D	-0.421414	3.84586	-4.1312	6.04782e-05	0.00063152	1.39937
CAMK2D	-0.342236	5.19929	-4.13086	6.05587e-05	0.000632064	1.39813
SLC9A6	-0.350527	4.84424	-4.13073	6.059e-05	0.000632094	1.39765
PDCD1LG2	0.272092	2.34061	4.12882	6.10424e-05	0.00063592	1.39069
SLC25A12	-0.364315	5.18099	-4.12537	6.1867e-05	0.000641809	1.37813
RTN1	-1.37099	18.263	-13.889	5.41074e-05	0.000643418	9.98943
MAST2	-0.284163	5.0793	-4.12437	6.21074e-05	0.000643703	1.37451
TAAR9	0.346618	2.65494	4.1244	6.21002e-05	0.000643703	1.37462
SLC4A3	-0.887694	9.06258	-8.79664	5.42043e-05	0.000645623	4.81741
GALNT9	-1.29231	13.9697	-13.6982	5.23771e-05	0.000651237	9.20149
MAPK11	-0.33892	4.09211	-4.12092	6.29464e-05	0.000651792	1.36196
APPL2	0.281756	5.56717	4.12063	6.30163e-05	0.00065191	1.36092
AP1M1	-0.268301	5.5392	-4.12027	6.31048e-05	0.000652219	1.35961
MEFV	0.286161	2.96331	4.11946	6.3304e-05	0.000653975	1.35666
BOLA3	-0.923671	16.3188	-14.1236	5.55509e-05	0.00065437	11.0176
NDST3	-0.392802	4.16245	-4.11878	6.34725e-05	0.000655315	1.35417
ANKFN1	0.402129	3.33047	4.11811	6.36384e-05	0.000656131	1.35173
TWSG1	0.702722	9.03404	8.94351	5.90121e-05	0.000657217	5.42386
NPAS3	0.28622	4.50157	4.11584	6.42009e-05	0.000660483	1.3435
SNAP91	-0.499043	6.87542	-4.11473	6.44786e-05	0.000663034	1.33946
ATF1	0.337503	4.05597	4.11368	6.47416e-05	0.000665432	1.33566
ZNF117	0.695887	7.78926	8.73393	5.53602e-05	0.000665464	4.56828
KCNJ16	0.409961	4.37927	4.11346	6.47969e-05	0.000665517	1.33486
MSN	0.4681	5.36257	4.11341	6.48097e-05	0.000665517	1.33467
PGR	0.382562	3.12613	4.11224	6.51058e-05	0.000667942	1.33041
LMO4	-0.966781	12.1223	-9.1755	6.30957e-05	0.000669977	6.40215
ATL2	0.31643	4.62808	4.10977	6.57321e-05	0.000673127	1.32146
LRFN5	-0.405918	5.51631	-4.10783	6.62281e-05	0.000677693	1.31443
POPDC3	-0.437627	4.76475	-4.10767	6.62693e-05	0.000677693	1.31385
WFDC8	0.314817	2.89859	4.10755	6.63005e-05	0.000677701	1.31341
FRMD6	0.953357	14.4748	14.4988	6.32372e-05	0.000678069	12.5998
SPAG6	1.28784	6.40953	9.51961	6.59188e-05	0.000680387	7.90363
WDR35	0.281117	4.22925	4.106	6.6701e-05	0.000680811	1.30778
THRB	-0.399264	4.97179	-4.10366	6.73074e-05	0.000685477	1.29932
SLK	0.631325	10.7591	9.65653	6.74086e-05	0.000689772	8.52088
AKT1	-0.567969	10.0591	-8.66156	5.75162e-05	0.000692631	4.28422
ABLIM1	0.590208	12.7009	9.07029	6.54971e-05	0.000695284	5.96414
MAPK13	-0.292227	4.60073	-4.0981	6.87743e-05	0.000698354	1.27916
SEH1L	-0.690904	10.7755	-8.7123	5.90263e-05	0.000699291	4.48813
ZNF462	0.28945	5.64826	4.09515	6.95627e-05	0.000705863	1.2685
OR2H1	0.302197	2.65839	4.0942	6.98209e-05	0.00070816	1.26504
VAMP1	-1.27764	14.1984	-14.1528	5.97603e-05	0.000711983	11.215
SAP30	0.345598	4.85467	4.08832	7.14257e-05	0.00072345	1.2438
PRSS12	0.35356	3.30999	4.08795	7.15284e-05	0.000724161	1.24246
RBP4	-0.433044	4.47296	-4.08486	7.23861e-05	0.000731845	1.23132
P4HTM	-0.661192	10.8074	-8.83473	6.75178e-05	0.000736045	4.99559
FABP6	-0.902949	6.5124	-9.03048	7.09717e-05	0.000741484	5.80944
DOT1L	-0.306278	4.35929	-4.0808	7.35314e-05	0.000742078	1.21665
NACC2	0.738839	9.38395	9.59534	7.32503e-05	0.000743045	8.26459
PIH1D2	0.358223	3.16509	4.08009	7.37318e-05	0.000743426	1.2141
ABCB1	0.401994	3.76156	4.07878	7.41056e-05	0.000746519	1.20938
MYT1L	-0.87969	9.66125	-8.59168	6.33786e-05	0.000754683	4.01719
DYX1C1	0.356039	4.25515	4.07536	7.50922e-05	0.000756116	1.19702
PHKA1	0.331667	4.10205	4.07471	7.52807e-05	0.000757671	1.19468
RTN3	-1.6235	22.8315	-18.3313	5.79878e-05	0.000758269	12.5154
RAB3C	-0.444438	4.42943	-4.07381	7.55416e-05	0.000759954	1.19145
DNMT3B	0.292653	3.79981	4.07323	7.5711e-05	0.000761314	1.18935
GRIA1	-0.423173	5.52539	-4.07306	7.57588e-05	0.000761451	1.18876
BDKRB1	-0.349656	3.16744	-4.0719	7.61001e-05	0.000764191	1.18456
EID3	0.379731	3.67068	4.06899	7.69582e-05	0.000772112	1.17409
MTM1	0.329928	4.10231	4.06734	7.74483e-05	0.000776679	1.16816
ABCC9	0.421996	4.08615	4.06643	7.77205e-05	0.000779059	1.16488
AASS	0.822071	9.93431	8.6294	6.78759e-05	0.000782037	4.17229
LNX1	-0.422577	4.4231	-4.06438	7.83347e-05	0.000783476	1.15753
MXRA7	0.290012	4.8249	4.06438	7.8337e-05	0.000783476	1.1575
NR1H3	0.300485	4.88399	4.06305	7.87389e-05	0.000786436	1.15272
PML	0.312542	3.38668	4.06247	7.89154e-05	0.000787845	1.15063
SLC44A3	0.517597	4.43549	4.06124	7.92894e-05	0.000791176	1.14621
LDB2	-0.508682	6.19177	-4.06057	7.94927e-05	0.000792543	1.14382
GJC2	-0.350647	4.84889	-4.05667	8.06931e-05	0.000802346	1.12982
PTPRB	0.269022	4.10055	4.0569	8.06222e-05	0.000802346	1.13064
DEDD2	-0.310711	5.51053	-4.05607	8.08798e-05	0.000803495	1.12766
F2R	0.377885	3.62433	4.05593	8.09231e-05	0.000803566	1.12716
CAMK2B	-1.41958	23.9059	-18.1368	6.09105e-05	0.000804995	11.727
HECTD3	-0.281133	4.35277	-4.05478	8.12814e-05	0.000806406	1.12303
SRBD1	0.344947	4.39788	4.05461	8.13367e-05	0.000806595	1.1224
TCEAL3	-0.640567	14.3295	-9.38337	8.05019e-05	0.000808277	7.34417
ZDHHC22	-0.277256	5.40917	-4.05281	8.19011e-05	0.000811469	1.11594
SCNN1A	0.402509	3.1837	4.05225	8.20754e-05	0.000812835	1.11396
PNLIP	0.369468	2.51087	4.05197	8.21661e-05	0.00081301	1.11293
CLN5	0.376582	4.44495	4.05039	8.26658e-05	0.000817592	1.10726
BCL11A	-0.988771	9.40865	-8.56576	7.13793e-05	0.000821987	3.92602
PORCN	-0.690467	8.88852	-9.02571	8.01779e-05	0.000822054	5.80828
DARS2	0.327467	4.11612	4.04766	8.35376e-05	0.00082548	1.09747
SPATA6	0.321979	4.14419	4.04745	8.36028e-05	0.000825759	1.09674
MDFI	-0.416062	4.46239	-4.04614	8.40255e-05	0.000828286	1.09203
RGS4	-0.715425	5.19381	-4.04393	8.47417e-05	0.000834049	1.0841
FOXD4	-0.368058	3.89885	-4.04303	8.5034e-05	0.000836187	1.08089
NDUFB9	-0.264379	6.57177	-4.04122	8.56254e-05	0.00084163	1.07442
FARSA	-0.36625	4.16876	-4.03987	8.60703e-05	0.000845257	1.06958
SLC25A18	0.314761	6.36997	4.03963	8.61509e-05	0.000845303	1.0687
COL15A1	0.438844	2.88422	4.0395	8.61936e-05	0.00084535	1.06824
MTMR10	0.303603	4.61879	4.03763	8.68138e-05	0.000850683	1.06155
TUT1	-0.307712	4.34386	-4.03595	8.73722e-05	0.000855403	1.05556
CCDC121	0.328452	4.23276	4.03575	8.74391e-05	0.000855682	1.05485
KIF16B	0.311604	3.58624	4.0344	8.78931e-05	0.000858615	1.05001
C11orf63	0.726352	7.52753	9.14899	8.60045e-05	0.000859382	6.34206
CLIP3	-0.328822	6.2569	-4.03387	8.80704e-05	0.000859593	1.04813
PHACTR4	0.658378	8.88058	8.61566	7.91433e-05	0.000864061	4.13334
SCN3B	-1.24586	11.4513	-8.50589	7.50251e-05	0.000864347	3.69605
SLC35F3	-0.850554	7.04927	-10.3121	8.86234e-05	0.000864644	11.6712
FBXO32	0.927168	9.59403	9.48033	8.80408e-05	0.000864756	7.79249
GSDMD	0.430027	4.2413	4.02959	8.95259e-05	0.000872271	1.03283
MACROD2	-0.287454	4.24673	-4.02939	8.95966e-05	0.000872577	1.0321
FERMT2	0.291265	5.6701	4.02732	9.03079e-05	0.000878736	1.02471
TSNAXIP1	0.288249	4.27665	4.02503	9.11002e-05	0.000885285	1.01656
POFUT2	0.291393	4.6236	4.02446	9.13021e-05	0.000886861	1.01449
ZNF395	0.302246	5.25605	4.02426	9.13704e-05	0.000887137	1.0138
STAT3	0.606033	9.68337	8.79212	8.55962e-05	0.000887244	4.8522
HSP90AB1	-0.442057	6.44257	-4.02324	9.17276e-05	0.000889829	1.01016
GSTM3	0.349915	5.92337	4.02277	9.18918e-05	0.000890646	1.00849
SLCO2A1	0.388289	3.57271	4.02283	9.18701e-05	0.000890646	1.00871
C16orf58	-0.320118	5.47156	-4.02014	9.28205e-05	0.000899257	0.999101
CASC4	0.310776	5.48958	4.01977	9.29518e-05	0.000900137	0.997783
ABHD5	0.338659	4.28961	4.01851	9.33994e-05	0.000903948	0.9933
VEGFB	0.354766	5.25092	4.01844	9.34265e-05	0.000903948	0.993029
ZNF564	0.305395	4.22885	4.0146	9.48043e-05	0.000916085	0.979369
ABHD8	-0.397405	5.06891	-4.01405	9.50031e-05	0.000916735	0.977414
PGM2	0.263767	4.30021	4.014	9.50208e-05	0.000916735	0.97724
RAB27A	0.288202	3.32329	4.01398	9.50287e-05	0.000916735	0.977162
HLA-DOA	0.319446	3.84523	4.01307	9.53602e-05	0.000919462	0.973913
C2orf40	0.570497	3.97053	4.01143	9.5957e-05	0.000924023	0.968092
POLB	-0.302529	5.25957	-4.01034	9.63569e-05	0.000927066	0.964211
ETS1	0.344294	5.29032	4.00901	9.68471e-05	0.000930978	0.959477
ERP27	0.315572	2.77119	4.00888	9.68955e-05	0.000931041	0.959011
GINS3	0.330673	3.29277	4.00814	9.7171e-05	0.000933286	0.956362
MAST1	-0.549145	3.74442	-4.0077	9.73324e-05	0.000934433	0.954814
DLGAP2	-0.406166	4.78783	-4.00623	9.78793e-05	0.000938821	0.949587
DCTPP1	-0.300466	5.32035	-4.00481	9.84098e-05	0.000943151	0.944543
MIF	-0.458888	5.99546	-4.00455	9.85072e-05	0.000943678	0.943621
COL8A2	0.410172	3.92435	4.0035	9.89038e-05	0.000946257	0.939872
MFGE8	0.268383	5.98597	4.00317	9.90295e-05	0.000947052	0.938687
IARS	-0.30556	5.60597	-4.00276	9.91826e-05	0.000947702	0.937247
DISP1	0.301363	4.46175	4.00158	9.96274e-05	0.000949915	0.933073
HSPB3	-0.530489	4.1636	-4.00181	9.95412e-05	0.000949915	0.93388
SEC14L4	0.283284	2.57323	4.00171	9.958e-05	0.000949915	0.933517
SLC5A12	0.33366	2.87821	4.00164	9.96076e-05	0.000949915	0.933258
MFAP3L	0.855887	9.53093	9.64359	9.9174e-05	0.000950275	8.55712
NOTCH2	0.846724	8.38191	10.158	9.98059e-05	0.000951557	10.9665
ATP1A3	-0.434492	4.24008	-3.99879	0.000100692	0.000958839	0.923153
ATP1B1	-0.274719	7.99088	-3.99849	0.000100807	0.00095922	0.922094
LIPH	-0.282489	3.98039	-3.99836	0.000100856	0.00095922	0.921637
BMPER	-0.430214	3.16875	-3.99637	0.000101623	0.000966044	0.914577
FAR2	-0.480135	4.04833	-3.99565	0.000101904	0.000967071	0.911994
ADHFE1	0.313694	5.29349	3.99504	0.000102141	0.000968492	0.909831
HOXA4	-0.367991	2.73877	-3.99391	0.000102579	0.000971682	0.905838
SAV1	0.288164	5.15662	3.99384	0.000102608	0.000971682	0.905573
STK16	-0.266727	3.88069	-3.99251	0.000103125	0.000974505	0.900887
PLEKHG1	0.395149	4.49217	3.99184	0.000103392	0.000976609	0.89848
G3BP1	0.299283	5.77017	3.99149	0.000103528	0.000977065	0.897254
CHIC2	0.331711	4.62706	3.98976	0.000104209	0.00098225	0.891134
S100PBP	0.3094	4.60929	3.98915	0.000104452	0.000984123	0.888963
NEK9	0.363017	3.93576	3.98858	0.00010468	0.000985849	0.886934
GMPR2	-0.296249	4.35896	-3.98718	0.000105237	0.000989278	0.881982
CYP4F3	0.579592	3.35016	3.98596	0.000105724	0.000992748	0.877675
FDX1L	-0.285285	4.81346	-3.98465	0.000106252	0.000996266	0.87303
RBM43	0.311352	3.56239	3.98432	0.000106387	0.000996865	0.871853
PRSS3	-0.369872	4.2133	-3.98299	0.000106925	0.00100149	0.867146
RAP1GAP	-0.27264	6.2254	-3.98193	0.000107354	0.00100476	0.86341
QKI	0.695544	11.744	8.577	9.6482e-05	0.00100705	4.00181
NFE2L3	0.3122	2.99456	3.98075	0.000107838	0.00100834	0.859221
RNF39	0.333341	3.28478	3.98045	0.000107961	0.00100907	0.858155
MAP4	0.312893	4.70729	3.97932	0.000108425	0.00101256	0.854156
FAM69B	-0.325567	4.45156	-3.97811	0.000108924	0.00101679	0.849874
DDX60	0.312184	3.56211	3.97638	0.000109638	0.00102303	0.843783
RPP40	-0.292036	4.88629	-3.97575	0.0001099	0.00102504	0.841559
MCM3	0.281655	5.08015	3.97464	0.000110365	0.00102723	0.837622
SLC6A20	0.507279	3.39509	3.97241	0.000111301	0.00103508	0.829748
TANC1	0.370795	4.17265	3.9715	0.000111686	0.00103779	0.826531
PLCD4	-0.420901	3.58765	-3.96932	0.000112613	0.00104553	0.818823
GEN1	0.299171	3.30505	3.96899	0.000112751	0.00104594	0.817688
PTPRT	-1.2815	9.20454	-9.16686	0.000112274	0.00105405	6.47089
ADRB1	-0.370102	3.59415	-3.96637	0.000113876	0.00105462	0.808427
IL15	0.331724	2.71454	3.9644	0.000114728	0.00106075	0.80148
DHX57	-0.305642	3.30776	-3.96373	0.00011502	0.001063	0.799119
VDAC2	-0.265285	5.91694	-3.9628	0.000115425	0.00106631	0.795835
CPNE6	-0.405412	6.08215	-3.96205	0.000115751	0.00106799	0.793208
FKBP8	-0.393673	4.06294	-3.96219	0.000115693	0.00106799	0.79368
NT5DC2	0.338056	3.45648	3.96207	0.000115742	0.00106799	0.793281
HEMGN	0.269323	2.56502	3.96187	0.000115831	0.00106829	0.792564
ITPRIP	1.00117	7.96413	8.73456	0.00011017	0.00107172	4.65305
DDA1	-0.347641	5.2517	-3.95954	0.000116854	0.00107638	0.784373
NID2	0.458226	3.04059	3.95936	0.000116935	0.00107668	0.783729
ADCY1	-0.428915	4.76061	-3.95867	0.000117241	0.00107906	0.781287
TCEA3	0.409257	4.14184	3.95832	0.000117395	0.00108003	0.780066
NTRK2	0.275878	7.35311	3.95668	0.000118123	0.00108493	0.774304
UTRN	0.300559	4.76025	3.95532	0.000118734	0.00108964	0.769502
ENTPD2	0.334213	2.87507	3.95313	0.00011972	0.00109688	0.761793
CERCAM	-0.46072	4.55351	-3.95278	0.000119875	0.00109786	0.760585
HAPLN4	-0.511651	3.86182	-3.9519	0.000120278	0.00110109	0.757458
RAP1B	0.293158	6.01477	3.95123	0.000120583	0.00110343	0.755102
LPCAT2	0.376584	4.57096	3.95012	0.000121088	0.00110714	0.751208
SLC4A4	0.862455	11.0755	8.34756	0.000102424	0.00110926	3.11023
AKT3	-0.273152	5.58724	-3.94812	0.000122003	0.00111413	0.744197
SPATA13	0.415339	4.22144	3.94798	0.000122071	0.0011143	0.743677
GREM2	-0.351951	3.84382	-3.94765	0.000122219	0.00111474	0.742542
PIGW	-0.267925	3.45962	-3.94667	0.000122671	0.00111749	0.739103
SOCS2	0.29558	3.83879	3.9467	0.000122659	0.00111749	0.739196
LILRB2	0.333097	3.86858	3.94606	0.000122958	0.00111918	0.736933
ARFIP1	0.728937	9.67588	10.1878	0.000122949	0.00111947	11.1811
ACY3	0.298074	3.3227	3.94521	0.000123351	0.0011223	0.733955
ITGB1	0.289852	5.05749	3.94447	0.000123695	0.00112452	0.731359
KLK7	-0.485299	4.49914	-3.94334	0.000124224	0.00112794	0.727386
MOAP1	-0.37479	6.14734	-3.94308	0.000124344	0.00112836	0.726486
ATP11C	1.63523	11.304	14.4199	0.000109435	0.00113072	12.6592
TMEM38B	0.295023	4.51983	3.94213	0.000124792	0.00113165	0.72314
FAM173B	0.291131	4.81395	3.94133	0.000125166	0.00113419	0.720347
CYR61	0.517502	4.96797	3.93855	0.000126485	0.00114534	0.710587
ARFIP2	-0.263558	3.91308	-3.93631	0.000127557	0.00115397	0.702725
PDZD4	-0.281304	5.92898	-3.93554	0.000127923	0.00115634	0.700055
SERPINB3	0.285644	2.13046	3.93514	0.000128117	0.00115763	0.698645
ZBTB33	0.297587	5.39881	3.93404	0.000128651	0.00116151	0.694773
RAB26	-0.299013	4.5271	-3.93297	0.00012917	0.00116572	0.69102
TFR2	-0.331433	3.41313	-3.93282	0.000129244	0.00116591	0.690491
CD58	0.789298	7.03843	8.44192	0.000114926	0.00117226	3.48887
ERMAP	0.493446	4.00396	3.93032	0.000130462	0.0011731	0.681754
PPFIA4	-0.400325	6.02506	-3.93032	0.000130461	0.0011731	0.681761
MAP1LC3A	-0.714344	9.38856	-11.3708	0.000130994	0.00117694	17.2128
GYG2	0.404954	5.35867	3.92887	0.000131178	0.00117811	0.676659
NDFIP2	-0.296592	5.88575	-3.92734	0.000131932	0.00118324	0.671321
FOXC1	0.386886	4.91203	3.92695	0.000132125	0.00118424	0.669954
C5	0.32827	4.55998	3.92614	0.000132529	0.00118613	0.667115
KIF3C	-0.30947	5.77551	-3.9261	0.000132546	0.00118613	0.666993
RRM2	0.281597	2.8342	3.92556	0.000132816	0.00118804	0.665099
IDH3G	-0.834214	9.18078	-8.30178	0.000112616	0.0011929	2.94297
IL16	0.357126	3.34137	3.92128	0.000134969	0.00120487	0.65013
NBR1	0.682222	8.6759	8.93027	0.000131917	0.00120649	5.49419
OMA1	0.678323	9.54235	8.93975	0.000132419	0.00120923	5.53487
SCO2	-0.428648	4.4619	-3.9196	0.000135822	0.00121159	0.644266
HLA-DMA	0.438774	5.41936	3.91825	0.000136511	0.00121669	0.639549
DTNB	-0.301872	4.65596	-3.91744	0.000136927	0.00121942	0.636718
MAF	0.324973	4.23541	3.91535	0.000138006	0.00122854	0.62941
COPG2	-0.298639	4.45759	-3.91511	0.000138129	0.00122915	0.62858
AMOT	0.33961	4.86746	3.91492	0.000138227	0.00122953	0.62792
FBXO44	-0.264301	3.77019	-3.91408	0.000138662	0.00123241	0.624996
CHRNG	0.326536	3.16889	3.91338	0.000139027	0.00123448	0.62255
LAMA3	0.290263	3.66649	3.91332	0.000139061	0.00123448	0.62232
SLC24A2	-0.3386	5.32649	-3.91256	0.000139457	0.00123701	0.619677
PDZD7	-0.431367	3.43412	-3.91119	0.000140174	0.00124189	0.6149
STAM2	0.277061	4.07523	3.91052	0.000140528	0.00124452	0.612556
FAM26D	0.334596	2.97335	3.9098	0.000140907	0.00124689	0.610049
CAST	1.53782	19.2156	18.4704	0.000115459	0.00124925	13.2877
ASGR1	-0.389544	4.19422	-3.9088	0.000141431	0.00125053	0.606591
CNPY4	0.264739	4.18741	3.90693	0.000142426	0.00125783	0.600066
SPATS2	-0.660914	8.65729	-9.04606	0.00014088	0.00126197	5.99933
CYP4Z1	-0.296922	3.24558	-3.90539	0.00014325	0.00126461	0.594699
RBBP6	0.536447	8.19081	8.37499	0.000127618	0.00127206	3.23913
GEMIN7	-0.286359	4.30441	-3.90317	0.000144447	0.00127315	0.586957
DHRS11	-0.381355	4.33834	-3.90298	0.000144546	0.00127353	0.586316
MPP3	-0.293762	4.31902	-3.90247	0.000144825	0.00127548	0.584523
SS18	0.268736	4.54584	3.90208	0.000145037	0.00127684	0.583164
CDK10	-0.297077	5.08317	-3.9017	0.000145242	0.00127814	0.581845
MS4A14	0.465252	3.64627	3.90074	0.000145764	0.00128122	0.578506
BARD1	0.387919	3.91526	3.90045	0.000145921	0.00128209	0.577505
H2AFJ	0.286781	4.30599	3.89858	0.000146945	0.00128905	0.570999
ID3	0.529496	3.80015	3.8986	0.000146937	0.00128905	0.571049
BASP1	-0.300021	7.97376	-3.89773	0.000147417	0.00129167	0.568015
MRPL55	-0.320634	4.30908	-3.89724	0.000147686	0.00129351	0.56632
CA5A	0.359265	2.8534	3.89655	0.000148066	0.00129633	0.563929
ATP6V1H	-0.325885	5.55429	-3.89523	0.000148797	0.00130171	0.559343
SEPSECS	0.592906	7.51207	8.46032	0.000135378	0.0013022	3.58097
SEC31B	-0.32631	4.2586	-3.89459	0.000149155	0.00130433	0.557109
GTF3C6	0.3457	5.00215	3.89425	0.000149342	0.00130455	0.555945
TAGLN	0.41844	4.36109	3.8943	0.000149318	0.00130455	0.55609
ARFGAP3	0.693193	10.6834	9.33886	0.000148833	0.0013071	7.29142
RIMS2	-0.328187	5.09256	-3.89224	0.000150466	0.00131286	0.548966
SVIL	0.33686	4.29155	3.89221	0.000150484	0.00131286	0.548856
PARP9	0.878259	9.06401	8.66224	0.000143615	0.00131518	4.39924
ELOVL4	-0.438761	5.2764	-3.89008	0.00015169	0.00132177	0.541432
KCNN3	0.348733	5.10952	3.88977	0.000151862	0.00132177	0.540377
MRPS9	-0.289527	4.5517	-3.88986	0.000151814	0.00132177	0.540668
PELI3	-0.269556	4.13965	-3.8899	0.000151791	0.00132177	0.54081
SLC38A11	0.34342	4.28867	3.88998	0.000151745	0.00132177	0.541092
OGDH	0.680634	7.78492	8.87964	0.000148791	0.00132516	5.30457
CD99	0.373476	5.90724	3.88838	0.000152653	0.00132763	0.53554
P2RY1	0.520347	5.19532	3.88847	0.000152604	0.00132763	0.535843
MYH11	0.487299	4.13961	3.88807	0.00015283	0.00132864	0.534464
WFDC3	0.283627	3.26918	3.88478	0.000154714	0.00134293	0.523066
MYD88	0.303553	3.78219	3.8846	0.000154823	0.00134301	0.522415
NRXN3	-1.66516	14.7582	-13.4608	0.000139789	0.00134609	8.38643
CALCRL	0.354877	3.93194	3.88367	0.000155358	0.00134641	0.519205
LIN9	0.312557	3.13852	3.88344	0.000155489	0.00134686	0.51842
AMMECR1	0.606348	7.35235	8.29343	0.000134336	0.00134745	2.92859
ARID4A	0.288283	4.90637	3.88245	0.000156063	0.0013499	0.514993
FGL2	0.385657	4.55125	3.8793	0.000157906	0.00136223	0.50407
PI4KA	-0.367904	5.37122	-3.87928	0.000157917	0.00136223	0.504006
SPR	0.426354	4.68444	3.8783	0.000158498	0.00136672	0.500592
PCDH1	-0.296119	4.48558	-3.87752	0.000158957	0.00137015	0.4979
GKAP1	0.27558	4.83659	3.87561	0.00016009	0.00137884	0.491296
KCTD12	0.660378	11.8629	8.25041	0.000137255	0.00138652	2.76533
DEDD	-0.309911	3.65558	-3.87384	0.000161149	0.00138689	0.485164
SYT1	-0.586711	6.08963	-3.87339	0.000161422	0.0013887	0.483594
PFDN1	-0.275687	4.97354	-3.87307	0.000161615	0.00138982	0.482483
DISP2	-0.270149	4.95722	-3.87007	0.000163427	0.00140432	0.472113
KCNJ6	-0.390002	5.30629	-3.86952	0.000163761	0.00140666	0.470212
EPB41L5	0.270965	4.32337	3.86924	0.000163933	0.00140695	0.469237
SH2B3	0.304069	4.36348	3.86915	0.000163985	0.00140695	0.468942
MON1A	-0.301661	4.12213	-3.86879	0.000164203	0.00140822	0.467706
SPATA5	0.296862	3.24474	3.86834	0.000164482	0.00140959	0.466127
INTU	0.976918	9.34416	8.50038	0.000153454	0.0014128	3.75701
C11orf52	0.331881	3.20613	3.86734	0.000165096	0.0014143	0.462667
SCMH1	0.640481	8.08951	9.00697	0.00016333	0.00141708	5.86415
MED7	0.269294	4.24004	3.86622	0.000165783	0.00141964	0.458806
IFI16	0.401313	4.52447	3.86598	0.000165931	0.00142036	0.457974
SRPX	0.451202	4.07216	3.86515	0.000166442	0.00142419	0.455114
MCC	0.349328	4.82368	3.8646	0.000166784	0.00142657	0.453207
DPYD	0.362109	3.48764	3.86414	0.00016707	0.00142847	0.451612
MAD2L1BP	-0.314856	4.29822	-3.86379	0.000167287	0.00142941	0.450409
PTDSS1	-0.284243	5.37058	-3.86364	0.000167378	0.00142941	0.449899
FOXF2	0.358384	4.57284	3.86324	0.000167626	0.00142992	0.448527
SALL3	0.391879	4.51674	3.86333	0.000167571	0.00142992	0.44883
C6	0.3385	2.95258	3.86299	0.000167785	0.00143019	0.447642
HPS3	0.365378	4.14418	3.86303	0.000167761	0.00143019	0.447776
IFT57	0.281138	3.92719	3.86124	0.000168878	0.0014384	0.441606
TJP2	1.38577	14.3124	13.5537	0.000159324	0.00145944	8.78562
GIMAP8	0.344357	4.69495	3.85442	0.000173205	0.0014686	0.418092
ZNF460	0.554443	8.00644	8.16956	0.00014563	0.00146907	2.4626
ACSBG1	0.318265	5.89464	3.85275	0.000174282	0.0014754	0.412327
DTX3L	0.457822	5.09881	3.84626	0.000178523	0.00150558	0.389982
CYP7B1	0.409906	4.50628	3.8459	0.000178762	0.00150702	0.388741
SNRPB	-0.287322	4.43192	-3.84544	0.000179064	0.00150843	0.38717
KCND3	-0.266641	3.71526	-3.84384	0.000180128	0.00151625	0.381667
AKAP12	-0.295495	4.60574	-3.84357	0.000180305	0.00151716	0.380756
RFX4	1.58729	13.6091	17.7631	0.000180884	0.00152034	28.4347
DLK2	-0.688124	7.93916	-8.20131	0.000155494	0.00152047	2.59036
TBCEL	0.411732	3.87122	3.84166	0.000181585	0.00152505	0.374181
SKIL	0.793297	8.15255	8.47182	0.000170005	0.00152529	3.65818
ADAM19	-0.281705	4.06157	-3.84117	0.000181914	0.00152625	0.3725
CFLAR	0.295257	5.61888	3.84114	0.000181933	0.00152625	0.372401
EDF1	-0.602752	13.4816	-8.71582	0.000177451	0.00153147	4.65592
RNF113A	-0.266934	5.39093	-3.83925	0.000183214	0.00153527	0.36588
ADCYAP1	-0.557172	3.97421	-3.83875	0.000183551	0.00153693	0.364176
CAT	0.731799	10.5689	8.37723	0.000168307	0.00153708	3.28222
OPLAH	0.460958	3.93455	3.83823	0.000183901	0.00153896	0.362405
FABP3	-0.421481	4.76364	-3.83785	0.000184163	0.00154032	0.36108
VPS16	-0.59998	10.0631	-8.23864	0.000162079	0.00154397	2.73823
SLC27A6	0.555431	2.99487	3.83687	0.000184833	0.00154418	0.357709
KCNN2	-0.33569	5.85452	-3.83568	0.000185644	0.00154864	0.35364
OLFML1	0.365716	2.80884	3.83471	0.000186312	0.00155304	0.350304
MUC1	0.737357	7.27793	8.15921	0.000158226	0.00155596	2.43161
FAM179A	0.342203	4.17061	3.83266	0.000187729	0.00156251	0.343266
AZIN1	0.298299	5.0389	3.83012	0.000189498	0.00157371	0.33455
HES1	0.33147	4.02256	3.82979	0.000189727	0.00157503	0.333429
C1orf87	1.08218	6.75317	8.2169	0.000165903	0.00157773	2.65726
FNTA	0.269436	4.93543	3.82843	0.000190686	0.00158181	0.328746
GNB5	-0.352427	3.54806	-3.82754	0.000191311	0.0015864	0.325709
NTN1	0.281618	3.81042	3.82725	0.000191512	0.00158748	0.32473
HPCA	-0.584144	5.54056	-3.82672	0.000191888	0.00158968	0.322908
SLC9A9	0.364807	4.17849	3.82668	0.00019192	0.00158968	0.322754
PBX3	0.323697	4.14693	3.82626	0.000192217	0.00159099	0.321322
LRAT	0.449752	3.8014	3.82558	0.000192696	0.00159314	0.319009
ABHD3	0.365635	3.82344	3.82522	0.000192953	0.00159365	0.317767
ZFAND6	0.299858	4.85367	3.82536	0.000192851	0.00159365	0.318259
YES1	0.309393	5.12064	3.82479	0.000193261	0.00159485	0.316289
SYNE2	1.10985	10.3026	14.4089	0.000161767	0.00159779	12.958
PRY	0.301515	3.21454	3.8237	0.000194041	0.00159891	0.312549
IRF2	0.279554	4.0763	3.82299	0.00019455	0.00160134	0.310114
ZFHX4	0.396071	3.21693	3.82134	0.000195736	0.00160973	0.304471
TUBA4A	-0.439911	7.01289	-3.82111	0.000195903	0.00161009	0.30368
OLFML3	0.451094	3.98384	3.82095	0.000196016	0.00161043	0.303142
TUBA1B	-0.263097	8.22028	-3.82007	0.000196655	0.00161508	0.300119
LMO1	-0.332011	3.66388	-3.81614	0.00019952	0.00163499	0.28669
LGI3	-0.315664	4.78061	-3.81305	0.000201797	0.00165183	0.276151
FHL2	-0.452362	4.60224	-3.8094	0.000204529	0.00167173	0.263669
DLG3	-0.351001	3.75325	-3.80871	0.000205046	0.00167412	0.261323
MAP1S	-0.319116	4.48662	-3.80876	0.000205012	0.00167412	0.261477
CENPI	0.278618	2.9082	3.80804	0.000205553	0.00167641	0.259032
MCOLN1	-0.31026	4.64484	-3.8076	0.00020589	0.00167854	0.257511
LRRC16A	0.286194	4.35349	3.80499	0.000207872	0.00169285	0.248615
CRMP1	-0.272617	5.62298	-3.80345	0.000209052	0.00170085	0.243363
SORCS1	-0.723316	9.1073	-8.0948	0.000176748	0.00170183	2.19874
NPR1	-0.275766	4.1814	-3.80205	0.000210127	0.00170808	0.238603
WIPI1	0.264392	4.84234	3.8012	0.000210783	0.00171279	0.235709
CTSO	0.376352	4.46603	3.80023	0.00021154	0.00171832	0.232381
MAP3K10	-0.322465	4.7219	-3.79937	0.000212202	0.00172307	0.229479
LCE1E	0.26896	3.79572	3.79901	0.000212486	0.00172412	0.228237
ADD3	2.00012	27.1085	21.4877	0.000204152	0.00173311	27.26
CACNB1	-0.740272	8.50462	-8.08838	0.0001815	0.00173536	2.17723
KHDRBS3	-0.619405	11.9109	-8.2711	0.000194715	0.00173537	2.88667
CYB561	-0.265634	4.29703	-3.79705	0.000214018	0.00173591	0.221572
KHK	-0.663578	7.31182	-8.33435	0.000198324	0.00173703	3.13661
TMEM163	-0.305425	4.71755	-3.79559	0.000215169	0.00174433	0.216593
THYN1	-0.291843	4.75002	-3.79453	0.000216009	0.00174888	0.212976
CDH22	-0.300858	4.01428	-3.79386	0.00021654	0.00175191	0.210697
UBA7	0.314797	4.73229	3.79357	0.000216769	0.00175248	0.209719
PCSK1N	-0.424664	5.28775	-3.79339	0.000216911	0.001753	0.20911
PPP2R2B	-0.28994	5.81064	-3.79317	0.000217084	0.00175375	0.208372
PDLIM1	0.578629	4.20217	3.79241	0.000217689	0.00175801	0.205788
P2RY13	0.504524	3.65729	3.79128	0.000218593	0.00176403	0.201943
CSTF1	-0.275123	3.26579	-3.78911	0.000220336	0.00177488	0.194573
SLIT1	-0.327855	3.977	-3.78839	0.000220923	0.00177897	0.192102
CLSTN3	-0.38564	4.30319	-3.78811	0.000221144	0.0017801	0.191174
IMPDH1	-0.321297	4.83717	-3.78724	0.000221853	0.00178516	0.188206
PRDM9	0.301754	3.15501	3.78659	0.000222379	0.00178875	0.186006
ZNF280D	1.14109	13.5292	13.6347	0.000185931	0.00179292	9.40328
DBNDD1	-0.774661	9.15238	-8.27525	0.000205764	0.00179944	2.91041
DYNLT3	-0.270462	6.07183	-3.78312	0.000225221	0.00180726	0.174225
KLF4	1.22539	8.21391	10.2229	0.000226255	0.00181415	11.587
CYP4X1	-0.978083	9.24342	-9.4888	0.000226848	0.00182002	8.09289
CA3	0.290481	3.07055	3.78016	0.000227672	0.00182146	0.164184
CASP7	0.403007	4.16103	3.77941	0.000228305	0.00182455	0.161611
LMX1A	0.328189	2.63495	3.77861	0.000228972	0.00182726	0.158904
PRKACA	-0.308012	3.85527	-3.77675	0.000230529	0.00183706	0.152615
SOX2	0.757053	10.7347	8.51828	0.000221163	0.00183764	3.88832
CTDSP1	0.344273	4.04743	3.77505	0.000231964	0.00184717	0.14686
ZNF704	0.309183	3.86516	3.77479	0.000232188	0.0018473	0.145965
TSGA10	0.3534	4.14656	3.77437	0.000232545	0.00184915	0.144541
MECR	-0.824672	7.01312	-8.14796	0.000206246	0.00185447	2.41859
CACNA2D1	-0.332959	5.27273	-3.76904	0.000237118	0.00187748	0.126477
ARHGEF5	0.377594	3.41812	3.76528	0.000240391	0.00189799	0.113767
FAM89A	1.45908	15.1885	15.3867	0.000240223	0.00190064	16.9169
CLCC1	0.272191	4.06985	3.76382	0.000241674	0.00190744	0.10883
ARL11	0.319104	3.00785	3.76302	0.000242378	0.00191165	0.106131
PAX6	0.332343	5.00557	3.7624	0.000242928	0.0019153	0.104032
PPCDC	-0.291831	4.70465	-3.76169	0.000243552	0.00191955	0.101652
HS3ST2	-0.522235	4.11975	-3.75998	0.000245081	0.00193091	0.0958511
CDK5R2	-0.302264	4.70291	-3.75943	0.000245567	0.00193406	0.0940118
PIK3AP1	0.441085	4.27079	3.7583	0.000246585	0.00194139	0.0901781
KLK5	-0.354417	3.33577	-3.75774	0.000247081	0.00194392	0.0883132
PECAM1	0.371384	4.83167	3.75684	0.000247895	0.00194826	0.0852661
MRPL41	-0.331463	5.13714	-3.75627	0.000248408	0.00195023	0.0833474
TMEM222	-0.289139	4.42316	-3.75634	0.000248348	0.00195023	0.0835736
EYA1	1.10436	7.67302	9.59393	0.000248333	0.00195166	8.60919
CALD1	0.701193	9.77274	9.22301	0.000247767	0.00195294	6.9177
SLC25A23	-0.335096	6.03757	-3.75525	0.000249334	0.0019568	0.0799005
SLC6A14	0.308424	2.83212	3.75479	0.000249751	0.0019587	0.0783496
GFER	-0.288603	3.85119	-3.75413	0.000250349	0.0019627	0.0761325
ABHD14A	-0.38932	4.83209	-3.75009	0.000254054	0.00198755	0.0625146
UBTD2	0.292721	4.54897	3.74995	0.000254192	0.00198793	0.0620103
RAB31	0.316014	6.62718	3.74939	0.000254703	0.00199123	0.0601486
C9orf3	0.28831	4.21094	3.74727	0.000256672	0.00200451	0.0530135
ORAI3	0.283666	3.84859	3.74702	0.00025691	0.00200566	0.0521531
GSN	0.311628	3.74805	3.74665	0.000257258	0.00200738	0.0508982
ANG	0.395087	4.23351	3.7442	0.000259556	0.00202332	0.042657
ZNF471	0.33291	4.11831	3.74382	0.000259909	0.00202482	0.0413962
NUDT10	-0.356979	4.79725	-3.7429	0.000260778	0.00202946	0.0383026
SLC24A4	0.937488	9.46099	7.96282	0.000219542	0.00203965	1.72524
GRM7	-0.653239	7.66491	-8.06683	0.000232208	0.00204196	2.12357
PPIH	-0.28573	4.43553	-3.74058	0.000262993	0.00204455	0.0304662
FAT4	0.362143	4.21374	3.73979	0.000263748	0.00204899	0.0278095
TNNT1	-0.409146	4.43131	-3.73947	0.00026405	0.00205063	0.026748
VCAM1	2.23317	12.761	15.7547	0.000241035	0.00206564	19.8607
ZNF268	0.595883	7.1442	8.20646	0.000245656	0.00206581	2.66781
PCK2	-0.267875	3.61051	-3.73698	0.00026645	0.0020671	0.0183651
PTPRZ1	0.31473	6.48951	3.7368	0.000266622	0.00206771	0.0177663
ANAPC2	-0.293646	4.11559	-3.73605	0.000267345	0.00207043	0.0152595
ELN	0.27461	3.8489	3.73628	0.000267126	0.00207043	0.016018
GBP5	0.376504	2.74282	3.73544	0.000267934	0.00207428	0.0132177
CAMKV	-0.356725	6.46734	-3.73328	0.000270044	0.00208693	0.0059523
KRT79	-0.288019	3.56567	-3.7311	0.000272182	0.00210094	-0.0013545
GMCL1	0.283713	4.61935	3.73076	0.000272524	0.00210251	-0.00251911
TROVE2	1.03143	16.2383	13.8148	0.000250623	0.00210311	10.1622
CAMK2N2	-0.271159	5.41011	-3.73046	0.00027282	0.00210333	-0.0035239
SERPINI1	-1.21059	11.8099	-8.00706	0.000237337	0.002107	1.89993
DDR2	1.05679	9.23126	9.84161	0.000274856	0.00211725	9.81532
ZMYND12	0.319136	4.42106	3.72735	0.000275908	0.00212346	-0.0139499
SNX5	0.570741	8.29938	7.93002	0.000230664	0.00212875	1.60806
SIDT1	-0.354678	3.98921	-3.72512	0.000278138	0.00213462	-0.0214061
NGEF	-0.469846	4.26814	-3.72436	0.000278913	0.00213846	-0.0239841
ANXA6	-0.346711	4.32088	-3.72405	0.000279226	0.00214012	-0.0250224
TAOK2	-0.293743	4.98905	-3.72274	0.000280543	0.00214874	-0.0293827
STRN4	-0.287405	4.50051	-3.72265	0.000280643	0.00214877	-0.0297125
RTN4RL1	-0.422311	4.27969	-3.72211	0.000281187	0.00215219	-0.0315054
CSMD1	-0.33235	3.62964	-3.72084	0.000282486	0.00216139	-0.0357751
ZAK	1.37648	13.9366	17.559	0.000284141	0.00217192	27.6736
ZNF580	-0.665474	9.60295	-7.94335	0.00024276	0.00218041	1.66333
TCTEX1D1	0.365604	4.08776	3.71685	0.000286588	0.00218902	-0.0491259
LIPF	0.285193	3.2497	3.71596	0.000287512	0.00219457	-0.0521051
GPR4	0.415022	3.74148	3.71537	0.000288119	0.00219694	-0.0540584
NLRP7	-0.329221	3.51064	-3.71546	0.000288028	0.00219694	-0.0537674
IFI44L	0.534453	4.89518	3.71478	0.000288731	0.00220086	-0.0560247
RGS6	-0.338338	4.40156	-3.71304	0.000290559	0.00221176	-0.0618677
ASB3	0.65936	10.3455	8.16773	0.000270102	0.00221985	2.53147
PTPN21	0.294473	3.35009	3.71174	0.000291918	0.00222135	-0.0661884
LRRC1	0.414575	5.30303	3.71153	0.00029214	0.00222228	-0.066894
DYNC2LI1	0.306332	3.66678	3.71018	0.000293566	0.00223236	-0.0714011
C1orf162	0.420345	5.53384	3.7097	0.000294076	0.00223472	-0.0730093
COL4A2	-0.340147	4.62541	-3.70911	0.0002947	0.00223793	-0.0749706
SYT6	0.300986	4.0993	3.70917	0.000294644	0.00223793	-0.0747966
CALN1	-0.655544	10.0351	-7.97905	0.000258073	0.00223996	1.8043
TSPAN13	-0.958019	11.3538	-7.94701	0.000257564	0.00225113	1.68373
RBPJ	0.269911	6.20554	3.70575	0.000298293	0.00226213	-0.0861911
DNAJC21	0.264258	4.56837	3.70485	0.000299271	0.00226878	-0.0892209
ZNF607	-0.280024	3.07845	-3.70412	0.000300059	0.00227243	-0.0916558
TMCO5A	-0.32733	3.49426	-3.70327	0.000300978	0.00227862	-0.0944862
KCNQ2	-1.06247	14.3811	-13.7188	0.000287222	0.00228177	9.67054
TP53BP2	0.365388	5.49603	3.70248	0.000301833	0.00228354	-0.0971124
CRELD1	-0.28253	5.01934	-3.70223	0.000302107	0.00228483	-0.0979517
ABCF2	-0.294124	3.89536	-3.70211	0.000302233	0.00228501	-0.0983384
DYRK3	0.267369	3.19497	3.70145	0.000302954	0.00228891	-0.100543
DPF1	-0.296764	4.15424	-3.70099	0.000303452	0.00229189	-0.102064
OPN5	0.281202	3.01305	3.69947	0.000305118	0.00230135	-0.107132
CPNE7	-1.07959	11.8822	-14.6198	0.0002744	0.00231895	14.1889
TCTN1	0.280519	4.78449	3.69644	0.000308474	0.00232093	-0.117257
DNAL1	0.656295	8.96111	7.89789	0.000261911	0.00232559	1.50217
FZD7	0.998749	8.87316	8.17606	0.000288663	0.00232883	2.57405
KCNJ4	-0.356881	4.70286	-3.69521	0.000309833	0.00232981	-0.121323
NEU4	-0.342267	4.40164	-3.69425	0.000310904	0.00233708	-0.124518
PFKFB2	1.17489	13.8901	13.2373	0.000270012	0.00235164	7.76382
GPAM	0.82005	10.779	8.11419	0.000288507	0.00235219	2.33425
RCSD1	0.351714	3.76508	3.69085	0.00031473	0.00236345	-0.135838
MAP2	-0.296924	6.69829	-3.69009	0.000315598	0.00236757	-0.138384
LZTS1	-0.328512	4.07764	-3.6896	0.000316149	0.0023709	-0.139999
SLC43A2	-0.267084	3.79911	-3.68882	0.000317036	0.0023763	-0.142592
CYP2A7	0.272185	2.90406	3.68865	0.000317235	0.00237665	-0.143172
NCDN	-1.28259	17.1664	-14.3215	0.000306916	0.00238434	12.4109
STT3A	0.283867	4.4944	3.68749	0.000318554	0.00238493	-0.147013
PPP1CA	-0.356292	4.30203	-3.68655	0.000319636	0.00239142	-0.150148
CALHM2	-0.294302	4.73803	-3.68554	0.000320791	0.00239604	-0.153488
STK17B	0.320387	2.99595	3.68483	0.000321618	0.0024006	-0.155869
BGN	0.46205	5.91977	3.68462	0.000321852	0.00240155	-0.156542
DGKZ	-0.304226	3.65463	-3.68409	0.000322471	0.00240447	-0.15832
TMEM130	-0.377211	6.36614	-3.68403	0.000322543	0.00240447	-0.158527
IGFBP7	0.362425	5.7167	3.68359	0.000323043	0.0024072	-0.159958
AP2M1	-0.979897	11.1254	-8.54087	0.000316226	0.00241034	4.05268
SLC39A6	0.274964	4.7592	3.6825	0.00032432	0.0024143	-0.163609
SYN2	-0.810233	10.319	-8.03514	0.000293713	0.00241588	2.03362
LAMA4	0.776883	8.46017	8.72866	0.000321654	0.00242342	4.8407
ATP8A2	-0.323542	4.90261	-3.6808	0.000326301	0.0024258	-0.169243
HAS1	-0.309624	3.40026	-3.68088	0.0003262	0.0024258	-0.168957
PCDHGA1	0.319884	3.74874	3.68055	0.000326594	0.00242717	-0.170074
LMTK2	-0.337573	4.31406	-3.67939	0.000327953	0.00243564	-0.173914
BCAS1	-1.09795	11.5474	-7.89429	0.000286596	0.00245493	1.49912
AACS	-0.312661	4.54974	-3.67624	0.000331683	0.00246089	-0.184376
TMEM68	0.277096	3.99051	3.6761	0.000331841	0.00246124	-0.184816
RAMP1	0.27938	5.11238	3.67548	0.00033258	0.0024659	-0.186874
ALG10B	0.821472	6.84326	9.44477	0.000337571	0.00249942	8.02763
CNRIP1	-0.281702	5.50088	-3.67104	0.00033792	0.00249967	-0.201607
C3orf14	-0.623511	8.66335	-7.95298	0.000300697	0.00250267	1.7252
DPY19L3	0.334195	4.47982	3.67029	0.000338821	0.0025055	-0.204068
SORCS3	-0.841796	8.23719	-7.82323	0.000285402	0.00251043	1.2349
DIRAS1	-0.282891	3.38641	-3.66657	0.000343365	0.00253258	-0.216389
WSCD2	-0.270529	4.40193	-3.66631	0.000343679	0.00253301	-0.217233
SLC2A10	0.804521	8.22492	8.10945	0.000319746	0.00253337	2.33169
SULT1C4	0.470469	3.43579	3.66593	0.000344147	0.00253562	-0.218491
EGLN3	0.349266	4.33079	3.66555	0.000344619	0.00253826	-0.219759
ZYX	-0.27236	4.18214	-3.66499	0.000345315	0.00254255	-0.221625
PRRT1	-0.359751	4.8241	-3.66384	0.00034673	0.00255212	-0.225408
CECR6	-0.400967	4.24606	-3.66347	0.000347196	0.0025547	-0.226647
AQP1	1.33865	11.5168	7.81792	0.00029354	0.00255547	1.21838
KRT17	-0.41443	4.07404	-3.66162	0.000349496	0.00256739	-0.232752
DDT	-0.340405	4.93032	-3.66058	0.000350793	0.00257522	-0.236177
TRMT2B	0.598188	6.9509	7.80488	0.000294857	0.00257742	1.17076
YWHAB	-0.337294	6.75119	-3.6591	0.000352652	0.00258801	-0.241064
SELENBP1	0.273894	4.72322	3.6589	0.000352909	0.00258905	-0.241739
ABCG4	-0.356748	4.37853	-3.65842	0.000353514	0.00259242	-0.243322
ACSS3	0.320781	4.25055	3.65718	0.000355078	0.00259994	-0.247402
SAMD4A	0.358992	3.34993	3.65732	0.000354899	0.00259994	-0.246937
SRGAP1	0.326609	4.31089	3.65648	0.000355969	0.00260463	-0.249719
GPNMB	0.985792	10.3214	7.82755	0.000304793	0.00261207	1.25824
OPRD1	-0.380034	4.31092	-3.6537	0.000359525	0.0026272	-0.258907
A2ML1	0.371066	3.57295	3.64968	0.000364711	0.00265815	-0.272145
CYP4F11	0.472342	5.04736	3.64974	0.000364642	0.00265815	-0.27197
SH3PXD2A	-0.299609	5.86609	-3.64978	0.000364583	0.00265815	-0.271821
ST6GALNAC3	0.629057	7.81841	7.78414	0.000307591	0.00266236	1.09904
TCERG1	-0.267395	4.52566	-3.64786	0.000367082	0.00267278	-0.278135
CASP8	0.699859	6.56848	8.68804	0.000366753	0.00269198	4.7028
APLF	0.284268	3.47158	3.64493	0.000370936	0.00269379	-0.287788
VAMP2	-0.293687	5.90897	-3.64339	0.000372985	0.0027069	-0.292877
MN1	0.365439	4.52144	3.64083	0.000376393	0.00272897	-0.301283
CEACAM8	0.286815	2.5635	3.64059	0.000376717	0.00273043	-0.302077
TRIOBP	0.580268	7.9108	8.07704	0.000353888	0.00273715	2.22263
SIRT2	-0.270112	5.04117	-3.63901	0.000378844	0.00274406	-0.30728
CNKSR2	-0.375241	4.95626	-3.63839	0.00037968	0.00274922	-0.309315
IQGAP1	0.27999	5.21947	3.63542	0.000383716	0.00277574	-0.319085
CYP1B1	0.439298	4.10786	3.63523	0.000383966	0.00277665	-0.319687
ACAT1	0.316936	5.0849	3.63494	0.000384368	0.00277775	-0.320654
AASDHPPT	-0.276315	5.55003	-3.63316	0.00038681	0.00279268	-0.326504
CORIN	0.272256	2.44687	3.63257	0.00038762	0.00279762	-0.328438
FBXL6	-0.265055	3.598	-3.63072	0.000390166	0.00281326	-0.334486
PKD1	-0.34228	3.82772	-3.62865	0.000393048	0.00283038	-0.341283
RAPGEFL1	-0.419396	4.65442	-3.62835	0.000393468	0.00283249	-0.34227
TEF	-0.372753	5.63825	-3.62738	0.000394824	0.00283981	-0.345447
TRIM37	-0.293465	5.14062	-3.62735	0.000394868	0.00283981	-0.34555
CAP2	-0.425875	6.30605	-3.62567	0.000397227	0.00285401	-0.351051
UACA	0.289138	3.02998	3.62421	0.000399297	0.00286611	-0.355853
CXCL6	0.311831	2.62546	3.62345	0.00040037	0.00287196	-0.358331
FBXL2	-0.279636	5.42805	-3.62281	0.000401277	0.00287754	-0.360421
CAMK2A	-0.525445	5.90096	-3.62272	0.000401409	0.00287756	-0.360724
FCAR	0.273689	2.42668	3.62261	0.000401573	0.00287781	-0.361101
LIMK2	1.38008	11.9924	16.1309	0.000402054	0.00288126	20.6962
MVD	-0.308023	4.21283	-3.62146	0.000403208	0.00288362	-0.364854
TSPYL2	-2.46655	32.0767	-31.7828	0.000392069	0.00291173	38.4129
CDC14A	2.06703	17.8114	25.2065	0.00034405	0.00292548	26.6515
STX19	0.313343	3.64197	3.61595	0.000411158	0.00293177	-0.382882
HPCAL4	-0.306721	6.57088	-3.61574	0.000411466	0.00293267	-0.383575
SMAP2	-0.674097	11.7629	-8.65426	0.000408155	0.00293585	4.58849
CNTN2	-0.400747	5.95294	-3.6148	0.000412835	0.00294148	-0.386641
MTHFD2	0.480778	3.56845	3.61454	0.000413211	0.00294228	-0.387482
THBS3	-0.277212	4.29239	-3.61347	0.000414789	0.00295257	-0.391001
C20orf197	0.352295	2.79555	3.61335	0.000414959	0.00295284	-0.391379
ADCY2	-0.383294	5.50446	-3.61263	0.000416016	0.00295847	-0.393727
[truncated: 941 more rows]

## Sheet: TC
ID	logFC	AveExpr	t	P.Value	adj.P.Val	B
SRGAP1	0.825891	6.11924	12.2637	8.86639e-30	8.82561e-26	56.774
AEBP1	1.07299	7.40195	12.0875	4.38278e-29	2.18131e-25	55.207
NPTX2	-1.03162	7.8817	-11.9358	1.71873e-28	5.70276e-25	53.8671
GFAP	0.939957	12.1463	11.6957	1.46926e-27	3.65625e-24	51.7633
RPH3A	-0.894707	7.90906	-11.6056	3.27009e-27	6.51009e-24	50.979
NRN1	-0.823922	8.93514	-11.2542	7.1814e-26	1.19139e-22	47.9508
ITPKB	0.817671	8.40893	11.2134	1.02442e-25	1.45672e-22	47.6027
ZDHHC23	-0.629281	7.38152	-10.8096	3.32647e-24	3.67907e-21	44.1922
C14orf2	-0.524626	8.81315	-10.5083	4.2657e-23	2.83072e-20	41.693
RGS4	-1.09705	8.99448	-10.4955	4.75205e-23	2.95637e-20	41.5873
CSRP1	0.60364	11.2074	10.4587	6.47183e-23	3.78945e-20	41.2848
PAK1	-0.742533	7.52131	-10.4366	7.78562e-23	4.30545e-20	41.1038
TARBP1	-0.658067	7.28176	-10.3565	1.51936e-22	7.20176e-20	40.449
TRIP10	0.793812	6.99675	10.3621	1.45005e-22	7.20176e-20	40.4947
SASH1	1.29209	17.1291	21.0775	1.93624e-22	9.06972e-20	83.9065
APLNR	1.081	8.19985	10.2618	3.33616e-22	1.44383e-19	39.6788
GNG3	-0.55444	9.40771	-10.208	5.21008e-22	2.07445e-19	39.2423
KCNF1	-0.513089	7.88981	-10.039	2.09061e-21	8.0038e-19	37.8821
PLXNB1	0.661884	6.50579	9.9317	5.01293e-21	1.66329e-18	37.0261
PSD2	0.515827	8.89825	9.89695	6.64704e-21	2.06764e-18	36.7499
EMP3	0.752275	6.19914	9.86644	8.51134e-21	2.56733e-18	36.508
USP54	0.474993	8.00876	9.84544	1.00871e-20	2.86878e-18	36.3417
SGIP1	-0.583879	7.69109	-9.81486	1.29137e-20	3.47413e-18	36.1
NCALD	-2.39609	24.5266	-30.229	1.39708e-20	4.10146e-18	114.581
UBE2N	-0.653663	7.66573	-9.71936	2.78461e-20	6.76048e-18	35.3481
DDIT4L	0.749888	6.77851	9.70244	3.18903e-20	7.55799e-18	35.2154
SNX10	-0.766697	8.8942	-9.69378	3.4181e-20	7.9125e-18	35.1476
SCG2	-0.877396	7.92419	-9.68077	3.79353e-20	8.39129e-18	35.0456
PFN2	-1.18082	18.8729	-19.5239	4.09636e-20	1.03919e-17	71.3666
ZNF264	0.540618	6.59158	9.64974	4.8615e-20	1.05199e-17	34.8029
SLC6A12	0.724979	7.20837	9.63379	5.52134e-20	1.14499e-17	34.6784
REEP1	-0.692436	7.76835	-9.54494	1.11951e-19	2.0261e-17	33.9869
VEZF1	0.546473	7.63417	9.53635	1.1984e-19	2.13016e-17	33.9203
SYP	-0.729465	8.91811	-9.51949	1.36976e-19	2.3508e-17	33.7896
NEUROD6	-0.733502	6.32883	-9.49964	1.60269e-19	2.70392e-17	33.636
MLLT11	-0.731449	10.5946	-9.48805	1.75654e-19	2.83197e-17	33.5463
PRMT8	-0.610832	6.60181	-9.48752	1.76394e-19	2.83197e-17	33.5422
PCYOX1L	-0.554431	6.88541	-9.4851	1.79796e-19	2.84078e-17	33.5235
LRRC49	-0.477316	7.03981	-9.48027	1.86793e-19	2.90521e-17	33.4862
TBL1X	0.633666	7.24148	9.4572	2.24085e-19	3.4316e-17	33.3082
NRSN1	-0.640409	9.16032	-9.44856	2.39891e-19	3.61799e-17	33.2415
LANCL2	-0.460128	7.4938	-9.43811	2.60477e-19	3.81292e-17	33.161
TUBB2A	-0.710008	10.7673	-9.42651	2.85396e-19	4.00117e-17	33.0717
ZHX3	0.389357	7.78593	9.4275	2.83177e-19	4.00117e-17	33.0793
RASL12	0.894424	6.29054	9.42226	2.95082e-19	4.07951e-17	33.039
SCAMP2	0.460555	6.52485	9.41784	3.05528e-19	4.16606e-17	33.005
CACNG3	-0.693669	8.37262	-9.41297	3.17466e-19	4.27034e-17	32.9675
C3orf14	-1.04208	15.1716	-20.0958	3.66438e-19	4.86401e-17	76.1144
ZBTB20	0.592095	7.66937	9.38955	3.81613e-19	4.99812e-17	32.7875
PDLIM5	1.70434	29.0091	30.2452	3.99605e-19	5.25438e-17	114.958
PEX11A	0.49989	5.97373	9.37928	4.13647e-19	5.27877e-17	32.7087
ATP2A2	-1.24732	27.5877	-28.9032	3.30765e-19	5.36681e-17	104.071
ATP6V1B2	-0.574933	10.5634	-9.33038	6.06666e-19	7.45525e-17	32.3342
ENC1	-0.941759	9.85997	-9.33159	6.00964e-19	7.45525e-17	32.3435
CA10	-0.580354	8.12381	-9.31474	6.85538e-19	8.32177e-17	32.2147
HMP19	-0.821173	8.73761	-9.3095	7.14201e-19	8.56525e-17	32.1747
ATP6V1D	-0.453996	9.30366	-9.27564	9.30024e-19	1.0724e-16	31.9165
SMARCC1	0.423388	7.11155	9.23927	1.23426e-18	1.33541e-16	31.6398
GHITM	-0.416977	9.81781	-9.21531	1.48661e-18	1.59116e-16	31.458
KIAA0513	-0.483344	9.36135	-9.19393	1.75458e-18	1.85798e-16	31.2959
FOXO4	0.635539	7.02976	9.18693	1.85238e-18	1.94091e-16	31.2429
RAPGEF3	0.708743	7.41908	9.1695	2.1198e-18	2.17531e-16	31.1111
FAM63A	1.24535	17.2052	18.5469	3.59281e-18	3.72833e-16	63.8138
ACP1	-0.933048	15.7754	-18.5889	3.98408e-18	4.07542e-16	64.1418
RHOBTB3	0.554985	8.77986	9.07999	4.22626e-18	4.12433e-16	30.4367
TAGLN3	-1.3299	20.8215	-19.0762	4.20021e-18	4.13495e-16	67.9763
PGM2L1	-0.789689	8.03221	-9.07242	4.47939e-18	4.2873e-16	30.3798
C21orf62	0.698805	5.29378	9.06235	4.83932e-18	4.58767e-16	30.3043
SV2B	-0.711367	9.74736	-9.04389	5.57547e-18	5.0453e-16	30.1659
NAP1L5	-0.70436	8.35509	-9.03969	5.75782e-18	5.16336e-16	30.1345
PACSIN1	-0.467196	9.60929	-9.02594	6.39726e-18	5.48196e-16	30.0316
WWC3	0.429748	6.59579	9.02611	6.38887e-18	5.48196e-16	30.0328
NFKBIA	0.515636	9.04854	9.01127	7.15676e-18	5.87195e-16	29.9219
TMEM132D	-0.462845	6.26576	-9.01054	7.19688e-18	5.87195e-16	29.9165
PTTG1IP	0.948522	19.0013	18.3023	7.95512e-18	6.84252e-16	61.9553
NFKB1	0.431839	7.42834	8.98276	8.89827e-18	7.14301e-16	29.7091
PDGFRB	0.527352	7.75885	8.97773	9.24609e-18	7.2469e-16	29.6716
LAMB2	0.602688	6.50527	8.97206	9.65489e-18	7.50818e-16	29.6294
UCHL1	-0.749147	10.0347	-8.96921	9.86712e-18	7.61375e-16	29.6081
FYN	0.3366	8.79443	8.96336	1.03168e-17	7.83917e-16	29.5646
NELL2	-0.903983	9.0106	-8.96354	1.03027e-17	7.83917e-16	29.5659
DYNC1I1	-0.804231	7.97688	-8.96137	1.04739e-17	7.89824e-16	29.5498
ATP6AP2	-0.453687	9.25669	-8.95732	1.08025e-17	8.08478e-16	29.5196
NDUFB5	-0.403622	9.01258	-8.92909	1.33905e-17	9.80063e-16	29.3098
ARHGEF6	0.372009	8.60206	8.9255	1.37607e-17	9.92568e-16	29.2831
SCG5	-0.811151	9.95438	-8.9259	1.37192e-17	9.92568e-16	29.2861
NRCAM	-0.852014	18.7164	-18.076	1.16805e-17	1.03856e-15	60.2434
DDIT4	0.685732	8.16172	8.90266	1.63668e-17	1.14729e-15	29.1137
TTC17	0.408446	8.08591	8.89456	1.74032e-17	1.21141e-15	29.0537
GAP43	-0.630094	9.65714	-8.87547	2.01103e-17	1.38054e-15	28.9125
ATP6V1C1	-0.992277	14.954	-18.4752	1.99871e-17	1.39056e-15	63.3245
GRAMD3	0.642773	8.47512	8.86605	2.15964e-17	1.4724e-15	28.8428
CTDSP2	0.387014	8.98068	8.85774	2.29979e-17	1.55729e-15	28.7814
GMPR	0.717911	6.41871	8.83473	2.73641e-17	1.82807e-15	28.6116
SYT13	-0.705665	8.95299	-8.82848	2.86841e-17	1.90348e-15	28.5656
CHST6	0.770331	5.57791	8.82178	3.01715e-17	1.98892e-15	28.5162
GOT1	-0.590453	9.76858	-8.76854	4.5039e-17	2.87383e-15	28.1249
C10orf35	-0.441176	8.36723	-8.7573	4.90027e-17	3.08717e-15	28.0425
PLXDC2	0.67975	6.71956	8.745	5.37396e-17	3.3643e-15	27.9524
ATP6V1A	-0.570304	9.75235	-8.73523	5.78194e-17	3.59709e-15	27.8809
LDLRAD3	0.509575	6.18897	8.72486	6.24875e-17	3.86336e-15	27.8051
FAM107A	0.540873	11.8422	8.71831	6.56279e-17	4.00773e-15	27.7572
NECAP1	-0.595101	8.73627	-8.71471	6.74186e-17	4.06718e-15	27.731
PLEKHO2	0.536217	6.50758	8.69181	7.99975e-17	4.68409e-15	27.5639
GLTP	0.630414	6.48856	8.69047	8.08015e-17	4.7035e-15	27.5541
SEZ6	-0.456722	7.18109	-8.67513	9.06001e-17	5.21291e-15	27.4424
SLC30A3	-0.81399	8.30306	-8.67287	9.21409e-17	5.27109e-15	27.4259
AP3S1	-0.3065	9.09093	-8.66141	1.0035e-16	5.6117e-15	27.3426
ATP6V1H	-1.07475	15.8095	-18.2938	1.05533e-16	5.87561e-15	62.0135
CEBPD	0.575187	8.26392	8.64192	1.16022e-16	6.34551e-15	27.2009
CDC42EP4	0.523163	9.35538	8.62289	1.33639e-16	7.19051e-15	27.0629
KCTD13	-0.356917	7.32309	-8.60982	1.4725e-16	7.88025e-15	26.9682
MRPL15	-0.395643	8.10863	-8.60256	1.55401e-16	8.27197e-15	26.9156
CHCHD6	-0.495371	6.52948	-8.59906	1.59482e-16	8.44405e-15	26.8903
TSPAN7	-1.28254	19.6244	-17.7609	1.75859e-16	9.31869e-15	57.9469
CNOT6	0.279621	6.94605	8.57044	1.97122e-16	1.01142e-14	26.6834
CSK	0.388856	6.73913	8.56098	2.11393e-16	1.07908e-14	26.6152
DHTKD1	0.465786	6.24927	8.55756	2.16807e-16	1.10107e-14	26.5905
MSX1	0.641504	7.28177	8.54613	2.35906e-16	1.18e-14	26.5081
ITGB5	2.88722	37.7782	46.5841	2.06764e-16	1.18367e-14	161.873
CUEDC1	0.638468	7.28941	8.5368	2.52711e-16	1.24542e-14	26.4409
MICAL2	-0.50514	7.6205	-8.53424	2.57522e-16	1.26274e-14	26.4225
PPP3CB	-0.529336	9.54894	-8.5319	2.62004e-16	1.27842e-14	26.4057
OPA1	-0.922896	15.2399	-18.0913	3.00118e-16	1.43058e-14	60.5155
EPDR1	-0.618667	9.10792	-8.50969	3.08579e-16	1.46266e-14	26.2459
TEAD2	0.672418	6.44587	8.50553	3.18171e-16	1.4939e-14	26.2161
ZNF462	0.534206	7.74757	8.49889	3.3409e-16	1.54676e-14	26.1684
GABRA1	-0.936906	7.63877	-8.48245	3.76995e-16	1.73732e-14	26.0505
HN1	-0.425066	7.73153	-8.4799	3.8412e-16	1.762e-14	26.0322
MDH1	-0.664192	9.62061	-8.46894	4.16293e-16	1.87501e-14	25.9537
DDX24	-0.315652	9.09217	-8.46261	4.36086e-16	1.95531e-14	25.9084
PCMT1	-0.575271	8.90645	-8.45766	4.52197e-16	2.00052e-14	25.873
ATXN10	-0.859534	14.9153	-17.302	4.77563e-16	2.17175e-14	54.5553
NECAB1	-0.815217	8.14301	-8.43538	5.32296e-16	2.30368e-14	25.7138
POP4	-0.340213	7.09804	-8.43256	5.4339e-16	2.34152e-14	25.6937
MAP7D2	-0.764878	7.6613	-8.43066	5.51015e-16	2.34393e-14	25.6801
TMEM130	-0.609822	9.15199	-8.43088	5.50121e-16	2.34393e-14	25.6817
GOLIM4	0.693418	7.1842	8.41604	6.13121e-16	2.58478e-14	25.5759
FBXL2	-0.54007	7.26963	-8.40942	6.43515e-16	2.66898e-14	25.5287
INA	-0.737456	9.77812	-8.39421	7.19023e-16	2.94533e-14	25.4204
CHGB	-0.780336	7.78865	-8.39155	7.33081e-16	2.99061e-14	25.4015
TNFRSF1A	0.551345	7.74464	8.38732	7.56075e-16	3.05934e-14	25.3714
MAP3K5	0.430821	8.24509	8.3812	7.90507e-16	3.17287e-14	25.3279
RNF175	-0.633767	7.16283	-8.37381	8.3421e-16	3.32149e-14	25.2754
EHD2	0.541966	6.94221	8.35688	9.43505e-16	3.74169e-14	25.1553
DDR2	1.14552	12.6398	16.9368	9.00275e-16	3.94192e-14	51.9015
TRIM56	0.646931	6.07793	8.34355	1.03944e-15	4.06086e-14	25.0608
KIFAP3	-0.583262	8.58571	-8.33969	1.06902e-15	4.15664e-14	25.0335
NARS	-0.375038	9.98019	-8.33416	1.11281e-15	4.31008e-14	24.9943
GNAI2	0.504919	8.11207	8.32349	1.20231e-15	4.63866e-14	24.9188
AIFM3	0.492342	7.30817	8.32211	1.21443e-15	4.66706e-14	24.909
KANK2	0.581543	6.08355	8.3166	1.26389e-15	4.78357e-14	24.8701
UBLCP1	-0.456819	7.26228	-8.31672	1.26274e-15	4.78357e-14	24.871
PRKX	1.30378	11.9992	17.1223	1.2544e-15	4.89709e-14	53.2666
MEAF6	-0.369961	7.86239	-8.31058	1.32017e-15	4.95884e-14	24.8276
KLF15	0.489962	6.31609	8.30296	1.39506e-15	5.22047e-14	24.7738
VAMP2	-0.430873	9.66513	-8.29273	1.50222e-15	5.60042e-14	24.7016
SYT1	-0.899113	9.00931	-8.28859	1.54783e-15	5.70772e-14	24.6724
IQGAP1	0.455058	8.00813	8.28424	1.59723e-15	5.86673e-14	24.6418
VTA1	-0.348995	8.06925	-8.27847	1.66518e-15	6.07151e-14	24.6011
ASNS	-1.03887	15.7982	-17.2996	1.6806e-15	6.13708e-14	54.597
SERPINB6	0.857678	17.5697	16.9455	1.6218e-15	6.2162e-14	51.9815
MRAS	0.380552	9.62271	8.26534	1.83079e-15	6.57896e-14	24.5086
BSN	-0.478332	10.1979	-8.25374	1.99042e-15	7.02577e-14	24.4271
PALLD	0.506149	7.73949	8.25376	1.99019e-15	7.02577e-14	24.4272
RTN3	-1.93213	41.4044	-36.8254	2.21582e-15	7.82616e-14	126.011
DGKG	0.478258	6.50073	8.23064	2.35055e-15	8.18091e-14	24.2649
SLC4A1AP	-0.364949	6.62143	-8.22108	2.51782e-15	8.73252e-14	24.1978
STXBP1	-2.04705	28.64	-25.9649	2.5108e-15	9.33361e-14	82.0667
ARHGEF10	0.442108	7.46291	8.20942	2.73769e-15	9.36461e-14	24.1162
TRIM47	0.554109	6.31081	8.20467	2.83269e-15	9.65636e-14	24.0829
TEP1	0.577739	8.1868	8.20224	2.8826e-15	9.79298e-14	24.0659
CHD4	0.681832	13.055	16.9801	3.03007e-15	1.03833e-13	52.261
FOXO1	0.491435	7.73162	8.19108	3.12266e-15	1.05366e-13	23.9879
ZCCHC17	-0.294969	7.78535	-8.18949	3.15855e-15	1.05859e-13	23.9767
PTMA	0.380641	9.50943	8.18434	3.27721e-15	1.09102e-13	23.9408
STMN3	-0.319931	10.5736	-8.15827	3.94948e-15	1.28474e-13	23.7588
UQCRC2	-0.387662	8.77493	-8.15849	3.94322e-15	1.28474e-13	23.7604
SLC25A4	-0.93894	17.4605	-16.6468	3.98503e-15	1.36403e-13	49.8502
VDAC2	-0.346288	8.59974	-8.14775	4.25776e-15	1.3727e-13	23.6855
PAX6	0.988104	15.5789	17.1803	4.30826e-15	1.38229e-13	53.7672
VSNL1	-1.58761	20.7408	-16.6182	4.19271e-15	1.43032e-13	49.6463
CIC	0.391111	7.30429	8.13854	4.54709e-15	1.44563e-13	23.6214
EFHD1	0.521125	9.51828	8.13555	4.64497e-15	1.45855e-13	23.6007
SLCO4A1	0.728883	6.91337	8.13604	4.62889e-15	1.45855e-13	23.6041
RARRES3	0.593218	7.47484	8.13127	4.78898e-15	1.49904e-13	23.5709
MAF1	0.351078	6.41439	8.1166	5.31676e-15	1.63848e-13	23.469
YAP1	0.499583	6.7	8.11671	5.31286e-15	1.63848e-13	23.4697
CGNL1	0.483257	8.4973	8.11026	5.56261e-15	1.69847e-13	23.4249
TFEB	0.485997	5.69127	8.11056	5.55079e-15	1.69847e-13	23.427
HMBOX1	0.487438	7.75378	8.10072	5.95324e-15	1.80117e-13	23.3587
ATP6V1E1	-1.05121	19.5949	-16.4239	5.45541e-15	1.85952e-13	48.2682
ARL6IP1	-0.743764	21.041	-16.5253	6.01899e-15	1.91901e-13	48.9927
GPI	-0.411867	9.58103	-8.08811	6.51159e-15	1.95571e-13	23.2713
GSTA4	-0.391511	7.51221	-8.08617	6.60187e-15	1.97343e-13	23.2579
MTX2	-1.73766	21.5178	-27.5548	6.84905e-15	2.04203e-13	94.3089
FANCE	0.406966	5.54648	8.08033	6.88124e-15	2.04465e-13	23.2175
HPCA	-0.484833	8.55338	-8.07578	7.10743e-15	2.09644e-13	23.186
RAB15	-0.412379	8.27694	-8.07324	7.23673e-15	2.12491e-13	23.1684
TNS3	0.517192	8.80294	8.06758	7.53305e-15	2.19359e-13	23.1293
MID1IP1	1.06719	14.2082	16.8341	7.58243e-15	2.22256e-13	51.2396
INPPL1	0.471603	7.51754	8.06261	7.80308e-15	2.26448e-13	23.0949
SLC16A9	0.713037	7.13231	8.06167	7.85553e-15	2.27308e-13	23.0884
EGR1	-0.670043	7.47197	-8.05602	8.1761e-15	2.35216e-13	23.0494
MXI1	1.8569	31.1898	37.2703	8.37276e-15	2.40343e-13	129.863
USP11	-0.449613	8.16727	-8.03592	9.42679e-15	2.65219e-13	22.9107
PLCE1	0.461905	5.75873	8.03446	9.52452e-15	2.67062e-13	22.9006
LMNA	0.923315	12.1026	16.7477	9.501e-15	2.69349e-13	50.6202
SERPINI1	-1.75221	16.7564	-16.7046	9.46114e-15	2.70663e-13	50.3057
SLC41A3	-0.270034	8.12793	-8.02049	1.05126e-14	2.91484e-13	22.8044
SPEN	0.326019	8.4477	8.02106	1.04704e-14	2.91484e-13	22.8083
TUBG2	-0.29689	8.26448	-8.008	1.14819e-14	3.16595e-13	22.7185
ATOH8	0.591134	7.78043	8.00488	1.17372e-14	3.2274e-13	22.697
KLF2	0.602909	6.39935	8.00145	1.20245e-14	3.28271e-13	22.6735
PDHB	-0.34669	9.04269	-8.0013	1.20373e-14	3.28271e-13	22.6724
RFTN2	0.456183	7.84458	8.0015	1.20207e-14	3.28271e-13	22.6738
ZNF438	0.331097	5.98209	7.99047	1.29917e-14	3.52369e-13	22.5981
MAP3K3	0.891775	13.6259	16.2374	1.31059e-14	3.8057e-13	46.9729
TRAF5	-0.389194	6.30776	-7.97735	1.42497e-14	3.83355e-13	22.508
RIN2	0.495194	7.50504	7.97612	1.43735e-14	3.85645e-13	22.4995
CPLX1	-0.548483	8.48202	-7.9738	1.46093e-14	3.90916e-13	22.4837
ZCCHC12	-0.706835	6.78666	-7.96989	1.50173e-14	4.00757e-13	22.4568
FABP3	-0.481632	8.47934	-7.95105	1.71422e-14	4.52609e-13	22.3279
WDR54	-0.369078	8.26961	-7.95005	1.72634e-14	4.54603e-13	22.321
CD200	-1.31178	15.2279	-16.5042	1.70178e-14	4.55967e-13	48.8855
FAM131A	-0.357817	8.75359	-7.94412	1.79967e-14	4.70182e-13	22.2805
ATP5C1	-0.414393	9.10404	-7.93649	1.89851e-14	4.94706e-13	22.2284
CDK2AP1	0.38152	10.852	7.93361	1.93725e-14	5.03482e-13	22.2087
FYCO1	0.44954	6.09365	7.93318	1.9432e-14	5.03714e-13	22.2057
MRPS25	-0.402943	7.16537	-7.92803	2.01453e-14	5.20846e-13	22.1706
TMEM158	-0.501918	8.10853	-7.92716	2.02681e-14	5.21315e-13	22.1647
ZNF25	-0.455587	8.1584	-7.92468	2.06236e-14	5.27731e-13	22.1477
IDH3B	-0.281039	8.35817	-7.9208	2.11914e-14	5.39486e-13	22.1213
CEP135	0.418402	10.7098	7.91742	2.16992e-14	5.51005e-13	22.0982
ARL8B	-0.406807	9.3819	-7.91615	2.18926e-14	5.54502e-13	22.0895
ARAP1	0.423133	6.33103	7.91522	2.20357e-14	5.5671e-13	22.0832
MGST3	-0.276757	9.92686	-7.91482	2.20971e-14	5.56846e-13	22.0805
TTC38	0.488834	6.07967	7.91371	2.22699e-14	5.59783e-13	22.0729
TSPYL5	-0.480788	6.71609	-7.90259	2.40699e-14	6.01989e-13	21.9972
CBR4	0.490994	7.72108	7.89396	2.55656e-14	6.36199e-13	21.9384
IKZF4	0.427596	6.03797	7.87998	2.81867e-14	6.97936e-13	21.8433
DLG5	0.285225	8.04633	7.87395	2.93963e-14	7.24285e-13	21.8024
MDH2	-0.33444	9.70648	-7.87319	2.95538e-14	7.26368e-13	21.7972
SPR	0.52327	6.06494	7.87023	3.01702e-14	7.37871e-13	21.7771
KRCC1	1.1004	14.0517	16.3935	3.1922e-14	7.83327e-13	48.1233
HBQ1	-0.508416	5.7925	-7.85838	3.27661e-14	7.91636e-13	21.6967
DNAJC1	0.345641	6.12868	7.85612	3.32849e-14	8.00285e-13	21.6814
NCAM2	-0.451135	7.45068	-7.85247	3.41414e-14	8.189e-13	21.6566
DNAL4	-0.404757	7.55605	-7.85212	3.42251e-14	8.18934e-13	21.6542
PTPRN2	-0.449034	8.01578	-7.85147	3.4379e-14	8.20643e-13	21.6499
ME3	-1.30892	20.4859	-25.3201	3.36454e-14	8.223e-13	77.4528
PNMAL1	-0.594216	9.13757	-7.84971	3.48021e-14	8.28757e-13	21.6379
CADPS	-2.00628	24.4112	-24.7501	3.37126e-14	8.51152e-13	73.301
SNAP25	-1.78391	20.5452	-16.5451	3.70962e-14	8.83839e-13	49.2327
PBXIP1	0.501966	7.41489	7.83793	3.77737e-14	8.90993e-13	21.5581
SCOC	-0.48866	8.05397	-7.83795	3.77686e-14	8.90993e-13	21.5583
RBM15B	0.320957	5.94375	7.83088	3.96689e-14	9.31283e-13	21.5104
PGAM2	0.680921	5.68043	7.82697	4.07594e-14	9.52391e-13	21.484
AP3B2	-0.406844	7.93766	-7.8098	4.59137e-14	1.05347e-12	21.368
KCNN3	1.23563	13.9022	16.8259	4.88544e-14	1.11576e-12	51.3322
N4BP1	0.275463	7.23571	7.79624	5.04358e-14	1.13841e-12	21.2765
MOAP1	-0.542796	8.74864	-7.79249	5.1762e-14	1.16045e-12	21.2513
SDAD1	-0.297157	6.84243	-7.78714	5.37152e-14	1.20153e-12	21.2152
TMBIM4	0.46603	10.0463	7.78494	5.45389e-14	1.2145e-12	21.2004
POMT2	0.303917	7.26276	7.78393	5.49204e-14	1.22026e-12	21.1936
SMAD1	0.319777	7.3274	7.78232	5.55354e-14	1.23118e-12	21.1827
NBEA	-1.08018	14.7899	-15.9794	5.36267e-14	1.24816e-12	45.209
RWDD2A	-0.39115	6.90138	-7.77881	5.69001e-14	1.25584e-12	21.1591
PMPCB	-0.341274	7.56086	-7.77769	5.73414e-14	1.26278e-12	21.1516
TMEM59L	-0.382007	9.28301	-7.77083	6.0125e-14	1.31535e-12	21.1054
RAB31	0.439128	9.29702	7.76858	6.10651e-14	1.33299e-12	21.0903
DYNC1LI1	-0.558461	6.915	-7.76778	6.14046e-14	1.33746e-12	21.0849
SLC25A46	-0.449355	6.29411	-7.76317	6.33874e-14	1.37302e-12	21.0539
PHF21A	0.320505	8.51497	7.7619	6.39461e-14	1.37477e-12	21.0454
CCT8	-0.316887	9.10123	-7.75915	6.51708e-14	1.39808e-12	21.0269
CHST12	0.428144	7.81406	7.753	6.79919e-14	1.45547e-12	20.9857
KIF13B	0.45163	7.3678	7.75023	6.93029e-14	1.48035e-12	20.9671
SPOP	0.667045	18.0761	16.6928	7.43102e-14	1.57105e-12	50.3846
AGK	-0.421333	7.18015	-7.73324	7.79102e-14	1.63682e-12	20.8531
DLGAP2	-0.465658	8.06488	-7.72893	8.02517e-14	1.68174e-12	20.8242
ATP5G1	-0.263271	9.84451	-7.72463	8.26625e-14	1.72139e-12	20.7954
SP1	0.434496	6.2656	7.71701	8.71048e-14	1.80634e-12	20.7444
IARS	-0.938106	16.6613	-16.9576	8.83487e-14	1.82843e-12	52.3962
ACTR10	-0.498908	7.54555	-7.71356	8.91957e-14	1.84202e-12	20.7213
BCL6	1.00942	17.8867	16.2138	9.00742e-14	1.86482e-12	46.8999
HDAC4	0.298737	8.30792	7.70905	9.20004e-14	1.89209e-12	20.6912
PCSK5	0.383682	6.7944	7.70496	9.46238e-14	1.93406e-12	20.6638
SAMD1	0.455149	5.72795	7.69916	9.84648e-14	2.00024e-12	20.6251
ZCCHC24	0.528874	9.67957	7.69927	9.83887e-14	2.00024e-12	20.6258
MYOT	0.633616	5.88205	7.69172	1.03619e-13	2.09639e-12	20.5754
VASN	0.503712	7.49392	7.6897	1.05061e-13	2.11696e-12	20.562
PEX11B	-0.412224	7.95991	-7.68282	1.10131e-13	2.21463e-12	20.5161
PIAS4	0.479532	8.13579	7.68084	1.11638e-13	2.24041e-12	20.5028
SMAP2	-0.323517	9.21657	-7.67662	1.14911e-13	2.30145e-12	20.4747
STXBP5	-0.358554	6.52488	-7.6762	1.15237e-13	2.30335e-12	20.4719
INHBB	0.513351	6.09191	7.67176	1.18794e-13	2.36495e-12	20.4424
ABLIM1	1.25391	37.1962	32.5508	1.14362e-13	2.41533e-12	94.5863
BRD3	0.328186	7.45791	7.66672	1.22962e-13	2.43817e-12	20.4088
AKAP6	-0.389973	7.08136	-7.66478	1.24599e-13	2.46573e-12	20.3959
POU2F1	0.431518	8.8973	7.65787	1.30633e-13	2.5749e-12	20.3499
ANP32B	0.473419	9.61175	7.65719	1.31236e-13	2.58166e-12	20.3454
KCNJ10	0.514614	9.50887	7.65668	1.31699e-13	2.58566e-12	20.342
CCKBR	-0.489614	6.88495	-7.6548	1.33399e-13	2.61389e-12	20.3295
CDK5	-0.446665	8.36094	-7.64896	1.38822e-13	2.70947e-12	20.2907
KIAA0319	-0.31105	7.6863	-7.64829	1.39463e-13	2.71665e-12	20.2862
KLC1	-0.895647	19.0684	-18.2027	1.40456e-13	2.73066e-12	62.3607
SEC61A2	-0.302653	6.78419	-7.64085	1.46723e-13	2.84695e-12	20.2368
SH3GL2	-0.497264	10.6031	-7.6331	1.54687e-13	2.98982e-12	20.1853
SNCA	-1.10771	17.5569	-15.8648	1.56918e-13	3.07137e-12	44.4573
ADIPOR2	0.416923	9.0694	7.62738	1.60843e-13	3.10278e-12	20.1474
NKX2-2	0.481122	7.2199	7.62448	1.64045e-13	3.15233e-12	20.1282
CLIC1	0.509684	6.85762	7.61696	1.72665e-13	3.29255e-12	20.0783
EFEMP2	0.426968	7.54976	7.61259	1.77882e-13	3.38554e-12	20.0494
PDHX	-0.371912	7.33045	-7.61208	1.78494e-13	3.3907e-12	20.046
SYTL4	0.71005	7.09129	7.60869	1.82664e-13	3.46332e-12	20.0235
HIPK2	0.612139	7.97076	7.60256	1.9043e-13	3.6037e-12	19.983
STX1A	-0.420195	9.42249	-7.60117	1.9224e-13	3.62416e-12	19.9738
TNRC6A	0.856797	24.4759	25.5829	1.92042e-13	3.62831e-12	79.5545
DYNLT3	-0.980487	16.1937	-15.4626	1.81129e-13	3.69738e-12	41.6841
PGK1	-0.72529	14.4729	-15.9455	2.06507e-13	3.89111e-12	45.0445
ANO3	-0.646843	7.25136	-7.58461	2.15117e-13	4.02496e-12	19.8644
ZNF430	0.983747	17.5433	16.3589	2.25519e-13	4.19779e-12	48.0363
RALYL	-0.534554	8.71945	-7.5718	2.34656e-13	4.34156e-12	19.7798
POLDIP3	0.608292	14.6656	15.7463	2.34506e-13	4.40682e-12	43.6512
WBSCR17	-0.400552	7.80929	-7.56532	2.45181e-13	4.51951e-12	19.7371
SLC15A3	0.524179	5.45163	7.56374	2.47816e-13	4.55963e-12	19.7267
UBE2E2	-0.335574	8.6739	-7.55855	2.56687e-13	4.71413e-12	19.6924
NDE1	0.549723	7.37857	7.55416	2.64415e-13	4.84713e-12	19.6636
FAM43A	0.535479	5.98052	7.55366	2.65313e-13	4.85465e-12	19.6603
C9orf91	-0.450583	7.0584	-7.55041	2.71214e-13	4.94444e-12	19.6389
MORN4	-0.299534	6.9908	-7.54539	2.8058e-13	5.09652e-12	19.6058
SLC27A1	0.430789	7.43042	7.54016	2.90675e-13	5.26068e-12	19.5714
VGLL4	0.450884	8.49634	7.5343	3.02408e-13	5.4532e-12	19.5329
LYSMD2	-0.387506	8.08282	-7.52996	3.11389e-13	5.59489e-12	19.5045
CYP27A1	0.536183	7.0808	7.52807	3.15393e-13	5.65662e-12	19.492
SNAP91	-0.676794	9.51726	-7.52734	3.16946e-13	5.67424e-12	19.4872
DCLK1	-1.19276	17.5845	-15.3202	3.03456e-13	5.82156e-12	40.7347
ELF1	0.435381	6.22643	7.51797	3.37639e-13	6.02304e-12	19.4257
SUCLA2	-1.07714	14.9055	-15.5961	3.41482e-13	6.18554e-12	42.6274
DUSP14	-0.326138	7.20863	-7.51201	3.51473e-13	6.25862e-12	19.3866
EGR4	-0.538171	6.53649	-7.50865	3.59512e-13	6.39033e-12	19.3646
TOMM20	-1.11831	17.2995	-16.1007	3.71611e-13	6.58754e-12	46.2075
PPP2R2B	-0.578084	18.5854	-15.2812	3.536e-13	6.65305e-12	40.4757
NCAPD2	0.518023	5.90084	7.50029	3.80331e-13	6.71244e-12	19.3099
PHGDH	0.394964	9.68879	7.49819	3.85759e-13	6.79618e-12	19.2961
AP3M2	-0.283163	8.67463	-7.48282	4.27759e-13	7.4309e-12	19.1955
SDHA	-0.269106	8.71215	-7.47486	4.51242e-13	7.81159e-12	19.1436
SCN11A	0.548277	7.188	7.4744	4.52621e-13	7.82185e-12	19.1406
SNCG	-0.453525	7.43365	-7.46919	4.6874e-13	8.07238e-12	19.1065
STMN2	-1.28133	20.8062	-15.5589	4.69415e-13	8.18106e-12	42.3884
BOC	0.498068	6.24633	7.46676	4.7644e-13	8.19082e-12	19.0907
WNT10B	-0.416682	6.27725	-7.46437	4.84156e-13	8.28056e-12	19.0751
PTCHD1	0.361164	6.7933	7.46318	4.88035e-13	8.31832e-12	19.0673
ICA1	-2.34542	34.1728	-41.1403	4.67337e-13	8.48335e-12	121.724
ABHD4	0.43994	6.40598	7.45877	5.0267e-13	8.53853e-12	19.0386
BEX1	-1.14339	21.3931	-16.2678	5.15945e-13	8.70617e-12	47.4644
NPC2	0.382314	9.36844	7.45359	5.20433e-13	8.76547e-12	19.0048
NECAB2	-0.571933	7.41157	-7.45233	5.24848e-13	8.82489e-12	18.9966
CMAS	-0.818622	16.3236	-15.135	4.89353e-13	8.99967e-12	39.5034
RCAN2	-0.543502	9.95871	-7.44623	5.46716e-13	9.14291e-12	18.9569
UBE2K	-0.306073	7.34188	-7.44603	5.47436e-13	9.14291e-12	18.9556
NEFM	-0.732217	8.94218	-7.44432	5.53767e-13	9.21772e-12	18.9444
RBPMS2	0.520973	6.57604	7.44232	5.61229e-13	9.32634e-12	18.9314
RTN4	-1.63529	40.498	-32.0647	5.48162e-13	9.38507e-12	91.2681
MAPKAPK3	0.43115	6.89343	7.43505	5.89188e-13	9.74216e-12	18.8841
MYH10	-0.297743	9.81881	-7.43384	5.9398e-13	9.80511e-12	18.8762
ARV1	-0.338925	7.35156	-7.42893	6.13792e-13	1.01111e-11	18.8443
IL13RA1	0.464725	6.88822	7.42853	6.15424e-13	1.01111e-11	18.8417
STAMBPL1	-0.456071	6.83712	-7.4285	6.15566e-13	1.01111e-11	18.8415
EHD3	-0.381094	6.54709	-7.42284	6.39291e-13	1.04663e-11	18.8047
TMCC3	0.448806	6.5478	7.41777	6.61281e-13	1.07908e-11	18.7718
ID3	0.630467	6.70235	7.41737	6.63076e-13	1.08024e-11	18.7692
KIF1C	0.63241	7.58771	7.41597	6.69287e-13	1.08858e-11	18.7601
MARK1	-0.384626	6.42838	-7.41153	6.89401e-13	1.11764e-11	18.7313
PPP1R14C	-0.44367	5.98186	-7.40378	7.25993e-13	1.17124e-11	18.681
DCN	1.72127	24.7324	24.8159	7.26237e-13	1.1733e-11	74.0512
RPS6KA2	1.14235	22.0481	25.2819	7.75952e-13	1.25414e-11	77.854
BFAR	0.372496	6.22534	7.39022	7.94608e-13	1.27163e-11	18.5932
PNMA1	-0.307653	10.2293	-7.38788	8.07119e-13	1.28545e-11	18.578
FBXO34	-0.457561	7.53796	-7.38437	8.26195e-13	1.31373e-11	18.5553
CDH10	-0.346472	7.99641	-7.3782	8.60803e-13	1.36223e-11	18.5154
PGRMC1	-0.496523	7.81181	-7.37672	8.69319e-13	1.37352e-11	18.5058
ARAF	0.350589	5.95729	7.36987	9.09769e-13	1.42387e-11	18.4616
CTDSP1	1.00385	14.492	15.2417	8.88846e-13	1.43561e-11	40.2467
ORAI2	0.46574	6.21578	7.36835	9.1906e-13	1.43616e-11	18.4517
ATP5F1	-0.621837	18.1686	-15.1662	9.44169e-13	1.52163e-11	39.7381
HPRT1	-1.40647	14.2491	-16.0599	1.00513e-12	1.55389e-11	46.0252
BDNF	-3.23765	39.0101	-58.51	9.33159e-13	1.554e-11	177.273
PHB	0.334786	7.14757	7.35374	1.01261e-12	1.56272e-11	18.3575
SLC39A1	0.417848	6.2494	7.34903	1.04477e-12	1.60736e-11	18.3271
OXCT1	-0.483717	7.22279	-7.34639	1.06324e-12	1.63325e-11	18.31
MCTS1	-0.410541	6.7806	-7.33934	1.11406e-12	1.70081e-11	18.2646
RTN1	-2.17162	31.3169	-26.2259	1.12737e-12	1.71589e-11	84.6719
DYNC1LI2	0.450652	8.62196	7.33729	1.12932e-12	1.71622e-11	18.2514
SH3BP4	0.356235	7.05258	7.32837	1.19798e-12	1.80951e-11	18.194
PPME1	-0.300629	8.32586	-7.32156	1.25318e-12	1.88716e-11	18.1502
MAPK10	-1.49362	33.9497	-33.1247	1.25674e-12	1.90249e-11	98.9841
RHOG	0.439279	7.33548	7.3149	1.30957e-12	1.96613e-11	18.1074
KRT222	-0.460931	6.63975	-7.31074	1.34602e-12	2.01176e-11	18.0807
LMBR1	-0.376281	6.81453	-7.30894	1.36213e-12	2.03278e-11	18.0692
TLN1	0.42139	5.55732	7.30853	1.36587e-12	2.03291e-11	18.0665
ENO2	-0.458141	10.7932	-7.30755	1.37471e-12	2.04237e-11	18.0602
SGPL1	0.293971	6.41952	7.30425	1.40501e-12	2.08117e-11	18.039
R3HDM1	-1.13089	16.0703	-15.2316	1.38715e-12	2.08613e-11	40.2032
TRO	-0.968773	26.621	-23.3014	1.27428e-12	2.09646e-11	63.4624
NAPB	-0.465507	10.6463	-7.28819	1.56191e-12	2.29311e-11	17.9361
NECAP2	0.420161	6.86911	7.28772	1.56675e-12	2.29683e-11	17.9331
HEYL	0.528078	6.03682	7.28713	1.57289e-12	2.30244e-11	17.9293
GLT1D1	-0.425359	8.09639	-7.28414	1.60421e-12	2.34139e-11	17.9102
DCAF6	-1.37259	24.6102	-24.4919	1.70373e-12	2.47336e-11	71.77
SLC12A7	0.441427	6.77708	7.27456	1.70868e-12	2.47572e-11	17.8488
BBX	0.470184	7.31037	7.27139	1.74459e-12	2.52408e-11	17.8286
CASP8AP2	0.534487	6.01909	7.25948	1.88674e-12	2.71397e-11	17.7525
ARF3	-0.374651	8.47533	-7.25529	1.93942e-12	2.7777e-11	17.7257
THY1	-0.567185	9.1593	-7.24874	2.02463e-12	2.89141e-11	17.6839
MED12	0.320634	6.06044	7.24754	2.04059e-12	2.90586e-11	17.6763
BICD1	0.681321	13.8088	14.9533	2.00811e-12	2.94406e-11	38.3423
TCF3	0.34499	6.03887	7.24309	2.10106e-12	2.98771e-11	17.6479
KCNK12	0.371059	8.05744	7.23985	2.14622e-12	3.04324e-11	17.6273
SORBS3	1.26471	18.5705	22.8408	2.04403e-12	3.04444e-11	60.2482
MCHR1	-0.478014	6.84409	-7.23488	2.21721e-12	3.13942e-11	17.5956
TCF7L1	0.449853	5.53549	7.22901	2.30424e-12	3.25141e-11	17.5582
ST5	1.75101	34.3121	38.8041	2.09573e-12	3.25974e-11	105.399
MAPKAPK2	0.883015	12.3008	15.0904	2.34992e-12	3.34083e-11	39.2755
MAPK6	-0.416111	7.04763	-7.22202	2.41206e-12	3.37689e-11	17.5138
SHROOM1	0.452955	5.37555	7.22125	2.42427e-12	3.38921e-11	17.5089
KIAA1468	-0.317672	6.7005	-7.22092	2.42959e-12	3.39189e-11	17.5067
BANP	1.62067	19.5227	23.6868	2.33175e-12	3.5257e-11	66.4347
PRELP	1.10162	13.9495	14.9464	2.553e-12	3.60102e-11	38.3084
THYN1	-0.271318	7.59903	-7.20146	2.7592e-12	3.79767e-11	17.3831
TNFRSF21	-0.356942	7.83612	-7.20129	2.76222e-12	3.79767e-11	17.3821
CDCA7L	0.450969	6.2042	7.19861	2.81105e-12	3.85415e-11	17.365
LTBP3	1.07698	21.8875	23.095	2.76555e-12	3.92257e-11	62.0421
GABARAPL1	-0.398679	9.45756	-7.19173	2.94017e-12	4.0146e-11	17.3214
MPPED2	-0.328314	7.0241	-7.18624	3.04724e-12	4.14375e-11	17.2866
MACF1	0.268807	9.30546	7.1852	3.06797e-12	4.16625e-11	17.2801
SLITRK4	-0.486066	8.13059	-7.18254	3.1217e-12	4.22768e-11	17.2632
DDA1	-0.402847	7.19533	-7.18187	3.13547e-12	4.23643e-11	17.2589
VPS35	-0.332559	9.06068	-7.18175	3.13783e-12	4.23643e-11	17.2582
NUPR1	0.685717	6.96518	7.1801	3.17166e-12	4.26055e-11	17.2478
HVCN1	1.10681	11.302	15.2489	3.17716e-12	4.28243e-11	40.3856
PECAM1	0.450997	7.2063	7.17262	3.33001e-12	4.45523e-11	17.2004
VCAN	0.468516	7.68957	7.17226	3.33791e-12	4.45981e-11	17.1981
NIPSNAP1	-0.301407	7.05852	-7.17188	3.34619e-12	4.46487e-11	17.1957
ZNF665	0.488759	8.51536	7.15386	3.76243e-12	4.967e-11	17.0818
CLDN5	0.567419	9.03569	7.15233	3.79991e-12	5.00322e-11	17.0722
SYNGR3	-0.510676	7.25334	-7.15048	3.84602e-12	5.05724e-11	17.0605
ZBTB5	0.279794	6.4225	7.14718	3.92936e-12	5.15321e-11	17.0396
KCNIP3	-0.367871	7.65315	-7.14471	3.99271e-12	5.22252e-11	17.0241
PNMA2	-0.584168	9.22055	-7.14287	4.04075e-12	5.27843e-11	17.0125
ATP5H	-0.705874	17.1035	-15.0573	4.35363e-12	5.66879e-11	39.0962
GARS	-0.290918	10.0139	-7.12882	4.42643e-12	5.72217e-11	16.9239
LHFPL2	0.369573	6.83121	7.12901	4.42083e-12	5.72217e-11	16.9252
GTDC1	-0.280981	6.61077	-7.1282	4.44422e-12	5.73771e-11	16.92
GABBR2	-0.450986	8.80831	-7.12651	4.49313e-12	5.79335e-11	16.9094
APOO	-0.415375	7.46892	-7.12188	4.62991e-12	5.93129e-11	16.8803
FAM167A	0.410653	7.41601	7.11616	4.80467e-12	6.12365e-11	16.8443
CTSZ	0.3594	7.13066	7.11082	4.97349e-12	6.33071e-11	16.8107
DDAH2	0.447603	5.90631	7.10868	5.04281e-12	6.39441e-11	16.7973
RAB3A	-0.372253	10.7874	-7.1089	5.03578e-12	6.39441e-11	16.7987
NAV2	0.310703	7.9113	7.10655	5.11286e-12	6.46676e-11	16.7839
TERF2IP	-0.305621	10.6714	-7.10253	5.24743e-12	6.6034e-11	16.7587
STS	-0.396787	7.23923	-7.09576	5.48216e-12	6.88139e-11	16.7162
CTBP2	0.601938	14.9201	14.4433	4.95333e-12	6.8885e-11	35.0235
PPFIBP2	0.435936	6.97448	7.09056	5.66927e-12	7.07166e-11	16.6836
SYNGR1	-0.34542	8.84929	-7.09068	5.66478e-12	7.07166e-11	16.6843
CNTNAP2	-0.49753	9.0984	-7.08542	5.86045e-12	7.28276e-11	16.6514
MON1B	0.35916	6.52675	7.08547	5.8586e-12	7.28276e-11	16.6517
SULT4A1	-1.17621	17.5822	-15.1394	5.96819e-12	7.40239e-11	39.6884
B4GALT4	0.278482	5.95528	7.07873	6.11876e-12	7.55659e-11	16.6095
HDAC1	0.397102	7.60228	7.07883	6.11514e-12	7.55659e-11	16.6101
DNHD1	0.420657	5.64243	7.07804	6.14638e-12	7.56921e-11	16.6051
ANKMY2	-0.402593	7.56498	-7.07468	6.28079e-12	7.69938e-11	16.5841
SLCO3A1	2.83289	39.8266	46.3162	5.47845e-12	7.83995e-11	125.043
SV2A	-0.503853	8.91587	-7.06716	6.59239e-12	8.05161e-11	16.5371
NRXN1	-1.3673	22.413	-22.6425	6.70796e-12	8.34092e-11	58.9905
CABYR	-0.31951	6.94945	-7.05618	7.07538e-12	8.58882e-11	16.4684
ATP5L	-0.690562	16.4965	-14.3616	6.40035e-12	8.61767e-11	34.5046
PPFIA1	1.15056	33.0362	31.2395	6.49307e-12	8.62765e-11	86.1483
THOC7	-0.311936	8.1268	-7.05483	7.13715e-12	8.65325e-11	16.46
ATP5B	-0.32609	11.3156	-7.05389	7.18022e-12	8.69488e-11	16.4541
NETO2	-0.453843	6.59118	-7.05271	7.23488e-12	8.75043e-11	16.4468
MAGED1	-1.52874	35.6603	-30.8709	6.99441e-12	8.91774e-11	83.3246
TMUB1	0.372781	6.89074	7.04896	7.41147e-12	8.95313e-11	16.4234
GFM1	-0.315692	7.58094	-7.04792	7.46107e-12	9.00212e-11	16.4169
AZGP1	0.580566	6.04891	7.04766	7.47371e-12	9.00645e-11	16.4152
DAG1	0.282982	7.60365	7.04369	7.66695e-12	9.1948e-11	16.3905
FXYD7	-0.40105	7.95203	-7.03714	7.99606e-12	9.55496e-11	16.3496
HAGH	-0.543128	18.0544	-14.3383	7.38029e-12	9.66347e-11	34.3594
PLCG1	0.266302	8.86673	7.03432	8.14203e-12	9.70608e-11	16.3321
RUNDC1	-0.347475	7.64517	-7.03402	8.15811e-12	9.70846e-11	16.3302
SLC22A17	-0.365437	8.71123	-7.02996	8.37329e-12	9.89878e-11	16.3049
USP47	0.321879	8.10963	7.02946	8.40002e-12	9.9186e-11	16.3018
RAB3IL1	0.416816	6.6638	7.02681	8.54394e-12	1.00647e-10	16.2853
NMNAT2	-1.74809	25.7339	-23.5531	8.52479e-12	1.0065e-10	65.2793
C1orf115	-0.462797	8.67074	-7.02368	8.71704e-12	1.02564e-10	16.2658
SERTAD1	0.46166	6.4721	7.01006	9.51188e-12	1.11259e-10	16.1811
ICAM2	0.570596	6.74159	7.00687	9.70806e-12	1.1342e-10	16.1613
MCM7	1.59748	22.671	23.0513	9.51796e-12	1.1438e-10	61.9832
NINL	0.340722	6.74067	7.00399	9.88885e-12	1.15127e-10	16.1434
SMG6	0.322321	6.13995	7.0021	1.00089e-11	1.16253e-10	16.1317
NUDT11	-1.22535	14.3646	-14.7109	9.89435e-12	1.16292e-10	36.8193
PTPRN	-0.290596	9.64126	-6.99956	1.01727e-11	1.18017e-10	16.1159
TRAP1	-0.274611	6.87162	-6.99759	1.03014e-11	1.19372e-10	16.1037
SLC17A7	-0.550661	7.8722	-6.99373	1.05592e-11	1.22074e-10	16.0797
GPR146	0.46326	5.91742	6.99101	1.07443e-11	1.23783e-10	16.0628
PIAS2	-1.1974	24.997	-31.072	9.72434e-12	1.24042e-10	85.041
ZFHX3	0.41443	6.08708	6.99049	1.07797e-11	1.24047e-10	16.0597
AQP1	1.51409	14.8291	14.7882	1.08686e-11	1.25485e-10	37.3462
VSTM2L	-0.395416	7.32601	-6.98317	1.12957e-11	1.29387e-10	16.0143
GLS	-0.426429	9.49247	-6.97935	1.15743e-11	1.32123e-10	15.9906
RHOJ	0.831643	12.408	14.1968	1.09029e-11	1.36307e-10	33.4657
CAPN2	0.308667	8.91074	6.97291	1.20596e-11	1.37504e-10	15.9507
CAPS	1.0676	13.7708	14.4837	1.18353e-11	1.37595e-10	35.3263
SMG5	0.326958	7.84301	6.97207	1.21239e-11	1.38079e-10	15.9456
OLFM1	-1.40344	31.0692	-22.4062	1.18286e-11	1.38248e-10	57.4665
MAP2K1	-0.512919	8.72146	-6.9655	1.26425e-11	1.43821e-10	15.9049
MT1H	1.15908	18.6587	14.194	1.1894e-11	1.45602e-10	33.4511
LGALS3BP	0.466864	6.07925	6.95765	1.32906e-11	1.50505e-10	15.8564
SLC25A18	0.45355	9.6609	6.95115	1.3852e-11	1.56508e-10	15.8163
RXRA	0.348272	9.07147	6.9509	1.38738e-11	1.56576e-10	15.8147
DPP9	0.400665	6.6428	6.94272	1.46146e-11	1.63828e-10	15.7642
FZD9	0.530609	7.25072	6.94286	1.46008e-11	1.63828e-10	15.7652
DHCR7	0.810574	14.5084	14.784	1.45189e-11	1.63949e-10	37.3442
ISYNA1	0.399234	6.21651	6.94006	1.4863e-11	1.66418e-10	15.7479
CHMP4B	-0.274821	8.88766	-6.93167	1.56769e-11	1.74941e-10	15.6962
PCP4	-0.601086	7.8978	-6.92103	1.67705e-11	1.86726e-10	15.6307
ZBED3	0.396259	5.85654	6.92079	1.67962e-11	1.86804e-10	15.6292
BTBD10	-0.481394	7.55058	-6.91353	1.75868e-11	1.95161e-10	15.5846
HYOU1	-0.296842	6.58816	-6.91236	1.77181e-11	1.9618e-10	15.5774
LRRC1	1.25252	18.6731	23.2683	1.77352e-11	1.97125e-10	63.4494
NEDD4L	-0.284697	8.2922	-6.90456	1.86147e-11	2.04967e-10	15.5295
ZNHIT3	-0.290421	8.36927	-6.90221	1.88942e-11	2.07815e-10	15.515
CPNE4	-0.466812	6.79689	-6.90129	1.90037e-11	2.08789e-10	15.5094
PAM	-0.352708	8.97112	-6.89936	1.9237e-11	2.11119e-10	15.4976
ANLN	0.606598	7.20298	6.88909	2.05274e-11	2.24538e-10	15.4346
TBPL1	-0.297953	7.88821	-6.88518	2.10409e-11	2.29399e-10	15.4106
VAT1	0.360135	6.40184	6.88461	2.11171e-11	2.29977e-10	15.4071
DAAM2	0.467499	9.41023	6.88237	2.14169e-11	2.32226e-10	15.3934
WASL	-0.296971	8.46064	-6.87944	2.1817e-11	2.3605e-10	15.3755
HSPA2	1.04942	16.9445	14.2399	2.22046e-11	2.46148e-10	33.775
RNPEPL1	0.414014	6.68707	6.86579	2.37782e-11	2.56156e-10	15.292
SSX2IP	-0.390697	6.9708	-6.86399	2.40484e-11	2.58786e-10	15.281
TRIM9	-0.267695	9.01913	-6.86363	2.41035e-11	2.59099e-10	15.2788
ST3GAL1	0.742629	12.5297	14.0766	2.30467e-11	2.60507e-10	32.7283
THEM4	0.463939	6.15968	6.86237	2.42958e-11	2.60885e-10	15.2711
VDAC3	-0.380882	9.87043	-6.8588	2.48487e-11	2.66248e-10	15.2492
ADAM23	-0.38759	6.60838	-6.85809	2.49595e-11	2.6686e-10	15.2449
SUB1	-0.419902	7.95117	-6.85418	2.55805e-11	2.72914e-10	15.2211
SLC9A6	-1.50856	25.0593	-22.0044	2.4921e-11	2.74935e-10	54.8638
PAQR8	0.39328	9.40153	6.85008	2.62497e-11	2.79754e-10	15.196
C16orf58	-0.320877	7.86807	-6.84808	2.6582e-11	2.82992e-10	15.1838
COPS8	-0.846646	24.4607	-21.7462	2.5226e-11	2.87117e-10	53.1992
U2AF1	0.557844	17.4877	14.3831	2.70701e-11	2.90099e-10	34.7219
PYGM	0.496401	5.92162	6.84092	2.7805e-11	2.94437e-10	15.1402
TTF2	0.478967	7.98578	6.83951	2.8053e-11	2.96433e-10	15.1316
FBXW4	0.337159	7.99442	6.83789	2.83399e-11	2.99147e-10	15.1217
IMMT	-0.299261	7.4419	-6.83674	2.85447e-11	3.00849e-10	15.1147
DLAT	-0.297321	6.79673	-6.83489	2.88789e-11	3.03549e-10	15.1035
MAP3K11	0.391944	6.28388	6.83459	2.89326e-11	3.03792e-10	15.1017
MAP4K4	1.54574	24.6162	21.7581	2.81371e-11	3.04754e-10	53.214
LYN	0.401134	6.01506	6.83202	2.94031e-11	3.08407e-10	15.086
DNAJB2	0.298684	9.25825	6.82994	2.97897e-11	3.11805e-10	15.0733
RELA	0.351579	6.74594	6.82942	2.98883e-11	3.12509e-10	15.0701
LZTS2	0.295753	5.66755	6.82147	3.14155e-11	3.2642e-10	15.0218
KCNK4	-0.384676	7.13747	-6.81779	3.21492e-11	3.33347e-10	14.9994
DDX10	-0.315114	6.49697	-6.81681	3.23468e-11	3.35047e-10	14.9935
MOCS2	-0.979051	21.2553	-21.6822	3.06642e-11	3.39009e-10	52.784
GLRB	-0.563146	6.90992	-6.81315	3.30977e-11	3.4221e-10	14.9712
GLOD4	-0.369215	7.88461	-6.81189	3.33587e-11	3.44453e-10	14.9636
ESAM	0.495201	7.0409	6.80382	3.50875e-11	3.6118e-10	14.9146
CNNM3	0.800934	13.7305	14.1426	3.52244e-11	3.68553e-10	33.1741
ARL4D	-0.356348	6.14991	-6.79868	3.62352e-11	3.71434e-10	14.8834
SERBP1	0.382686	8.49365	6.79852	3.62703e-11	3.71434e-10	14.8824
SLC4A2	0.44351	5.78486	6.79817	3.63511e-11	3.71879e-10	14.8803
CALY	-0.496758	8.64082	-6.79784	3.64248e-11	3.72251e-10	14.8783
DOK1	0.390621	6.73513	6.79147	3.79041e-11	3.86575e-10	14.8397
PTH1R	1.03332	15.2827	13.906	3.63298e-11	3.90701e-10	31.6666
DHRS3	0.410308	7.37479	6.78736	3.88915e-11	3.95834e-10	14.8148
GGCT	-0.787389	14.1762	-14.0139	3.82187e-11	4.01807e-10	32.3535
EMX2	0.985955	13.8411	13.9265	3.8714e-11	4.10992e-10	31.799
STARD10	0.422523	6.30872	6.77561	4.18498e-11	4.22107e-10	14.7437
NDFIP1	-0.38274	8.77047	-6.77412	4.22398e-11	4.25562e-10	14.7347
RTN4IP1	-0.398479	5.86408	-6.77206	4.27881e-11	4.30215e-10	14.7222
BACE2	0.912499	11.5788	15.3166	4.27846e-11	4.30226e-10	41.2186
STAT4	-0.527008	6.46187	-6.76493	4.4731e-11	4.48391e-10	14.6791
FAM107B	0.503049	7.99247	6.76238	4.54462e-11	4.54645e-10	14.6638
TOB1	0.428503	6.95556	6.7579	4.67326e-11	4.67045e-10	14.6367
RNF14	-0.295127	7.90079	-6.75754	4.68369e-11	4.67617e-10	14.6345
YWHAG	-1.21709	18.8634	-13.7737	4.42057e-11	4.73875e-10	30.8441
MRPS35	-0.277333	7.16639	-6.74904	4.93801e-11	4.89571e-10	14.5833
RASEF	0.667446	5.92995	6.73344	5.4407e-11	5.35675e-10	14.4893
MAP2K4	-1.01187	15.5876	-14.4332	5.50452e-11	5.41914e-10	35.1193
BRE	-0.551143	12.8047	-13.8648	5.65049e-11	5.7214e-10	31.4272
ZFP36L1	0.410327	9.44927	6.7222	5.83358e-11	5.72657e-10	14.4217
ZBTB40	0.529415	6.02748	6.72196	5.84226e-11	5.72945e-10	14.4203
SYT5	-0.440378	6.3264	-6.71962	5.92778e-11	5.80188e-10	14.4062
FBXO11	-0.290434	7.67006	-6.71621	6.05418e-11	5.91978e-10	14.3857
PPM1E	-0.472622	6.76082	-6.71563	6.07624e-11	5.93552e-10	14.3822
WDR34	0.30447	8.07091	6.71537	6.08573e-11	5.93896e-10	14.3807
DHCR24	-0.410435	7.96575	-6.71494	6.10215e-11	5.94915e-10	14.3781
RHOC	0.389337	8.48846	6.71376	6.14691e-11	5.98692e-10	14.371
THADA	0.290351	5.82314	6.71349	6.15709e-11	5.99097e-10	14.3694
ZNF160	1.39277	22.5971	21.7862	5.968e-11	6.0533e-10	53.5906
SEZ6L2	-1.74857	29.1985	-30.6165	6.02527e-11	6.14553e-10	82.2896
EMID1	0.372112	7.64313	6.70836	6.35606e-11	6.17251e-10	14.3386
SLC25A44	-0.290403	8.42783	-6.70622	6.44053e-11	6.24844e-10	14.3258
CITED1	-0.440629	6.3566	-6.70236	6.59629e-11	6.39333e-10	14.3026
ATP1A1	-1.33575	28.5452	-20.9264	6.14348e-11	6.4015e-10	47.932
CCDC136	-0.300224	7.8542	-6.7009	6.65623e-11	6.43888e-10	14.2938
CHRM1	-0.491574	7.17333	-6.69801	6.77593e-11	6.54196e-10	14.2766
DLD	-0.369769	7.00867	-6.69583	6.86817e-11	6.62459e-10	14.2634
RAMP1	0.303949	9.0863	6.68307	7.43131e-11	7.11262e-10	14.1871
DHRS11	-0.749761	12.3293	-13.8076	7.24684e-11	7.15598e-10	31.0795
SYNPR	-0.625695	9.25585	-6.67901	7.61983e-11	7.27208e-10	14.1628
CSMD3	-0.920582	19.4301	-21.1022	7.29246e-11	7.28667e-10	49.0558
FIBP	-0.264613	7.94265	-6.67597	7.76425e-11	7.39573e-10	14.1446
MSN	0.410679	7.69488	6.67564	7.77993e-11	7.40358e-10	14.1426
RNMT	-0.336866	7.28132	-6.6751	7.80595e-11	7.41416e-10	14.1394
FXN	0.970735	12.5792	13.6575	7.39824e-11	7.4572e-10	30.1403
HSP90AB1	-0.323053	10.3013	-6.67303	7.90608e-11	7.50211e-10	14.1271
SLC39A11	0.363509	6.56561	6.67014	8.04805e-11	7.62229e-10	14.1098
LDB2	-0.529804	7.76992	-6.66815	8.14746e-11	7.70911e-10	14.0979
SLBP	-0.796488	13.7979	-14.4385	8.25782e-11	7.81353e-10	35.2014
ARHGAP17	0.821072	20.2076	20.7629	7.76001e-11	8.02205e-10	46.9239
TBC1D2B	0.33761	6.37044	6.66053	8.53912e-11	8.04909e-10	14.0524
PIP4K2C	-0.267442	7.81187	-6.65978	8.57835e-11	8.07842e-10	14.048
TMEM14A	-0.477161	7.92406	-6.65841	8.65129e-11	8.13173e-10	14.0398
TUBA4A	-0.426004	10.2949	-6.64982	9.12069e-11	8.54067e-10	13.9886
BASP1	-0.364709	11.6243	-6.64705	9.27731e-11	8.66288e-10	13.9721
COPS4	-0.399447	7.10813	-6.63739	9.84421e-11	9.14932e-10	13.9146
CRTC3	0.295111	7.41678	6.63695	9.87072e-11	9.1654e-10	13.912
ILK	0.265865	8.59168	6.63422	1.00375e-10	9.30288e-10	13.8958
BEGAIN	-0.292052	7.57967	-6.63304	1.01109e-10	9.3535e-10	13.8887
TM2D3	-0.85248	18.0558	-13.9747	1.00669e-10	9.40544e-10	32.1668
HOMER3	0.448365	5.65903	6.6305	1.02692e-10	9.48234e-10	13.8737
OAT	-0.82894	17.047	-13.6803	9.98569e-11	9.54242e-10	30.2968
OLAH	0.46432	8.4436	6.62868	1.03849e-10	9.57142e-10	13.8628
PCOLCE	0.486227	5.7569	6.62802	1.04269e-10	9.6012e-10	13.8589
GRPEL1	-0.284834	7.1174	-6.6227	1.07727e-10	9.87396e-10	13.8273
DENND4C	0.889491	16.2795	13.6797	1.05732e-10	1.0044e-09	30.2964
FTO	-0.267632	8.72403	-6.61771	1.11068e-10	1.01522e-09	13.7977
KIF7	0.38617	5.90356	6.61475	1.13103e-10	1.03178e-09	13.7801
ADD3	2.10445	42.5728	29.871	1.09639e-10	1.03639e-09	77.174
NET1	1.264	23.4004	20.9151	1.06451e-10	1.04006e-09	47.9222
CCDC97	0.33517	6.19606	6.60929	1.16948e-10	1.06407e-09	13.7477
EEF1A2	-0.344277	10.5458	-6.60633	1.19086e-10	1.07958e-09	13.7302
ZFAND5	-0.300105	9.17575	-6.60445	1.20464e-10	1.0891e-09	13.719
STAT3	1.16581	20.9673	23.1229	1.2132e-10	1.09601e-09	62.6723
CSE1L	-0.274573	7.53559	-6.60164	1.22552e-10	1.10597e-09	13.7024
PXMP4	2.22629	24.0628	29.3532	1.22649e-10	1.13323e-09	73.4435
RUSC1	-0.263553	8.68028	-6.59611	1.26763e-10	1.1419e-09	13.6697
ZFAND2A	-0.30101	8.30675	-6.5956	1.27158e-10	1.14442e-09	13.6666
PPP2R2C	-0.548174	19.6835	-13.6251	1.23579e-10	1.14991e-09	29.9634
EHD1	0.312641	7.90642	6.58998	1.31597e-10	1.18223e-09	13.6334
HCLS1	0.492526	6.38201	6.58965	1.31864e-10	1.18356e-09	13.6315
ABCC8	-0.370455	7.63413	-6.58701	1.3401e-10	1.20174e-09	13.6158
PLCD1	0.411603	6.87761	6.58622	1.34652e-10	1.20642e-09	13.6112
ENOPH1	-0.303632	7.93987	-6.58403	1.36465e-10	1.22046e-09	13.5982
SYNM	0.64003	17.6476	14.374	1.42289e-10	1.27209e-09	34.8379
AHI1	-0.316395	8.06704	-6.57562	1.43648e-10	1.28125e-09	13.5485
CD83	-0.770098	14.712	-14.0277	1.43165e-10	1.28225e-09	32.5428
VDAC1	-0.35303	8.63577	-6.57181	1.47019e-10	1.30663e-09	13.5261
RRAGB	-1.45457	19.1839	-21.1139	1.36649e-10	1.3107e-09	49.2967
DPYSL4	-0.286485	7.84845	-6.56888	1.49673e-10	1.32785e-09	13.5088
CBLB	0.396554	6.87256	6.56574	1.52562e-10	1.35107e-09	13.4902
PRKD2	0.789633	12.5055	13.3881	1.45236e-10	1.38221e-09	28.5073
SPATA7	-1.10846	21.131	-21.4818	1.58621e-10	1.40784e-09	51.5709
RBPJ	1.06439	27.5081	22.8274	1.63236e-10	1.43314e-09	60.652
SPARCL1	-0.769786	19.9918	-13.3949	1.52468e-10	1.43503e-09	28.551
SPSB2	0.359651	6.1519	6.55114	1.66726e-10	1.46219e-09	13.4043
COG1	-0.308951	7.34165	-6.55061	1.67263e-10	1.46433e-09	13.4011
CHN1	-1.1739	20.6776	-14.8979	1.67517e-10	1.46529e-09	38.4884
RAB22A	-0.289009	7.98014	-6.54754	1.70412e-10	1.48666e-09	13.3831
SCG3	-0.833992	14.3412	-13.9015	1.73854e-10	1.5208e-09	31.7434
CRYM	-2.17262	22.7266	-24.4688	1.81509e-10	1.57523e-09	72.7252
ZNF641	0.279171	6.8016	6.53636	1.8238e-10	1.57999e-09	13.3174
PFDN4	-0.441609	6.85177	-6.53554	1.83296e-10	1.58655e-09	13.3125
NDUFAB1	-0.411831	8.54441	-6.53227	1.86969e-10	1.61553e-09	13.2933
CYP4X1	-0.883824	12.7219	-13.9858	1.917e-10	1.65777e-09	32.3
KCNAB1	-1.77547	32.0993	-30.9573	2.03649e-10	1.75562e-09	84.6068
RIMBP2	-0.364188	8.19871	-6.51672	2.05434e-10	1.76061e-09	13.2021
ARHGAP27	0.32142	6.38962	6.51553	2.06918e-10	1.76966e-09	13.1951
ARF5	-0.332946	7.27081	-6.51523	2.07293e-10	1.77115e-09	13.1934
MAPK9	-0.833116	14.4174	-13.5697	2.05137e-10	1.78922e-09	29.648
CAMKV	-0.366002	9.27618	-6.51134	2.12237e-10	1.80874e-09	13.1706
ZNF397	0.392274	5.40884	6.50909	2.1514e-10	1.83191e-09	13.1574
ZRANB2	-0.317476	9.06305	-6.50714	2.1769e-10	1.85204e-09	13.146
GABRG2	-1.10411	14.6167	-13.5487	2.16695e-10	1.8775e-09	29.5202
GHDC	0.295256	6.20628	6.50338	2.22692e-10	1.88975e-09	13.124
PTPN13	0.637073	13.4428	13.4293	2.15256e-10	1.89671e-09	28.7788
NINJ1	0.331375	8.02669	6.49905	2.28596e-10	1.9382e-09	13.0987
RBM38	0.688389	13.5627	13.8006	2.32024e-10	1.97288e-09	31.1212
EEF1D	0.989619	31.1292	20.2486	2.13911e-10	1.98368e-09	43.78
DOCK1	0.401033	6.5894	6.49248	2.37855e-10	2.00704e-09	13.0602
KRAS	-0.272446	8.28926	-6.49161	2.391e-10	2.01524e-09	13.0552
C10orf88	-0.361273	6.65437	-6.49116	2.39755e-10	2.01906e-09	13.0525
MKS1	0.284421	5.7771	6.48907	2.42798e-10	2.04123e-09	13.0403
RND2	0.28438	5.94569	6.48822	2.44045e-10	2.04998e-09	13.0354
SELT	-0.343667	7.35741	-6.48737	2.45297e-10	2.05876e-09	13.0304
EXTL1	-0.353764	7.89554	-6.48667	2.46332e-10	2.0657e-09	13.0264
PPP1R2	-0.398697	7.09289	-6.48296	2.51916e-10	2.10711e-09	13.0047
ELK1	0.388487	9.01117	6.48243	2.52722e-10	2.1104e-09	13.0016
PDPR	0.748534	14.7964	14.3826	2.5738e-10	2.1479e-09	34.9854
CDKN2D	-0.32409	7.90739	-6.47677	2.61492e-10	2.17815e-09	12.9685
AUH	-0.32156	7.01226	-6.47165	2.69671e-10	2.24412e-09	12.9387
UCHL5	-0.341285	6.32439	-6.46864	2.74597e-10	2.28159e-09	12.9212
NT5DC2	0.399692	5.66316	6.46839	2.75027e-10	2.28325e-09	12.9197
ICAM5	-0.370604	8.39818	-6.46748	2.76527e-10	2.29379e-09	12.9144
POLD1	0.405363	5.17957	6.46556	2.79735e-10	2.31847e-09	12.9033
CD59	0.275307	9.75906	6.45944	2.90227e-10	2.39546e-09	12.8676
DYNLL1	-0.341027	10.3774	-6.45675	2.94953e-10	2.42642e-09	12.852
ATP1B1	-1.50358	32.2157	-20.3136	2.88461e-10	2.51214e-09	44.1993
SLC25A12	-0.439533	7.40852	-6.44877	3.09438e-10	2.53719e-09	12.8056
TRUB1	-0.371727	6.08846	-6.44364	3.19126e-10	2.60589e-09	12.7758
PHKB	0.558639	14.0447	13.3101	3.08777e-10	2.61989e-09	28.0661
LIN7B	-0.391472	6.86199	-6.44091	3.24386e-10	2.64667e-09	12.7599
SLC25A1	0.3483	5.86757	6.44028	3.25612e-10	2.6545e-09	12.7563
STAT5A	0.413423	6.16357	6.43936	3.2743e-10	2.66713e-09	12.7509
MGAT1	0.298227	6.68167	6.43298	3.4018e-10	2.76421e-09	12.7139
TIMP1	0.537218	8.08969	6.43165	3.42906e-10	2.78181e-09	12.7062
RAI14	0.493747	6.00415	6.42861	3.49216e-10	2.82609e-09	12.6886
PHF19	1.17945	17.3367	21.5665	3.4865e-10	2.83207e-09	52.2408
MEGF10	0.932305	15.6922	13.9245	3.5135e-10	2.84236e-09	31.9704
SGK1	0.88307	16.3079	13.5614	3.55523e-10	2.89116e-09	29.6378
SFRP1	0.408441	6.50854	6.42346	3.6015e-10	2.90043e-09	12.6587
PHKA2	0.323612	7.07772	6.42274	3.61695e-10	2.91052e-09	12.6546
PTRH2	-0.303913	7.19558	-6.41469	3.79548e-10	3.04189e-09	12.608
LDLRAP1	0.473537	5.83701	6.41116	3.87639e-10	3.09427e-09	12.5876
LSS	1.05614	21.257	20.4142	3.77841e-10	3.13726e-09	44.846
LINGO1	-0.325195	8.51261	-6.40569	4.0053e-10	3.1895e-09	12.5559
TLN2	-0.289355	8.60559	-6.40517	4.01757e-10	3.19671e-09	12.553
RHBDF2	1.94332	22.7441	28.5154	3.78986e-10	3.23966e-09	68.2141
SLC1A5	0.493867	5.9492	6.40216	4.09042e-10	3.24949e-09	12.5356
HACL1	-0.336674	6.81499	-6.40119	4.11417e-10	3.26574e-09	12.53
ATF1	0.37215	5.91929	6.40039	4.1339e-10	3.27879e-09	12.5253
ESF1	0.321075	6.83433	6.39987	4.1468e-10	3.2864e-09	12.5223
AHCYL2	0.283301	7.18116	6.39949	4.1563e-10	3.29131e-09	12.5201
MRPS30	-0.378544	6.51204	-6.39884	4.17243e-10	3.30146e-09	12.5164
DUSP1	0.452309	7.90869	6.39548	4.25697e-10	3.36034e-09	12.497
PITPNC1	0.793196	14.3979	13.5439	4.25938e-10	3.38536e-09	29.5437
DBI	0.27912	10.1522	6.39121	4.36676e-10	3.43068e-09	12.4723
FAM111A	0.637901	11.0408	13.0735	4.04345e-10	3.4329e-09	26.6439
MKLN1	0.321114	7.15296	6.38709	4.47535e-10	3.51322e-09	12.4486
PLK2	-0.561673	7.48714	-6.38657	4.48921e-10	3.52132e-09	12.4456
THRB	-0.450131	7.89869	-6.3859	4.50705e-10	3.53253e-09	12.4417
CPM	1.98623	23.8298	30.1979	4.44601e-10	3.53766e-09	79.5704
HLA-DPB1	0.422196	8.59744	6.38548	4.51831e-10	3.53857e-09	12.4393
STK38	0.347476	7.17312	6.3821	4.61031e-10	3.60779e-09	12.4198
NFAT5	1.23779	27.7633	20.8327	4.49307e-10	3.79227e-09	47.7153
WDR7	-1.30915	23.5393	-19.8356	4.40217e-10	3.83775e-09	41.307
MAP4K5	0.320104	6.4653	6.36987	4.95845e-10	3.85296e-09	12.3494
NGEF	-0.488972	7.98219	-6.36999	4.95488e-10	3.85296e-09	12.3501
PREX1	0.368628	6.4829	6.36868	4.99348e-10	3.87715e-09	12.3426
CYP2E1	-0.291004	5.90467	-6.36696	5.04489e-10	3.91401e-09	12.3327
MT1M	0.440574	8.66523	6.36355	5.14826e-10	3.97871e-09	12.3131
CCK	-0.720632	8.64834	-6.36279	5.17149e-10	3.99356e-09	12.3087
GIMAP4	0.407377	6.53476	6.3586	5.30187e-10	4.09107e-09	12.2846
CSF1R	0.443203	8.1557	6.35749	5.33686e-10	4.10854e-09	12.2783
MYL12A	0.323286	8.12999	6.35763	5.33231e-10	4.10854e-09	12.2791
SYT4	-0.431684	10.6917	-6.35716	5.34741e-10	4.11345e-09	12.2764
RFTN1	-0.308336	7.57467	-6.35657	5.36597e-10	4.12454e-09	12.273
CIRBP	-0.394432	9.52463	-6.35416	5.44355e-10	4.18067e-09	12.2591
MOV10	0.351609	6.01523	6.35183	5.51938e-10	4.23266e-09	12.2457
ZNF621	0.321346	6.31755	6.3506	5.55967e-10	4.25699e-09	12.2387
STK40	0.334587	6.27089	6.34378	5.78915e-10	4.4161e-09	12.1996
SUGT1	0.318742	8.05085	6.34179	5.85786e-10	4.46291e-09	12.1882
CYP1B1	0.522692	6.92584	6.341	5.8852e-10	4.47869e-09	12.1837
ACVR2B	1.08587	12.5044	13.3474	5.88878e-10	4.53138e-09	28.3405
GARNL3	-0.321508	7.89371	-6.33586	6.06721e-10	4.60313e-09	12.1542
GPRC5B	0.318253	10.0436	6.33382	6.1409e-10	4.6484e-09	12.1426
ZNF524	0.365519	6.82524	6.3307	6.25547e-10	4.72077e-09	12.1247
TNPO1	1.72364	25.9266	28.2928	5.82341e-10	4.74065e-09	66.8056
PLA2G16	0.293647	8.70948	6.3289	6.32247e-10	4.76772e-09	12.1144
LBR	0.287557	7.44533	6.32801	6.35592e-10	4.78931e-09	12.1093
G3BP2	-1.95019	30.2518	-27.8529	5.96327e-10	4.86951e-09	63.9874
JAKMIP1	-0.356899	9.16264	-6.31966	6.6775e-10	5.01626e-09	12.0615
LRRC20	-0.271834	6.65574	-6.31928	6.69238e-10	5.01626e-09	12.0594
NOTCH1	0.359179	6.78999	6.3193	6.69176e-10	5.01626e-09	12.0595
STK32C	-0.29823	7.17557	-6.31938	6.68858e-10	5.01626e-09	12.0599
ZMYND10	0.404944	5.41337	6.31968	6.6768e-10	5.01626e-09	12.0616
ZNF385A	0.375699	6.50409	6.31729	6.77186e-10	5.07201e-09	12.048
PC	0.64814	14.7505	13.1845	6.65436e-10	5.08917e-09	27.3452
RPP40	-0.34091	6.23289	-6.31657	6.80066e-10	5.08976e-09	12.0439
MMD	-0.374606	8.87496	-6.31194	6.98902e-10	5.21812e-09	12.0175
NT5C2	0.351822	10.6117	6.31184	6.99314e-10	5.21812e-09	12.0169
N4BP2	0.387269	9.83202	6.30852	7.13148e-10	5.30904e-09	11.9979
LHPP	0.407712	8.91314	6.30805	7.15124e-10	5.3122e-09	11.9953
RRAGA	-0.319874	8.55933	-6.30807	7.1506e-10	5.3122e-09	11.9954
AKAP11	-2.172	40.3352	-35.8731	6.92739e-10	5.34761e-09	86.6388
EPB41L3	-0.345252	9.81541	-6.30661	7.21241e-10	5.35364e-09	11.987
MBLAC2	-0.715661	12.8333	-12.9928	6.83746e-10	5.35702e-09	26.1847
DDX25	-0.694688	13.7507	-13.5677	7.2653e-10	5.40187e-09	29.7504
NFX1	0.290392	6.83973	6.30411	7.31943e-10	5.42095e-09	11.9728
HEG1	0.395081	6.18905	6.30253	7.38804e-10	5.46364e-09	11.9638
CTSD	0.310652	7.80346	6.30233	7.39678e-10	5.46604e-09	11.9626
C8orf46	-0.285746	8.23123	-6.29995	7.50157e-10	5.53526e-09	11.949
RASL11B	-0.422642	7.60541	-6.29847	7.56728e-10	5.57961e-09	11.9406
G3BP1	0.283287	9.19197	6.2956	7.69634e-10	5.66219e-09	11.9242
FAM188A	-0.391916	7.23144	-6.29416	7.76196e-10	5.70203e-09	11.916
ISCA1	-0.610972	16.3197	-12.854	7.05984e-10	5.70483e-09	25.3583
DFFA	1.11875	19.0207	20.0757	7.3109e-10	5.72691e-09	42.8348
HSPH1	-0.449088	9.28815	-6.29319	7.80642e-10	5.73046e-09	11.9105
OTOS	0.566802	6.49809	6.2894	7.98256e-10	5.83824e-09	11.8889
FAM181B	0.799474	14.5951	13.1166	8.00206e-10	5.98667e-09	26.943
CAMK2A	-0.438875	10.2702	-6.28358	8.26064e-10	6.02391e-09	11.8558
CYBA	0.440669	6.24559	6.2837	8.2549e-10	6.02391e-09	11.8565
SMAD5	1.66389	21.9107	22.016	8.2866e-10	6.04771e-09	55.5394
CLIP2	0.327842	9.75354	6.28243	8.31687e-10	6.05044e-09	11.8493
NDN	-0.336552	8.42928	-6.28119	8.37774e-10	6.08701e-09	11.8422
BDH2	0.326993	6.64714	6.27906	8.4834e-10	6.15603e-09	11.8301
FICD	0.367405	6.03536	6.27778	8.54732e-10	6.18764e-09	11.8229
FKBP5	0.464931	7.3957	6.27684	8.59449e-10	6.21726e-09	11.8175
CLDN15	1.18861	18.1773	20.1436	8.28752e-10	6.37209e-09	43.2811
NEO1	0.26945	6.99642	6.27151	8.86837e-10	6.40608e-09	11.7872
RNF112	-0.298549	8.06928	-6.26906	8.99692e-10	6.48012e-09	11.7733
ASAP3	0.313126	7.22549	6.26184	9.38612e-10	6.75068e-09	11.7324
PSTPIP1	0.449194	5.34433	6.26146	9.40701e-10	6.76082e-09	11.7302
C6orf47	0.263211	6.73106	6.26117	9.42335e-10	6.76768e-09	11.7285
CCAR1	0.403868	8.25165	6.26063	9.4532e-10	6.78422e-09	11.7255
PFKFB4	0.263382	6.09756	6.25927	9.52868e-10	6.83346e-09	11.7178
NUAK1	-0.77872	20.2288	-12.7876	8.71357e-10	6.85462e-09	24.9753
IMPA1	-0.392359	7.66856	-6.25636	9.69314e-10	6.9414e-09	11.7013
GAS7	-0.631443	18.0589	-14.4032	9.71509e-10	6.94641e-09	35.3807
SNTA1	0.373778	9.2294	6.25483	9.77996e-10	6.97848e-09	11.6926
KIF5A	0.752874	14.8799	13.4211	9.75582e-10	6.99258e-09	28.8523
MEST	-1.0592	19.0145	-21.0764	9.71648e-10	6.99593e-09	49.218
CLIP3	-0.276243	10.8527	-6.25333	9.86678e-10	7.03538e-09	11.6841
HEXDC	0.314082	7.88554	6.25136	9.98091e-10	7.1015e-09	11.673
DCLRE1C	1.17492	20.1253	21.08	9.85895e-10	7.1145e-09	49.3182
ZHX2	0.727656	13.1152	13.1438	9.98194e-10	7.20309e-09	27.1262
SPARC	0.38384	10.212	6.24844	1.01535e-09	7.214e-09	11.6564
PCBP4	0.298528	7.7606	6.24825	1.01648e-09	7.21683e-09	11.6553
AXL	0.763955	14.3246	13.2699	1.01594e-09	7.26473e-09	27.9079
ZNF136	1.71856	31.9059	27.3393	9.29495e-10	7.27213e-09	60.7007
SPAG9	1.34137	29.3003	27.7994	9.69492e-10	7.30485e-09	63.8221
GPR155	0.958838	17.1772	12.9389	1.0077e-09	7.43272e-09	25.8829
ABL1	0.296458	6.68081	6.23667	1.08773e-09	7.68308e-09	11.5899
SNX4	-0.326453	6.80146	-6.2363	1.09014e-09	7.69049e-09	11.5877
UBE2T	-0.406991	5.87161	-6.23462	1.10086e-09	7.7606e-09	11.5783
SLC12A4	0.348974	5.94559	6.2333	1.10939e-09	7.81522e-09	11.5708
EID2	-0.366088	6.53788	-6.23236	1.11549e-09	7.84709e-09	11.5655
DLC1	1.02928	13.3592	14.7053	1.11508e-09	7.84711e-09	37.5478
CD81	0.283782	11.3897	6.22838	1.14179e-09	8.01505e-09	11.543
RGS2	-0.418642	7.3397	-6.22815	1.14333e-09	8.02021e-09	11.5417
SKIV2L2	-0.293951	6.94333	-6.22781	1.14557e-09	8.0303e-09	11.5398
FCGRT	0.39536	7.1518	6.22263	1.18079e-09	8.24815e-09	11.5105
PSMG3	-0.294013	7.65126	-6.22034	1.19664e-09	8.34715e-09	11.4977
LNX1	-0.356845	6.58015	-6.21941	1.20317e-09	8.38682e-09	11.4924
PBOV1	1.06953	14.9419	13.3839	1.22124e-09	8.51679e-09	28.643
SRP54	-0.279532	7.56648	-6.21332	1.24671e-09	8.65997e-09	11.4581
LRP10	0.389032	7.32271	6.21295	1.24938e-09	8.67248e-09	11.456
WDR82	0.415887	8.99861	6.21213	1.2554e-09	8.70215e-09	11.4513
PRKACB	-0.590455	18.4494	-13.0419	1.24526e-09	8.78063e-09	26.521
CCR1	0.495556	6.79022	6.20986	1.27211e-09	8.80567e-09	11.4386
UBXN2A	0.456795	8.30628	6.20313	1.32297e-09	9.13865e-09	11.4007
CRMP1	-0.296709	9.26992	-6.20168	1.33421e-09	9.20356e-09	11.3925
NME5	-0.346249	7.21656	-6.19923	1.35338e-09	9.32932e-09	11.3787
ZFAND1	-0.316334	6.68193	-6.19722	1.36933e-09	9.41972e-09	11.3674
EXOC6	-1.1383	19.2915	-19.8396	1.25094e-09	9.43332e-09	41.4801
ADCY1	-0.770823	16.0894	-12.6742	1.26703e-09	9.46986e-09	24.325
GRM8	-0.371821	6.15249	-6.19041	1.42467e-09	9.74653e-09	11.3291
MAMLD1	-0.271396	6.33009	-6.18608	1.46095e-09	9.96731e-09	11.3048
TNFSF15	1.10169	14.1396	12.6417	1.38196e-09	1.02543e-08	24.1387
PHYHIPL	-0.355345	7.91174	-6.1808	1.50648e-09	1.02568e-08	11.2752
HERC5	0.380043	6.34016	6.1761	1.54818e-09	1.05264e-08	11.2488
CNTNAP1	-0.311631	8.86649	-6.17213	1.58426e-09	1.0757e-08	11.2266
COX7B	-0.267076	9.33417	-6.16675	1.63442e-09	1.10599e-08	11.1965
SCIN	0.470942	9.73797	6.16605	1.6411e-09	1.10899e-08	11.1925
SKP1	-0.263127	10.4757	-6.16611	1.64051e-09	1.10899e-08	11.1929
GRAMD1C	0.42429	7.02917	6.16512	1.64991e-09	1.11419e-08	11.1873
CHRAC1	0.321308	6.13689	6.15629	1.73654e-09	1.16952e-08	11.1379
POLR3F	-0.313097	7.13037	-6.15526	1.74693e-09	1.17572e-08	11.1322
LGALS8	-0.925457	20.5919	-19.2551	1.57574e-09	1.17598e-08	37.9147
ANKRD46	-0.308617	8.56072	-6.1537	1.76276e-09	1.18238e-08	11.1234
METTL9	-0.270057	7.14007	-6.15294	1.77052e-09	1.18679e-08	11.1192
SIX5	0.435801	5.78276	6.14992	1.80175e-09	1.2061e-08	11.1023
FASN	-0.298134	8.26207	-6.1493	1.80827e-09	1.20965e-08	11.0988
PTS	-0.635754	16.1318	-12.5896	1.6839e-09	1.21673e-08	23.8432
APBA2	-0.304133	7.74293	-6.14713	1.83106e-09	1.22406e-08	11.0867
MAPK1	-1.08182	24.6806	-20.2954	1.80622e-09	1.23234e-08	44.3207
RFX1	0.296796	6.36583	6.14449	1.85924e-09	1.24124e-08	11.072
ACSS1	0.430769	8.95353	6.14294	1.87599e-09	1.25158e-08	11.0633
TP53INP1	0.441101	6.59098	6.14176	1.88876e-09	1.25926e-08	11.0568
C1orf198	0.358004	8.05506	6.13967	1.91174e-09	1.27117e-08	11.0451
HINT1	-0.29095	10.3793	-6.13615	1.95106e-09	1.29558e-08	11.0254
TXNIP	0.551802	8.83657	6.13603	1.95243e-09	1.29563e-08	11.0247
RABEP2	0.268759	6.30574	6.13248	1.99276e-09	1.31976e-08	11.005
BTG1	0.283786	8.37521	6.13187	1.99989e-09	1.3225e-08	11.0016
POGK	0.308218	8.10893	6.13178	2.00088e-09	1.3225e-08	11.0011
ZNF22	0.833904	13.9006	13.3713	2.03027e-09	1.34086e-08	28.6283
KLHL21	0.32295	6.31397	6.12761	2.04955e-09	1.35108e-08	10.9779
JUP	1.48196	16.9196	20.765	2.05756e-09	1.35776e-08	47.2452
JAZF1	-0.370258	6.98507	-6.12496	2.08115e-09	1.36665e-08	10.9631
MAP3K6	0.36222	5.82611	6.12462	2.0853e-09	1.3683e-08	10.9612
CDC37L1	-0.295906	7.146	-6.12355	2.09818e-09	1.37403e-08	10.9552
MYBPC1	2.03273	35.1567	29.8446	2.08137e-09	1.37546e-08	77.503
SMYD2	-0.876023	13.2415	-12.8416	2.07029e-09	1.38701e-08	25.3487
SEH1L	-1.1097	20.0592	-19.7346	2.02077e-09	1.38837e-08	40.835
MMAB	0.762477	12.6722	12.7152	2.05287e-09	1.39842e-08	24.5932
CAPG	0.404352	6.65587	6.11822	2.16356e-09	1.40986e-08	10.9256
APOLD1	0.595983	7.98659	6.11728	2.1754e-09	1.41344e-08	10.9203
BARD1	0.350242	5.52868	6.11694	2.17956e-09	1.4143e-08	10.9185
MYOM1	0.457634	7.02313	6.11705	2.17825e-09	1.4143e-08	10.9191
WDR61	-0.293994	6.85036	-6.1154	2.19906e-09	1.42417e-08	10.9099
PAFAH2	0.507839	6.85556	6.11268	2.23376e-09	1.44476e-08	10.8948
PTPRU	0.304429	5.84647	6.10872	2.28524e-09	1.47614e-08	10.8728
PHF10	0.296156	7.46582	6.1066	2.31334e-09	1.49235e-08	10.861
SRD5A1	-0.307315	6.30067	-6.10476	2.33789e-09	1.50527e-08	10.8508
LZTFL1	-0.332991	7.4134	-6.10443	2.3423e-09	1.50713e-08	10.849
CDK5RAP2	0.96732	22.1585	19.9702	2.35757e-09	1.53561e-08	42.2593
TRAPPC2L	-0.321031	8.5804	-6.09978	2.40588e-09	1.54504e-08	10.8231
UQCRFS1	-0.301276	8.7623	-6.09704	2.44397e-09	1.56748e-08	10.8079
RAP1GDS1	-1.05684	25.2546	-19.7005	2.40387e-09	1.58311e-08	40.616
KIF1B	1.22767	24.1996	19.2354	2.27852e-09	1.61087e-08	37.8395
NRM	0.324847	5.50582	6.09054	2.53697e-09	1.62399e-08	10.7719
SPCS1	-0.278153	9.1226	-6.08995	2.54561e-09	1.62847e-08	10.7686
PID1	-0.386402	6.91789	-6.08977	2.54815e-09	1.62905e-08	10.7676
C3orf17	-0.29771	6.64079	-6.08891	2.56089e-09	1.63531e-08	10.7628
DYRK2	0.317687	6.69582	6.08888	2.56122e-09	1.63531e-08	10.7627
DNM1	-0.378857	9.56871	-6.08839	2.5685e-09	1.6368e-08	10.76
MYO9B	0.364639	6.79872	6.08776	2.57783e-09	1.6417e-08	10.7565
FAM49B	-0.844841	14.337	-12.7767	2.53225e-09	1.64677e-08	24.9752
IKBKB	0.701158	12.4389	12.5501	2.44353e-09	1.65478e-08	23.6318
NKRF	-0.266823	7.21318	-6.08484	2.6213e-09	1.66725e-08	10.7403
FGF12	-1.94264	23.0177	-22.5285	2.64093e-09	1.67951e-08	59.5969
DPP10	-0.810288	13.6268	-13.425	2.68289e-09	1.70412e-08	29.0141
ELAVL4	-0.454216	7.58203	-6.07811	2.72454e-09	1.723e-08	10.703
ZMIZ2	0.343348	6.215	6.07414	2.78717e-09	1.76037e-08	10.6811
MTUS1	1.76557	38.2282	34.9301	2.75325e-09	1.77689e-08	80.6981
VIP	-1.34216	13.1003	-14.3879	2.90492e-09	1.82779e-08	35.5424
GABRD	-0.475242	6.97697	-6.06586	2.92256e-09	1.8354e-08	10.6353
ANK3	-0.550316	17.3372	-12.4031	2.67099e-09	1.8425e-08	22.7838
YWHAH	-0.303094	11.2842	-6.06302	2.97039e-09	1.8628e-08	10.6196
ZAK	1.11041	18.6229	22.8012	2.99459e-09	1.87474e-08	61.1192
PSMD12	-1.78463	32.0263	-33.6743	2.7502e-09	1.89197e-08	72.9272
LRFN5	-0.445618	7.72975	-6.05787	3.05915e-09	1.91034e-08	10.5912
COX6C	-0.269204	10.5516	-6.05203	3.16299e-09	1.96655e-08	10.559
NAP1L3	-0.529554	8.48279	-6.05121	3.17781e-09	1.97329e-08	10.5545
PCSK1N	-0.353089	8.34546	-6.0452	3.2888e-09	2.03639e-08	10.5214
ZNF652	0.774507	22.119	13.2643	3.2921e-09	2.03981e-08	28.0168
NFIC	2.20496	27.6678	26.0971	2.9738e-09	2.07246e-08	53.2194
WSB2	-0.278256	10.3611	-6.04018	3.38437e-09	2.09242e-08	10.4937
CD44	1.36582	17.4918	19.7625	3.36982e-09	2.14119e-08	41.0894
YY1	0.621221	16.685	12.9201	3.46198e-09	2.14643e-08	25.8742
SERPING1	0.340856	6.91385	6.03478	3.49e-09	2.14917e-08	10.4641
SOX10	0.378831	7.57573	6.03472	3.49126e-09	2.14917e-08	10.4637
MNAT1	-0.286587	6.53728	-6.03449	3.49579e-09	2.15062e-08	10.4625
NSL1	0.266123	7.74858	6.03039	3.57855e-09	2.20018e-08	10.4399
MEF2C	-0.400262	10.0444	-6.02955	3.59568e-09	2.20935e-08	10.4353
HPCAL1	-1.04536	27.368	-21.0449	3.55759e-09	2.23902e-08	49.7246
SNX6	0.670195	14.8898	12.4672	3.49932e-09	2.2474e-08	23.1692
HSPB8	0.365851	8.62095	6.02423	3.70625e-09	2.27307e-08	10.406
CNKSR3	0.356954	5.91879	6.02381	3.71503e-09	2.27706e-08	10.4038
NEK6	0.31481	6.53463	6.02361	3.71939e-09	2.27833e-08	10.4026
N4BP2L1	-0.57431	14.84	-12.3496	3.59661e-09	2.35619e-08	22.49
SERINC1	-0.356137	9.75353	-6.01532	3.89887e-09	2.38387e-08	10.3572
FUT6	0.882722	17.2415	13.9802	3.9388e-09	2.40683e-08	32.7818
XRCC2	1.04405	17.4612	13.3301	3.94797e-09	2.41208e-08	28.4659
HPS5	1.06143	17.4159	20.1962	3.92514e-09	2.42855e-08	43.8414
HMGCR	-0.347962	8.13945	-5.99639	4.3413e-09	2.62695e-08	10.2535
ATP6AP1	-0.351752	8.95435	-5.99463	4.38473e-09	2.6484e-08	10.2439
ZIC2	0.45844	8.2897	5.99417	4.39625e-09	2.65374e-08	10.2413
AHDC1	0.406949	5.62516	5.99138	4.46637e-09	2.69444e-08	10.2261
PXN	0.468384	6.59372	5.99054	4.48766e-09	2.70564e-08	10.2215
AK5	-1.53587	28.6189	-19.967	4.4076e-09	2.71062e-08	42.4134
OLA1	-1.07464	19.3877	-20.4137	4.498e-09	2.71427e-08	45.1163
TJP1	0.587018	18.746	12.5626	4.4295e-09	2.72963e-08	23.7456
PFKM	-0.286794	8.17325	-5.98876	4.53321e-09	2.7298e-08	10.2117
ECHDC1	-0.288522	6.31217	-5.98763	4.56226e-09	2.74397e-08	10.2056
EIF1B	-0.297222	9.13143	-5.98575	4.611e-09	2.76994e-08	10.1953
PLEKHB1	0.39826	10.0839	5.98523	4.6246e-09	2.77644e-08	10.1925
LRPPRC	-0.269879	7.28027	-5.98279	4.68889e-09	2.81164e-08	10.1792
RBBP5	0.461328	6.16351	5.98205	4.70875e-09	2.82015e-08	10.1751
AASDHPPT	-0.777759	13.4274	-12.4052	4.50874e-09	2.82257e-08	22.8244
GFRA2	-0.357061	8.1459	-5.98124	4.73032e-09	2.82966e-08	10.1707
LITAF	0.382795	7.20508	5.98133	4.72805e-09	2.82966e-08	10.1711
TRIL	0.380923	7.95119	5.97952	4.77661e-09	2.85392e-08	10.1613
AKR1C3	0.426774	7.37037	5.97809	4.81553e-09	2.87373e-08	10.1535
RGMA	0.323186	8.74446	5.97662	4.85555e-09	2.88895e-08	10.1455
C11orf73	-0.264701	7.88015	-5.97561	4.88352e-09	2.90385e-08	10.1399
LRRC23	0.582088	14.7059	12.9214	4.90472e-09	2.92235e-08	25.9232
UBTD1	0.319064	5.76796	5.97276	4.96276e-09	2.94282e-08	10.1244
CEBPB	0.344878	8.66813	5.97247	4.97097e-09	2.9453e-08	10.1228
ZFP30	0.390163	5.96483	5.9698	5.04653e-09	2.98651e-08	10.1083
ACTR6	-0.341752	7.41451	-5.96588	5.15943e-09	3.04428e-08	10.0869
HADHA	0.313341	6.91373	5.96537	5.17432e-09	3.05125e-08	10.0841
TIMM23	-1.2797	26.9166	-25.1545	4.53955e-09	3.07229e-08	47.5661
GPD1L	-0.361131	7.45076	-5.96391	5.21727e-09	3.07294e-08	10.0762
PREP	-0.293551	6.3825	-5.96082	5.30911e-09	3.12334e-08	10.0593
MGLL	0.27305	9.2087	5.95834	5.38379e-09	3.16354e-08	10.0459
STAM	-0.321655	6.67931	-5.95203	5.57888e-09	3.27045e-08	10.0115
SAMD4B	0.318855	6.61359	5.94946	5.66026e-09	3.31425e-08	9.99758
C1orf64	0.408142	6.77678	5.94842	5.69338e-09	3.33168e-08	9.99195
ZDHHC8	0.287441	8.3143	5.94758	5.72041e-09	3.34553e-08	9.98738
CCDC113	-0.276018	6.71301	-5.94695	5.74099e-09	3.3556e-08	9.98392
CACNA2D3	-0.438351	7.04848	-5.94656	5.75334e-09	3.36084e-08	9.98185
MYO10	0.411642	8.58012	5.94619	5.76561e-09	3.36603e-08	9.97979
PCSK1	-1.52808	13.7819	-13.6858	5.81666e-09	3.39197e-08	30.8779
UBQLN2	-0.363855	9.15475	-5.94193	5.90536e-09	3.44157e-08	9.9567
COX7A2L	-0.293602	8.69431	-5.94144	5.92165e-09	3.44873e-08	9.95404
SLTM	0.277427	7.62586	5.9409	5.93974e-09	3.45553e-08	9.9511
MKNK2	1.00181	12.9164	12.4645	5.83627e-09	3.47509e-08	23.1895
CFD	0.43226	5.67826	5.93914	5.99886e-09	3.48146e-08	9.94155
C5orf24	0.412985	8.98606	5.93737	6.05887e-09	3.51147e-08	9.93196
GLUL	1.01555	32.4197	19.3309	5.65535e-09	3.51659e-08	38.5774
YPEL5	-0.380496	9.19739	-5.92014	6.67515e-09	3.84294e-08	9.83856
SEC61G	-0.647461	16.3273	-12.7496	6.67996e-09	3.86421e-08	24.9085
RRAS	0.396752	5.724	5.91872	6.72838e-09	3.86535e-08	9.8309
PHYHIP	-0.378873	9.15717	-5.91634	6.81871e-09	3.91201e-08	9.81805
UBE2V2	-0.703812	14.5907	-12.1178	6.40973e-09	3.98418e-08	21.1961
CDK2AP2	0.331348	7.23402	5.91264	6.96198e-09	3.98829e-08	9.798
TRAPPC6B	-1.13342	21.8103	-19.3711	6.54886e-09	4.0271e-08	38.8931
KCNJ2	0.338362	7.3032	5.9059	7.22985e-09	4.12649e-08	9.7616
FAM181A	0.391703	6.36091	5.90516	7.25993e-09	4.14128e-08	9.7576
ARMCX2	-0.369206	7.13816	-5.90401	7.30702e-09	4.16576e-08	9.75137
ANKDD1A	0.278418	8.57338	5.90093	7.43399e-09	4.23087e-08	9.73476
MCAT	-0.287439	6.34311	-5.90017	7.46569e-09	4.24648e-08	9.73066
NDRG1	0.356155	10.173	5.89991	7.47656e-09	4.25024e-08	9.72926
STAU2	-0.320002	6.65853	-5.8958	7.6505e-09	4.34168e-08	9.70709
PARP2	-0.659835	14.1702	-12.9234	7.79323e-09	4.42531e-08	26.0002
SHOC2	-0.302522	7.38555	-5.88935	7.93164e-09	4.48843e-08	9.6723
ITGB1BP1	-0.290901	7.93536	-5.88773	8.00377e-09	4.5241e-08	9.66358
ABLIM2	-0.31165	8.27297	-5.88541	8.10796e-09	4.57521e-08	9.65111
DPP6	-1.26573	39.6432	-27.7334	8.05182e-09	4.61593e-08	63.7574
GYPC	1.44448	16.8979	20.8824	8.22945e-09	4.63592e-08	48.3222
NPM3	-0.342085	6.65477	-5.88193	8.26712e-09	4.64921e-08	9.63238
PRKCG	-0.373957	6.30872	-5.88164	8.28042e-09	4.65405e-08	9.63083
SLC30A9	-0.276776	8.43165	-5.87981	8.36554e-09	4.69659e-08	9.62097
DNM1L	-0.947874	21.1058	-18.3489	7.5396e-09	4.78548e-08	32.7547
PTK2B	-1.18016	24.6498	-19.6066	7.91909e-09	4.79855e-08	40.517
TMEM14B	-0.399214	7.08928	-5.86778	8.94602e-09	5.01118e-08	9.55632
TM2D1	-0.27444	6.43917	-5.86715	8.97781e-09	5.02616e-08	9.5529
SATB2	-0.413183	7.73449	-5.86625	9.02294e-09	5.04858e-08	9.54807
DLK2	-0.323926	6.19533	-5.86355	9.15943e-09	5.12207e-08	9.5336
ORAI3	0.308404	6.44427	5.86324	9.17568e-09	5.12541e-08	9.53189
RBM12B	0.326398	6.38481	5.86324	9.17523e-09	5.12541e-08	9.53194
GAD2	-0.586102	6.96197	-5.86224	9.22676e-09	5.14552e-08	9.52654
NGB	0.336457	6.14106	5.86169	9.25521e-09	5.15825e-08	9.52357
KLKB1	0.390567	6.02116	5.85799	9.44738e-09	5.25359e-08	9.50377
RNF130	0.289943	7.7789	5.85803	9.44577e-09	5.25359e-08	9.50394
YBX1	0.287426	9.01854	5.85752	9.47259e-09	5.26173e-08	9.5012
ITGB4	2.49338	26.2188	29.1653	8.96144e-09	5.29432e-08	73.9934
ACSF2	0.438704	6.20631	5.85468	9.62328e-09	5.3365e-08	9.486
ARHGEF3	-0.400724	8.71669	-5.85425	9.64644e-09	5.34636e-08	9.48368
FLNA	0.375611	8.32545	5.84803	9.986e-09	5.51307e-08	9.45034
DCTN6	-0.577075	15.4071	-12.2662	1.01442e-08	5.70363e-08	22.0769
PSMD8	-0.289752	8.35876	-5.83955	1.04677e-08	5.75982e-08	9.40496
ANXA5	0.330554	8.08105	5.83838	1.05356e-08	5.79082e-08	9.39872
ZBTB16	1.08687	26.3722	18.8051	1.03725e-08	5.8797e-08	35.407
EML3	0.383728	7.60365	5.82944	1.10716e-08	6.062e-08	9.35091
RASSF1	0.816109	17.3929	18.3854	1.02274e-08	6.1269e-08	32.9982
ZC3H15	-0.338993	7.59253	-5.82549	1.13164e-08	6.18579e-08	9.32985
SPTBN1	0.337194	6.91611	5.82351	1.1441e-08	6.24705e-08	9.3193
COL18A1	0.343533	5.96667	5.82336	1.14505e-08	6.24881e-08	9.3185
RASGRP1	-0.368269	6.77687	-5.82046	1.16362e-08	6.33972e-08	9.303
COPS3	-0.310438	6.94787	-5.8183	1.17762e-08	6.41247e-08	9.29149
LTBP1	0.783501	12.5397	13.8652	1.1956e-08	6.49975e-08	32.2825
ABCA1	0.375609	7.13299	5.81535	1.19703e-08	6.50396e-08	9.27574
EFNB3	-0.337108	7.26607	-5.81209	1.21877e-08	6.60404e-08	9.2584
SP110	1.28451	23.5205	24.7865	1.15349e-08	6.83612e-08	45.5176
AKR1C1	0.369007	6.29903	5.79617	1.33086e-08	7.15304e-08	9.17365
PKN1	0.328538	6.33738	5.79577	1.33382e-08	7.16121e-08	9.17152
WDR20	0.914188	19.1864	19.3598	1.2555e-08	7.25593e-08	39.0834
CNR1	-0.46271	7.08292	-5.78746	1.39637e-08	7.48085e-08	9.12739
PRDX6	0.290113	9.69909	5.78457	1.41876e-08	7.58044e-08	9.11206
WASF1	-1.15161	15.7272	-12.4364	1.40957e-08	7.58409e-08	23.1114
SWAP70	0.273517	6.62973	5.78236	1.43612e-08	7.64855e-08	9.10035
GAD1	-2.22142	23.1387	-20.1125	1.44465e-08	7.78113e-08	43.6936
HERC1	-0.369033	7.46039	-5.77525	1.49353e-08	7.92884e-08	9.06261
DIP2B	0.874799	19.6274	12.6734	1.49635e-08	7.95056e-08	24.5526
WDR47	-0.425921	7.42371	-5.77339	1.50882e-08	7.99723e-08	9.0528
ZUFSP	-0.267711	6.01099	-5.77179	1.52223e-08	8.06401e-08	9.04428
XIAP	0.343003	8.81863	5.76859	1.54924e-08	8.18532e-08	9.02734
TMEM216	0.276408	6.95917	5.76809	1.55346e-08	8.20327e-08	9.02472
TBC1D7	-0.304774	6.71007	-5.76728	1.56044e-08	8.23577e-08	9.02041
REEP5	-0.286432	10.8369	-5.76329	1.59503e-08	8.41384e-08	8.9993
ZNF607	0.299578	5.63607	5.76276	1.59964e-08	8.42921e-08	8.99652
NTNG1	-0.714537	12.6576	-11.8875	1.52247e-08	8.49365e-08	19.9474
ACLY	-0.601609	15.953	-12.7161	1.62579e-08	8.56156e-08	24.829
TMEM63A	0.46136	7.75867	5.75737	1.64771e-08	8.66419e-08	8.96801
GNG11	0.325783	7.15924	5.75707	1.65042e-08	8.67386e-08	8.96643
CYP26B1	-0.398888	6.40009	-5.75413	1.6773e-08	8.79656e-08	8.95088
RPS19BP1	0.289677	7.68701	5.74929	1.72241e-08	9.01887e-08	8.92533
AFF1	0.376132	7.17637	5.74332	1.77969e-08	9.28958e-08	8.89383
PRPS1	-0.280739	7.35919	-5.74332	1.77971e-08	9.28958e-08	8.89382
FXYD5	1.36235	18.1173	19.6259	1.70025e-08	9.33959e-08	40.8692
ACSBG1	0.362359	8.27318	5.74131	1.7994e-08	9.38743e-08	8.88323
PSMA5	-0.297326	7.60956	-5.74029	1.80952e-08	9.42541e-08	8.87783
DOCK6	0.377067	5.4531	5.73831	1.82923e-08	9.51809e-08	8.86741
C16orf45	-0.270773	8.7764	-5.73632	1.84919e-08	9.61191e-08	8.85696
SDHB	-0.299875	7.02115	-5.73547	1.85781e-08	9.64762e-08	8.85248
PSMG1	-0.73277	13.6419	-12.196	1.86466e-08	9.78625e-08	21.7249
TPI1	-0.728667	16.6235	-11.8098	1.78612e-08	9.84146e-08	19.5238
TCEAL2	-0.436701	10.1851	-5.72964	1.9181e-08	9.93899e-08	8.82174
CDC42	-1.39462	28.192	-28.4626	1.93798e-08	1.00275e-07	68.6326
PAIP2	-0.888198	24.8767	-17.8469	1.73119e-08	1.01085e-07	29.9857
LCP1	0.442304	6.05626	5.72497	1.96766e-08	1.01482e-07	8.79719
GOLT1B	-0.316512	6.2067	-5.72454	1.97225e-08	1.01666e-07	8.79495
GNB5	-0.728156	13.0239	-12.4067	2.03451e-08	1.04983e-07	22.9805
CTXN1	-0.372777	9.38164	-5.71275	2.10338e-08	1.07701e-07	8.73299
PARP14	0.331204	6.3185	5.7117	2.11549e-08	1.08099e-07	8.72747
RALY	0.57188	14.4509	11.7441	1.9945e-08	1.09045e-07	19.1653
CHMP5	-0.288288	9.45937	-5.70942	2.14194e-08	1.09338e-07	8.71551
GNL3L	0.770367	18.0173	12.4531	2.21566e-08	1.1305e-07	23.271
IPO5	-0.334104	7.81059	-5.70243	2.22515e-08	1.13122e-07	8.67883
TIMP3	0.311177	8.49776	5.69961	2.25959e-08	1.14755e-07	8.66406
KCTD20	0.334979	6.35551	5.69727	2.28853e-08	1.16047e-07	8.65181
MYH9	0.274677	8.27781	5.69685	2.29383e-08	1.161e-07	8.64959
PPIH	-0.268423	6.23433	-5.69681	2.29424e-08	1.161e-07	8.64941
VAMP5	0.385009	7.22669	5.69513	2.3154e-08	1.17052e-07	8.64058
ADARB2	0.414541	6.66656	5.6937	2.33341e-08	1.17797e-07	8.63312
DNALI1	0.364625	7.16094	5.69185	2.35706e-08	1.18796e-07	8.62342
KRT8	0.361011	6.3851	5.68595	2.43395e-08	1.22361e-07	8.59253
CPEB1	0.271045	7.55674	5.68349	2.46666e-08	1.23756e-07	8.57969
FIG4	-0.277772	7.60903	-5.68286	2.47509e-08	1.24116e-07	8.57641
YES1	0.324486	6.27362	5.6806	2.50569e-08	1.25524e-07	8.56458
DDX1	-0.288621	9.22281	-5.67689	2.55666e-08	1.27756e-07	8.54521
FAM98B	0.30312	10.3086	5.67106	2.63876e-08	1.31463e-07	8.5148
PORCN	-0.578216	12.6775	-12.1185	2.62434e-08	1.31953e-07	21.3108
DNAJC30	0.31696	6.07497	5.66993	2.65503e-08	1.32207e-07	8.50889
PLCL2	-0.311596	7.13249	-5.66805	2.68222e-08	1.33494e-07	8.49909
GAS2L1	0.843092	22.6588	17.973	2.47854e-08	1.34464e-07	30.7316
TJP2	1.16386	20.9749	17.8047	2.44584e-08	1.35021e-07	29.7799
ALDOA	-0.576803	19.0565	-11.6287	2.55935e-08	1.37208e-07	18.5442
MPST	1.29888	17.8986	18.1205	2.67154e-08	1.39232e-07	31.5557
AKIRIN2	-0.31542	6.68123	-5.65741	2.8414e-08	1.40853e-07	8.44363
EIF2B3	-0.35486	6.98033	-5.65719	2.84478e-08	1.4095e-07	8.44249
IER3	0.383288	6.63003	5.65473	2.88292e-08	1.42529e-07	8.42968
SLC8A3	-0.278804	6.45112	-5.65329	2.90539e-08	1.43382e-07	8.42221
ACER3	0.347396	7.57966	5.65147	2.93415e-08	1.44658e-07	8.41274
EXOC1	-0.571761	15.2824	-11.8628	2.86193e-08	1.44846e-07	19.8536
PLAGL2	0.266774	5.66215	5.65109	2.94028e-08	1.44889e-07	8.41073
HSPA12A	-0.264498	10.0885	-5.64646	3.01467e-08	1.48042e-07	8.38669
RND1	-0.308314	6.45888	-5.64313	3.06942e-08	1.50582e-07	8.36938
KLHL5	0.969423	23.8057	19.1088	3.06201e-08	1.52134e-07	37.4462
CCDC9	0.279416	5.74534	5.63925	3.13442e-08	1.53619e-07	8.34923
STK11	0.27019	6.62958	5.63846	3.1479e-08	1.54204e-07	8.3451
CORO6	-0.345171	7.2454	-5.63666	3.17855e-08	1.55629e-07	8.33578
MAT2B	-0.273203	7.92878	-5.63611	3.18806e-08	1.56017e-07	8.33291
SMAD7	0.605755	11.381	11.5555	2.94856e-08	1.56838e-07	18.1518
MIF4GD	0.269579	6.59822	5.63052	3.28572e-08	1.60639e-07	8.3039
ZNF521	0.286665	6.56789	5.63041	3.28766e-08	1.60655e-07	8.30333
PTPRR	-0.867679	13.0471	-13.3473	3.35247e-08	1.63422e-07	29.0525
SREBF1	0.330423	7.22408	5.62645	3.35849e-08	1.63634e-07	8.28283
TST	0.337253	7.767	5.62604	3.36591e-08	1.63915e-07	8.28071
APOD	0.32455	10.6124	5.6243	3.39769e-08	1.65301e-07	8.27167
PSKH1	0.30013	5.58922	5.62414	3.4006e-08	1.65362e-07	8.27085
AKIRIN1	1.19329	20.3017	19.2003	3.43238e-08	1.67362e-07	37.9275
RAPGEF4	-0.393344	8.42307	-5.61864	3.50279e-08	1.69999e-07	8.24238
LIPE	0.378723	6.49191	5.61662	3.54116e-08	1.71777e-07	8.2319
DNAJC12	-1.62301	26.8548	-24.1805	3.18179e-08	1.72808e-07	42.2309
NHS	0.292593	6.48006	5.61518	3.56859e-08	1.72939e-07	8.22448
PLOD2	0.590578	14.0241	11.7411	3.66979e-08	1.81844e-07	19.1906
REPS1	-0.275185	6.92753	-5.6033	3.80403e-08	1.83545e-07	8.16306
FOXN3	0.591867	15.374	12.4271	3.80041e-08	1.83632e-07	23.1989
ST8SIA5	-0.32718	6.631	-5.60244	3.82157e-08	1.84302e-07	8.15863
SLC1A1	-0.305515	6.2753	-5.60131	3.84492e-08	1.85248e-07	8.15278
SLC39A12	0.441125	7.12839	5.59548	3.96698e-08	1.90576e-07	8.12273
ALDH5A1	-0.586183	15.9313	-11.9138	3.95679e-08	1.92288e-07	20.1744
NOL4	-0.299455	6.64379	-5.5936	4.00728e-08	1.92419e-07	8.11301
RNASEH2B	-0.292668	6.85094	-5.59314	4.01726e-08	1.92805e-07	8.11062
EIF1AX	-0.573569	15.3855	-11.4747	3.78112e-08	1.94781e-07	17.7261
HPCAL4	-0.319303	8.83996	-5.591	4.0635e-08	1.94837e-07	8.09962
GLO1	-0.281634	8.39503	-5.59021	4.0808e-08	1.95572e-07	8.09554
PLOD1	0.263074	8.51224	5.59001	4.08512e-08	1.95685e-07	8.09452
RAD23B	-0.280261	7.527	-5.58775	4.13506e-08	1.97982e-07	8.08284
ZNF148	0.289335	8.25443	5.58482	4.20047e-08	2.01016e-07	8.06776
YPEL4	-0.309829	7.13471	-5.57331	4.46727e-08	2.13068e-07	8.00856
LY6G5C	0.622341	10.3196	11.5441	4.33659e-08	2.15429e-07	18.1126
HSPB1	0.468948	7.77627	5.57016	4.54318e-08	2.16377e-07	7.99237
TAZ	0.546652	13.1608	11.444	4.33276e-08	2.19022e-07	17.5674
RASAL1	-0.274472	7.51616	-5.56555	4.65639e-08	2.21239e-07	7.96872
FBXL7	0.306033	6.62279	5.56413	4.69196e-08	2.22611e-07	7.9614
DAGLA	-0.330585	7.36411	-5.56316	4.71634e-08	2.23642e-07	7.95642
SERPINA3	0.908915	8.4321	5.56308	4.71819e-08	2.23642e-07	7.95604
TNFRSF1B	0.44552	6.65036	5.5622	4.74059e-08	2.24597e-07	7.95149
CORO1A	-0.329527	6.32898	-5.56098	4.77141e-08	2.25735e-07	7.94527
TMX3	-0.271063	6.85583	-5.55901	4.82188e-08	2.27798e-07	7.93515
ATP5A1	-0.629304	19.7419	-11.4018	4.48887e-08	2.28001e-07	17.3415
DMPK	0.300606	7.01189	5.55861	4.83213e-08	2.28082e-07	7.93311
RASL10A	-0.702614	13.2073	-12.3312	4.91405e-08	2.31718e-07	22.6614
RHBDF1	0.299928	6.67789	5.55313	4.97547e-08	2.34165e-07	7.90502
SLC35E1	0.586382	14.4137	11.6084	4.82738e-08	2.34905e-07	18.4743
SERPINE2	-0.340569	8.30015	-5.55003	5.05839e-08	2.37842e-07	7.88914
FANCC	0.418884	5.52023	5.54723	5.13451e-08	2.4108e-07	7.87479
CPNE9	-0.323935	7.51653	-5.54245	5.26701e-08	2.46836e-07	7.8503
NCOA7	-0.303534	7.89247	-5.54083	5.3124e-08	2.48611e-07	7.84206
AKAP8L	0.30419	6.95773	5.53686	5.42583e-08	2.53324e-07	7.82176
STARD3	0.3102	6.63866	5.53637	5.44001e-08	2.53867e-07	7.81925
PIPOX	0.358877	6.42922	5.53376	5.51609e-08	2.56816e-07	7.80591
INSM2	-0.294813	6.35277	-5.53341	5.52651e-08	2.5706e-07	7.8041
APP	-0.279454	9.38279	-5.52689	5.72117e-08	2.65494e-07	7.77084
TMEM126B	-0.266846	7.46607	-5.52508	5.77667e-08	2.67752e-07	7.76157
PDE1A	-1.59341	25.8246	-25.102	5.68405e-08	2.70765e-07	47.6324
TMEM51	0.331392	6.70004	5.52264	5.85187e-08	2.70802e-07	7.74914
ECE2	0.309206	5.68613	5.52179	5.8782e-08	2.71894e-07	7.74483
ZNF785	0.333362	6.26272	5.5163	6.05198e-08	2.79154e-07	7.71684
DBR1	0.817279	11.6261	11.7357	6.00917e-08	2.80586e-07	19.206
BAZ1A	0.766058	11.0912	13.5245	6.23797e-08	2.87201e-07	30.4471
NUP43	0.793452	13.9186	11.4583	6.03552e-08	2.89537e-07	17.6666
VEGFB	0.691298	14.8717	11.8475	6.26655e-08	2.90592e-07	19.8475
KATNB1	-0.265153	7.42317	-5.5069	6.36136e-08	2.92476e-07	7.66895
NPTN	-1.19136	32.6114	-18.7977	6.33514e-08	2.92794e-07	35.6181
MUTYH	0.989036	20.2669	18.9971	6.42592e-08	2.97669e-07	36.928
SHANK2	-0.741018	13.9253	-12.3883	6.60205e-08	3.02416e-07	23.0635
BAMBI	0.348029	6.47368	5.49819	6.66142e-08	3.04723e-07	7.62468
HS3ST2	-0.344518	6.51601	-5.49722	6.69549e-08	3.05867e-07	7.61978
CALD1	2.11111	20.5879	20.0894	6.69601e-08	3.05918e-07	43.6
HOMER1	-0.363804	7.67202	-5.49706	6.70121e-08	3.05934e-07	7.61896
BAG3	0.454139	7.82461	5.49504	6.77341e-08	3.08853e-07	7.60867
ITGB1	1.38725	32.4333	25.5027	6.76467e-08	3.10361e-07	49.9586
FKBP3	-0.267984	8.89512	-5.48996	6.95768e-08	3.1653e-07	7.5829
MT1G	0.474069	9.09799	5.48918	6.98634e-08	3.17689e-07	7.57895
FOXQ1	0.34162	6.28946	5.48594	7.10699e-08	3.23027e-07	7.56251
TGFBR3	0.361379	7.0536	5.48522	7.13401e-08	3.24107e-07	7.55886
CEBPA	0.281501	6.51189	5.47856	7.38902e-08	3.34624e-07	7.52514
MFGE8	0.313906	8.8994	5.47436	7.55473e-08	3.41507e-07	7.50384
SLITRK1	-0.800264	13.9617	-12.0473	7.55937e-08	3.42511e-07	21.0362
ANKRD40	0.32724	6.90514	5.47345	7.59107e-08	3.42838e-07	7.49923
ERAP2	0.34211	8.76765	5.47178	7.65788e-08	3.45699e-07	7.49082
MRPL3	-0.652058	15.1157	-11.6455	7.56992e-08	3.46315e-07	18.723
MCM8	0.356294	9.56216	5.46884	7.77754e-08	3.50464e-07	7.47593
LARGE	-0.32047	8.58005	-5.46802	7.81107e-08	3.51816e-07	7.4718
MMADHC	-0.288541	7.53096	-5.46617	7.88762e-08	3.55103e-07	7.46244
PDIA4	0.283123	6.84765	5.46279	8.02909e-08	3.60983e-07	7.44537
ZNF440	0.38683	7.86387	5.4627	8.0332e-08	3.61005e-07	7.44488
DBT	0.29076	7.88298	5.45938	8.1744e-08	3.66522e-07	7.42815
TMX1	0.27406	7.22921	5.4587	8.20396e-08	3.67517e-07	7.42469
IL4R	1.00424	14.0654	11.6659	8.17924e-08	3.70597e-07	18.8459
ANKRD29	-0.270769	5.96017	-5.45619	8.31303e-08	3.71635e-07	7.41201
COLEC12	1.02688	12.8148	13.4927	8.31456e-08	3.71635e-07	30.3269
SLC7A11	0.37478	10.7422	5.45516	8.35776e-08	3.73231e-07	7.40686
SCRIB	0.915767	21.9363	17.8415	7.96621e-08	3.76302e-07	30.18
CD151	1.02935	21.5661	17.4648	8.00091e-08	3.784e-07	28.0038
ROM1	0.329236	6.60927	5.4468	8.73324e-08	3.88257e-07	7.36467
MEPCE	0.265009	8.19033	5.44505	8.81395e-08	3.91146e-07	7.35584
TM2D2	-0.287236	7.16625	-5.44267	8.92463e-08	3.95353e-07	7.34386
NNT	-0.264036	6.28708	-5.43973	9.06333e-08	4.00962e-07	7.32906
TSC22D1	-0.60293	17.4413	-11.6463	9.01932e-08	4.03e-07	18.747
RHOU	0.339226	8.70812	5.43695	9.19639e-08	4.0628e-07	7.31507
C1orf27	0.417635	6.34927	5.43626	9.22956e-08	4.0723e-07	7.31161
CC2D1B	0.631006	11.7617	11.3231	8.85254e-08	4.08308e-07	16.9605
ABHD14B	0.29856	6.23475	5.43549	9.26677e-08	4.08691e-07	7.30775
ACOT7	-2.62607	63.9831	-49.0718	9.1883e-08	4.09694e-07	115.378
SOX9	0.336054	8.27633	5.43119	9.47795e-08	4.1708e-07	7.28613
KTN1	0.667957	16.3068	11.1839	8.84175e-08	4.17138e-07	16.2143
TCIRG1	1.40251	18.8654	17.6378	9.17409e-08	4.18399e-07	28.9691
PLD3	-0.331815	7.60187	-5.42791	9.64217e-08	4.23987e-07	7.26964
XPNPEP3	0.309019	10.4471	5.42789	9.64342e-08	4.23987e-07	7.26951
MORF4L2	-0.390839	8.2639	-5.42089	1.00029e-07	4.38243e-07	7.23439
C1orf216	-0.316493	8.34538	-5.41959	1.0071e-07	4.40841e-07	7.22788
RFX2	0.803663	11.1989	13.0406	1.00983e-07	4.41646e-07	27.3341
KLHDC2	-0.298429	8.88724	-5.41705	1.02055e-07	4.45747e-07	7.21515
OGDH	0.653658	15.1068	11.8762	1.03393e-07	4.51933e-07	20.0826
ATRN	-1.62942	33.7448	-30.5507	9.64592e-08	4.51939e-07	54.9113
DZIP3	-0.312647	6.57543	-5.41093	1.05374e-07	4.5823e-07	7.18444
FZR1	0.269995	6.28545	5.4066	1.07785e-07	4.68319e-07	7.16274
CXCR4	1.37952	17.6955	17.3667	1.03439e-07	4.71339e-07	27.4791
DYSF	0.384288	6.48193	5.40391	1.09306e-07	4.74089e-07	7.14928
LGMN	-0.290889	7.1745	-5.40297	1.09845e-07	4.7601e-07	7.14457
GPR1	0.338656	9.63128	5.39871	1.12306e-07	4.85409e-07	7.12331
CIB2	0.377379	5.50883	5.39482	1.14608e-07	4.94285e-07	7.10384
MSRB3	1.13726	29.3891	17.8149	1.09117e-07	5.03047e-07	30.145
ELOVL4	-0.35937	8.6775	-5.38863	1.18363e-07	5.08934e-07	7.07292
EPB41L4B	-0.598839	14.4452	-11.154	1.13325e-07	5.14442e-07	16.0712
SPP1	1.06377	17.8482	11.072	1.10596e-07	5.15163e-07	15.6353
CD22	0.435864	6.86789	5.38044	1.23513e-07	5.29706e-07	7.03206
TRIM37	-1.26535	25.2512	-19.6219	1.28224e-07	5.49494e-07	41.0965
RASA1	-0.305644	8.55606	-5.37048	1.30072e-07	5.54967e-07	6.98243
CARHSP1	0.296097	7.59148	5.36979	1.30539e-07	5.56481e-07	6.97899
TSPAN33	0.290721	8.04334	5.36722	1.32289e-07	5.63217e-07	6.96622
POLR2K	-0.30276	7.77928	-5.36612	1.33043e-07	5.65946e-07	6.96077
PRR18	0.356697	6.94676	5.3609	1.36699e-07	5.79761e-07	6.93477
CXorf40A	-0.272713	6.67372	-5.3578	1.38912e-07	5.87896e-07	6.91937
LYL1	0.385231	6.45124	5.35753	1.39102e-07	5.8845e-07	6.91806
PTP4A3	1.2691	27.9947	23.3215	1.2743e-07	5.93304e-07	37.6099
TMEM200A	-0.374098	5.65764	-5.35532	1.40702e-07	5.94207e-07	6.90709
NPTX1	-1.95092	32.1689	-23.723	1.34994e-07	6.04216e-07	39.8597
TAGLN2	0.794825	12.6507	11.0806	1.35692e-07	6.04757e-07	15.6937
APPBP2	-0.563466	13.5972	-11.3663	1.44887e-07	6.18879e-07	17.2406
TCEAL7	-0.802468	15.1985	-11.5285	1.46454e-07	6.20359e-07	18.1431
BRWD3	0.404504	6.13426	5.34438	1.48899e-07	6.25377e-07	6.85279
CDH12	-0.353049	6.25707	-5.34213	1.50636e-07	6.32138e-07	6.84167
CXCL16	0.772335	13.7443	12.8919	1.52104e-07	6.36958e-07	26.4792
RAD51C	-1.24113	24.2346	-23.3648	1.40083e-07	6.53782e-07	37.9497
PIM1	0.322036	5.98985	5.33374	1.57313e-07	6.57937e-07	6.80009
BHLHB9	-0.332913	6.63753	-5.33089	1.59639e-07	6.66824e-07	6.78602
ATP1A3	-0.378177	9.51139	-5.3299	1.60456e-07	6.69679e-07	6.78112
NAP1L2	-0.975226	13.9677	-11.4689	1.63524e-07	6.86936e-07	17.8233
THBS2	0.330853	7.35337	5.3244	1.65071e-07	6.87497e-07	6.75394
TSPAN13	-1.02018	15.8676	-11.0523	1.61662e-07	7.03437e-07	15.5563
NPAS3	0.857766	18.7336	17.1364	1.62206e-07	7.06895e-07	26.2736
TUBG1	-0.565837	14.3771	-11.4368	1.7172e-07	7.17906e-07	17.6504
NRIP2	0.405118	6.32434	5.31479	1.7345e-07	7.19383e-07	6.70647
SYT3	-0.278676	6.77535	-5.31211	1.75857e-07	7.29062e-07	6.69326
LAPTM5	0.332678	6.38799	5.30111	1.8608e-07	7.68566e-07	6.6391
FRY	-0.343604	7.02435	-5.3	1.87145e-07	7.72641e-07	6.63364
AIF1L	0.352774	9.41806	5.29544	1.91577e-07	7.88977e-07	6.6112
WRB	-0.686219	15.7916	-11.2042	1.88617e-07	7.91071e-07	16.3828
GCK	0.624209	10.3687	11.1533	1.87712e-07	7.91902e-07	16.1079
NSF	-2.39366	49.5088	-32.9304	1.91772e-07	7.92439e-07	69.0992
NPM2	-0.295341	7.23252	-5.29345	1.93548e-07	7.96763e-07	6.6014
SLC6A13	0.416528	5.90725	5.28674	2.00317e-07	8.22589e-07	6.56845
CCND1	0.343925	7.17876	5.28074	2.06571e-07	8.45827e-07	6.53899
ITPK1	0.294325	8.68069	5.27663	2.10962e-07	8.62032e-07	6.51884
HAVCR2	0.322276	6.85813	5.27565	2.12019e-07	8.65644e-07	6.51405
EBF4	0.666648	12.4355	11.8151	2.14812e-07	8.7678e-07	19.8517
LIPT1	1.26026	22.1376	18.1806	2.11957e-07	8.8095e-07	32.3984
TMEFF2	-0.334288	8.35779	-5.26674	2.21903e-07	9.01562e-07	6.4704
DTNA	1.15337	27.4601	16.9217	2.15374e-07	9.23176e-07	25.1542
PDE2A	-0.283328	7.7382	-5.25981	2.2989e-07	9.31349e-07	6.43652
IFT88	0.906888	26.6742	16.5456	2.0899e-07	9.38798e-07	23.1474
GADD45G	0.466872	6.76674	5.2551	2.35486e-07	9.51308e-07	6.41349
ACADSB	-0.283098	6.14853	-5.25448	2.36225e-07	9.53521e-07	6.41048
RGS3	2.16511	45.1498	41.4652	2.254e-07	9.6194e-07	96.591
FAT1	0.704208	15.7988	10.9422	2.28353e-07	9.62161e-07	15.0017
ZNF672	0.29361	5.86721	5.25226	2.38908e-07	9.63571e-07	6.39966
DSE	1.26841	17.0897	17.6946	2.34498e-07	9.68726e-07	29.5104
C1orf162	0.344281	7.23755	5.25109	2.40346e-07	9.68978e-07	6.39392
FBXL16	-0.279207	9.53331	-5.24669	2.45787e-07	9.8931e-07	6.37247
INPP5D	0.322525	6.14454	5.24331	2.50056e-07	1.00527e-06	6.35598
C12orf43	0.664737	14.5102	11.1083	2.4611e-07	1.00755e-06	15.8922
LANCL1	-0.326298	9.34778	-5.23322	2.63216e-07	1.05392e-06	6.30686
SOX8	0.342832	9.36965	5.23084	2.6643e-07	1.06593e-06	6.29524
VASH1	0.290451	6.85523	5.23006	2.67481e-07	1.06971e-06	6.29147
SLC12A5	-1.1657	17.6245	-12.507	2.70384e-07	1.08004e-06	24.1587
CBFB	0.578556	16.4228	11.0456	2.67191e-07	1.08964e-06	15.5637
HIST1H2BD	1.1598	17.2065	16.9204	2.63967e-07	1.1133e-06	25.1923
NRSN2	-0.271781	8.23322	-5.22127	2.79688e-07	1.11361e-06	6.24873
ATAD1	-0.714076	14.1397	-10.7249	2.74311e-07	1.16123e-06	13.8856
FRAT2	0.271533	6.46081	5.20804	2.99077e-07	1.18559e-06	6.18456
TSPAN6	0.293144	5.90797	5.20051	3.1069e-07	1.22918e-06	6.14809
EID2B	-0.29292	5.95771	-5.19928	3.12623e-07	1.23584e-06	6.14215
CNIH3	-0.293432	7.26816	-5.19849	3.13873e-07	1.24012e-06	6.13833
LDHA	-0.958547	28.3167	-16.3969	2.94308e-07	1.27057e-06	22.3971
UGP2	-0.808106	26.662	-16.3251	2.91507e-07	1.27082e-06	22.0247
PSAT1	0.301469	7.95493	5.1923	3.23847e-07	1.27768e-06	6.10839
YWHAZ	-0.745491	20.0817	-12.5938	3.24266e-07	1.27883e-06	24.7749
SMYD3	-0.332034	6.76562	-5.19171	3.24807e-07	1.28045e-06	6.10556
SPINT2	-0.350994	7.81359	-5.19077	3.26364e-07	1.28455e-06	6.10098
KLK7	-0.784469	13.793	-10.8444	3.18525e-07	1.29776e-06	14.5155
NKX6-2	0.423057	6.40423	5.18764	3.31548e-07	1.30187e-06	6.08589
TMSB10	-0.272056	11.5258	-5.18419	3.37371e-07	1.32421e-06	6.06923
PPP4R2	0.37898	6.8272	5.1831	3.39232e-07	1.33099e-06	6.06396
HES4	-0.324705	7.6903	-5.18219	3.40784e-07	1.33655e-06	6.0596
LDLR	0.307516	7.17142	5.17784	3.48353e-07	1.36516e-06	6.03857
ACTL6A	0.640204	11.3552	10.6645	3.29082e-07	1.37019e-06	13.5878
STARD8	0.412971	6.49675	5.17542	3.52613e-07	1.38022e-06	6.02694
ATP5G3	-0.30224	8.44908	-5.17425	3.54701e-07	1.38785e-06	6.02129
IGF2BP2	0.351817	6.25114	5.1725	3.57839e-07	1.39903e-06	6.01286
PSMD14	-0.344968	7.49455	-5.16253	3.76237e-07	1.46808e-06	5.96488
ARHGAP9	0.272875	5.93794	5.15982	3.81404e-07	1.48599e-06	5.95183
NOL8	0.287809	6.36676	5.15701	3.86822e-07	1.50525e-06	5.93834
ARID4B	0.943871	23.4343	17.2563	3.8303e-07	1.54604e-06	27.194
NNAT	-0.783405	16.4301	-11.1013	3.95298e-07	1.5471e-06	15.9086
JOSD2	0.300174	7.3672	5.15062	3.9942e-07	1.54822e-06	5.90767
PKIA	-1.1334	23.9235	-17.3446	3.96184e-07	1.56571e-06	27.589
MYH14	0.26898	6.32459	5.14807	4.04569e-07	1.56602e-06	5.89542
SLC32A1	-0.467561	6.31025	-5.14382	4.13274e-07	1.59633e-06	5.87505
TMEM219	0.269025	7.94949	5.14144	4.1823e-07	1.61234e-06	5.86365
ZNF562	0.314119	6.86459	5.14064	4.199e-07	1.61815e-06	5.85984
RHBDD1	0.583088	11.7933	10.954	4.15175e-07	1.62745e-06	15.1203
RAVER1	0.287326	5.51265	5.13898	4.2342e-07	1.63109e-06	5.85185
LLGL2	2.09621	34.6072	34.491	3.90408e-07	1.64505e-06	53.7737
RABGAP1L	-0.290688	6.97899	-5.13529	4.31298e-07	1.65758e-06	5.83422
PTPRO	-0.695181	15.1007	-10.7902	4.22172e-07	1.67136e-06	14.2566
IFITM3	0.407687	9.59143	5.13277	4.36782e-07	1.67737e-06	5.82213
IGSF21	-0.270897	7.65626	-5.13132	4.39947e-07	1.68822e-06	5.81523
PAK3	-0.353355	7.45796	-5.13011	4.42617e-07	1.69715e-06	5.80944
CNRIP1	-1.37169	25.1817	-16.6274	4.25798e-07	1.70404e-06	23.6409
POPDC3	-0.352222	6.55263	-5.12889	4.45346e-07	1.70564e-06	5.80356
COL4A5	0.734964	14.2217	10.6126	4.25569e-07	1.72098e-06	13.3402
RAN	-0.673895	15.034	-10.938	4.64835e-07	1.79569e-06	15.0477
C10orf10	0.49008	7.31864	5.11605	4.74832e-07	1.80607e-06	5.74225
CREB1	2.06801	46.0729	32.5668	4.59301e-07	1.82363e-06	67.678
PARP9	0.669352	12.1285	10.6325	4.59953e-07	1.83782e-06	13.4475
BEST1	0.340845	6.70759	5.10984	4.89747e-07	1.85854e-06	5.71267
SUV39H2	0.32042	9.45572	5.10495	5.01841e-07	1.90081e-06	5.68934
ARHGAP4	0.310191	6.62221	5.1033	5.05961e-07	1.91496e-06	5.68153
FAM134B	-1.06682	23.8292	-16.8831	4.99642e-07	1.95522e-06	25.091
EXTL2	-0.312071	6.80027	-5.09864	5.17836e-07	1.95544e-06	5.65934
FHL2	-0.645546	12.2307	-10.8823	5.10526e-07	1.95853e-06	14.7619
VIPR1	-0.266404	7.22425	-5.0954	5.26261e-07	1.98575e-06	5.64391
SLITRK5	-0.363562	7.35451	-5.09321	5.32006e-07	2.00417e-06	5.63353
ATP6V0D1	-0.275454	8.13285	-5.09081	5.38398e-07	2.02617e-06	5.62212
FUNDC1	-0.355005	7.05186	-5.08503	5.54071e-07	2.08121e-06	5.59468
H2AFJ	0.266423	6.30535	5.08463	5.55188e-07	2.08462e-06	5.59276
VIM	0.760906	18.0251	10.4892	5.40088e-07	2.14986e-06	12.7302
SORCS3	-0.601527	12.0624	-10.5142	5.4574e-07	2.15785e-06	12.8574
PTPRM	-0.271591	6.75952	-5.07484	5.82794e-07	2.18252e-06	5.54637
MRPS23	-0.328485	7.41882	-5.07327	5.87348e-07	2.19709e-06	5.53893
HES6	0.336277	6.07594	5.07234	5.90055e-07	2.20556e-06	5.53454
PDPK1	0.962425	22.1525	16.7855	5.59421e-07	2.23212e-06	24.6887
NUDT16	0.294688	6.9113	5.06302	6.17912e-07	2.30277e-06	5.49045
TSC22D3	1.5687	42.3531	28.3044	5.71378e-07	2.33051e-06	42.6251
PDLIM2	0.26915	6.26113	5.05147	6.54222e-07	2.42718e-06	5.43588
TPD52L1	0.672482	15.477	10.6018	6.45003e-07	2.46329e-06	13.3183
TNKS1BP1	0.265665	5.68453	5.04604	6.71958e-07	2.48742e-06	5.41032
BCAT2	0.267061	6.30666	5.04571	6.73057e-07	2.49056e-06	5.40876
DOC2A	-0.734774	13.4009	-10.6024	6.60972e-07	2.51677e-06	13.3238
PSMA3	-0.266908	6.98273	-5.04161	6.86823e-07	2.53961e-06	5.38942
SLCO2B1	0.326946	7.58187	5.03517	7.08958e-07	2.61466e-06	5.35911
LAMP2	1.7924	40.144	27.5491	6.31541e-07	2.63326e-06	38.6214
FSTL3	0.300281	5.86198	5.02943	7.29264e-07	2.68259e-06	5.33214
MAN2A1	0.615962	15.4021	10.7979	7.26479e-07	2.70359e-06	14.3557
FGF13	-1.47765	22.847	-18.3252	7.51725e-07	2.75879e-06	33.4181
DLX1	-0.330694	6.27629	-5.01983	7.64498e-07	2.79567e-06	5.28707
ERBB3	0.296407	6.15492	5.01747	7.73426e-07	2.8252e-06	5.27598
TGFB3	0.415292	6.75322	5.01709	7.74857e-07	2.82836e-06	5.27421
NT5DC1	0.640686	12.6653	10.7645	7.68106e-07	2.84399e-06	14.1858
ZNF611	0.642593	11.5795	10.937	7.77562e-07	2.85648e-06	15.1108
B3GALNT1	-0.316495	7.863	-5.01471	7.83955e-07	2.85737e-06	5.26306
MBTD1	0.805596	13.9429	10.5415	7.57762e-07	2.85796e-06	13.0233
MT1X	0.419862	9.59774	5.01225	7.93495e-07	2.88791e-06	5.25151
BMP1	2.16155	34.3734	32.5643	6.88553e-07	2.93922e-06	43.6424
CMTM8	0.317889	5.16711	5.00628	8.17033e-07	2.96815e-06	5.22359
BRD4	0.291827	7.045	5.00593	8.18447e-07	2.97221e-06	5.22194
PLCB1	-0.734871	15.9325	-10.5534	8.02783e-07	3.00074e-06	13.09
SLC2A3	0.296365	8.69254	5.00261	8.31866e-07	3.01654e-06	5.20641
PJA1	-1.05726	21.0986	-17.6233	7.8011e-07	3.02964e-06	29.9524
MSC	-0.364477	5.41431	-4.99791	8.5124e-07	3.08006e-06	5.18443
NDRG4	-1.45765	37.58	-25.0115	8.26341e-07	3.17395e-06	48.5506
PPP4R4	-1.6832	24.6674	-22.6319	8.49882e-07	3.17994e-06	34.0936
HSPB6	0.319442	6.155	4.98983	8.85542e-07	3.19952e-06	5.14671
YJEFN3	-0.350669	6.43864	-4.98891	8.8952e-07	3.2104e-06	5.14243
DENND5B	0.299994	7.13285	4.98881	8.89981e-07	3.2109e-06	5.14193
ZNF234	0.592497	11.8226	10.4821	8.76389e-07	3.25443e-06	12.7333
LRRC3B	-0.292619	6.3466	-4.98544	9.04718e-07	3.26052e-06	5.12625
PTH2R	-0.328342	6.16498	-4.98435	9.09555e-07	3.2744e-06	5.12116
PYCRL	-0.321395	6.728	-4.98185	9.2075e-07	3.3123e-06	5.10948
KCND2	-0.383197	6.99038	-4.9802	9.28174e-07	3.32939e-06	5.10182
SELENBP1	0.301718	6.98061	4.97958	9.30999e-07	3.33712e-06	5.09891
GPR37L1	0.318204	8.52702	4.97931	9.32195e-07	3.339e-06	5.09769
DNER	-0.309762	8.89518	-4.97641	9.45486e-07	3.38174e-06	5.08417
SMTN	1.31055	17.1384	16.9566	9.49404e-07	3.42296e-06	25.5335
CLDND1	0.572761	19.9627	10.2836	9.00003e-07	3.42485e-06	11.7359
LGI4	0.295355	9.00646	4.97318	9.60493e-07	3.43171e-06	5.06914
PRKCZ	-0.664108	17.1257	-11.7708	9.71427e-07	3.46604e-06	19.9493
ZNF3	1.53517	30.3233	28.6119	9.03796e-07	3.50073e-06	44.4873
ZBTB7A	0.491889	7.58287	4.9675	9.87441e-07	3.51538e-06	5.04273
POLK	0.388879	8.0565	4.96574	9.95947e-07	3.54186e-06	5.03454
GSN	0.711508	15.8156	10.7442	1.00135e-06	3.59218e-06	14.1128
SEPN1	0.592605	13.977	10.236	9.50488e-07	3.61734e-06	11.5039
PIP4K2A	0.327799	7.03232	4.96096	1.01941e-06	3.6227e-06	5.01232
SEMA4B	0.264457	7.18182	4.95577	1.04541e-06	3.70716e-06	4.98828
PHAX	0.630144	12.4268	10.6924	1.0402e-06	3.7262e-06	13.8436
KBTBD6	0.289823	10.6631	4.9517	1.06632e-06	3.77728e-06	4.96938
PSMA1	-0.962664	23.4371	-17.8781	1.03043e-06	3.78022e-06	31.5073
GLG1	0.411134	7.22354	4.94673	1.09235e-06	3.86125e-06	4.94637
SERPINF1	-0.395408	6.24858	-4.94299	1.11237e-06	3.92644e-06	4.92904
CCND2	-0.275491	9.30954	-4.93779	1.14072e-06	4.01189e-06	4.90502
BCL7C	0.291856	6.04453	4.93588	1.15134e-06	4.04392e-06	4.89618
ATP10D	0.288644	6.04266	4.92857	1.19282e-06	4.17488e-06	4.86242
LAT2	1.14182	17.3237	16.9847	1.16559e-06	4.21924e-06	25.9833
SRRM4	-0.286193	7.81542	-4.92499	1.21363e-06	4.23727e-06	4.84592
TRABD	0.285014	6.20371	4.92427	1.21788e-06	4.24913e-06	4.84259
CHST3	0.375164	6.44741	4.92302	1.22528e-06	4.27347e-06	4.8368
RTKN	1.52494	29.5655	22.1504	1.19065e-06	4.28442e-06	31.498
CDO1	-0.296418	7.16321	-4.92219	1.23018e-06	4.28603e-06	4.833
MERTK	0.289015	6.7935	4.92154	1.23403e-06	4.29646e-06	4.83002
SCARA3	1.08226	20.1755	19.3306	1.23787e-06	4.30386e-06	39.6538
FBLN1	1.66157	26.3534	25.9877	1.23733e-06	4.30617e-06	53.7808
DEF6	0.267348	5.482	4.92046	1.2405e-06	4.31142e-06	4.82503
NUPL2	-0.26381	6.35637	-4.91731	1.25952e-06	4.36839e-06	4.81052
MOXD1	-0.630872	13.5856	-10.1557	1.18414e-06	4.41987e-06	11.1236
FSTL5	-0.428432	7.1096	-4.91269	1.28795e-06	4.45767e-06	4.78923
BTBD3	-0.961651	25.6323	-16.3721	1.27728e-06	4.51786e-06	22.4347
MYL5	-0.744046	12.3117	-10.2038	1.24284e-06	4.54367e-06	11.3641
EFNA1	0.699681	13.2532	10.3031	1.26686e-06	4.55862e-06	11.8612
PCYOX1	0.80446	16.4585	10.3458	1.28417e-06	4.58781e-06	12.0775
PRR11	0.335331	6.47818	4.90626	1.32849e-06	4.59317e-06	4.75967
ADRA2C	0.581575	12.2084	10.124	1.24214e-06	4.62813e-06	10.9714
BCL2	0.274244	6.63874	4.90283	1.35064e-06	4.66651e-06	4.7439
MED10	-0.275185	6.89544	-4.89965	1.37147e-06	4.73194e-06	4.7293
MBNL2	-0.321535	8.74033	-4.89407	1.40878e-06	4.8489e-06	4.70371
TM9SF2	-0.268961	8.33084	-4.89253	1.41931e-06	4.88343e-06	4.69661
VASP	0.827681	15.7105	11.8481	1.46564e-06	5.02731e-06	20.5508
APCDD1	0.323249	8.22232	4.88567	1.46689e-06	5.02976e-06	4.66517
CLUAP1	1.25039	25.5343	21.7969	1.52749e-06	5.64941e-06	29.8845
ATP1B2	0.305703	9.52484	4.8537	1.70959e-06	5.79408e-06	4.51923
SORBS1	1.82204	45.2639	32.352	1.72506e-06	5.84347e-06	65.9455
CBS	0.284429	6.38815	4.85144	1.72816e-06	5.85104e-06	4.50893
CYB561D1	0.317325	5.47827	4.84595	1.77407e-06	5.99426e-06	4.48395
PPP3CA	-0.845226	15.1582	-11.191	1.8048e-06	6.08809e-06	16.695
DMD	2.94566	49.1269	47.244	1.70704e-06	6.15016e-06	79.2403
FBXO9	-1.14971	27.4821	-20.9704	1.67247e-06	6.19319e-06	25.4798
MTMR6	-0.43546	7.24466	-4.83071	1.90769e-06	6.41092e-06	4.41476
ARRDC4	0.645486	14.2303	10.2959	1.88097e-06	6.43724e-06	11.8657
NRXN3	-1.08899	25.9234	-15.8161	1.83895e-06	6.43867e-06	19.6158
YEATS4	-0.280051	5.7988	-4.82836	1.92909e-06	6.47847e-06	4.40413
DHX34	0.6523	11.3056	10.4739	1.91581e-06	6.49049e-06	12.7827
ATP10B	0.31023	6.12114	4.82624	1.94864e-06	6.53972e-06	4.39453
FAM179B	-0.3603	7.5533	-4.82207	1.98767e-06	6.66171e-06	4.37564
AGAP1	0.279969	6.02843	4.82051	2.00248e-06	6.70433e-06	4.36856
ZNF768	0.297383	7.5684	4.82045	2.00308e-06	6.70433e-06	4.36828
ARMCX1	-0.263199	6.54876	-4.81997	2.00759e-06	6.71491e-06	4.36614
STOM	0.601974	18.6531	10.0944	1.98309e-06	6.86898e-06	10.8636
FGFRL1	0.851346	14.7088	11.3179	2.06111e-06	6.88811e-06	17.4653
SLC1A2	0.398222	7.86573	4.81262	2.07892e-06	6.9418e-06	4.33289
NKAIN2	-0.360067	7.40192	-4.81246	2.08047e-06	6.94467e-06	4.33217
FGFR1OP2	-0.273451	7.12323	-4.81232	2.08187e-06	6.94702e-06	4.33153
MYOF	0.320158	5.26544	4.80945	2.11034e-06	7.03022e-06	4.3186
F12	-0.281045	6.15665	-4.80932	2.11165e-06	7.03224e-06	4.31801
CDKN3	-0.26772	5.25615	-4.80868	2.11811e-06	7.05141e-06	4.3151
PDE9A	1.18981	26.2707	20.8635	1.89478e-06	7.08361e-06	25.0019
ZNF219	0.28202	6.12159	4.80237	2.18233e-06	7.24823e-06	4.28665
C11orf1	0.774137	14.0961	10.1093	2.15677e-06	7.38685e-06	10.9452
FAM81A	-0.391299	7.12778	-4.79673	2.24148e-06	7.42732e-06	4.26119
PDPN	0.314934	6.32815	4.79597	2.24947e-06	7.44884e-06	4.2578
BBOX1	0.300231	7.61397	4.79362	2.27469e-06	7.52736e-06	4.24718
HOXA2	0.333669	4.99738	4.77998	2.42596e-06	7.98016e-06	4.18589
ZNF426	0.295025	5.30654	4.77375	2.49837e-06	8.19669e-06	4.15789
ADRBK2	0.32171	6.32211	4.7725	2.51306e-06	8.23404e-06	4.15231
NCF4	0.345798	5.33091	4.76558	2.59629e-06	8.49554e-06	4.1213
SOX13	0.278571	5.88607	4.76474	2.60656e-06	8.52634e-06	4.11754
HOPX	-1.55552	23.8605	-17.767	2.66974e-06	8.71733e-06	30.3971
TJAP1	0.264614	7.5385	4.75532	2.72469e-06	8.87485e-06	4.07536
TMEM17	0.339554	8.15861	4.75101	2.7803e-06	9.03529e-06	4.05613
ITCH	0.286767	9.11446	4.73492	2.9981e-06	9.68931e-06	3.98438
PRKDC	-0.935772	20.5587	-15.6495	2.87526e-06	9.82706e-06	18.8964
VWA1	0.616138	16.3409	9.78142	2.87547e-06	9.86865e-06	9.37689
C3	0.833141	16.6084	10.2317	3.06834e-06	1.00025e-05	11.602
SLC9A3R2	0.376497	6.34279	4.72749	3.10409e-06	1.00026e-05	3.95133
RARRES2	0.344129	7.28233	4.72713	3.10938e-06	1.00164e-05	3.94971
ZNF526	0.339115	6.75167	4.72297	3.17035e-06	1.02071e-05	3.93124
FA2H	0.326333	7.11115	4.72136	3.19441e-06	1.0269e-05	3.92405
KCNJ4	-0.353808	7.96276	-4.72132	3.19491e-06	1.0269e-05	3.9239
GSPT2	-0.263612	6.4775	-4.71645	3.26838e-06	1.04778e-05	3.90227
POU2F2	0.272833	5.18814	4.71567	3.28025e-06	1.05057e-05	3.89883
CD34	2.17711	30.7663	28.6739	3.1487e-06	1.05806e-05	45.4529
PNKD	-0.998965	23.9762	-16.4058	3.32198e-06	1.06811e-05	22.7726
BCL11A	-0.275303	8.20039	-4.7112	3.3494e-06	1.06962e-05	3.87899
ACTA2	0.402482	7.44725	4.71074	3.35665e-06	1.07159e-05	3.87693
BCL6B	0.372089	6.04558	4.70957	3.37493e-06	1.07708e-05	3.87177
APH1A	0.286378	6.66104	4.70915	3.38156e-06	1.0785e-05	3.8699
BTG2	0.284682	7.51312	4.7059	3.43314e-06	1.0932e-05	3.85551
FAM46A	0.319257	5.93509	4.70594	3.43254e-06	1.0932e-05	3.85567
ADA	0.308927	5.65804	4.70166	3.50159e-06	1.11269e-05	3.83673
MORC4	0.302343	5.98097	4.70163	3.50215e-06	1.11269e-05	3.83658
TK2	0.293998	7.34901	4.70015	3.52631e-06	1.11929e-05	3.83005
HIST2H2BE	0.285768	7.87154	4.69676	3.58231e-06	1.13525e-05	3.81507
C14orf93	0.297447	6.29725	4.69528	3.60707e-06	1.14237e-05	3.80852
NPY	-0.453919	7.25132	-4.69505	3.61088e-06	1.14322e-05	3.80751
STAB1	0.342361	6.33904	4.69261	3.65215e-06	1.15591e-05	3.79671
LRP11	-0.305889	6.85301	-4.69161	3.66906e-06	1.1609e-05	3.79232
FBXO32	0.295698	6.91996	4.69036	3.69048e-06	1.16693e-05	3.78678
CDH9	-0.294836	6.15926	-4.68665	3.75464e-06	1.18496e-05	3.7704
MAX	0.586098	11.4151	9.75539	3.55699e-06	1.18968e-05	9.26968
NOXA1	-0.27396	6.61001	-4.67747	3.91789e-06	1.23257e-05	3.72994
TF	0.365835	9.95282	4.67734	3.92025e-06	1.23288e-05	3.72937
TSPAN4	0.563655	12.0086	9.6931	3.81091e-06	1.27316e-05	8.97919
BCAS1	0.839479	19.5449	9.6923	3.88345e-06	1.29312e-05	8.97693
STMN1	-1.32086	29.5209	-22.235	4.12312e-06	1.31941e-05	32.552
PDK4	0.397792	7.65129	4.64703	4.50968e-06	1.4006e-05	3.59627
DNM2	0.580552	12.5016	9.66169	4.32113e-06	1.42394e-05	8.84081
COL5A2	-0.350806	6.79277	-4.63957	4.66724e-06	1.44593e-05	3.56365
ABCB1	0.565306	11.6684	9.6716	4.48195e-06	1.46154e-05	8.89087
SRP72	0.316188	7.17343	4.63638	4.73633e-06	1.46505e-05	3.54969
MSI1	0.295188	8.10634	4.63433	4.78112e-06	1.47707e-05	3.54075
AMPH	-0.811926	14.7694	-9.7807	4.70492e-06	1.50007e-05	9.41744
EIF4EBP1	0.324124	5.45554	4.62576	4.97318e-06	1.53023e-05	3.50335
CXCL12	0.278581	5.89025	4.62561	4.97664e-06	1.53082e-05	3.50269
ACOX2	0.299949	5.54262	4.62429	5.00691e-06	1.53823e-05	3.49693
TYW3	0.314692	6.43213	4.62366	5.02136e-06	1.5422e-05	3.49419
COPS2	-0.536883	13.2905	-9.66017	4.78971e-06	1.54832e-05	8.84257
PRKAR1A	-0.884981	26.6103	-14.656	4.58957e-06	1.56698e-05	13.9956
MSH3	0.657236	20.4446	10.4688	5.11878e-06	1.5731e-05	12.9329
DNAJB6	0.293811	7.10744	4.6179	5.1558e-06	1.58056e-05	3.4691
HYAL2	0.981225	17.5197	15.0282	4.90381e-06	1.60163e-05	15.8155
DUSP4	-0.724923	10.9275	-9.70347	5.02114e-06	1.60256e-05	9.05316
TSPYL4	-0.353405	7.27271	-4.61364	5.2575e-06	1.60926e-05	3.45055
FAM129B	1.13209	19.2526	18.6166	5.28708e-06	1.61738e-05	35.7978
SLC38A2	0.2842	8.67282	4.60983	5.35002e-06	1.63406e-05	3.43399
BEND6	-0.660884	14.3491	-9.97406	5.30141e-06	1.64096e-05	10.3805
LRCH4	0.762319	12.4953	10.3927	5.37184e-06	1.64349e-05	12.5373
MMRN2	0.28608	6.33699	4.60424	5.48859e-06	1.67228e-05	3.40972
GAB2	0.937571	27.2259	15.7892	5.39871e-06	1.67664e-05	19.6868
GLCE	-0.264843	6.85078	-4.60136	5.56152e-06	1.6925e-05	3.39718
PRKCB	-0.570385	20.6074	-9.54632	5.26013e-06	1.70812e-05	8.31443
USP28	0.278802	6.03044	4.58631	5.95683e-06	1.80555e-05	3.33201
COL6A2	1.30682	18.393	16.1306	5.85706e-06	1.80688e-05	21.628
C1QC	0.403417	6.73145	4.58324	6.04101e-06	1.82939e-05	3.31869
NIPBL	0.279475	6.66013	4.57934	6.14925e-06	1.85822e-05	3.30184
UACA	0.91745	15.8713	15.5455	5.88296e-06	1.88394e-05	18.6133
CDH18	-0.305191	7.00809	-4.5727	6.3379e-06	1.91195e-05	3.27317
AHR	0.298953	10.6458	4.56914	6.44108e-06	1.93934e-05	3.25784
BST2	0.336274	6.5207	4.56775	6.48199e-06	1.94988e-05	3.25184
AGT	0.290099	8.68831	4.56448	6.57911e-06	1.97731e-05	3.23773
PPP1R1B	0.290876	9.46552	4.56365	6.6039e-06	1.98296e-05	3.23416
MUM1L1	-0.341042	7.38035	-4.5624	6.64148e-06	1.99365e-05	3.22878
ZNF480	0.306549	5.73892	4.56184	6.65833e-06	1.9981e-05	3.22637
PLP2	0.324462	5.6025	4.55975	6.72176e-06	2.01471e-05	3.21738
RYBP	0.3359	7.70993	4.5556	6.84945e-06	2.04928e-05	3.19953
ATMIN	-0.586523	15.147	-9.89171	6.83692e-06	2.06984e-05	10.0077
KCNK1	-0.758112	12.8837	-9.69663	6.8246e-06	2.09351e-05	9.05361
EYA2	2.07626	27.7694	27.1732	6.8655e-06	2.17764e-05	37.3855
AMOT	0.296077	7.84868	4.5361	7.48157e-06	2.22237e-05	3.11581
IFIT1	-0.672688	14.143	-10.2859	7.45748e-06	2.22243e-05	12.0428
PLTP	0.653973	14.6975	9.46147	7.21969e-06	2.25536e-05	7.9456
PURA	0.652085	16.3121	9.38323	7.37077e-06	2.33043e-05	7.58504
KCNIP1	-0.593816	13.9098	-9.37579	7.48071e-06	2.36125e-05	7.55197
FAHD1	-1.33907	27.3996	-22.9943	7.71185e-06	2.36919e-05	37.3551
KCNJ6	-0.285037	7.31245	-4.5186	8.09608e-06	2.39277e-05	3.04097
TGFBI	0.399094	5.75214	4.51793	8.12058e-06	2.39858e-05	3.0381
CENPB	0.310879	6.97413	4.51041	8.40002e-06	2.47745e-05	3.00603
C1QTNF4	-0.344092	7.80703	-4.5098	8.42299e-06	2.48201e-05	3.00345
EFS	0.268976	6.20886	4.50792	8.49442e-06	2.50158e-05	2.99544
TTC14	0.297284	7.05541	4.50761	8.5063e-06	2.50434e-05	2.99412
STEAP2	-1.1146	22.3509	-16.3482	8.54166e-06	2.51825e-05	22.6836
TYROBP	0.356453	6.85762	4.50589	8.57219e-06	2.52225e-05	2.9868
SLITRK3	-0.273693	7.04113	-4.503	8.68429e-06	2.5492e-05	2.97449
ANKLE1	0.366318	7.87498	4.49958	8.8187e-06	2.58484e-05	2.95994
SLC7A5	0.272472	7.42285	4.49839	8.86599e-06	2.59565e-05	2.95487
GYG2	1.03084	18.9689	15.6843	8.583e-06	2.61915e-05	19.4729
S100A10	0.699942	14.8376	9.37307	8.54148e-06	2.64262e-05	7.55078
ZNF385B	-0.303076	6.66829	-4.48758	9.30579e-06	2.71642e-05	2.909
TRIM2	-0.267048	9.52932	-4.48559	9.38944e-06	2.73602e-05	2.90052
AKR1C2	2.44988	38.9132	33.3215	8.85011e-06	2.77664e-05	49.6242
CABP1	-1.14041	25.9092	-16.4045	9.68385e-06	2.81891e-05	23.0644
SLA	0.626938	11.6034	9.52514	9.46222e-06	2.83082e-05	8.2727
VPS41	0.555522	17.4147	9.32369	9.26614e-06	2.85281e-05	7.33065
NRGN	-0.345715	10.9141	-4.47457	9.8633e-06	2.86154e-05	2.85388
ZIC1	0.445725	6.64308	4.47331	9.91905e-06	2.87519e-05	2.84854
SEPP1	0.781571	16.0147	9.35795	9.47454e-06	2.88926e-05	7.4905
PSD3	-0.994234	26.7413	-15.5079	9.9717e-06	2.91673e-05	18.3043
TTYH2	1.12533	20.4236	17.6201	1.02414e-05	2.96368e-05	29.9612
RPAP2	0.283022	6.15879	4.46034	1.05097e-05	3.03424e-05	2.79375
PRKAR2B	-0.322422	7.34328	-4.45578	1.07256e-05	3.09366e-05	2.7745
PMP2	0.287777	10.5722	4.45076	1.0968e-05	3.15828e-05	2.75334
PODN	0.273972	6.20408	4.44936	1.10364e-05	3.17484e-05	2.74745
TAOK1	0.283475	7.32238	4.44713	1.1146e-05	3.20195e-05	2.7381
CMTM7	0.957048	17.4179	15.087	1.07174e-05	3.20987e-05	16.3083
ARRDC2	1.3351	20.6385	18.1145	1.12309e-05	3.22281e-05	33.5457
DSN1	0.30544	7.40908	4.43872	1.15703e-05	3.31044e-05	2.70273
HAPLN2	0.363942	7.63921	4.43744	1.16364e-05	3.32649e-05	2.69734
FAM53B	0.278	7.40744	4.43648	1.16857e-05	3.33676e-05	2.69334
NOSTRIN	0.3555	5.84618	4.43603	1.17093e-05	3.34063e-05	2.69142
TREM2	0.346819	6.4359	4.43607	1.17074e-05	3.34063e-05	2.69158
MRPL24	-0.819393	14.0711	-10.3619	1.22244e-05	3.47943e-05	12.5725
SLC1A3	0.278341	11.1699	4.42517	1.22866e-05	3.49231e-05	2.64588
SNCB	-1.44708	32.0635	-20.5299	1.19965e-05	3.50021e-05	23.5828
MCL1	0.588496	14.1347	9.64912	1.26907e-05	3.63747e-05	8.90925
METRN	0.296425	7.46787	4.4116	1.30461e-05	3.69466e-05	2.58912
IL17RB	0.68506	14.3158	10.0951	1.30714e-05	3.70704e-05	11.169
PTPRT	-0.351492	7.73431	-4.40718	1.33031e-05	3.76191e-05	2.57066
ID4	0.320679	6.80039	4.40252	1.35791e-05	3.83341e-05	2.55124
REPIN1	0.263568	7.10192	4.40237	1.35882e-05	3.83489e-05	2.55061
ZNF577	0.656418	15.3817	9.80057	1.37841e-05	3.90372e-05	9.67251
CDKN1A	0.80819	15.4977	9.67362	1.3769e-05	3.91633e-05	9.04265
C1S	0.635941	13.6158	9.12974	1.31365e-05	3.94619e-05	6.47887
MKX	-0.301605	6.21452	-4.39201	1.42221e-05	3.99682e-05	2.50747
RASAL3	0.767176	11.9605	11.0059	1.51185e-05	4.23205e-05	16.3073
IGFBP4	0.298622	7.30422	4.37131	1.55752e-05	4.35003e-05	2.42154
TMEM144	0.423997	7.28043	4.3646	1.60398e-05	4.46726e-05	2.39375
DNAJC21	0.884707	20.208	14.748	1.53507e-05	4.53355e-05	14.7578
KPNA2	-0.273088	6.91586	-4.35906	1.64331e-05	4.56993e-05	2.37085
SEMA3F	0.329582	5.56701	4.35049	1.70598e-05	4.72754e-05	2.33548
ERMAP	0.294651	5.64338	4.34003	1.78554e-05	4.93839e-05	2.29241
ITPR3	0.27909	5.87452	4.3362	1.8156e-05	5.01456e-05	2.27664
SLC2A10	0.286833	5.85163	4.33267	1.84369e-05	5.07946e-05	2.26213
SEMA3E	0.340396	8.08244	4.33047	1.86142e-05	5.12407e-05	2.25309
HLA-DMA	0.313749	7.20477	4.327	1.88971e-05	5.19473e-05	2.23884
USP14	0.296484	8.83198	4.32293	1.92336e-05	5.27704e-05	2.22217
LRIG1	0.278384	7.51041	4.32243	1.92758e-05	5.28718e-05	2.2201
GABPB2	1.0454	30.8681	15.7693	1.98274e-05	5.45048e-05	19.9167
ZFP1	-0.349017	5.93183	-4.31339	2.00466e-05	5.48197e-05	2.18307
PDE1B	-0.27179	6.24972	-4.3077	2.05464e-05	5.60171e-05	2.15982
S1PR1	0.290973	8.6444	4.30578	2.07175e-05	5.64529e-05	2.15198
CECR1	0.279079	6.40256	4.3046	2.0824e-05	5.67274e-05	2.14714
GDPD3	0.678632	11.0124	9.24542	2.07408e-05	5.77098e-05	7.05835
ADCY4	0.30122	5.72436	4.29879	2.1354e-05	5.80447e-05	2.12341
ITGAX	0.292865	5.47991	4.29763	2.14607e-05	5.83023e-05	2.11871
CRISPLD2	0.27341	5.85227	4.29651	2.15649e-05	5.85374e-05	2.11414
PLEKHG2	0.296039	5.16867	4.29488	2.17175e-05	5.89195e-05	2.10748
HEPH	0.66872	14.5114	10.3718	2.20737e-05	5.97979e-05	12.8093
ABCB7	0.319198	7.22865	4.2848	2.26826e-05	6.12208e-05	2.06644
SERTAD3	0.904665	16.1559	14.8107	2.22812e-05	6.21804e-05	15.1045
SQRDL	0.276045	6.18	4.27296	2.38686e-05	6.42651e-05	2.01834
ZRANB1	0.323575	7.68893	4.27265	2.38999e-05	6.4332e-05	2.0171
SSB	-0.615661	17.1454	-8.94923	2.3703e-05	6.68792e-05	5.72576
CFB	0.339264	6.20055	4.26223	2.49938e-05	6.69866e-05	1.97488
PLEKHA1	0.268242	8.01219	4.25786	2.54674e-05	6.81641e-05	1.95717
TNFRSF10B	1.03037	18.53	14.9535	2.70345e-05	7.29712e-05	15.7993
LRRTM2	-0.290098	7.55645	-4.24014	2.74737e-05	7.30626e-05	1.88566
TAGLN	1.2016	17.3343	14.4393	2.63358e-05	7.38034e-05	13.3561
SLC26A4	0.306921	9.22307	4.2343	2.81663e-05	7.4685e-05	1.86218
ZNF14	0.276303	9.76502	4.23258	2.83742e-05	7.51962e-05	1.85525
OVOL2	0.263756	9.19411	4.23204	2.84401e-05	7.53507e-05	1.85306
RNPC3	0.270053	7.48107	4.21946	3.00055e-05	7.92242e-05	1.80255
TCN2	0.281402	6.31312	4.21472	3.06159e-05	8.0603e-05	1.78357
FKBP14	0.697485	17.5914	9.61401	3.07288e-05	8.10872e-05	8.90972
MRAP2	-0.324801	6.63465	-4.21305	3.08343e-05	8.11541e-05	1.77687
TMEM123	0.279835	7.87546	4.21159	3.10258e-05	8.15933e-05	1.77104
MLC1	0.93986	24.391	14.0092	2.91924e-05	8.22357e-05	11.2855
FCGBP	1.50546	21.3685	13.8268	2.93229e-05	8.27887e-05	10.4019
PPP1R3C	0.274062	8.3711	4.19816	3.28449e-05	8.61724e-05	1.71735
CPNE7	-0.536711	13.4689	-8.77368	3.15594e-05	8.73844e-05	4.97977
CLTC	-0.416911	7.18967	-4.18429	3.48311e-05	9.09759e-05	1.66204
ANXA2	1.10813	18.997	14.0698	3.35563e-05	9.13705e-05	11.5563
BMPR2	0.580006	12.736	9.03466	3.51809e-05	9.35215e-05	6.16038
KANK3	0.297805	5.72216	4.17625	3.60326e-05	9.38431e-05	1.6301
GPRC5C	0.608552	12.7968	9.10175	3.76073e-05	9.89646e-05	6.47993
CNNM2	0.901639	20.9375	13.5796	3.60162e-05	9.94939e-05	9.28002
DUSP19	0.286555	9.70595	4.1603	3.85369e-05	9.99209e-05	1.56684
RYR1	0.278825	5.92127	4.15788	3.89304e-05	0.000100836	1.55727
SCN2B	-0.267924	6.33611	-4.15595	3.92484e-05	0.00010158	1.54962
ZEB2	0.263927	8.34629	4.15504	3.93986e-05	0.00010189	1.54602
VAMP1	-0.321585	6.91155	-4.15347	3.96589e-05	0.00010251	1.53982
ZNF503	0.562264	11.6628	8.90395	3.96801e-05	0.000105119	5.58422
IFI35	0.27621	6.32208	4.14192	4.16273e-05	0.000107095	1.49424
GPIHBP1	1.27812	20.5058	13.4677	3.87096e-05	0.000107655	8.80639
DTX2	0.578587	11.7151	8.7165	4.11337e-05	0.000110526	4.75768
CLMN	0.728025	13.2896	11.872	4.3551e-05	0.000111585	22.3557
SMOC1	0.599409	14.0834	8.8719	4.43612e-05	0.000116266	5.45553
CADPS2	-0.57627	14.6547	-8.76765	4.51239e-05	0.00011904	4.99334
NEU4	0.292677	6.29813	4.11284	4.70045e-05	0.000119663	1.37995
PEG10	-0.584042	15.2826	-8.81264	4.62916e-05	0.000121116	5.1963
GLRX2	-1.0017	19.874	-13.3625	4.46033e-05	0.000122804	8.36126
LRRFIP1	0.280989	9.33401	4.09998	4.95884e-05	0.000125855	1.32964
LIMK2	1.35188	27.7135	20.2873	5.1008e-05	0.000130081	22.7142
ARGLU1	-0.265036	9.17085	-4.0906	5.15565e-05	0.000130451	1.29305
PNPLA8	0.300556	10.6414	4.08544	5.26699e-05	0.000133099	1.27297
AADAT	0.269268	6.98852	4.08467	5.28391e-05	0.000133459	1.26996
ZNF623	0.26945	9.98938	4.07881	5.41355e-05	0.000136491	1.24718
TADA3	0.281396	8.14047	4.07815	5.42849e-05	0.000136833	1.24459
CCNT1	0.308466	5.94869	4.0754	5.4905e-05	0.000138261	1.23392
OLIG1	0.274533	8.8176	4.07438	5.51378e-05	0.000138772	1.22994
ATL1	-0.560873	17.3454	-8.51598	5.29591e-05	0.000141026	3.91943
C1QB	0.366322	8.33558	4.06983	5.61834e-05	0.00014126	1.21229
CLDN11	0.368249	9.02255	4.05144	6.06061e-05	0.000151462	1.14112
DBF4	0.312188	8.81772	4.04959	6.10702e-05	0.000152469	1.13396
SNAPC1	0.424862	7.53184	4.04863	6.13127e-05	0.000152997	1.13024
PRKCD	-0.272037	5.82816	-4.03092	6.59338e-05	0.000163504	1.06202
TUSC3	-0.674512	13.1134	-10.1179	6.64034e-05	0.000164597	11.8171
SEC63	-0.29199	7.54769	-4.02623	6.72105e-05	0.000166421	1.04402
SLFN13	0.264463	10.5623	4.02371	6.79085e-05	0.000167982	1.03432
CCNH	-0.686962	14.0481	-9.1399	6.989e-05	0.000173033	6.78231
MPDZ	0.284531	7.61224	4.01271	7.10311e-05	0.000174838	0.992141
HLA-DMB	0.316581	7.73196	4.00066	7.46045e-05	0.000182865	0.946097
STK10	0.267481	5.38742	4.00027	7.47225e-05	0.000183109	0.944615
CDC42EP1	0.708951	12.0748	9.82525	7.77031e-05	0.000189791	10.2864
MASP1	1.31853	25.1515	18.9095	7.84408e-05	0.000200523	16.2726
KCNJ16	0.267121	6.77023	3.97452	8.29585e-05	0.000201653	0.846578
CDH23	1.07721	16.6684	15.3587	8.32451e-05	0.000202488	18.1379
CSAD	0.637067	17.7135	8.93943	8.53497e-05	0.000208177	5.88085
CSF3R	0.284081	5.83177	3.96246	8.71033e-05	0.000210955	0.800885
GINS1	0.305285	7.89275	3.96121	8.75433e-05	0.000211969	0.796163
NMNAT1	0.325183	8.30202	3.95892	8.83583e-05	0.000213735	0.787481
EDN1	0.353355	6.37533	3.9448	9.35321e-05	0.000225537	0.734173
HHATL	0.267449	8.60275	3.94444	9.36678e-05	0.00022581	0.732815
HMOX1	0.286792	5.7035	3.92787	0.00010011	0.00024012	0.670526
PSMB8	1.21718	23.182	18.1921	0.000103959	0.000264344	13.0434
HIST1H1C	0.315058	7.00568	3.89696	0.000113272	0.000269032	0.554922
VAPA	-0.662606	13.671	-9.68606	0.00011639	0.000276213	9.70178
FOSB	-0.308965	6.48951	-3.88205	0.000120195	0.000284658	0.49944
CSPG4	0.298123	6.10878	3.88172	0.000120354	0.000284967	0.498206
ZNF669	0.304712	7.15068	3.87545	0.000123383	0.000291101	0.474959
RSAD2	0.32842	7.20067	3.86086	0.000130718	0.00030746	0.420974
C5orf28	0.27703	9.48848	3.86007	0.000131127	0.000308276	0.418056
TCERG1	-0.643212	14.8815	-8.88645	0.000133947	0.000315427	5.73991
CRABP1	0.34194	6.20837	3.85095	0.000135934	0.000318148	0.384414
TRIM23	-1.03728	19.1363	-15.3634	0.000139091	0.000325352	18.5584
ACSL5	1.8364	32.1542	24.892	0.000141091	0.000332383	26.3249
MS4A6A	1.02657	17.4271	13.7646	0.000149781	0.000351071	10.4194
MOG	0.333301	7.25942	3.8199	0.000153582	0.000356104	0.270404
SLC44A4	0.265753	9.70305	3.81555	0.00015622	0.000361487	0.254503
FN1	0.946723	21.3586	12.5319	0.000151713	0.000375376	4.96029
ING1	-0.265971	6.62856	-3.80415	0.000163339	0.000376447	0.212916
FCAR	1.17541	24.3802	14.3596	0.000161378	0.000377057	13.5801
DIO2	-0.309062	6.7889	-3.80306	0.000164037	0.000377793	0.208937
SLC14A1	0.870402	12.8667	9.15841	0.000164043	0.000378166	7.1159
OSBPL8	-0.540305	15.1047	-7.98262	0.000159346	0.000388722	1.82401
ZNF549	0.271959	8.31715	3.74976	0.000201729	0.000456886	0.016065
ZNF620	0.355769	7.51296	3.74801	0.000203098	0.000459567	0.00976649
PTN	0.284384	9.25225	3.74479	0.000205631	0.000464877	-0.00178331
ANTXR1	1.3866	31.6738	17.839	0.000199454	0.00047139	11.551
HAP1	0.271222	5.26146	3.73642	0.000212366	0.000478471	-0.0318022
SLC47A1	0.358171	5.70687	3.73448	0.000213958	0.000481514	-0.0387596
BRSK2	0.301704	7.57218	3.73286	0.000215293	0.000484299	-0.0445523
ZFP36	0.353518	7.81027	3.7306	0.000217172	0.000488195	-0.0526452
MAEA	-0.278644	7.58161	-3.71864	0.000227371	0.000509513	-0.0953793
MBLAC1	0.273375	8.70196	3.71514	0.000230439	0.000515458	-0.107853
NINJ2	0.306651	6.04812	3.69132	0.000252377	0.000561251	-0.192474
CSRNP3	0.281031	6.70115	3.66808	0.000275671	0.000609619	-0.274568
AIRE	0.566196	20.1141	7.71892	0.000263445	0.000617892	0.831847
MYH11	0.771042	12.2045	8.22053	0.000277545	0.00061981	2.90751
MPZL2	0.659494	11.7658	7.81265	0.000280183	0.000641918	1.21196
FRZB	0.291029	6.62478	3.64339	0.000302624	0.000664972	-0.361245
IGFBP3	0.543501	14.9781	7.67052	0.000294165	0.000683495	0.655485
FZD2	0.269582	5.32818	3.63194	0.000315947	0.000692412	-0.401255
TCF7	1.09265	23.9669	12.2752	0.000323704	0.000735972	4.01481
BIRC3	0.647021	13.549	8.71853	0.000346097	0.000754302	5.23145
SLC5A11	0.363464	6.10467	3.59402	0.000364096	0.000788387	-0.532882
CBLN2	-0.266249	7.33327	-3.59043	0.000369003	0.000798143	-0.545295
CBX5	0.265213	7.60083	3.58233	0.000380286	0.000820944	-0.573223
GRM4	0.280443	5.99893	3.57002	0.000398059	0.000857494	-0.615558
SMOX	0.881698	22.2793	12.1413	0.00041732	0.000928745	3.51932
GNB4	0.7105	13.5378	8.85026	0.000439055	0.000939654	5.96049
DMC1	0.289058	8.33776	3.53217	0.000457691	0.00097535	-0.744841
ENHO	0.2672	8.63461	3.52196	0.000475162	0.00100934	-0.779506
KLK6	0.612894	14.0709	7.52844	0.000497927	0.00109355	0.173557
HLA-DPA1	0.273276	7.79002	3.48382	0.00054607	0.00114771	-0.908115
ID1	0.831305	11.9061	8.92457	0.000570474	0.00119517	6.44642
VAT1L	-0.273442	7.05982	-3.46356	0.000587647	0.00122707	-0.975897
GJA1	0.333848	9.7593	3.4512	0.000614435	0.00127685	-1.01705
DAPP1	0.307287	7.31439	3.41181	0.000707653	0.00145416	-1.14733
CHRNA5	0.281031	8.71264	3.40291	0.000730477	0.00149828	-1.17658
RAPGEF5	-0.2653	6.84667	-3.39897	0.000740798	0.00151739	-1.18951
STXBP4	0.304817	7.72845	3.37953	0.000793716	0.001616	-1.25305
CD24	-0.263357	6.27384	-3.27241	0.00115412	0.00228983	-1.59699
LPAR1	0.592933	14.7462	7.26492	0.00119714	0.00241584	-0.688065
ABCA8	0.614975	12.6695	7.24101	0.00128343	0.00257474	-0.765243
GPR83	-0.632333	14.6195	-7.2791	0.00139233	0.00276571	-0.598819
ANXA1	0.26447	5.98723	3.14655	0.00176931	0.00338102	-1.98767
ZFHX2	0.27045	6.21246	3.14659	0.00176904	0.00338102	-1.98752
INTS7	0.286147	7.54127	3.13756	0.00182315	0.00347419	-2.01499
CD93	0.28885	6.60843	3.0797	0.00220765	0.00414309	-2.1892
NEFL	-0.327822	9.1014	-3.046	0.00246474	0.00458665	-2.28927
POLH	0.27292	7.45065	3.03581	0.00254764	0.00472591	-2.31929
SLFN5	0.273341	6.78116	3.02866	0.00260738	0.00482235	-2.34031
PAQR6	0.927624	27.7077	10.6781	0.00254178	0.00491441	-1.79704
CYP4F3	1.17427	21.4786	11.5996	0.00342275	0.00628121	2.06131
S100A8	0.366004	6.96102	2.68538	0.00753065	0.0127676	-3.29354
