# Supplementary material for: The Therapeutic Targets of Fingolimod (FTY720) Are Involved in Pathological Processes in the Frontal Cortex of Alzheimer's Disease Patients: A Network Pharmacology Study
Source: Front Aging Neurosci. 2021 Feb 2;13:609679. doi: 10.3389/fnagi.2021.609679 (PMC7884771; doi:10.3389/fnagi.2021.609679)
Supplement: Supplementary file 3 [file Table_3.XLSX]

## Sheet: FC
geneNames	logFC	AveExpr	t	P.Value	adj.P.Val	B
CRH	-1.96515	0.567362	-21.0122	3.18389e-76	2.53279e-72	162.818
SST	-1.56336	1.1191	-18.2744	3.40658e-61	2.11856e-58	128.466
SYT1	-1.33791	2.06225	-13.5636	1.04388e-37	2.23228e-36	74.7885
KRT5	-0.927907	1.14394	-16.4982	7.90995e-52	1.16525e-49	107.064
GNG3	-0.89829	2.63263	-15.3959	8.71021e-47	7.07038e-45	95.5268
GAD2	-0.88339	1.64796	-15.3501	1.49496e-46	1.1435e-44	94.9907
STAT4	-0.756636	1.95966	-12.8911	1.51269e-34	2.18026e-33	67.573
PNOC	-0.704011	1.5674	-15.8781	1.18334e-48	1.30743e-46	99.8105
MAP2K1	-0.664072	2.31896	-11.6228	7.19773e-29	6.15677e-28	54.6242
DRD1	-0.62049	0.984278	-9.95494	6.52735e-22	3.27396e-21	38.8264
NPY	-0.598338	1.9769	-11.0978	1.22981e-26	8.71162e-26	49.5368
GRIA2	-0.593764	2.87185	-10.685	6.22204e-25	3.88838e-24	45.6562
PENK	-0.591571	1.30289	-9.14102	6.7442e-19	2.7669e-18	31.9809
GRIA1	-0.590541	1.94534	-12.8169	6.683e-34	8.935e-33	66.1335
GABBR2	-0.569804	2.59887	-12.1725	2.78008e-31	2.96853e-30	60.126
NPY5R	-0.565723	1.50316	-11.4809	4.71026e-28	3.71359e-27	52.8029
BCAS2	-0.555226	2.03049	-15.0567	1.5547e-44	8.30044e-43	90.4035
HTR2C	-0.554137	1.06566	-12.0592	1.55503e-30	1.52344e-29	58.457
DRD5	-0.550099	1.5338	-12.8244	6.17707e-34	8.30043e-33	66.2115
STXBP1	-0.53584	3.29798	-11.0379	2.18689e-26	1.52737e-25	48.9674
KIT	-0.52975	1.96819	-11.5681	2.01259e-28	1.64375e-27	53.6442
MAPK8	-0.511162	1.74166	-11.3489	1.69034e-27	1.27941e-26	51.5389
GRIN2A	-0.498213	2.33247	-10.278	3.6824e-23	2.01192e-22	41.6652
AKAP5	-0.491062	1.68879	-11.1716	9.25862e-27	6.60727e-26	49.8569
POLR2K	-0.487064	2.33888	-14.5154	2.41676e-42	9.51749e-41	85.3748
TM7SF2	-0.480418	2.08437	-15.0304	6.32729e-45	3.59526e-43	91.2738
STX1A	-0.477201	2.79852	-13.1103	1.44604e-35	2.3192e-34	69.8999
TRPC3	-0.474644	1.33465	-13.1144	2.94302e-35	4.54597e-34	69.2271
LPA	-0.46233	1.1716	-10.5454	3.24324e-24	1.92825e-23	44.0654
EIF4E	-0.45702	2.1204	-14.1809	2.89058e-40	8.64458e-39	80.6554
VAMP2	-0.455723	2.93235	-10.6079	1.27917e-24	7.82754e-24	44.9437
CCNB1	-0.444627	1.372	-10.316	2.61462e-23	1.44943e-22	42.0035
PRNP	-0.444002	3.10809	-10.6288	1.05245e-24	6.46009e-24	45.1366
GTF2H3	-0.436116	1.907	-11.0789	2.23621e-26	1.55908e-25	48.9849
RPA3	-0.431803	1.76576	-11.5378	1.67181e-28	1.37106e-27	53.79
PPP3CA	-0.42981	2.66072	-9.56514	1.49944e-20	6.92282e-20	35.6894
GRM1	-0.427053	1.36806	-7.42635	3.28707e-13	9.65607e-13	19.1057
PRKAR2B	-0.426857	2.26948	-9.00392	1.70765e-18	6.82289e-18	31.0198
PRKCD	-0.418309	1.7017	-11.8936	4.76181e-30	4.51492e-29	57.3128
FEN1	-0.417788	1.84058	-12.1691	2.87768e-31	3.06452e-30	60.0919
HMGCR	-0.416239	2.35894	-10.4039	8.46063e-24	4.89842e-23	43.0764
PPP2CA	-0.411115	2.67745	-12.1543	3.34962e-31	3.5481e-30	59.9415
GLS2	-0.40924	1.51077	-9.54853	2.20684e-20	1.00951e-19	35.3524
CCNH	-0.406365	2.2183	-10.4853	3.99412e-24	2.36057e-23	43.8182
CX3CL1	-0.40025	2.28931	-11.28	2.10441e-27	1.57633e-26	51.2835
KRAS	-0.387502	2.30574	-11.2031	4.44555e-27	3.2504e-26	50.5435
MCM4	-0.381506	1.46232	-12.5783	7.92428e-33	9.66835e-32	63.6842
SUMO1	-0.370292	2.11654	-12.2243	2.94645e-31	3.12521e-30	60.1038
CDK7	-0.367414	2.24418	-11.227	3.52317e-27	2.59508e-26	50.7736
PKD2L1	-0.364197	1.67593	-9.42265	6.42313e-20	2.83709e-19	34.2988
PRKCB	-0.362352	2.9449	-9.01401	1.57138e-18	6.30056e-18	31.1017
NPY2R	-0.355647	1.25906	-5.99827	3.211e-09	7.41897e-09	10.1361
MBTPS2	-0.342646	1.44346	-7.7013	4.66036e-14	1.44085e-13	21.0212
GNAI1	-0.338526	2.21126	-7.82299	1.92731e-14	6.09369e-14	21.8877
DHDDS	-0.332178	2.23116	-14.9221	2.2308e-44	1.1576e-42	90.0234
ACAT2	-0.327152	2.03977	-10.9025	7.97538e-26	5.33144e-25	47.6877
HHAT	-0.322551	1.72426	-8.40592	2.40676e-16	8.49414e-16	26.1944
APP	-0.32217	2.95644	-9.47603	3.22758e-20	1.4547e-19	34.933
ADRA2A	-0.3215	1.76189	-8.49542	1.20109e-16	4.31946e-16	26.8781
FDPS	-0.32	2.25114	-10.258	3.2152e-23	1.7688e-22	41.7571
MRPL2	-0.318784	2.02978	-10.1522	8.38921e-23	4.48797e-22	40.8096
DLGAP1	-0.306052	1.97754	-9.77645	3.10495e-21	1.49244e-20	37.2872
PTGES2	-0.303564	2.16295	-11.4693	3.29175e-28	2.6291e-27	53.1194
GNAQ	-0.297014	2.43947	-7.44634	2.85759e-13	8.42242e-13	19.2429
GLS	-0.295279	2.57665	-7.88066	1.12096e-14	3.5971e-14	22.3714
MRPS35	-0.286434	2.195	-11.1305	8.97231e-27	6.42437e-26	49.8488
EBP	-0.274002	1.83652	-11.3554	1.00744e-27	7.75065e-27	52.0124
GNG4	-0.27353	1.98033	-10.6728	1.00433e-24	6.19336e-24	45.2238
NOS2	-0.272098	1.57754	-8.3334	4.20869e-16	1.46265e-15	25.6448
UBE2D2	-0.271876	2.40473	-11.3137	1.51486e-27	1.15097e-26	51.6088
CDC7	-0.271174	1.79091	-7.93436	8.50646e-15	2.74853e-14	22.6907
PLK4	-0.270003	1.30394	-7.65978	6.28267e-14	1.92968e-13	20.7282
ASL	-0.268487	2.03302	-9.31702	1.25028e-19	5.4113e-19	33.5972
ALOX12B	-0.266681	1.41303	-8.52729	9.36447e-17	3.40468e-16	27.1229
CXCL10	0.266596	1.49048	4.43404	1.07511e-05	1.97929e-05	2.3127
PLCG1	0.267231	2.64498	10.3389	1.53689e-23	8.68319e-23	42.4865
PHF21A	0.269237	2.73045	12.3663	3.7638e-32	4.32674e-31	62.1068
BLNK	0.269479	1.36856	4.85564	1.48407e-06	2.90568e-06	4.20666
PLCG2	0.271098	2.00728	8.29122	5.8152e-16	2.00346e-15	25.3269
CAT	0.271556	2.18701	8.05012	3.16258e-15	1.04305e-14	23.6145
DDB2	0.272638	1.92011	10.317	2.59006e-23	1.43682e-22	42.0128
ALDH9A1	0.272862	3.02795	9.57039	1.43304e-20	6.62781e-20	35.7341
IL10	0.273717	1.86808	6.26477	6.5538e-10	1.58322e-09	11.6818
RPS16	0.274782	3.28613	10.1314	1.01226e-22	5.38272e-22	40.6241
FYN	0.278178	2.80005	11.6946	3.51699e-29	3.0983e-28	55.3331
GLUL	0.2805	3.07561	5.28054	1.68052e-07	3.4987e-07	6.25015
TIMELESS	0.281471	1.68639	9.0447	1.48856e-18	5.98961e-18	31.2008
TLR4	0.281996	1.72068	7.29803	8.01896e-13	2.30126e-12	18.232
ITGA2B	0.287766	1.81609	11.1393	8.23893e-27	5.90457e-26	49.9331
CBLB	0.293137	2.0767	10.4007	8.71278e-24	5.04074e-23	43.0473
ALOX15B	0.2934	1.79626	9.06625	1.24757e-18	5.04546e-18	31.3748
AOC3	0.294868	1.93348	5.30218	1.54025e-07	3.21592e-07	6.38712
GNAI2	0.296499	2.69608	9.07583	9.42521e-19	3.84106e-18	31.6055
AXIN1	0.30014	2.16333	9.94734	5.26179e-22	2.65089e-21	38.9961
P2RY14	0.303838	2.12309	6.50355	1.50171e-10	3.75428e-10	13.1175
RALGDS	0.311364	1.91525	7.83954	1.70773e-14	5.4145e-14	22.0064
LDLR	0.311831	2.17331	8.83306	6.90404e-18	2.65964e-17	29.6433
ORAI3	0.312273	2.27551	9.81121	1.755e-21	8.58084e-21	37.8067
MCM5	0.314281	1.6295	8.83964	7.86026e-18	3.01341e-17	29.5617
RYR1	0.314595	2.10612	8.09848	2.19512e-15	7.29719e-15	23.9734
NFKB1	0.315991	2.22809	12.0094	1.47133e-30	1.44499e-29	58.4758
SHC1	0.323947	2.23677	9.54511	1.78233e-20	8.20038e-20	35.5189
RAF1	0.324292	2.26689	15.4816	3.16451e-47	2.73627e-45	96.5317
PIAS4	0.327296	2.5436	11.845	7.77922e-30	7.21255e-29	56.8268
DUSP9	0.328654	1.94493	9.01951	1.50168e-18	6.03632e-18	31.1464
CD4	0.330464	1.66797	8.68	2.81312e-17	1.05162e-16	28.3064
PTPN6	0.331602	1.8385	10.8644	1.68814e-25	1.10075e-24	46.9864
IKBKB	0.332425	1.8482	11.2726	2.26126e-27	1.69223e-26	51.2124
EGFR	0.333709	2.06371	11.3968	1.06468e-27	8.16731e-27	51.9962
DHCR7	0.336549	2.25177	11.3596	9.66544e-28	7.44323e-27	52.0534
RPS6KA1	0.342292	1.75418	10.9603	6.8642e-26	4.60799e-25	47.876
CCNT1	0.342936	2.32512	8.49855	1.00054e-16	3.6228e-16	27.0108
LDLRAP1	0.349619	2.08983	8.40797	2.03444e-16	7.21213e-16	26.3125
TP53	0.35101	1.97894	7.31822	6.97501e-13	2.0111e-12	18.3686
LBR	0.355959	2.34183	12.0401	1.07671e-30	1.08421e-29	58.785
MTA2	0.357606	2.43263	7.97506	5.55429e-15	1.81009e-14	23.0611
TYK2	0.361813	2.58059	15.7208	1.84507e-48	1.957e-46	99.3526
PROS1	0.361931	2.15303	9.51248	2.36026e-20	1.07598e-19	35.2418
FLT1	0.368066	2.0608	8.00916	4.88557e-15	1.59871e-14	23.2353
LYN	0.369086	1.93693	9.57318	1.39893e-20	6.48403e-20	35.7579
MCM7	0.372552	2.85248	11.34	1.17173e-27	8.94539e-27	51.8629
WAS	0.385465	2.23813	9.86009	1.14042e-21	5.63133e-21	38.2323
HMG20B	0.400285	1.96941	12.0381	1.92167e-30	1.8711e-29	58.2474
FCER1A	0.400574	1.2935	5.11102	4.14853e-07	8.41232e-07	5.43194
ARHGDIB	0.401934	2.59086	10.1456	8.90188e-23	4.75265e-22	40.751
EIF4EBP1	0.40248	1.84023	10.4744	4.41767e-24	2.60123e-23	43.7186
MTHFD2	0.404513	1.47152	8.15126	1.68431e-15	5.63918e-15	24.2816
ARAF	0.407019	2.18519	14.0718	3.68406e-40	1.08143e-38	80.3884
NOTCH1	0.413178	2.25274	11.8211	9.89577e-30	9.06922e-29	56.5885
GNG11	0.421379	2.55179	9.39934	6.21531e-20	2.74988e-19	34.2865
SNAI2	0.423853	1.78925	9.95331	6.62132e-22	3.31691e-21	38.8123
S1PR1	0.430845	2.66575	11.2968	1.78554e-27	1.3489e-26	51.4461
ITGAM	0.434307	1.61733	10.5015	4.84696e-24	2.84138e-23	43.6684
MYC	0.439005	1.606	10.0138	3.88474e-22	1.97717e-21	39.3387
GNG5	0.451764	2.33642	12.9035	2.70445e-34	3.76118e-33	67.0297
NGFR	0.455324	1.52168	9.28782	1.99333e-19	8.4706e-19	33.1822
STAT5A	0.460376	2.06917	13.7059	2.17604e-38	5.06153e-37	76.3434
GLI2	0.462315	1.72257	12.0708	1.38432e-30	1.36798e-29	58.5721
KCNJ10	0.467635	2.79871	11.6037	8.69569e-29	7.37465e-28	54.437
SNAP23	0.468115	1.91533	16.1624	4.21185e-50	5.49266e-48	103.12
SMO	0.483625	1.96653	13.3614	2.13177e-36	3.82805e-35	71.8281
EDN1	0.483915	2.13325	8.3014	4.65281e-16	1.61348e-15	25.4987
FOS	0.494904	2.11405	6.75736	2.7873e-11	7.25317e-11	14.7105
ERBB2	0.495067	1.78805	10.3048	2.89366e-23	1.59744e-22	41.9033
GLI1	0.499429	1.94364	10.6018	1.93198e-24	1.16963e-23	44.5773
ALOX5	0.5038	1.815	9.86486	1.09335e-21	5.40224e-21	38.274
RHOC	0.50559	2.62021	14.0464	4.90119e-40	1.41264e-38	80.1053
DOK1	0.506222	2.27299	14.9401	1.80968e-44	9.59734e-43	90.231
ITPR3	0.508346	1.95465	11.8818	5.36277e-30	5.0546e-29	57.1951
LSS	0.512322	2.21802	14.9081	2.62198e-44	1.34567e-42	89.8631
RELA	0.527009	2.08536	14.9217	2.24098e-44	1.1576e-42	90.0189
JUP	0.529836	2.13278	10.8963	8.46203e-26	5.63781e-25	47.6291
CCR5	0.530769	1.7462	9.31824	1.54544e-19	6.6418e-19	33.4331
GPR183	0.532268	1.53048	6.80122	2.24253e-11	5.87013e-11	14.9736
AOX1	0.533157	1.56653	8.63943	3.87829e-17	1.43764e-16	27.9904
PDGFRB	0.543335	2.70246	14.1976	8.93754e-41	2.77727e-39	81.7932
LY96	0.54582	1.93597	10.3323	1.6328e-23	9.17943e-23	42.4266
CLEC7A	0.55726	1.30191	11.2662	3.74515e-27	2.74587e-26	50.7521
BMP4	0.562938	2.26839	7.40535	3.80688e-13	1.11583e-12	18.9618
MSN	0.587382	2.6015	14.6575	4.73651e-43	1.9936e-41	86.9917
MAPKAPK2	0.593212	2.18437	16.1561	9.90594e-51	1.35865e-48	104.541
GAS1	0.609541	1.82838	10.0235	3.56457e-22	1.81887e-21	39.4236
ALDH1L1	0.610765	2.15056	14.4362	1.69956e-41	6.00888e-40	83.4649
DUSP1	0.620336	2.70966	10.8861	9.32511e-26	6.18693e-25	47.533
FOXO1	0.621571	2.45619	17.9874	1.37467e-60	7.8111e-58	127.08
VAMP8	0.624307	2.34994	11.661	4.91596e-29	4.2646e-28	55.0016
PLXNB1	0.633019	2.05923	16.5733	6.19366e-53	1.04831e-50	109.58
GPSM3	0.634476	1.97453	13.0786	4.2955e-35	6.55867e-34	68.8524
FPR1	0.637858	1.60548	10.189	6.01267e-23	3.24277e-22	41.1387
TREM2	0.644856	1.9703	12.2489	1.2672e-31	1.39665e-30	60.9042
PECAM1	0.646311	2.27355	14.2818	3.44703e-41	1.17184e-39	82.7383
CSF1R	0.649023	2.48862	13.5604	1.08109e-37	2.29335e-36	74.7538
ADH1A	0.657817	1.4663	12.2853	1.58796e-31	1.73998e-30	60.7158
PXN	0.657999	2.23893	16.3865	6.05608e-52	9.26463e-50	107.316
PTGDS	0.66223	4.01264	9.79612	2.00406e-21	9.76257e-21	37.6757
IL6	0.679494	1.21945	7.56502	1.2362e-13	3.72077e-13	20.0644
CXCR4	0.682075	1.77537	12.2242	1.63369e-31	1.78517e-30	60.6526
ALOX5AP	0.737864	2.06557	12.1702	2.84741e-31	3.03635e-30	60.1023
CDKN1A	0.767837	2.22936	12.8394	2.62107e-34	3.6516e-33	67.0283
TYROBP	0.780154	2.23073	14.2193	6.99258e-41	2.23398e-39	82.0367
C1QB	0.841103	2.47982	13.5231	1.6292e-37	3.32315e-36	74.3472
CCL2	0.858328	1.48654	10.7017	7.68335e-25	4.76391e-24	45.4885
NFKBIA	0.874439	3.02161	20.3241	9.51069e-74	3.78288e-70	157.18
ANGPTL4	0.922666	2.03678	12.2941	1.45197e-31	1.59523e-30	60.8044
C1QA	0.963818	2.24424	14.3404	1.77275e-41	6.23994e-40	83.398
HSPB1	1.04696	2.83665	15.2647	4.07948e-46	2.95021e-44	93.9944
CD163	1.09521	1.8487	13.0271	7.38937e-35	1.10286e-33	68.315
GFAP	1.34635	4.13851	18.9366	7.24961e-66	8.23866e-63	139.151

## Sheet: EC
ID	logFC	AveExpr	t	P.Value	adj.P.Val	B
CPLX1	-1.05639	5.36115	-8.28342	6.97705e-14	7.4e-11	21.0861
GNG12	0.781375	4.91922	7.97331	4.06083e-13	2.38018e-10	19.3878
APLNR	1.34006	6.56952	7.95239	4.56928e-13	2.48224e-10	19.2741
BMPR1A	0.407534	5.3899	6.92935	1.25136e-10	1.75292e-08	13.8694
MAOB	0.689691	5.43103	6.87369	1.68163e-10	2.21318e-08	13.5853
FYN	0.424173	5.46223	6.68971	4.43048e-10	4.90946e-08	12.6543
PLXNB1	0.6747	4.78271	6.62341	6.26153e-10	6.51697e-08	12.322
DUSP1	0.721101	6.01523	6.54259	9.52434e-10	8.9888e-08	11.9193
POLR2I	-0.457288	5.55644	-6.47909	1.32168e-09	1.15897e-07	11.6047
RCOR2	-0.483135	4.72165	-6.34545	2.61988e-09	1.96473e-07	10.9483
TRPM3	1.09321	8.82977	13.5888	4.59214e-09	3.04011e-07	26.4832
GNG3	-0.738237	6.51596	-6.18911	5.77806e-09	3.63544e-07	10.19
BOC	0.514683	5.185	6.12808	7.84526e-09	4.59836e-07	9.89693
CXCR3	-0.497398	3.94018	-6.05032	1.1556e-08	6.32401e-07	9.526
S1PR3	0.534745	4.42978	6.03066	1.27398e-08	6.72401e-07	9.43263
MAPKAPK3	0.480213	5.10389	5.99147	1.54641e-08	7.79256e-07	9.24712
PPP2R1A	-0.350924	6.22271	-5.94505	1.94367e-08	9.33388e-07	9.02831
SHMT1	0.454928	3.95834	5.94321	1.96135e-08	9.37943e-07	9.01964
SNAP25	-1.11345	15.5993	-12.2896	1.81744e-08	9.99433e-07	19.9632
GRB2	-0.294854	5.31424	-5.85652	2.99779e-08	1.3333e-06	8.61383
ALDH9A1	0.349121	6.88953	5.80031	3.93959e-08	1.65507e-06	8.35263
SF3B1	0.270966	6.3078	5.79205	4.10043e-08	1.71028e-06	8.31438
SLC7A11	0.611202	4.40684	5.69077	6.67973e-08	2.54321e-06	7.84813
GNA13	0.886996	10.939	11.801	6.02283e-08	2.58932e-06	17.6482
FOXO1	0.47754	5.16123	5.65486	7.93182e-08	2.90091e-06	7.68406
PPP2R1B	0.412355	4.27504	5.58576	1.10199e-07	3.78191e-06	7.37019
AQP4	1.23392	13.23	11.3941	1.29634e-07	4.95679e-06	15.7538
GABBR2	-0.677885	6.18812	-5.46282	1.96635e-07	6.00777e-06	6.8179
TNFRSF1A	0.667774	5.65804	5.46004	1.99213e-07	6.06502e-06	6.80548
HMGCS2	0.447281	3.25829	5.44229	2.16434e-07	6.45578e-06	6.72646
PAK1	-0.607775	5.54259	-5.40321	2.59643e-07	7.48129e-06	6.553
FOS	1.08447	4.87573	5.39794	2.66078e-07	7.63706e-06	6.52968
SMO	0.507881	4.08572	5.39162	2.74005e-07	7.84438e-06	6.50171
CDC73	0.297858	4.56576	5.34692	3.37006e-07	9.35926e-06	6.30461
TLR4	0.522951	4.34086	5.31642	3.87878e-07	1.03837e-05	6.17075
ITGAV	0.509639	6.48	5.29915	4.19921e-07	1.11743e-05	6.0952
ARHGDIA	-0.512226	4.69827	-5.29617	4.25702e-07	1.13146e-05	6.08218
EP300	0.316573	4.5185	5.28555	4.46964e-07	1.17953e-05	6.0358
CD44	2.96375	14.4539	17.8785	5.2066e-07	1.37523e-05	27.4782
CXCL12	1.22388	8.0402	12.2468	5.47195e-07	1.39619e-05	20.103
GNAO1	-0.759503	14.0154	-11.8399	5.73394e-07	1.44819e-05	18.0477
LEPR	1.4764	12.1491	17.1	5.48984e-07	1.53449e-05	23.7661
CCL2	1.00455	4.69154	5.15959	7.92934e-07	1.88888e-05	5.49061
BAZ1A	0.503585	4.53652	5.1479	8.35878e-07	1.97082e-05	5.44049
ABCA1	0.506389	4.95078	5.14325	8.53592e-07	2.00761e-05	5.42056
SUZ12	0.341547	5.67383	5.13899	8.70144e-07	2.04007e-05	5.40231
SNCAIP	0.371781	4.66362	5.12726	9.17329e-07	2.1283e-05	5.35214
CFL1	-0.319124	6.34102	-5.12071	9.44736e-07	2.18733e-05	5.32417
GFAP	0.642446	7.8008	5.07639	1.15239e-06	2.58742e-05	5.13547
PTGS1	0.549657	4.27046	5.07494	1.15988e-06	2.59738e-05	5.12932
STAT5B	0.293058	5.10433	4.98717	1.71336e-06	3.53675e-05	4.75908
FER	0.347634	4.5065	4.9705	1.84423e-06	3.73423e-05	4.68927
PDGFRB	0.514274	4.81696	4.95692	1.95795e-06	3.92171e-05	4.63253
STXBP3	0.330151	5.3698	4.92556	2.24728e-06	4.4178e-05	4.50187
KALRN	-0.397153	4.69915	-4.91552	2.34831e-06	4.582e-05	4.4602
EDNRA	0.400797	4.33017	4.8992	2.52205e-06	4.85092e-05	4.39256
UCN	-0.383671	3.67939	-4.88633	2.66784e-06	5.06572e-05	4.33932
STAT4	-0.639429	4.17025	-4.87889	2.75589e-06	5.19745e-05	4.30857
LYN	0.497996	4.4381	4.87562	2.79533e-06	5.25404e-05	4.2951
SUPT4H1	-0.304824	4.60662	-4.8624	2.961e-06	5.49128e-05	4.24057
CALM3	-0.356409	7.56566	-4.85674	3.03468e-06	5.60459e-05	4.2173
GATM	0.350835	5.41105	4.81779	3.59271e-06	6.46369e-05	4.05749
SPHKAP	-0.751422	5.44818	-4.71437	5.59985e-06	9.294e-05	3.63772
GNA12	0.302743	5.29844	4.68916	6.23373e-06	0.000101933	3.53639
CXCR4	1.23829	7.41852	9.76181	5.89934e-06	0.000108816	8.63895
PIK3CG	0.42147	3.65844	4.63948	7.69163e-06	0.000121414	3.33792
PROS1	0.374155	4.92849	4.56141	1.067e-05	0.00015833	3.02911
GABBR1	-0.348448	5.91265	-4.54214	1.15607e-05	0.00016918	2.95353
SUDS3	-0.289884	5.05632	-4.52284	1.25247e-05	0.00018091	2.87804
CTNNBIP1	-0.316547	4.17598	-4.49017	1.43362e-05	0.000200069	2.75079
GRM2	-0.464731	4.75958	-4.4523	1.67516e-05	0.000227716	2.60418
CAV1	0.411739	4.72876	4.44797	1.70517e-05	0.000230596	2.58747
STXBP1	-1.68444	17.948	-15.5538	1.78757e-05	0.000245869	17.054
GAS1	0.405207	4.37425	4.42455	1.87663e-05	0.000247913	2.49732
S1PR1	0.348012	5.63891	4.4071	2.01505e-05	0.000262451	2.43037
CTNNB1	0.615898	10.4987	9.20028	1.91713e-05	0.000287826	6.36785
NOTCH1	0.337147	4.6212	4.36288	2.41109e-05	0.000302547	2.26169
MAPK9	-0.368212	5.59631	-4.35977	2.4416e-05	0.000305343	2.24987
CD2AP	0.30478	3.82111	4.34595	2.58164e-05	0.000321303	2.19747
ATM	0.85393	8.38019	9.27855	2.39347e-05	0.000324391	6.71221
CCL5	0.326008	4.10765	4.31321	2.94511e-05	0.000357084	2.07376
SMARCA5	0.263382	5.57141	4.29088	3.22065e-05	0.000382681	1.98981
PRKCG	-0.439342	4.40633	-4.25327	3.74145e-05	0.000430886	1.84919
HNMT	2.10927	20.1384	25.12	3.04943e-05	0.000453258	25.0515
PPP2CA	-0.653914	12.1038	-8.89571	3.53629e-05	0.000471309	5.17697
SLC38A2	0.392346	6.25622	4.20803	4.47545e-05	0.000501418	1.68127
MRPL11	-0.312853	4.78095	-4.20039	4.61216e-05	0.000513634	1.65308
STX1A	-0.42347	5.41595	-4.18327	4.93354e-05	0.000539444	1.58998
GNG11	0.392247	4.66524	4.16817	5.23466e-05	0.000564335	1.53451
LCAT	0.396776	3.55073	4.15556	5.49947e-05	0.000585794	1.48831
CAMK2D	-0.342236	5.19929	-4.13086	6.05587e-05	0.000632064	1.39813
MSN	0.4681	5.36257	4.11341	6.48097e-05	0.000665517	1.33467
AKT1	-0.567969	10.0591	-8.66156	5.75162e-05	0.000692631	4.28422
ABCB1	0.401994	3.76156	4.07878	7.41056e-05	0.000746519	1.20938
GRIA1	-0.423173	5.52539	-4.07306	7.57588e-05	0.000761451	1.18876
NR1H3	0.300485	4.88399	4.06305	7.87389e-05	0.000786436	1.15272
CAMK2B	-1.41958	23.9059	-18.1368	6.09105e-05	0.000804995	11.727
STAT3	0.606033	9.68337	8.79212	8.55962e-05	0.000887244	4.8522
HSP90AB1	-0.442057	6.44257	-4.02324	9.17276e-05	0.000889829	1.01016
VEGFB	0.354766	5.25092	4.01844	9.34265e-05	0.000903948	0.993029
POLB	-0.302529	5.25957	-4.01034	9.63569e-05	0.000927066	0.964211
DISP1	0.301363	4.46175	4.00158	9.96274e-05	0.000949915	0.933073
CYP4F3	0.579592	3.35016	3.98596	0.000105724	0.000992748	0.877675
MCM3	0.281655	5.08015	3.97464	0.000110365	0.00102723	0.837622
NTRK2	0.275878	7.35311	3.95668	0.000118123	0.00108493	0.774304
MRPS9	-0.289527	4.5517	-3.88986	0.000151814	0.00132177	0.540668
P2RY1	0.520347	5.19532	3.88847	0.000152604	0.00132763	0.535843
SYT1	-0.586711	6.08963	-3.87339	0.000161422	0.0013887	0.483594
DISP2	-0.270149	4.95722	-3.87007	0.000163427	0.00140432	0.472113
SH2B3	0.304069	4.36348	3.86915	0.000163985	0.00140695	0.468942
CYP7B1	0.409906	4.50628	3.8459	0.000178762	0.00150702	0.388741
SNRPB	-0.287322	4.43192	-3.84544	0.000179064	0.00150843	0.38717
CAT	0.731799	10.5689	8.37723	0.000168307	0.00153708	3.28222
GNB5	-0.352427	3.54806	-3.82754	0.000191311	0.0015864	0.325709
YES1	0.309393	5.12064	3.82479	0.000193261	0.00159485	0.316289
CASP7	0.403007	4.16103	3.77941	0.000228305	0.00182455	0.161611
PECAM1	0.371384	4.83167	3.75684	0.000247895	0.00194826	0.0852661
ORAI3	0.283666	3.84859	3.74702	0.00025691	0.00200566	0.0521531
ABCF2	-0.294124	3.89536	-3.70211	0.000302233	0.00228501	-0.0983384
OPRD1	-0.380034	4.31092	-3.6537	0.000359525	0.0026272	-0.258907
VAMP2	-0.293687	5.90897	-3.64339	0.000372985	0.0027069	-0.292877
CYP1B1	0.439298	4.10786	3.63523	0.000383966	0.00277665	-0.319687
ACAT1	0.316936	5.0849	3.63494	0.000384368	0.00277775	-0.320654
CAMK2A	-0.525445	5.90096	-3.62272	0.000401409	0.00287756	-0.360724
MVD	-0.308023	4.21283	-3.62146	0.000403208	0.00288362	-0.364854
MTHFD2	0.480778	3.56845	3.61454	0.000413211	0.00294228	-0.387482
SNCA	-0.815777	12.2457	-7.80086	0.000373779	0.00299501	1.18422
RGS10	0.401325	4.57993	3.58051	0.000465933	0.00324405	-0.498294
CDK2	0.332286	3.3363	3.57906	0.000468315	0.0032525	-0.502998
SLC17A7	-0.559892	6.57357	-3.5765	0.000472554	0.00327492	-0.511308
MYC	0.33937	3.99805	3.556	0.000507769	0.00347025	-0.577569
TIPIN	0.329753	3.71785	3.53179	0.000552538	0.00371803	-0.655411
AOC3	-0.35378	4.18173	-3.52771	0.000560449	0.00376244	-0.668502
PPP3R1	-0.293817	4.82211	-3.51695	0.000581794	0.00386238	-0.702911
GAB1	0.307774	4.37843	3.51041	0.000595154	0.00393583	-0.723808
CCKBR	-0.327398	4.32239	-3.50776	0.000600638	0.00396738	-0.732247
CD69	0.403358	2.70276	3.45175	0.000728442	0.00462898	-0.909596
PAH	0.351363	3.5121	3.42654	0.000793953	0.00496316	-0.988655
MRE11A	0.581621	7.67445	7.3265	0.000700075	0.00514097	-0.453802
YRDC	-0.292979	4.5071	-3.38961	0.000899912	0.0055035	-1.10353
SIRT1	0.305114	4.37172	3.38496	0.00091416	0.00556955	-1.11793
SLC1A3	0.344047	7.40822	3.38022	0.000928918	0.00563754	-1.1326
CES1	0.315759	3.68971	3.37525	0.000944598	0.00571247	-1.14793
ERBB2	1.44303	9.99858	16.8965	0.000932509	0.00606439	27.6402
TRPC5	-0.36448	3.37042	-3.33758	0.00107185	0.00632575	-1.26362
PRKCB	-0.918856	11.4316	-8.77071	0.00108125	0.00637641	5.42567
P2RY14	0.719867	7.94485	7.34989	0.000991678	0.00645319	-0.320634
JUP	0.298075	3.83244	3.31688	0.00114842	0.0066681	-1.32671
GNG8	-0.384089	3.27713	-3.31604	0.00115165	0.00668334	-1.32927
SNAP23	0.280508	4.76545	3.31516	0.00115504	0.00669687	-1.33195
EDNRB	1.06765	15.7952	11.9596	0.00109206	0.00688095	2.86497
GLI2	0.265102	3.35161	3.30295	0.00120283	0.00691727	-1.369
EGFR	1.14712	12.6719	13.4716	0.00128106	0.00741523	9.24147
GPR18	0.303027	2.88885	3.26532	0.00136197	0.00760377	-1.48242
NFKBIA	0.330528	6.29951	3.23466	0.00150591	0.00823299	-1.57401
SNRNP40	-0.324489	4.17244	-3.20718	0.00164686	0.00881957	-1.65547
SGPP2	-0.689176	7.37417	-6.90854	0.00146197	0.00928125	-1.80165
MTTP	0.297338	2.85409	3.17703	0.0018155	0.009564	-1.74413
CHRM1	-0.491266	4.57389	-3.17528	0.00182578	0.00959774	-1.74926
CCNT1	0.270185	5.15227	3.16147	0.00190869	0.00993975	-1.78961
BLNK	0.347406	3.71855	3.16005	0.00191743	0.00997427	-1.79376
CDH1	0.334768	3.45997	3.15843	0.00192745	0.0100046	-1.79849
SSTR1	-0.787254	8.09639	-6.82755	0.00166759	0.0103293	-2.05615
DLGAP1	-0.689198	8.50839	-6.99951	0.00183783	0.0104706	-1.45261
RHOC	0.264648	5.3778	3.13425	0.00208247	0.0106334	-1.8687
CCK	-0.549367	5.78941	-3.10247	0.0023039	0.0115184	-1.9603
HDAC1	0.279101	5.4782	3.10111	0.00231385	0.0115527	-1.96421
CSF1R	0.327627	5.81474	3.04137	0.00279192	0.0133745	-2.1341
KITLG	-0.354967	4.15708	-3.02787	0.00291189	0.0138051	-2.17209
TREM2	0.366021	4.77561	3.02408	0.00294638	0.0139285	-2.18272
PTPRC	1.6276	14.1993	16.4294	0.00243501	0.0140121	6.1904
HMGCR	-0.311578	5.5225	-3.01925	0.00299096	0.0140783	-2.19627
GRIA2	-0.292679	6.30517	-2.99484	0.00322573	0.0149028	-2.26442
CDC37	-0.299402	5.69732	-2.99064	0.00326776	0.015044	-2.27608
NTSR1	-0.281588	3.52684	-2.94558	0.00375181	0.0167463	-2.40042
FGG	0.270124	2.78165	2.93852	0.00383345	0.0170051	-2.41977
PKD2L1	-0.30406	3.49323	-2.90022	0.00430494	0.0186508	-2.52391
PNMT	0.295922	3.26308	2.89406	0.00438557	0.0189375	-2.54055
FYB	0.704709	8.29213	6.73568	0.00412968	0.0190315	-2.19277
GAD1	-1.30359	12.665	-10.9321	0.00411571	0.01954	-0.526878
CLEC7A	1.14238	7.98396	12.3072	0.0045768	0.0199458	4.84087
PTGES2	-0.607616	9.28315	-6.45504	0.00412313	0.0200006	-3.13813
PRKCD	-0.29228	3.88929	-2.85433	0.00493962	0.020845	-2.64711
MYL9	0.395707	3.96057	2.8426	0.00511504	0.0214145	-2.67832
SREBF1	0.263167	5.11623	2.83217	0.00527575	0.0219434	-2.70597
MYL2	0.269315	2.6027	2.80706	0.00568182	0.0232759	-2.77218
HHAT	0.316382	3.98958	2.78009	0.0061495	0.0248085	-2.84271
MAPK8IP1	-0.267511	4.46637	-2.76904	0.00635103	0.0253961	-2.87142
CYP4F2	0.572101	6.78425	6.18445	0.00558207	0.0258994	-3.94957
MAP2K1	-0.302607	6.06322	-2.74642	0.00678219	0.0266764	-2.92986
NTS	0.497012	3.42757	2.74556	0.00679912	0.0267264	-2.93208
NTSR2	-0.371043	4.6701	-2.72621	0.00718996	0.0278297	-2.98174
GPR183	0.345543	4.11097	2.6942	0.00788129	0.0298316	-3.06318
HTR2C	0.356205	3.62121	2.66459	0.00857396	0.0318864	-3.13776
GLS2	-0.723152	7.41822	-7.27521	0.00898572	0.0331325	0.109458
PCNA	0.293024	4.07633	2.62106	0.0096919	0.0349696	-3.24601
ATF3	0.291342	4.08528	2.61954	0.00973332	0.035068	-3.24977
POMC	-0.285846	3.37241	-2.59764	0.0103465	0.0367422	-3.3036
TH	-0.812701	8.13501	-5.81067	0.0086697	0.0374212	-5.01567
GRIN2A	-0.315689	5.71132	-2.5674	0.0112501	0.0392442	-3.37725
NR2E1	0.600978	10.8239	5.68787	0.0103567	0.0431121	-5.34616
CD163	1.65159	12.8709	7.8805	0.0324061	0.111989	-9.64296

## Sheet: TC
ID	logFC	AveExpr	t	P.Value	adj.P.Val	B
GFAP	0.939957	12.1463	11.6957	1.46926e-27	3.65625e-24	51.7633
PAK1	-0.742533	7.52131	-10.4366	7.78562e-23	4.30545e-20	41.1038
APLNR	1.081	8.19985	10.2618	3.33616e-22	1.44383e-19	39.6788
GNG3	-0.55444	9.40771	-10.208	5.21008e-22	2.07445e-19	39.2423
PLXNB1	0.661884	6.50579	9.9317	5.01293e-21	1.66329e-18	37.0261
NFKBIA	0.515636	9.04854	9.01127	7.15676e-18	5.87195e-16	29.9219
NFKB1	0.431839	7.42834	8.98276	8.89827e-18	7.14301e-16	29.7091
PDGFRB	0.527352	7.75885	8.97773	9.24609e-18	7.2469e-16	29.6716
FYN	0.3366	8.79443	8.96336	1.03168e-17	7.83917e-16	29.5646
TNFRSF1A	0.551345	7.74464	8.38732	7.56075e-16	3.05934e-14	25.3714
GNAI2	0.504919	8.11207	8.32349	1.20231e-15	4.63866e-14	24.9188
VAMP2	-0.430873	9.66513	-8.29273	1.50222e-15	5.60042e-14	24.7016
SYT1	-0.899113	9.00931	-8.28859	1.54783e-15	5.70772e-14	24.6724
STXBP1	-2.04705	28.64	-25.9649	2.5108e-15	9.33361e-14	82.0667
CHD4	0.681832	13.055	16.9801	3.03007e-15	1.03833e-13	52.261
FOXO1	0.491435	7.73162	8.19108	3.12266e-15	1.05366e-13	23.9879
CPLX1	-0.548483	8.48202	-7.9738	1.46093e-14	3.90916e-13	22.4837
MRPS25	-0.402943	7.16537	-7.92803	2.01453e-14	5.20846e-13	22.1706
SNAP25	-1.78391	20.5452	-16.5451	3.70962e-14	8.83839e-13	49.2327
PHF21A	0.320505	8.51497	7.7619	6.39461e-14	1.37477e-12	21.0454
PIAS4	0.479532	8.13579	7.68084	1.11638e-13	2.24041e-12	20.5028
KCNJ10	0.514614	9.50887	7.65668	1.31699e-13	2.58566e-12	20.342
CCKBR	-0.489614	6.88495	-7.6548	1.33399e-13	2.61389e-12	20.3295
SNCA	-1.10771	17.5569	-15.8648	1.56918e-13	3.07137e-12	44.4573
STX1A	-0.420195	9.42249	-7.60117	1.9224e-13	3.62416e-12	19.9738
BOC	0.498068	6.24633	7.46676	4.7644e-13	8.19082e-12	19.0907
MAPKAPK3	0.43115	6.89343	7.43505	5.89188e-13	9.74216e-12	18.8841
ARAF	0.350589	5.95729	7.36987	9.09769e-13	1.42387e-11	18.4616
ORAI2	0.46574	6.21578	7.36835	9.1906e-13	1.43616e-11	18.4517
BDNF	-3.23765	39.0101	-58.51	9.33159e-13	1.554e-11	177.273
SGPL1	0.293971	6.41952	7.30425	1.40501e-12	2.08117e-11	18.039
MAPKAPK2	0.883015	12.3008	15.0904	2.34992e-12	3.34083e-11	39.2755
PECAM1	0.450997	7.2063	7.17262	3.33001e-12	4.45523e-11	17.2004
GABBR2	-0.450986	8.80831	-7.12651	4.49313e-12	5.79335e-11	16.9094
HDAC1	0.397102	7.60228	7.07883	6.11514e-12	7.55659e-11	16.6101
PLCG1	0.266302	8.86673	7.03432	8.14203e-12	9.70608e-11	16.3321
MCM7	1.59748	22.671	23.0513	9.51796e-12	1.1438e-10	61.9832
SLC17A7	-0.550661	7.8722	-6.99373	1.05592e-11	1.22074e-10	16.0797
GLS	-0.426429	9.49247	-6.97935	1.15743e-11	1.32123e-10	15.9906
MAP2K1	-0.512919	8.72146	-6.9655	1.26425e-11	1.43821e-10	15.9049
DHCR7	0.810574	14.5084	14.784	1.45189e-11	1.63949e-10	37.3442
LYN	0.401134	6.01506	6.83202	2.94031e-11	3.08407e-10	15.086
RELA	0.351579	6.74594	6.82942	2.98883e-11	3.12509e-10	15.0701
DOK1	0.390621	6.73513	6.79147	3.79041e-11	3.86575e-10	14.8397
STAT4	-0.527008	6.46187	-6.76493	4.4731e-11	4.48391e-10	14.6791
MRPS35	-0.277333	7.16639	-6.74904	4.93801e-11	4.89571e-10	14.5833
DHCR24	-0.410435	7.96575	-6.71494	6.10215e-11	5.94915e-10	14.3781
RHOC	0.389337	8.48846	6.71376	6.14691e-11	5.98692e-10	14.371
CHRM1	-0.491574	7.17333	-6.69801	6.77593e-11	6.54196e-10	14.2766
MSN	0.410679	7.69488	6.67564	7.77993e-11	7.40358e-10	14.1426
HSP90AB1	-0.323053	10.3013	-6.67303	7.90608e-11	7.50211e-10	14.1271
NET1	1.264	23.4004	20.9151	1.06451e-10	1.04006e-09	47.9222
STAT3	1.16581	20.9673	23.1229	1.2132e-10	1.09601e-09	62.6723
CBLB	0.396554	6.87256	6.56574	1.52562e-10	1.35107e-09	13.4902
MAPK9	-0.833116	14.4174	-13.5697	2.05137e-10	1.78922e-09	29.648
KRAS	-0.272446	8.28926	-6.49161	2.391e-10	2.01524e-09	13.0552
STAT5A	0.413423	6.16357	6.43936	3.2743e-10	2.66713e-09	12.7509
LDLRAP1	0.473537	5.83701	6.41116	3.87639e-10	3.09427e-09	12.5876
LSS	1.05614	21.257	20.4142	3.77841e-10	3.13726e-09	44.846
DUSP1	0.452309	7.90869	6.39548	4.25697e-10	3.36034e-09	12.497
CYP2E1	-0.291004	5.90467	-6.36696	5.04489e-10	3.91401e-09	12.3327
CCK	-0.720632	8.64834	-6.36279	5.17149e-10	3.99356e-09	12.3087
CSF1R	0.443203	8.1557	6.35749	5.33686e-10	4.10854e-09	12.2783
CYP1B1	0.522692	6.92584	6.341	5.8852e-10	4.47869e-09	12.1837
LBR	0.287557	7.44533	6.32801	6.35592e-10	4.78931e-09	12.1093
NOTCH1	0.359179	6.78999	6.3193	6.69176e-10	5.01626e-09	12.0595
CAMK2A	-0.438875	10.2702	-6.28358	8.26064e-10	6.02391e-09	11.8558
PRKACB	-0.590455	18.4494	-13.0419	1.24526e-09	8.78063e-09	26.521
MAPK1	-1.08182	24.6806	-20.2954	1.80622e-09	1.23234e-08	44.3207
JUP	1.48196	16.9196	20.765	2.05756e-09	1.35776e-08	47.2452
IKBKB	0.701158	12.4389	12.5501	2.44353e-09	1.65478e-08	23.6318
CD44	1.36582	17.4918	19.7625	3.36982e-09	2.14119e-08	41.0894
MNAT1	-0.286587	6.53728	-6.03449	3.49579e-09	2.15062e-08	10.4625
HMGCR	-0.347962	8.13945	-5.99639	4.3413e-09	2.62695e-08	10.2535
PXN	0.468384	6.59372	5.99054	4.48766e-09	2.70564e-08	10.2215
GLUL	1.01555	32.4197	19.3309	5.65535e-09	3.51659e-08	38.5774
PRKCG	-0.373957	6.30872	-5.88164	8.28042e-09	4.65405e-08	9.63083
ORAI3	0.308404	6.44427	5.86324	9.17568e-09	5.12541e-08	9.53189
GAD2	-0.586102	6.96197	-5.86224	9.22676e-09	5.14552e-08	9.52654
ABCA1	0.375609	7.13299	5.81535	1.19703e-08	6.50396e-08	9.27574
CNR1	-0.46271	7.08292	-5.78746	1.39637e-08	7.48085e-08	9.12739
GAD1	-2.22142	23.1387	-20.1125	1.44465e-08	7.78113e-08	43.6936
GNG11	0.325783	7.15924	5.75707	1.65042e-08	8.67386e-08	8.96643
CDC42	-1.39462	28.192	-28.4626	1.93798e-08	1.00275e-07	68.6326
GNB5	-0.728156	13.0239	-12.4067	2.03451e-08	1.04983e-07	22.9805
YES1	0.324486	6.27362	5.6806	2.50569e-08	1.25524e-07	8.56458
ACER3	0.347396	7.57966	5.65147	2.93415e-08	1.44658e-07	8.41274
SREBF1	0.330423	7.22408	5.62645	3.35849e-08	1.63634e-07	8.28283
HSPB1	0.468948	7.77627	5.57016	4.54318e-08	2.16377e-07	7.99237
TNFRSF1B	0.44552	6.65036	5.5622	4.74059e-08	2.24597e-07	7.95149
APP	-0.279454	9.38279	-5.52689	5.72117e-08	2.65494e-07	7.77084
BAZ1A	0.766058	11.0912	13.5245	6.23797e-08	2.87201e-07	30.4471
VEGFB	0.691298	14.8717	11.8475	6.26655e-08	2.90592e-07	19.8475
SLC7A11	0.37478	10.7422	5.45516	8.35776e-08	3.73231e-07	7.40686
CXCR4	1.37952	17.6955	17.3667	1.03439e-07	4.71339e-07	27.4791
RASA1	-0.305644	8.55606	-5.37048	1.30072e-07	5.54967e-07	6.98243
POLR2K	-0.30276	7.77928	-5.36612	1.33043e-07	5.65946e-07	6.96077
CCND1	0.343925	7.17876	5.28074	2.06571e-07	8.45827e-07	6.53899
LDLR	0.307516	7.17142	5.17784	3.48353e-07	1.36516e-06	6.03857
CREB1	2.06801	46.0729	32.5668	4.59301e-07	1.82363e-06	67.678
PDPK1	0.962425	22.1525	16.7855	5.59421e-07	2.23212e-06	24.6887
BRD4	0.291827	7.045	5.00593	8.18447e-07	2.97221e-06	5.22194
PLCB1	-0.734871	15.9325	-10.5534	8.02783e-07	3.00074e-06	13.09
RTKN	1.52494	29.5655	22.1504	1.19065e-06	4.28442e-06	31.498
ADRA2C	0.581575	12.2084	10.124	1.24214e-06	4.62813e-06	10.9714
PPP3CA	-0.845226	15.1582	-11.191	1.8048e-06	6.08809e-06	16.695
SLC1A2	0.398222	7.86573	4.81262	2.07892e-06	6.9418e-06	4.33289
PRKDC	-0.935772	20.5587	-15.6495	2.87526e-06	9.82706e-06	18.8964
NPY	-0.453919	7.25132	-4.69505	3.61088e-06	1.14322e-05	3.80751
TF	0.365835	9.95282	4.67734	3.92025e-06	1.23288e-05	3.72937
ABCB1	0.565306	11.6684	9.6716	4.48195e-06	1.46154e-05	8.89087
EIF4EBP1	0.324124	5.45554	4.62576	4.97318e-06	1.53023e-05	3.50335
CXCL12	0.278581	5.89025	4.62561	4.97664e-06	1.53082e-05	3.50269
SLC38A2	0.2842	8.67282	4.60983	5.35002e-06	1.63406e-05	3.43399
GAB2	0.937571	27.2259	15.7892	5.39871e-06	1.67664e-05	19.6868
PRKCB	-0.570385	20.6074	-9.54632	5.26013e-06	1.70812e-05	8.31443
C1QC	0.403417	6.73145	4.58324	6.04101e-06	1.82939e-05	3.31869
AHR	0.298953	10.6458	4.56914	6.44108e-06	1.93934e-05	3.25784
TYROBP	0.356453	6.85762	4.50589	8.57219e-06	2.52225e-05	2.9868
PRKAR2B	-0.322422	7.34328	-4.45578	1.07256e-05	3.09366e-05	2.7745
NOSTRIN	0.3555	5.84618	4.43603	1.17093e-05	3.34063e-05	2.69142
TREM2	0.346819	6.4359	4.43607	1.17074e-05	3.34063e-05	2.69158
SLC1A3	0.278341	11.1699	4.42517	1.22866e-05	3.49231e-05	2.64588
CDKN1A	0.80819	15.4977	9.67362	1.3769e-05	3.91633e-05	9.04265
ITPR3	0.27909	5.87452	4.3362	1.8156e-05	5.01456e-05	2.27664
S1PR1	0.290973	8.6444	4.30578	2.07175e-05	5.64529e-05	2.15198
RYR1	0.278825	5.92127	4.15788	3.89304e-05	0.000100836	1.55727
GPIHBP1	1.27812	20.5058	13.4677	3.87096e-05	0.000107655	8.80639
CCNT1	0.308466	5.94869	4.0754	5.4905e-05	0.000138261	1.23392
C1QB	0.366322	8.33558	4.06983	5.61834e-05	0.00014126	1.21229
PRKCD	-0.272037	5.82816	-4.03092	6.59338e-05	0.000163504	1.06202
CCNH	-0.686962	14.0481	-9.1399	6.989e-05	0.000173033	6.78231
EDN1	0.353355	6.37533	3.9448	9.35321e-05	0.000225537	0.734173
GNB4	0.7105	13.5378	8.85026	0.000439055	0.000939654	5.96049
LPAR1	0.592933	14.7462	7.26492	0.00119714	0.00241584	-0.688065
CYP4F3	1.17427	21.4786	11.5996	0.00342275	0.00628121	2.06131

## Sheet: all
					FC	EC	TC
					CRH	CPLX1	GFAP
					SST	GNG12	PAK1
					SYT1	APLNR	APLNR
					KRT5	BMPR1A	GNG3
					GNG3	MAOB	PLXNB1
					GAD2	FYN	NFKBIA
					STAT4	PLXNB1	NFKB1
					PNOC	DUSP1	PDGFRB
					MAP2K1	POLR2I	FYN
					DRD1	RCOR2	TNFRSF1A
					NPY	TRPM3	GNAI2
					GRIA2	GNG3	VAMP2
					PENK	BOC	SYT1
					GRIA1	CXCR3	STXBP1
					GABBR2	S1PR3	CHD4
					NPY5R	MAPKAPK3	FOXO1
					BCAS2	PPP2R1A	CPLX1
					HTR2C	SHMT1	MRPS25
					DRD5	SNAP25	SNAP25
					STXBP1	GRB2	PHF21A
					KIT	ALDH9A1	PIAS4
					MAPK8	SF3B1	KCNJ10
					GRIN2A	SLC7A11	CCKBR
					AKAP5	GNA13	SNCA
					POLR2K	FOXO1	STX1A
					TM7SF2	PPP2R1B	BOC
					STX1A	AQP4	MAPKAPK3
					TRPC3	GABBR2	ARAF
					LPA	TNFRSF1A	ORAI2
					EIF4E	HMGCS2	BDNF
					VAMP2	PAK1	SGPL1
					CCNB1	FOS	MAPKAPK2
					PRNP	SMO	PECAM1
					GTF2H3	CDC73	GABBR2
					RPA3	TLR4	HDAC1
					PPP3CA	ITGAV	PLCG1
					GRM1	ARHGDIA	MCM7
					PRKAR2B	EP300	SLC17A7
					PRKCD	CD44	GLS
					FEN1	CXCL12	MAP2K1
					HMGCR	GNAO1	DHCR7
					PPP2CA	LEPR	LYN
					GLS2	CCL2	RELA
					CCNH	BAZ1A	DOK1
					CX3CL1	ABCA1	STAT4
					KRAS	SUZ12	MRPS35
					MCM4	SNCAIP	DHCR24
					SUMO1	CFL1	RHOC
					CDK7	GFAP	CHRM1
					PKD2L1	PTGS1	MSN
					PRKCB	STAT5B	HSP90AB1
					NPY2R	FER	NET1
					MBTPS2	PDGFRB	STAT3
					GNAI1	STXBP3	CBLB
					DHDDS	KALRN	MAPK9
					ACAT2	EDNRA	KRAS
					HHAT	UCN	STAT5A
					APP	STAT4	LDLRAP1
					ADRA2A	LYN	LSS
					FDPS	SUPT4H1	DUSP1
					MRPL2	CALM3	CYP2E1
					DLGAP1	GATM	CCK
					PTGES2	SPHKAP	CSF1R
					GNAQ	GNA12	CYP1B1
					GLS	CXCR4	LBR
					MRPS35	PIK3CG	NOTCH1
					EBP	PROS1	CAMK2A
					GNG4	GABBR1	PRKACB
					NOS2	SUDS3	MAPK1
					UBE2D2	CTNNBIP1	JUP
					CDC7	GRM2	IKBKB
					PLK4	CAV1	CD44
					ASL	STXBP1	MNAT1
					ALOX12B	GAS1	HMGCR
					CXCL10	S1PR1	PXN
					PLCG1	CTNNB1	GLUL
					PHF21A	NOTCH1	PRKCG
					BLNK	MAPK9	ORAI3
					PLCG2	CD2AP	GAD2
					CAT	ATM	ABCA1
					DDB2	CCL5	CNR1
					ALDH9A1	SMARCA5	GAD1
					IL10	PRKCG	GNG11
					RPS16	HNMT	CDC42
					FYN	PPP2CA	GNB5
					GLUL	SLC38A2	YES1
					TIMELESS	MRPL11	ACER3
					TLR4	STX1A	SREBF1
					ITGA2B	GNG11	HSPB1
					CBLB	LCAT	TNFRSF1B
					ALOX15B	CAMK2D	APP
					AOC3	MSN	BAZ1A
					GNAI2	AKT1	VEGFB
					AXIN1	ABCB1	SLC7A11
					P2RY14	GRIA1	CXCR4
					RALGDS	NR1H3	RASA1
					LDLR	CAMK2B	POLR2K
					ORAI3	STAT3	CCND1
					MCM5	HSP90AB1	LDLR
					RYR1	VEGFB	CREB1
					NFKB1	POLB	PDPK1
					SHC1	DISP1	BRD4
					RAF1	CYP4F3	PLCB1
					PIAS4	MCM3	RTKN
					DUSP9	NTRK2	ADRA2C
					CD4	MRPS9	PPP3CA
					PTPN6	P2RY1	SLC1A2
					IKBKB	SYT1	PRKDC
					EGFR	DISP2	NPY
					DHCR7	SH2B3	TF
					RPS6KA1	CYP7B1	ABCB1
					CCNT1	SNRPB	EIF4EBP1
					LDLRAP1	CAT	CXCL12
					TP53	GNB5	SLC38A2
					LBR	YES1	GAB2
					MTA2	CASP7	PRKCB
					TYK2	PECAM1	C1QC
					PROS1	ORAI3	AHR
					FLT1	ABCF2	TYROBP
					LYN	OPRD1	PRKAR2B
					MCM7	VAMP2	NOSTRIN
					WAS	CYP1B1	TREM2
					HMG20B	ACAT1	SLC1A3
					FCER1A	CAMK2A	CDKN1A
					ARHGDIB	MVD	ITPR3
					EIF4EBP1	MTHFD2	S1PR1
					MTHFD2	SNCA	RYR1
					ARAF	RGS10	GPIHBP1
					NOTCH1	CDK2	CCNT1
					GNG11	SLC17A7	C1QB
					SNAI2	MYC	PRKCD
					S1PR1	TIPIN	CCNH
					ITGAM	AOC3	EDN1
					MYC	PPP3R1	GNB4
					GNG5	GAB1	LPAR1
					NGFR	CCKBR	CYP4F3
					STAT5A	CD69
					GLI2	PAH
					KCNJ10	MRE11A
					SNAP23	YRDC
					SMO	SIRT1
					EDN1	SLC1A3
					FOS	CES1
					ERBB2	ERBB2
					GLI1	TRPC5
					ALOX5	PRKCB
					RHOC	P2RY14
					DOK1	JUP
					ITPR3	GNG8
					LSS	SNAP23
					RELA	EDNRB
					JUP	GLI2
					CCR5	EGFR
					GPR183	GPR18
					AOX1	NFKBIA
					PDGFRB	SNRNP40
					LY96	SGPP2
					CLEC7A	MTTP
					BMP4	CHRM1
					MSN	CCNT1
					MAPKAPK2	BLNK
					GAS1	CDH1
					ALDH1L1	SSTR1
					DUSP1	DLGAP1
					FOXO1	RHOC
					VAMP8	CCK
					PLXNB1	HDAC1
					GPSM3	CSF1R
					FPR1	KITLG
					TREM2	TREM2
					PECAM1	PTPRC
					CSF1R	HMGCR
					ADH1A	GRIA2
					PXN	CDC37
					PTGDS	NTSR1
					IL6	FGG
					CXCR4	PKD2L1
					ALOX5AP	PNMT
					CDKN1A	FYB
					TYROBP	GAD1
					C1QB	CLEC7A
					CCL2	PTGES2
					NFKBIA	PRKCD
					ANGPTL4	MYL9
					C1QA	SREBF1
					HSPB1	MYL2
					CD163	HHAT
					GFAP	MAPK8IP1
						CYP4F2
						MAP2K1
						NTS
						NTSR2
						GPR183
						HTR2C
						GLS2
						PCNA
						ATF3
						POMC
						TH
						GRIN2A
						NR2E1
						CD163
