# Supplementary material for: The Therapeutic Targets of Fingolimod (FTY720) Are Involved in Pathological Processes in the Frontal Cortex of Alzheimer's Disease Patients: A Network Pharmacology Study
Source: Front Aging Neurosci. 2021 Feb 2;13:609679. doi: 10.3389/fnagi.2021.609679 (PMC7884771; doi:10.3389/fnagi.2021.609679)
Supplement: Supplementary file 4 [file Table_4.XLSX]

## Sheet: GO Biological Process
geneSet	description	link	size	overlap	expect	enrichmentRatio	pValue	FDR	overlapId	userId
GO:1902531	regulation of intracellular signal transduction	http://amigo.geneontology.org/amigo/term/GO:1902531	1824	63	20.4686	3.07789	0	0	150;242;351;369;389;397;652;847;920;1392;1436;1843;1852;1880;1906;1956;2064;2308;2321;2357;2534;2770;2771;2785;2911;3156;3315;3358;3551;3569;3627;3815;3845;4067;4609;4792;4851;4887;4889;5159;5175;5364;5515;5530;5579;5580;5604;5621;5777;5894;5970;6347;6376;6464;6591;7099;7157;7852;8312;9261;9495;51588;54209	CRH;GNG3;MAP2K1;NPY5R;HTR2C;KIT;AKAP5;PRNP;PPP3CA;GRM1;PRKCD;HMGCR;PPP2CA;CX3CL1;KRAS;PRKCB;NPY2R;GNAI1;APP;ADRA2A;ALOX12B;CXCL10;CAT;FYN;TLR4;GNAI2;AXIN1;SHC1;RAF1;PIAS4;DUSP9;CD4;PTPN6;IKBKB;EGFR;TP53;FLT1;LYN;ARHGDIB;ARAF;NOTCH1;SNAI2;MYC;EDN1;ERBB2;RHOC;RELA;GPR183;PDGFRB;BMP4;MAPKAPK2;DUSP1;FOXO1;PLXNB1;FPR1;TREM2;PECAM1;CSF1R;IL6;CXCR4;CCL2;NFKBIA;HSPB1
GO:0023056	positive regulation of signaling	http://amigo.geneontology.org/amigo/term/GO:0023056	1738	71	19.5035	3.64038	0	0	150;242;247;351;389;652;847;920;1392;1436;1796;1812;1852;1880;1906;1956;2064;2321;2357;2534;2670;2735;2752;2771;2785;2903;2911;3156;3358;3551;3569;3627;3710;3728;3815;3845;4067;4790;4851;4889;5159;5175;5364;5530;5579;5580;5599;5604;5621;5777;5894;5970;6347;6376;6464;6608;6804;6812;6844;6857;7099;7157;7852;8312;8673;9261;23643;26119;29760;51588;54209	CRH;SYT1;GNG3;MAP2K1;DRD1;NPY5R;HTR2C;STXBP1;KIT;MAPK8;GRIN2A;STX1A;VAMP2;PRNP;PPP3CA;GRM1;PRKCD;HMGCR;CX3CL1;KRAS;PRKCB;APP;ADRA2A;ALOX12B;CXCL10;BLNK;CAT;FYN;GLUL;TLR4;ALOX15B;GNAI2;AXIN1;NFKB1;SHC1;RAF1;PIAS4;DUSP9;CD4;PTPN6;IKBKB;EGFR;LDLRAP1;TP53;FLT1;LYN;NOTCH1;SMO;EDN1;ERBB2;GLI1;RHOC;DOK1;ITPR3;RELA;JUP;GPR183;PDGFRB;LY96;BMP4;MAPKAPK2;VAMP8;PLXNB1;FPR1;TREM2;PECAM1;CSF1R;IL6;CXCR4;CCL2;G…
GO:0010647	positive regulation of cell communication	http://amigo.geneontology.org/amigo/term/GO:0010647	1732	71	19.4361	3.65299	0	0	150;242;247;351;389;652;847;920;1392;1436;1796;1812;1852;1880;1906;1956;2064;2321;2357;2534;2670;2735;2752;2771;2785;2903;2911;3156;3358;3551;3569;3627;3710;3728;3815;3845;4067;4790;4851;4889;5159;5175;5364;5530;5579;5580;5599;5604;5621;5777;5894;5970;6347;6376;6464;6608;6804;6812;6844;6857;7099;7157;7852;8312;8673;9261;23643;26119;29760;51588;54209	CRH;SYT1;GNG3;MAP2K1;DRD1;NPY5R;HTR2C;STXBP1;KIT;MAPK8;GRIN2A;STX1A;VAMP2;PRNP;PPP3CA;GRM1;PRKCD;HMGCR;CX3CL1;KRAS;PRKCB;APP;ADRA2A;ALOX12B;CXCL10;BLNK;CAT;FYN;GLUL;TLR4;ALOX15B;GNAI2;AXIN1;NFKB1;SHC1;RAF1;PIAS4;DUSP9;CD4;PTPN6;IKBKB;EGFR;LDLRAP1;TP53;FLT1;LYN;NOTCH1;SMO;EDN1;ERBB2;GLI1;RHOC;DOK1;ITPR3;RELA;JUP;GPR183;PDGFRB;LY96;BMP4;MAPKAPK2;VAMP8;PLXNB1;FPR1;TREM2;PECAM1;CSF1R;IL6;CXCR4;CCL2;G…
GO:0044093	positive regulation of molecular function	http://amigo.geneontology.org/amigo/term/GO:0044093	1717	63	19.2678	3.2697	0	0	150;241;351;389;397;652;847;891;904;920;1026;1436;1816;1852;1901;1906;1956;2064;2321;2357;2534;2771;2776;2785;2903;2911;3551;3569;3586;3684;3728;3815;3845;4067;4609;4790;4804;4843;5159;5335;5336;5364;5515;5530;5577;5579;5580;5599;5604;5621;5894;5970;6347;6376;6464;6608;7099;7341;7852;8312;9261;9495;51360	GNG3;MAP2K1;DRD5;KIT;MAPK8;GRIN2A;AKAP5;CCNB1;PRNP;PPP3CA;GRM1;PRKAR2B;PRKCD;PPP2CA;CX3CL1;KRAS;SUMO1;PRKCB;MBTPS2;APP;ADRA2A;GNAQ;NOS2;PLCG1;PLCG2;CAT;IL10;FYN;TLR4;GNAI2;AXIN1;NFKB1;SHC1;RAF1;DUSP9;CD4;IKBKB;EGFR;CCNT1;FLT1;LYN;ARHGDIB;S1PR1;ITGAM;MYC;NGFR;SMO;EDN1;ERBB2;RHOC;RELA;JUP;PDGFRB;BMP4;MAPKAPK2;PLXNB1;FPR1;CSF1R;IL6;CXCR4;ALOX5AP;CDKN1A;CCL2
GO:0009719	response to endogenous stimulus	http://amigo.geneontology.org/amigo/term/GO:0009719	1595	59	17.8988	3.29632	0	0	150;351;652;847;920;1022;1026;1392;1812;1816;1843;1906;1956;1977;1978;2064;2308;2353;2534;2770;2771;2776;2903;3569;3586;3728;3815;3845;3949;4067;4176;4478;4790;4804;4843;4851;5159;5179;5335;5440;5577;5579;5580;5621;5829;5970;6261;6347;6464;6591;6750;6776;6812;6844;7099;7157;8312;8914;54209	CRH;SST;DRD1;PENK;DRD5;STXBP1;KIT;GRIN2A;POLR2K;EIF4E;VAMP2;PRNP;PRKAR2B;PRKCD;KRAS;CDK7;PRKCB;GNAI1;APP;ADRA2A;GNAQ;NOS2;PLCG1;CAT;IL10;FYN;TIMELESS;TLR4;GNAI2;AXIN1;LDLR;RYR1;NFKB1;SHC1;CD4;EGFR;TP53;LYN;MCM7;EIF4EBP1;NOTCH1;SNAI2;NGFR;STAT5A;EDN1;FOS;ERBB2;RELA;JUP;PDGFRB;BMP4;MSN;DUSP1;FOXO1;TREM2;PXN;IL6;CDKN1A;CCL2
GO:0007267	cell-cell signaling	http://amigo.geneontology.org/amigo/term/GO:0007267	1575	68	17.6743	3.84739	0	0	150;351;652;712;1234;1392;1812;1816;1906;1956;1977;2308;2534;2572;2670;2735;2736;2744;2752;2771;2776;2890;2891;2903;2911;3156;3358;3569;3627;3684;3710;3728;3766;3815;3845;4067;4790;4843;4851;4852;4887;4889;5179;5335;5336;5368;5515;5530;5577;5579;5621;5894;5970;6376;6591;6608;6750;6804;6812;6844;6857;8312;8673;8773;9229;9495;9568;51588	CRH;SST;SYT1;GAD2;PNOC;DRD1;NPY;GRIA2;PENK;GRIA1;GABBR2;NPY5R;HTR2C;DRD5;STXBP1;KIT;GRIN2A;AKAP5;STX1A;EIF4E;VAMP2;PRNP;PPP3CA;GRM1;PRKAR2B;HMGCR;PPP2CA;CX3CL1;KRAS;PRKCB;NPY2R;APP;ADRA2A;DLGAP1;GNAQ;GLS;NOS2;CXCL10;PLCG1;PLCG2;FYN;GLUL;GNAI2;AXIN1;NFKB1;RAF1;PIAS4;EGFR;LYN;NOTCH1;SNAI2;ITGAM;GLI2;KCNJ10;SNAP23;SMO;EDN1;GLI1;ITPR3;RELA;JUP;CCR5;BMP4;FOXO1;VAMP8;IL6;C1QA;GFAP
GO:0009967	positive regulation of signal transduction	http://amigo.geneontology.org/amigo/term/GO:0009967	1570	61	17.6182	3.46233	0	0	150;242;247;351;389;652;847;920;1392;1436;1796;1852;1880;1906;1956;2064;2321;2357;2534;2735;2771;2785;2911;3156;3358;3551;3569;3627;3728;3815;3845;4067;4790;4851;4889;5159;5175;5364;5530;5579;5580;5599;5604;5777;5894;5970;6347;6376;6464;6608;6804;7099;7157;7852;8312;9261;23643;26119;29760;51588;54209	CRH;GNG3;MAP2K1;NPY5R;HTR2C;KIT;MAPK8;STX1A;PPP3CA;GRM1;PRKCD;HMGCR;CX3CL1;KRAS;PRKCB;APP;ADRA2A;ALOX12B;CXCL10;BLNK;CAT;FYN;TLR4;ALOX15B;GNAI2;AXIN1;NFKB1;SHC1;RAF1;PIAS4;DUSP9;CD4;PTPN6;IKBKB;EGFR;LDLRAP1;TP53;FLT1;LYN;NOTCH1;SMO;EDN1;ERBB2;GLI1;RHOC;DOK1;RELA;JUP;GPR183;PDGFRB;LY96;BMP4;MAPKAPK2;PLXNB1;FPR1;TREM2;PECAM1;CSF1R;IL6;CXCR4;CCL2
GO:1901700	response to oxygen-containing compound	http://amigo.geneontology.org/amigo/term/GO:1901700	1556	66	17.4611	3.77983	0	0	150;351;847;891;920;1026;1234;1392;1812;1816;1843;1906;1956;1977;1978;2308;2353;2534;2752;2770;2771;2776;2903;3156;3569;3586;3627;3728;3949;4067;4478;4790;4792;4804;4843;4851;5159;5179;5336;5530;5577;5579;5580;5599;5621;5829;5894;5970;6347;6376;6464;6591;6608;6750;6776;6812;6844;7099;7157;7222;8914;9033;9261;23643;54209;64581	CRH;SST;DRD1;PENK;DRD5;STXBP1;MAPK8;GRIN2A;TRPC3;EIF4E;VAMP2;CCNB1;PRNP;PPP3CA;PRKAR2B;PRKCD;HMGCR;CX3CL1;PKD2L1;PRKCB;GNAI1;APP;ADRA2A;GNAQ;NOS2;CXCL10;PLCG2;CAT;IL10;FYN;GLUL;TIMELESS;TLR4;GNAI2;LDLR;NFKB1;SHC1;RAF1;CD4;EGFR;TP53;LYN;EIF4EBP1;NOTCH1;SNAI2;NGFR;STAT5A;SMO;EDN1;FOS;RELA;JUP;CCR5;PDGFRB;LY96;CLEC7A;MSN;MAPKAPK2;DUSP1;FOXO1;TREM2;PXN;IL6;CDKN1A;CCL2;NFKBIA
GO:0006952	defense response	http://amigo.geneontology.org/amigo/term/GO:0006952	1518	60	17.0347	3.52223	0	0	240;351;712;713;920;1234;1392;1436;1812;1906;1956;1977;2353;2357;2534;3358;3551;3569;3586;3627;3684;3815;3845;3949;4067;4790;4792;4843;4851;4887;4889;5179;5336;5580;5627;5777;5894;5970;6347;6376;6464;6608;6812;6844;7099;7297;7305;7341;7454;7852;8639;8673;8773;9261;9332;23643;29760;54209;63940;64581	CRH;DRD1;PENK;NPY5R;HTR2C;STXBP1;KIT;EIF4E;VAMP2;PRKCD;CX3CL1;KRAS;SUMO1;NPY2R;APP;NOS2;CXCL10;BLNK;PLCG2;IL10;FYN;TLR4;AOC3;LDLR;NFKB1;SHC1;RAF1;CD4;PTPN6;IKBKB;EGFR;TYK2;PROS1;LYN;WAS;NOTCH1;ITGAM;SNAP23;SMO;EDN1;FOS;ALOX5;RELA;CCR5;LY96;CLEC7A;MAPKAPK2;VAMP8;GPSM3;FPR1;TREM2;CSF1R;IL6;CXCR4;TYROBP;C1QB;CCL2;NFKBIA;C1QA;CD163
GO:0002682	regulation of immune system process	http://amigo.geneontology.org/amigo/term/GO:0002682	1400	56	15.7105	3.56449	0	0	351;652;712;713;920;1843;1880;1906;2064;2205;2353;2357;2534;2736;3551;3569;3586;3627;3674;3684;3815;3845;3949;4067;4478;4609;4790;4792;4851;4889;5335;5336;5530;5579;5580;5599;5621;5627;5777;5894;5970;6347;6376;6464;6812;6844;7099;7305;7341;7454;8673;9261;23643;54209;63940;64581	NPY5R;STXBP1;KIT;MAPK8;VAMP2;PRNP;PPP3CA;PRKCD;CX3CL1;KRAS;SUMO1;PRKCB;APP;CXCL10;PLCG1;PLCG2;IL10;FYN;TLR4;ITGA2B;LDLR;NFKB1;SHC1;RAF1;CD4;PTPN6;IKBKB;PROS1;LYN;WAS;FCER1A;NOTCH1;ITGAM;MYC;GLI2;EDN1;FOS;ERBB2;RELA;GPR183;LY96;CLEC7A;BMP4;MSN;MAPKAPK2;DUSP1;VAMP8;GPSM3;FPR1;TREM2;IL6;TYROBP;C1QB;CCL2;NFKBIA;C1QA
GO:0001932	regulation of protein phosphorylation	http://amigo.geneontology.org/amigo/term/GO:0001932	1388	58	15.5759	3.72371	0	0	150;242;351;369;652;868;891;902;904;920;1022;1026;1392;1436;1812;1843;1852;1880;1906;1956;2064;2308;2321;2357;2534;2771;2776;2785;2911;3156;3315;3358;3569;3627;3815;3845;4067;4609;4851;4889;5159;5175;5515;5577;5580;5604;5621;5777;5894;6347;6376;6464;7099;7157;7852;8312;9261;54209	CRH;GNG3;MAP2K1;DRD1;NPY5R;HTR2C;KIT;CCNB1;PRNP;GRM1;PRKAR2B;PRKCD;HMGCR;PPP2CA;CCNH;CX3CL1;KRAS;CDK7;APP;ADRA2A;GNAQ;ALOX12B;CXCL10;FYN;TLR4;CBLB;GNAI2;AXIN1;SHC1;RAF1;DUSP9;CD4;PTPN6;EGFR;CCNT1;TP53;FLT1;LYN;ARAF;NOTCH1;MYC;EDN1;ERBB2;GPR183;PDGFRB;BMP4;MAPKAPK2;DUSP1;FOXO1;FPR1;TREM2;PECAM1;CSF1R;IL6;CXCR4;CDKN1A;CCL2;HSPB1
GO:1901701	cellular response to oxygen-containing compound	http://amigo.geneontology.org/amigo/term/GO:1901701	1074	53	12.0522	4.39753	0	0	150;351;891;1234;1392;1812;1816;1906;1956;1977;1978;2308;2353;2534;2770;2771;2776;2903;3156;3569;3586;3627;3728;3949;4067;4478;4790;4792;4804;4843;5179;5530;5577;5579;5580;5599;5621;5829;5894;5970;6347;6376;6464;6591;6608;6776;6844;7099;7157;8914;23643;54209;64581	CRH;DRD1;PENK;DRD5;MAPK8;GRIN2A;EIF4E;VAMP2;CCNB1;PRNP;PPP3CA;PRKAR2B;PRKCD;HMGCR;CX3CL1;PRKCB;GNAI1;APP;ADRA2A;GNAQ;NOS2;CXCL10;IL10;FYN;TIMELESS;TLR4;GNAI2;LDLR;NFKB1;SHC1;RAF1;EGFR;TP53;LYN;EIF4EBP1;SNAI2;NGFR;STAT5A;SMO;EDN1;FOS;RELA;JUP;CCR5;LY96;CLEC7A;MSN;FOXO1;TREM2;PXN;IL6;CCL2;NFKBIA
GO:0042493	response to drug	http://amigo.geneontology.org/amigo/term/GO:0042493	994	47	11.1545	4.21356	0	0	847;891;1026;1392;1812;1816;1843;1906;1956;1977;1978;2308;2353;2534;2572;2770;2771;2776;2903;3156;3358;3569;3586;3728;3766;4067;4176;4609;4790;4792;4843;4851;4887;5159;5179;5530;5577;5580;5621;5970;6261;6750;6857;7157;7222;8914;10682	CRH;SST;SYT1;GAD2;DRD1;PENK;HTR2C;DRD5;GRIN2A;TRPC3;EIF4E;CCNB1;PRNP;PPP3CA;PRKAR2B;PRKCD;HMGCR;NPY2R;GNAI1;GNAQ;EBP;NOS2;CAT;IL10;FYN;TIMELESS;GNAI2;RYR1;NFKB1;EGFR;TP53;LYN;MCM7;EIF4EBP1;NOTCH1;MYC;KCNJ10;EDN1;FOS;RELA;JUP;PDGFRB;DUSP1;FOXO1;IL6;CDKN1A;NFKBIA
GO:0001934	positive regulation of protein phosphorylation	http://amigo.geneontology.org/amigo/term/GO:0001934	982	47	11.0198	4.26505	0	0	150;242;351;369;652;891;904;920;1026;1392;1436;1852;1880;1906;1956;2064;2321;2357;2534;2771;2785;2911;3156;3358;3569;3815;3845;4067;4851;4889;5159;5175;5515;5577;5580;5604;5621;5894;6347;6376;6464;7099;7157;7852;8312;9261;54209	CRH;GNG3;MAP2K1;NPY5R;HTR2C;KIT;CCNB1;PRNP;GRM1;PRKAR2B;PRKCD;HMGCR;PPP2CA;CX3CL1;KRAS;APP;ADRA2A;ALOX12B;FYN;TLR4;GNAI2;AXIN1;SHC1;RAF1;DUSP9;CD4;EGFR;CCNT1;TP53;FLT1;LYN;ARAF;NOTCH1;EDN1;ERBB2;GPR183;PDGFRB;BMP4;MAPKAPK2;FPR1;TREM2;PECAM1;CSF1R;IL6;CXCR4;CDKN1A;CCL2
GO:0006954	inflammatory response	http://amigo.geneontology.org/amigo/term/GO:0006954	717	41	8.04603	5.09568	0	0	240;351;712;713;1234;1392;1436;1956;2353;2357;3551;3569;3586;3627;3684;3815;3949;4067;4790;4792;4843;4851;4889;5580;5627;5970;6347;6376;6608;6844;7099;7852;8639;8673;8773;9261;9332;23643;29760;63940;64581	CRH;NPY5R;KIT;VAMP2;PRKCD;CX3CL1;APP;NOS2;CXCL10;BLNK;IL10;TLR4;AOC3;LDLR;NFKB1;IKBKB;EGFR;PROS1;LYN;NOTCH1;ITGAM;SNAP23;SMO;FOS;ALOX5;RELA;CCR5;LY96;CLEC7A;MAPKAPK2;VAMP8;GPSM3;FPR1;CSF1R;IL6;CXCR4;C1QB;CCL2;NFKBIA;C1QA;CD163
GO:0099536	synaptic signaling	http://amigo.geneontology.org/amigo/term/GO:0099536	698	43	7.83281	5.48973	0	0	351;1392;1812;1816;1906;1956;1977;2534;2572;2670;2744;2752;2771;2890;2891;2903;2911;3358;3710;3766;3815;3845;4852;4887;4889;5179;5335;5368;5530;5577;5579;5621;5970;6376;6750;6804;6812;6844;6857;8773;9229;9495;9568	CRH;SST;SYT1;GAD2;PNOC;DRD1;NPY;GRIA2;PENK;GRIA1;GABBR2;NPY5R;HTR2C;DRD5;STXBP1;KIT;GRIN2A;AKAP5;STX1A;EIF4E;VAMP2;PRNP;PPP3CA;GRM1;PRKAR2B;CX3CL1;KRAS;PRKCB;NPY2R;APP;DLGAP1;GLS;PLCG1;FYN;GLUL;GNAI2;EGFR;KCNJ10;SNAP23;EDN1;ITPR3;RELA;GFAP
GO:0099537	trans-synaptic signaling	http://amigo.geneontology.org/amigo/term/GO:0099537	693	42	7.7767	5.40075	0	0	351;1392;1812;1816;1906;1956;1977;2534;2572;2670;2744;2752;2771;2890;2891;2903;2911;3358;3710;3766;3815;3845;4852;4887;4889;5179;5335;5368;5530;5577;5579;5621;6376;6750;6804;6812;6844;6857;8773;9229;9495;9568	CRH;SST;SYT1;GAD2;PNOC;DRD1;NPY;GRIA2;PENK;GRIA1;GABBR2;NPY5R;HTR2C;DRD5;STXBP1;KIT;GRIN2A;AKAP5;STX1A;EIF4E;VAMP2;PRNP;PPP3CA;GRM1;PRKAR2B;CX3CL1;KRAS;PRKCB;NPY2R;APP;DLGAP1;GLS;PLCG1;FYN;GLUL;GNAI2;EGFR;KCNJ10;SNAP23;EDN1;ITPR3;GFAP
GO:0007268	chemical synaptic transmission	http://amigo.geneontology.org/amigo/term/GO:0007268	685	42	7.68693	5.46382	0	0	351;1392;1812;1816;1906;1956;1977;2534;2572;2670;2744;2752;2771;2890;2891;2903;2911;3358;3710;3766;3815;3845;4852;4887;4889;5179;5335;5368;5530;5577;5579;5621;6376;6750;6804;6812;6844;6857;8773;9229;9495;9568	CRH;SST;SYT1;GAD2;PNOC;DRD1;NPY;GRIA2;PENK;GRIA1;GABBR2;NPY5R;HTR2C;DRD5;STXBP1;KIT;GRIN2A;AKAP5;STX1A;EIF4E;VAMP2;PRNP;PPP3CA;GRM1;PRKAR2B;CX3CL1;KRAS;PRKCB;NPY2R;APP;DLGAP1;GLS;PLCG1;FYN;GLUL;GNAI2;EGFR;KCNJ10;SNAP23;EDN1;ITPR3;GFAP
GO:0098916	anterograde trans-synaptic signaling	http://amigo.geneontology.org/amigo/term/GO:0098916	685	42	7.68693	5.46382	0	0	351;1392;1812;1816;1906;1956;1977;2534;2572;2670;2744;2752;2771;2890;2891;2903;2911;3358;3710;3766;3815;3845;4852;4887;4889;5179;5335;5368;5530;5577;5579;5621;6376;6750;6804;6812;6844;6857;8773;9229;9495;9568	CRH;SST;SYT1;GAD2;PNOC;DRD1;NPY;GRIA2;PENK;GRIA1;GABBR2;NPY5R;HTR2C;DRD5;STXBP1;KIT;GRIN2A;AKAP5;STX1A;EIF4E;VAMP2;PRNP;PPP3CA;GRM1;PRKAR2B;CX3CL1;KRAS;PRKCB;NPY2R;APP;DLGAP1;GLS;PLCG1;FYN;GLUL;GNAI2;EGFR;KCNJ10;SNAP23;EDN1;ITPR3;GFAP
GO:0009611	response to wounding	http://amigo.geneontology.org/amigo/term/GO:0009611	642	39	7.20439	5.41336	0	0	150;389;891;1026;1816;1906;1956;2064;2534;2670;2735;2776;2903;3156;3315;3569;3586;3674;3710;4067;4851;5159;5175;5336;5530;5577;5579;5580;5604;5627;5777;5894;6376;6812;7099;7222;7454;10362;51317	MAP2K1;DRD5;STXBP1;GRIN2A;TRPC3;CCNB1;PPP3CA;PRKAR2B;PRKCD;HMGCR;CX3CL1;PRKCB;ADRA2A;GNAQ;PHF21A;PLCG2;IL10;FYN;TLR4;ITGA2B;RAF1;PTPN6;EGFR;PROS1;LYN;WAS;HMG20B;NOTCH1;EDN1;ERBB2;GLI1;RHOC;ITPR3;PDGFRB;PECAM1;IL6;CDKN1A;HSPB1;GFAP

## Sheet: KEGG
geneSet	description	link	size	overlap	expect	enrichmentRatio	pValue	FDR	overlapId	userId
hsa05200	Pathways in cancer	http://www.kegg.jp/kegg-bin/show_pathway?hsa05200+1026+1436+1643+1956+2064+2308+2353+2735+2736+2770+2771+2776+2785+2786+2787+2791+3551+3569+3674+369+3728+3815+3845+4609+4790+4792+4843+4851+5159+5335+5336+5579+5599+5604+5894+5900+5970+652+6608+6775+6776+7157+7852+8312	524	44	12.4676	3.52914	4.4742e-14	1.45859e-11	1026;1436;1643;1956;2064;2308;2353;2735;2736;2770;2771;2776;2785;2786;2787;2791;3551;3569;3674;369;3728;3815;3845;4609;4790;4792;4843;4851;5159;5335;5336;5579;5599;5604;5894;5900;5970;652;6608;6775;6776;7157;7852;8312	GNG3;STAT4;MAP2K1;KIT;MAPK8;KRAS;PRKCB;GNAI1;GNAQ;GNG4;NOS2;PLCG1;PLCG2;DDB2;ITGA2B;GNAI2;AXIN1;RALGDS;NFKB1;RAF1;IKBKB;EGFR;TP53;ARAF;NOTCH1;GNG11;MYC;GNG5;STAT5A;GLI2;SMO;FOS;ERBB2;GLI1;RELA;JUP;PDGFRB;BMP4;FOXO1;CSF1R;IL6;CXCR4;CDKN1A;NFKBIA
hsa05163	Human cytomegalovirus infection	http://www.kegg.jp/kegg-bin/show_pathway?hsa05163+1026+1234+1956+1978+2770+2771+2776+2785+2786+2787+2791+3551+3569+3710+3845+4609+4790+4792+5530+5579+5604+5829+5894+5970+6347+6376+7157+7852	225	28	5.35346	5.23026	3.07199e-13	3.44439e-11	1026;1234;1956;1978;2770;2771;2776;2785;2786;2787;2791;3551;3569;3710;3845;4609;4790;4792;5530;5579;5604;5829;5894;5970;6347;6376;7157;7852	GNG3;MAP2K1;PPP3CA;CX3CL1;KRAS;PRKCB;GNAI1;GNAQ;GNG4;GNAI2;NFKB1;RAF1;IKBKB;EGFR;TP53;EIF4EBP1;GNG11;MYC;GNG5;ITPR3;RELA;CCR5;PXN;IL6;CXCR4;CDKN1A;CCL2;NFKBIA
hsa04730	Long-term depression	http://www.kegg.jp/kegg-bin/show_pathway?hsa04730+1392+2770+2771+2776+2890+2891+2911+369+3710+3845+4067+5515+5579+5604+5894+6261	60	16	1.42759	11.2077	3.16969e-13	3.44439e-11	1392;2770;2771;2776;2890;2891;2911;369;3710;3845;4067;5515;5579;5604;5894;6261	CRH;MAP2K1;GRIA2;GRIA1;GRM1;PPP2CA;KRAS;PRKCB;GNAI1;GNAQ;GNAI2;RYR1;RAF1;LYN;ARAF;ITPR3
hsa05170	Human immunodeficiency virus 1 infection	http://www.kegg.jp/kegg-bin/show_pathway?hsa05170+1234+2353+2770+2771+2776+2785+2786+2787+2791+3551+3710+3845+4790+4792+5335+5336+5530+5579+5599+5604+5829+5894+5970+7099+7852+891+920	212	27	5.04415	5.35274	4.85167e-13	3.95411e-11	1234;2353;2770;2771;2776;2785;2786;2787;2791;3551;3710;3845;4790;4792;5335;5336;5530;5579;5599;5604;5829;5894;5970;7099;7852;891;920	GNG3;MAP2K1;MAPK8;CCNB1;PPP3CA;KRAS;PRKCB;GNAI1;GNAQ;GNG4;PLCG1;PLCG2;TLR4;GNAI2;NFKB1;RAF1;CD4;IKBKB;GNG11;GNG5;FOS;ITPR3;RELA;CCR5;PXN;CXCR4;NFKBIA
hsa05167	Kaposi sarcoma-associated herpesvirus infection	http://www.kegg.jp/kegg-bin/show_pathway?hsa05167+1026+1234+2353+2785+2786+2787+2791+3551+3569+3710+3845+4067+4609+4790+4792+5335+5336+5530+5599+5604+5894+5970+7157+7297+9261	186	25	4.42553	5.64905	1.13065e-12	7.37185e-11	1026;1234;2353;2785;2786;2787;2791;3551;3569;3710;3845;4067;4609;4790;4792;5335;5336;5530;5599;5604;5894;5970;7157;7297;9261	GNG3;MAP2K1;MAPK8;PPP3CA;KRAS;GNG4;PLCG1;PLCG2;NFKB1;RAF1;IKBKB;TP53;TYK2;LYN;GNG11;MYC;GNG5;FOS;ITPR3;RELA;CCR5;MAPKAPK2;IL6;CDKN1A;NFKBIA
hsa04062	Chemokine signaling pathway	http://www.kegg.jp/kegg-bin/show_pathway?hsa04062+1234+2770+2771+2785+2786+2787+2791+3551+3627+3845+4067+4790+4792+5579+5580+5604+5829+5894+5970+6347+6376+6464+7454+7852	189	24	4.49691	5.337	1.16089e-11	6.30752e-10	1234;2770;2771;2785;2786;2787;2791;3551;3627;3845;4067;4790;4792;5579;5580;5604;5829;5894;5970;6347;6376;6464;7454;7852	GNG3;MAP2K1;PRKCD;CX3CL1;KRAS;PRKCB;GNAI1;GNG4;CXCL10;GNAI2;NFKB1;SHC1;RAF1;IKBKB;LYN;WAS;GNG11;GNG5;RELA;CCR5;PXN;CXCR4;CCL2;NFKBIA
hsa04726	Serotonergic synapse	http://www.kegg.jp/kegg-bin/show_pathway?hsa04726+1843+240+242+247+2770+2771+2776+2785+2786+2787+2791+3358+351+369+3710+3845+5579+5604+5894	115	19	2.73621	6.94391	1.77515e-11	8.26711e-10	1843;240;242;247;2770;2771;2776;2785;2786;2787;2791;3358;351;369;3710;3845;5579;5604;5894	GNG3;MAP2K1;HTR2C;KRAS;PRKCB;GNAI1;APP;GNAQ;GNG4;ALOX12B;ALOX15B;GNAI2;RAF1;ARAF;GNG11;GNG5;ALOX5;ITPR3;DUSP1
hsa04012	ErbB signaling pathway	http://www.kegg.jp/kegg-bin/show_pathway?hsa04012+1026+1956+1978+2064+369+3845+4609+5335+5336+5579+5599+5604+5894+6464+6776+868	85	16	2.02242	7.91132	9.95036e-11	4.05477e-09	1026;1956;1978;2064;369;3845;4609;5335;5336;5579;5599;5604;5894;6464;6776;868	MAP2K1;MAPK8;KRAS;PRKCB;PLCG1;PLCG2;CBLB;SHC1;RAF1;EGFR;EIF4EBP1;ARAF;MYC;STAT5A;ERBB2;CDKN1A
hsa04724	Glutamatergic synapse	http://www.kegg.jp/kegg-bin/show_pathway?hsa04724+27165+2744+2752+2770+2771+2776+2785+2786+2787+2791+2890+2891+2903+2911+3710+5530+5579+9229	114	18	2.71242	6.63614	1.36358e-10	4.93921e-09	27165;2744;2752;2770;2771;2776;2785;2786;2787;2791;2890;2891;2903;2911;3710;5530;5579;9229	GNG3;GRIA2;GRIA1;GRIN2A;PPP3CA;GRM1;GLS2;PRKCB;GNAI1;DLGAP1;GNAQ;GLS;GNG4;GLUL;GNAI2;GNG11;GNG5;ITPR3
hsa05142	Chagas disease (American trypanosomiasis)	http://www.kegg.jp/kegg-bin/show_pathway?hsa05142+2353+2770+2771+2776+3551+3569+3586+4790+4792+4843+5515+5599+5970+6347+7099+712+713	102	17	2.4269	7.00482	1.89483e-10	6.17715e-09	2353;2770;2771;2776;3551;3569;3586;4790;4792;4843;5515;5599;5970;6347;7099;712;713	MAPK8;PPP2CA;GNAI1;GNAQ;NOS2;IL10;TLR4;GNAI2;NFKB1;IKBKB;FOS;RELA;IL6;C1QB;CCL2;NFKBIA;C1QA
hsa05221	Acute myeloid leukemia	http://www.kegg.jp/kegg-bin/show_pathway?hsa05221+1436+1978+3551+3684+369+3728+3815+3845+4609+4790+5604+5894+5970+6776	66	14	1.57035	8.91522	2.90387e-10	8.60603e-09	1436;1978;3551;3684;369;3728;3815;3845;4609;4790;5604;5894;5970;6776	MAP2K1;KIT;KRAS;NFKB1;RAF1;IKBKB;EIF4EBP1;ARAF;ITGAM;MYC;STAT5A;RELA;JUP;CSF1R
hsa04662	B cell receptor signaling pathway	http://www.kegg.jp/kegg-bin/show_pathway?hsa04662+2353+29760+3551+3845+4067+4790+4792+5336+5530+5579+5604+5777+5894+5970	71	14	1.68931	8.28739	8.14209e-10	2.21193e-08	2353;29760;3551;3845;4067;4790;4792;5336;5530;5579;5604;5777;5894;5970	MAP2K1;PPP3CA;KRAS;PRKCB;BLNK;PLCG2;NFKB1;RAF1;PTPN6;IKBKB;LYN;FOS;RELA;NFKBIA
hsa04066	HIF-1 signaling pathway	http://www.kegg.jp/kegg-bin/show_pathway?hsa04066+1026+1906+1956+1977+1978+2064+2321+3569+4790+4843+5335+5336+5579+5604+5970+7099	100	16	2.37932	6.72462	1.2485e-09	2.91621e-08	1026;1906;1956;1977;1978;2064;2321;3569;4790;4843;5335;5336;5579;5604;5970;7099	MAP2K1;EIF4E;PRKCB;NOS2;PLCG1;PLCG2;TLR4;NFKB1;EGFR;FLT1;EIF4EBP1;EDN1;ERBB2;RELA;IL6;CDKN1A
hsa04926	Relaxin signaling pathway	http://www.kegg.jp/kegg-bin/show_pathway?hsa04926+1906+1956+2353+2770+2771+2785+2786+2787+2791+3845+4790+4792+4843+5599+5604+5894+5970+6464	130	18	3.09311	5.81939	1.25236e-09	2.91621e-08	1906;1956;2353;2770;2771;2785;2786;2787;2791;3845;4790;4792;4843;5599;5604;5894;5970;6464	GNG3;MAP2K1;MAPK8;KRAS;GNAI1;GNG4;NOS2;GNAI2;NFKB1;SHC1;RAF1;EGFR;GNG11;GNG5;EDN1;FOS;RELA;NFKBIA
hsa04728	Dopaminergic synapse	http://www.kegg.jp/kegg-bin/show_pathway?hsa04728+1812+1816+2353+2770+2771+2776+2785+2786+2787+2791+2890+2891+2903+3710+5515+5530+5579+5599	131	18	3.1169	5.77496	1.42224e-09	3.091e-08	1812;1816;2353;2770;2771;2776;2785;2786;2787;2791;2890;2891;2903;3710;5515;5530;5579;5599	GNG3;DRD1;GRIA2;GRIA1;DRD5;MAPK8;GRIN2A;PPP3CA;PPP2CA;PRKCB;GNAI1;GNAQ;GNG4;GNAI2;GNG11;GNG5;FOS;ITPR3
hsa05212	Pancreatic cancer	http://www.kegg.jp/kegg-bin/show_pathway?hsa05212+1026+1643+1956+2064+3551+369+3845+4790+5599+5604+5894+5900+5970+7157	75	14	1.78449	7.84539	1.74571e-09	3.55688e-08	1026;1643;1956;2064;3551;369;3845;4790;5599;5604;5894;5900;5970;7157	MAP2K1;MAPK8;KRAS;DDB2;RALGDS;NFKB1;RAF1;IKBKB;EGFR;TP53;ARAF;ERBB2;RELA;CDKN1A
hsa05133	Pertussis	http://www.kegg.jp/kegg-bin/show_pathway?hsa05133+2353+23643+2770+2771+3569+3586+3684+4790+4843+5599+5970+7099+712+713	76	14	1.80828	7.74217	2.09607e-09	3.69475e-08	2353;23643;2770;2771;3569;3586;3684;4790;4843;5599;5970;7099;712;713	MAPK8;GNAI1;NOS2;IL10;TLR4;GNAI2;NFKB1;ITGAM;FOS;RELA;LY96;IL6;C1QB;C1QA
hsa05220	Chronic myeloid leukemia	http://www.kegg.jp/kegg-bin/show_pathway?hsa05220+1026+1643+3551+369+3845+4609+4790+4792+5604+5894+5970+6464+6776+7157	76	14	1.80828	7.74217	2.09607e-09	3.69475e-08	1026;1643;3551;369;3845;4609;4790;4792;5604;5894;5970;6464;6776;7157	MAP2K1;KRAS;DDB2;NFKB1;SHC1;RAF1;IKBKB;TP53;ARAF;MYC;STAT5A;RELA;CDKN1A;NFKBIA
hsa04625	C-type lectin receptor signaling pathway	http://www.kegg.jp/kegg-bin/show_pathway?hsa04625+3551+3569+3586+3710+3845+4790+4792+5336+5530+5580+5599+5894+5970+64581+868+9261	104	16	2.47449	6.46598	2.26652e-09	3.69475e-08	3551;3569;3586;3710;3845;4790;4792;5336;5530;5580;5599;5894;5970;64581;868;9261	MAPK8;PPP3CA;PRKCD;KRAS;PLCG2;IL10;CBLB;NFKB1;RAF1;IKBKB;ITPR3;RELA;CLEC7A;MAPKAPK2;IL6;NFKBIA
hsa04722	Neurotrophin signaling pathway	http://www.kegg.jp/kegg-bin/show_pathway?hsa04722+3551+3845+397+4790+4792+4804+5335+5336+5580+5599+5604+5894+5970+6195+6464+7157+9261	119	17	2.83138	6.00413	2.26672e-09	3.69475e-08	3551;3845;397;4790;4792;4804;5335;5336;5580;5599;5604;5894;5970;6195;6464;7157;9261	MAP2K1;MAPK8;PRKCD;KRAS;PLCG1;PLCG2;NFKB1;SHC1;RAF1;IKBKB;RPS6KA1;TP53;ARHGDIB;NGFR;RELA;MAPKAPK2;NFKBIA
