# Supplementary material for: The Therapeutic Targets of Fingolimod (FTY720) Are Involved in Pathological Processes in the Frontal Cortex of Alzheimer's Disease Patients: A Network Pharmacology Study
Source: Front Aging Neurosci. 2021 Feb 2;13:609679. doi: 10.3389/fnagi.2021.609679 (PMC7884771; doi:10.3389/fnagi.2021.609679)
Supplement: Supplementary file 5 [file Table_5.XLSX]

## Sheet: all
id	disease	Plasma cells	Neutrophils	CDC25B	MYL4	ZBTB39	PTH1R	GINS4	ARFIP1	FKRP	BFAR	DMRT1	MSL2	TPST1	EREG	CD52	JMJD1C	ZNF160	CRISPLD2	PAX9	DOC2B	HPS6	SERPINB6	TTYH1	HSBP1	SSTR5	USP25	SETDB1	CFHR4	TIMM17B	CNIH4	TCTN2	RDH16	RIC8B	ICK	PRR16	HRASLS	TFF3	KCNMB3	ZNF586	TBKBP1	BCKDK	PPP1R11	H1FX	PUM1	DPH2	PPP1R13B	SH2D4A	SOX13
GSM1176255	AD	0	0.29807	2.99434	1.54432	2.15481	3.46736	1.14899	2.15253	1.78037	2.71531	1.07595	2.04198	2.11544	1.4739	1.49213	1.94482	2.21935	1.79453	1.50576	1.33941	1.84722	3.31647	2.8446	2.85689	1.0634	1.70724	2.29327	1.22754	1.61351	3.22104	2.24274	1.37342	2.01581	1.89682	0.76178	1.08888	0.602981	2.8037	1.9756	2.01657	2.52007	2.66058	2.24053	2.75337	1.97161	2.63554	1.56125	3.37241
GSM1176274	AD	0.0867061	0.00309133	3.03321	1.49192	2.03061	2.77435	1.04485	1.66863	2.42607	2.11473	0.807715	1.96388	2.18506	1.35514	1.83538	1.78953	1.55838	1.75473	1.62017	2.25187	2.27804	2.6386	2.62221	2.99214	0.620694	2.11166	1.80285	1.9282	2.33261	2.48359	2.12798	1.68029	2.47974	0.982231	1.52908	2.57673	1.60548	1.21078	1.55172	2.30534	2.4075	3.00592	2.50176	3.07242	2.40899	2.74103	1.89359	1.73792
GSM1303161	control	0	0.0727854	3.06813	1.33904	2.215	1.72182	1.40042	1.75237	1.88437	1.64884	0.567325	2.00158	1.516	1.54833	1.31412	1.85088	2.26946	2.47627	1.15814	1.61815	1.70688	2.78555	2.55216	2.95949	1.09707	1.97789	1.9387	1.9142	2.23732	2.61224	2.0126	1.61426	2.32503	1.18716	0.983356	1.2223	1.78014	1.65542	1.67294	2.18531	2.19039	2.92259	2.46579	3.00896	1.84917	2.73023	1.68718	1.98929
GSM1303165	control	0.137279	0	2.62351	1.57598	2.24081	1.98457	1.57558	1.81446	2.06027	1.7769	1.44702	2.11712	1.4538	1.60756	1.93638	1.77716	2.01815	1.70741	1.52233	1.38782	1.79411	2.63424	2.88843	2.51369	1.2498	2.18413	2.20057	1.58862	2.03563	2.44164	2.34898	1.70554	2.2738	1.77287	2.09359	1.43088	1.50652	1.53883	1.80876	1.96813	2.31493	2.5737	2.14009	2.68328	2.33033	2.63401	1.93881	1.93751
GSM1303172	control	0.0300315	0.0920536	2.85366	1.19342	1.90103	2.87313	0.937384	2.56312	1.98094	2.36374	0.502366	2.48147	3.25638	1.47938	1.9456	1.90877	1.59761	2.31197	0.894131	2.07086	1.7708	3.40566	2.94533	2.91889	1.44442	2.51395	1.89831	0.739791	1.57264	2.66454	1.78378	1.09921	2.44215	2.18471	1.15669	1.81933	2.22864	0.730925	1.52725	2.59969	2.1619	2.3739	2.43687	3.08875	2.47438	3.0599	1.68466	2.15049
GSM1303177	control	0.0802734	0.00222525	3.22128	2.62679	1.62144	2.05978	1.98984	1.60458	1.60889	2.15648	3.72942	1.47695	1.46541	1.53332	1.79497	2.00979	1.31447	2.26815	1.95691	2.09717	1.70602	2.9235	1.94168	2.42897	2.01076	2.10983	2.42193	1.74562	2.33447	2.23451	2.57509	2.24053	1.49899	1.40917	1.22831	1.09115	2.5353	2.06663	2.04089	1.59462	1.90292	2.4655	2.39727	2.39029	2.185	2.26894	2.26981	3.26423
GSM1423786	AD	0	0.0779746	2.90115	1.49275	2.30655	2.42468	1.61246	2.5372	1.73817	2.20336	1.32268	3.13454	2.03662	1.30386	1.87333	2.18889	2.41386	1.74099	1.49462	1.42816	1.64606	3.26952	1.96853	2.57565	1.37742	2.06542	2.26488	1.17569	1.52893	2.75749	1.76961	1.7115	2.49012	2.02906	0.781003	1.33755	0.813403	2.21533	1.67333	1.76283	1.3711	2.02927	2.08481	3.20814	1.88603	2.43075	1.38858	2.32052
GSM1423787	AD	0	0.0254118	3.18659	1.86946	1.89634	3.25089	1.34435	2.01816	1.50315	2.4132	0.265106	2.8551	1.97087	1.87347	1.79289	1.70561	1.91931	2.03797	1.78563	1.49756	1.46166	3.79449	2.7904	2.87106	1.09806	1.69358	2.26921	2.84429	1.7898	2.82417	1.89074	2.09574	2.62811	1.58005	0.52558	0.54011	2.78919	2.16827	2.32452	2.14315	2.02497	2.28625	2.4288	2.658	1.49015	2.22847	1.75963	2.66802
GSM1423789	AD	0	0.125707	3.04547	1.56662	2.34418	3.0032	1.75155	1.79553	1.83166	2.16126	0.858249	2.78325	1.79993	1.48036	1.39513	1.77116	2.6073	2.19888	1.54238	1.84615	1.94778	3.1998	2.60434	2.45413	1.193	1.61016	2.66607	1.39349	1.77253	2.28232	1.95922	2.47378	2.40244	1.80006	0.795393	1.38262	1.46329	1.73217	1.74629	2.20507	1.90132	2.21774	2.52866	2.94423	2.20713	2.86091	1.56187	2.36034
GSM1423795	AD	0.00143989	0.106547	2.81873	1.51063	1.95998	2.68085	1.64713	2.4913	1.72101	2.13856	1.23163	2.47187	2.40934	1.30997	1.67251	2.10797	2.53462	2.77823	1.33942	1.85333	1.75275	3.24491	2.96163	2.58209	1.57619	1.76716	2.28275	1.64083	1.9482	2.36357	2.06581	1.91038	2.14015	1.97097	0.716248	1.58024	2.13162	1.84407	1.68446	2.01892	1.8917	2.11626	2.18228	2.85783	1.92201	2.51997	1.59067	2.17935
GSM1423797	AD	0.0928438	0	2.528	1.61576	1.94939	2.19734	1.97329	1.99688	1.82565	1.92371	1.14414	1.9142	1.92814	1.20644	1.74408	1.988	2.34195	1.06038	1.51352	1.81026	1.52032	2.75644	3.30788	2.86891	1.40884	1.8372	2.13332	1.51716	1.89182	2.16336	2.43416	1.57515	2.00993	1.95298	1.66958	1.52477	1.97184	1.53504	1.5147	1.8543	2.162	2.40984	2.58011	2.93128	2.30066	2.52239	1.495	2.07039
GSM1423802	AD	0.0382516	0.310561	2.93001	1.41787	1.76588	2.52477	1.6943	2.01708	1.35305	2.27404	1.22659	2.19164	3.34169	1.23127	1.50137	2.28136	1.69204	2.79687	1.4399	1.41939	1.38468	3.01524	2.54232	2.76827	1.76403	2.09843	2.19287	1.24644	1.75602	3.07684	2.27327	1.75375	2.52008	2.0523	1.25767	1.04284	1.75029	1.46393	1.99837	1.96962	1.53469	2.28009	2.89135	2.60173	2.09796	2.13857	1.57243	1.92668
GSM1423804	AD	0.117657	0.0785233	2.91077	1.50328	1.55116	2.56685	2.08215	2.39621	1.81064	1.98298	0.938323	1.99444	3.77233	1.54569	1.12274	1.7864	1.82279	3.9214	1.20048	1.28458	2.10102	4.17182	2.33913	3.20125	2.08028	1.69948	2.21236	1.13692	1.66856	3.51551	2.65875	2.05292	2.13349	1.07031	1.26019	1.36875	1.58129	2.41925	1.48799	1.13902	2.67981	2.12713	2.03252	2.26683	1.9828	1.85503	1.99292	2.0903
GSM1423817	AD	0.00397184	0.0677237	2.97171	1.65152	1.73684	2.08265	1.22542	2.28211	2.12114	2.16323	1.28697	2.25176	2.29204	1.30959	1.91883	1.89411	2.15774	2.39304	1.31952	1.47283	2.11018	3.2244	0.87269	2.49535	1.18344	2.28459	2.0965	1.1843	1.69258	2.61571	2.28505	1.69707	2.15865	1.12653	0.619115	1.76365	2.73081	1.6459	1.73861	1.89519	1.98552	2.27646	2.4793	2.76115	2.00999	2.56388	1.50809	1.86551
GSM1423824	AD	0	0.15457	2.55892	1.86144	1.9264	2.93873	1.27936	1.97268	2.03867	2.23716	1.71237	2.24282	1.99717	1.29622	1.55701	1.79242	2.66883	2.69747	1.0708	2.06233	1.37368	3.03574	3.42583	2.77745	1.64928	1.2757	2.15389	1.43779	1.8964	2.71433	2.23204	1.62417	2.2171	1.0066	0.52558	1.30634	1.49832	1.09425	1.89151	2.1787	1.70501	2.08726	2.03001	3.01166	1.99439	2.86229	1.79851	2.46531
GSM1423826	AD	0.0505475	0.0485103	2.9685	1.98311	1.82232	3.51555	1.55037	2.46179	1.39594	2.45096	1.27908	2.66189	3.10829	2.87058	1.6592	1.90119	2.68806	3.69152	2.20348	1.65822	1.71902	3.83551	2.79421	2.8118	1.81389	1.51966	2.18475	0.918505	1.8127	2.94349	1.78986	1.08781	2.6122	1.60403	1.15154	0.997769	1.72786	2.09506	1.91043	1.6149	1.67951	2.29422	2.03963	2.63478	1.86203	2.2181	1.63819	2.53771
GSM1423827	AD	0.0338531	0.111113	3.22507	1.7976	1.56384	3.29161	1.6173	2.36998	1.82051	2.21916	0.873078	1.99923	3.91369	2.98901	1.35963	2.01988	1.88586	3.22556	2.0841	2.03919	1.49832	3.5156	2.76757	2.69974	1.54067	1.64951	2.63358	1.17384	1.97485	2.84172	2.48571	1.85178	2.25594	1.34917	1.61922	0.796676	1.36619	1.85244	1.62212	2.08123	2.17701	2.34642	2.52197	2.54413	2.2903	2.25614	1.78651	1.99618
GSM1423828	AD	0.118201	0.157605	2.53467	1.50472	1.81168	2.30728	1.28738	2.04669	2.11213	2.09615	1.17647	2.22996	2.83215	1.56135	1.33133	2.08706	2.1066	2.68504	1.41155	1.17848	1.69959	2.86882	2.99207	2.56148	1.77905	2.15277	2.07755	1.13385	1.66556	2.45323	2.2324	1.48783	2.20008	1.60666	1.81205	1.75082	1.97491	1.4106	1.74145	1.85292	1.96724	2.41746	2.35547	2.98844	1.9792	2.64376	1.47959	1.63854
GSM1423829	AD	0.0379531	0.273542	2.52357	1.28383	1.15036	1.61203	1.40966	1.77487	2.21677	2.24331	1.48995	1.92617	2.94392	1.43795	1.43008	2.07389	1.92047	3.005	1.5384	1.76638	1.86346	2.36804	2.53813	2.58896	1.33849	2.26019	1.95086	1.06112	1.86333	2.60694	2.281	1.88277	2.34517	0.965368	1.66131	1.70818	1.64151	0.798292	1.75714	1.94936	1.96916	2.3939	2.77673	2.75311	2.05717	2.46706	1.57147	1.57483
GSM1423835	AD	0.0975153	0.0638686	2.74625	1.50284	2.00718	1.79526	1.34274	2.0257	2.29825	2.26526	1.78948	2.58085	2.54879	1.24655	1.49144	2.19031	1.68434	2.39304	1.19038	1.69539	2.24949	2.69287	2.03131	2.77797	1.38562	2.1811	2.0808	1.11662	1.72261	2.51464	2.07674	1.76896	2.34739	1.83416	1.20587	1.88986	2.03022	1.93192	1.75637	1.79111	1.88688	2.59571	2.30945	3.06703	2.07477	2.37716	1.56379	1.90424
GSM1423837	AD	0	0.209907	2.81905	1.68662	2.06075	2.00767	1.06778	1.29452	1.52888	2.31004	0.908666	2.6591	3.77562	1.81235	1.95322	2.16196	1.64589	2.89628	1.52397	1.92592	1.42134	3.10547	2.10627	2.43481	1.42319	2.15435	1.91984	1.26736	1.63328	3.05228	1.41801	1.33345	2.95809	1.88926	1.50518	1.29941	1.35175	1.521	1.58316	2.11716	1.18346	2.138	2.26218	3.23181	1.89002	2.51443	1.44474	2.05265
GSM1423839	AD	0.0998507	0.00982265	2.56588	1.35303	2.15441	1.80544	1.4782	1.97777	2.18203	2.01986	2.00895	2.46748	1.82294	1.28208	1.38903	2.32742	2.59961	0.973396	1.37623	1.75841	1.93238	2.83437	2.49247	2.2008	1.18412	2.08045	2.38832	0.90743	1.70047	2.22091	2.40213	1.74868	2.27518	2.07104	1.35444	1.45196	1.9534	2.17349	1.74663	1.98261	1.74254	2.28407	2.31406	3.10142	1.9716	2.66865	1.43562	2.27346
GSM1423840	AD	0	0.260459	2.70199	1.51799	2.10329	2.33917	1.28702	1.75651	2.02451	2.27448	1.2085	2.13934	3.76905	1.28743	1.4323	2.416	2.77651	2.82794	1.6543	1.65151	1.38101	2.9611	2.18313	2.5151	1.40475	1.89622	2.1436	1.42795	1.72862	2.90488	1.58737	1.45627	2.29405	1.91025	1.81672	1.20233	1.59051	1.46916	1.921	1.78729	1.93885	2.31561	2.20236	2.91655	2.53383	2.52584	1.47364	1.55818
GSM1423846	AD	0	0.0659498	2.47364	1.43626	2.11433	2.79283	1.06052	1.69454	2.04536	2.14708	0.736655	2.16928	1.85253	1.56479	1.40512	2.17861	2.00776	2.71921	1.26679	1.44491	1.97307	2.49436	2.34004	2.18362	1.54347	2.21494	2.16309	1.22614	1.92042	2.25249	2.3377	1.86925	2.20378	1.20149	1.34113	1.77926	1.46975	1.6276	1.46183	2.0969	2.1034	2.56382	2.83906	3.14384	2.22672	2.77318	1.3161	2.24812
GSM1423847	AD	0	0.0576937	2.76228	1.54486	1.9828	3.58681	1.21856	1.51748	1.486	2.17219	0.959083	2.19563	1.99717	1.6836	2.0553	1.80447	1.98661	2.15601	1.88014	1.70895	1.57164	3.13828	2.61005	2.2695	1.39382	1.7345	2.05644	1.64329	1.99362	2.59395	2.05388	1.67437	2.58186	1.44587	0.795393	1.16419	1.54575	1.12248	1.83306	2.5724	1.52988	2.30111	2.78802	3.18448	1.81005	2.94251	1.56523	2.40016
GSM1423848	AD	0	0.156198	2.75234	1.60372	1.87958	2.73175	1.27932	1.76307	2.3034	2.27492	1.36331	2.08306	2.19079	1.77796	1.73964	1.88241	2.54846	1.96373	1.59411	1.91475	1.88472	2.88604	3.1671	2.27809	1.41977	1.90881	2.21345	1.58115	1.96697	2.15669	2.44153	1.51374	2.45645	1.44887	1.3235	1.82953	1.4384	1.44197	1.69281	2.38893	1.8864	2.51568	2.86207	2.91476	2.22792	3.3246	1.60651	1.87202
GSM1423851	AD	0	0.139709	2.79852	1.34166	2.15809	2.55972	1.42095	2.31719	1.75446	2.20424	1.03234	2.58405	2.15135	1.45132	1.51124	2.12724	2.26927	2.3775	1.41553	1.49198	1.56431	3.2162	2.20976	2.72026	1.64723	2.05413	2.13494	1.01836	1.70947	2.80311	2.0703	1.33514	2.46681	1.7727	1.39402	1.11218	1.70143	1.81845	1.65941	1.91847	1.54912	2.17425	2.24963	3.14429	1.87003	2.55766	1.59931	2.47979
GSM1423853	AD	0.0888732	0.137584	2.25684	1.87615	1.84767	3.11517	2.00958	2.34375	1.61466	2.35174	1.52316	2.60161	2.80914	1.69392	1.57027	2.18003	2.36502	2.58253	1.94481	1.66324	1.35902	3.26952	2.61309	2.94191	1.38016	1.64557	2.04615	0.86067	2.15014	2.85575	1.58737	1.4698	2.42205	2.09728	1.05801	1.39995	1.86122	1.22497	1.97722	1.95777	1.4529	2.08001	1.82879	2.91476	1.93401	2.31146	1.69963	2.33138
GSM1423856	AD	0	0.0316602	2.522	1.14745	2.39367	2.59942	1.40926	2.08243	1.88055	2.32804	0.896803	2.48385	2.05799	1.5411	1.57693	2.06247	2.21313	1.99013	1.72593	1.3125	1.29669	3.03984	3.05295	2.82554	1.78384	1.42916	2.39753	0.88405	1.74739	2.48446	2.06518	1.6973	2.33189	2.20222	1.00764	1.33755	1.36589	1.41739	1.69949	1.91771	1.69395	2.2355	2.33874	3.11124	2.07077	2.72083	1.54943	2.34224
GSM1423861	AD	0.11685	0.192515	2.86908	1.45999	1.7716	1.55435	1.6814	1.82701	1.83337	2.21214	1.06793	1.99204	3.90054	1.46317	1.41677	2.40785	2.4054	3.23177	1.37026	1.80547	1.91039	2.96438	2.58684	3.14672	1.77427	1.91747	2.18313	1.07724	1.83616	2.92243	2.20663	1.61403	2.36038	0.770469	1.35948	1.28207	1.6535	1.494	2.13417	1.93904	1.94029	2.42108	2.89972	2.88225	2.07677	2.62266	1.4915	1.61067
GSM1423863	AD	0	0.254213	2.82033	2.08339	1.87262	2.40398	1.41974	1.72471	2.20476	2.13505	2.04157	1.87308	4.05176	0.807597	1.38182	2.05043	2.5973	3.09509	1.18899	1.76957	1.91625	3.17519	2.71354	2.74607	2.17932	1.70971	2.37749	1.11231	1.73162	3.19967	1.71844	1.6378	2.10538	1.52495	1.69657	1.33755	1.81912	1.53452	1.79961	2.0388	2.64613	2.44609	2.21533	2.78482	2.72737	2.40378	1.56235	1.46696
GSM1423864	AD	0.0513088	0.0183891	2.57338	1.49108	1.71762	1.16754	1.1976	2.48802	2.27552	2.17746	1.58188	2.33016	3.28581	1.21102	1.26199	2.29022	2.17889	2.46138	1.18073	1.51192	2.07829	2.439	2.11083	2.61687	1.38221	2.31489	1.77436	1.11047	1.8127	2.63045	2.28653	1.65775	2.24411	1.20524	1.34041	1.81497	2.66014	1.79022	1.61099	1.68944	1.9937	2.26921	2.38015	2.86024	2.31285	2.26305	1.50978	1.57701
GSM1423866	AD	0.133557	0.0669249	2.8787	1.44729	2.04317	3.40019	1.48707	2.20669	1.39594	2.24682	0.956118	2.12697	2.99323	1.42508	1.65088	1.93095	1.62666	3.49271	1.66475	2.2785	1.79087	3.56892	2.6694	2.32532	1.8617	1.7766	2.32281	1.49501	2.06456	2.26057	2.81338	1.70721	2.01215	1.33867	0.917707	1.18499	1.49003	2.16304	1.31155	2.2345	2.14112	2.30908	2.88717	2.86015	2.06197	2.60053	1.66219	2.59201
GSM1423869	AD	0.158572	0.178857	2.88832	1.56121	1.77651	2.11557	1.62133	2.16571	1.10432	2.81489	0.911632	2.52018	4.22927	2.87058	1.19375	2.11342	2.7419	2.40235	1.7906	1.46406	1.20138	3.88062	2.45899	3.62633	2.32481	1.55901	2.13115	1.47286	1.54056	3.49797	2.53725	2.45124	2.65363	1.76782	2.38189	0.703064	1.58129	1.83362	2.32452	1.22693	1.6747	1.7683	2.0526	2.51555	2.09596	1.33636	1.68475	2.15763
GSM1423872	AD	0.27951	0.159039	2.7068	1.43292	1.88203	3.04731	1.77574	2.52081	1.34019	2.57344	1.40928	2.23116	3.08199	2.02246	1.71967	2.10875	2.53308	2.78134	1.57521	1.87726	1.17571	3.70426	2.99587	3.12826	2.27016	1.34259	1.83743	1.20645	1.85211	3.01016	2.3933	1.42078	2.30848	2.27344	1.32602	1.33755	1.66702	2.68593	2.00115	1.41423	1.64198	2.10538	2.3287	2.51957	1.99119	2.14549	1.69051	2.23726
GSM1423873	AD	0	0	2.62726	1.55409	1.99061	2.97266	1.24195	1.98423	2.04767	1.97376	1.21443	2.00042	2.15792	1.43872	1.35852	1.87745	2.32657	1.82984	1.46328	1.91316	2.12411	2.90778	3.07578	2.741	1.6725	1.83208	2.40998	1.40826	2.05443	2.21775	2.27659	2.07602	1.98256	1.38515	1.6167	1.82641	1.90424	1.39962	1.50468	2.37364	2.44501	2.46349	2.53995	3.06078	2.34688	2.99438	1.78315	2.43997
GSM1423877	AD	0.0025516	0.103951	2.72187	1.80261	1.64891	2.81658	1.24275	2.1198	1.23297	2.27887	1.23341	2.56928	2.21841	1.34626	2.00814	1.87604	2.34733	1.59468	1.58267	1.95224	1.20504	3.34744	2.66027	2.7626	1.31868	1.87065	1.91009	1.35904	1.82989	2.97507	2.02998	1.11598	2.46533	1.38028	0.0255282	1.21273	1.55326	2.58658	1.80741	2.11563	1.73677	2.37034	2.27139	2.88105	1.83804	3.00856	1.52793	2.33862
GSM1423878	AD	0.0281694	0.070169	2.6077	1.74211	2.02804	2.76907	1.15043	2.188	1.83637	2.21916	0.0456434	2.57566	1.53694	2.37776	2.00703	1.988	2.08621	2.26567	1.65132	1.97857	1.66623	3.09726	2.34983	2.30814	0.966914	2.18268	2.17338	0.950499	1.99662	2.47534	1.83772	1.46135	2.64697	1.65197	0.863745	1.37568	1.17599	1.73688	1.95774	2.32395	1.51544	2.43667	2.45014	3.04515	1.85404	2.93802	1.77163	2.53047
GSM1423879	AD	0.0773978	0.231332	3.19941	1.50926	1.67304	3.15928	1.12704	2.44211	1.8977	2.25648	0.529055	2.01919	1.54352	2.57641	1.66974	1.67018	2.20255	2.23771	1.89507	2.32237	1.6083	3.5074	3.16329	2.43481	0.955303	1.55507	2.23402	1.54115	2.24736	2.52236	2.45993	1.43318	2.26926	1.27646	1.11917	1.10525	1.73923	1.81427	1.81091	2.45773	1.97108	2.37142	2.70227	2.48831	1.54613	2.87785	1.93196	2.72956
GSM1423886	AD	0.0268007	0.0765923	2.88832	1.75414	1.44483	3.75985	1.03714	2.35359	1.2244	2.77099	1.40661	2.51579	2.65628	1.52162	1.49438	1.92812	2.23573	1.67359	1.02056	2.22825	0.849438	3.26132	2.27521	3.41594	1.82755	2.14805	1.54859	1.05282	1.50228	3.25231	1.32965	1.30472	2.81752	1.75621	0.68387	0.786275	1.92267	1.54874	2.44697	1.9463	1.72137	2.14888	2.51569	2.83273	1.0143	2.51409	1.63291	1.86008
GSM1423894	AD	0	0.365865	2.44991	1.66255	1.7761	2.80979	1.20485	2.29981	1.73817	2.31179	1.6412	2.26349	2.12406	1.77185	2.13185	1.93414	2.59807	2.74406	1.03349	2.15725	1.69262	2.86185	2.70403	2.89382	1.47032	2.11858	1.9893	1.03584	1.72561	2.61992	2.13705	1.74508	2.46126	1.46573	0.705455	1.45196	1.81513	1.35465	1.88538	1.95777	1.52988	2.17787	2.41119	3.12017	1.81005	2.65586	1.67083	2.00668
GSM1423904	AD	0.109118	0.211752	2.76581	1.23938	2.04808	2.99641	1.34354	1.97409	2.00234	2.20424	1.26488	2.36609	2.01361	1.38198	1.63312	2.13751	2.26388	2.14452	1.37921	1.46964	1.59731	3.2203	2.55297	2.36697	1.25994	2.09977	2.16418	1.0191	1.77253	2.35251	2.34543	1.81404	2.64475	1.43687	0.964475	1.39302	1.56672	1.59831	1.77813	2.12098	1.76323	2.41021	2.86625	3.04426	1.9724	2.83359	1.46788	2.25898
GSM1423906	AD	0	0.147087	2.9236	1.79292	2.35686	2.68764	1.3637	2.17259	1.9363	2.24375	1.33009	2.6068	2.07705	1.36147	1.36351	2.10354	1.9943	2.76891	1.66773	1.58842	1.48366	3.24081	2.34023	2.57479	1.89517	1.57081	2.49281	1.535	1.86694	2.55254	1.81269	1.67657	2.58815	2.3334	0.665883	1.45196	1.94111	2.05846	1.70338	2.02924	1.87004	2.29241	2.15342	3.03801	2.21992	2.70565	1.59643	2.34586
GSM1423907	AD	0	0.0405067	2.85625	1.50438	1.93532	2.68764	1.67938	2.30211	2.00449	2.27667	1.11211	2.5074	2.30158	1.25381	1.3047	1.72404	1.63435	2.08146	1.29316	1.63995	1.8279	3.34744	2.87411	2.62073	1.39792	1.75457	2.37479	1.64206	1.77103	2.36041	2.28984	1.8484	2.27555	1.63023	0.982462	1.21966	3.17329	1.85505	2.02898	2.15959	2.10412	2.17425	1.99194	2.81027	2.03198	2.64306	1.52318	2.17935
GSM1423913	AD	0.206952	0.209498	2.46081	1.44161	1.24443	2.64014	1.47659	2.25161	1.75361	2.20907	1.24332	1.89703	3.59482	2.00718	1.65587	2.19881	2.40886	3.1976	1.49263	1.5317	1.0914	3.26952	2.17057	2.61429	1.58165	2.36604	2.0429	1.17507	1.77479	2.75749	2.68084	1.67285	2.44017	1.1865	1.57083	1.32368	1.77026	1.95179	1.70761	2.03956	1.77382	2.29458	2.93737	3.18314	1.60611	2.7163	1.61563	2.03672
GSM1423915	AD	0.0499763	0.226027	2.81167	1.19091	1.96347	2.56922	1.29571	1.97327	1.94187	2.08356	0.997045	2.29966	3.01625	1.31761	1.80898	1.89056	2.53423	2.23771	1.62446	1.6579	1.55331	2.73347	2.32414	2.81953	1.75378	2.09788	1.97631	1.26182	1.74363	2.69362	1.98315	1.46867	2.41391	1.41401	1.64152	1.38955	2.28526	1.24745	2.03232	1.99217	1.91575	2.27791	2.09067	3.02729	2.04198	2.71986	1.52063	1.99039
GSM1423920	AD	0.0731806	0.199403	2.56985	1.25709	1.3344	2.82336	1.53948	1.31748	2.22106	2.07517	1.34759	1.64155	3.20362	2.28225	1.84282	1.92528	2.30811	2.88385	1.4996	2.05196	1.57531	2.44843	2.65494	2.43996	1.37538	2.13585	2.01475	1.38119	2.15953	2.09949	2.39145	1.53684	2.35268	0.98036	1.97537	1.99612	1.55477	1.40746	1.32658	2.39657	2.36514	2.76614	2.86207	2.92816	2.49824	3.08497	1.62379	1.84017
GSM1423922	AD	0.0839214	0.222471	3.02302	1.66623	2.03867	2.708	1.1339	1.59618	1.93973	2.20907	3.85955	2.14493	2.40076	1.7581	1.6248	2.00146	2.27311	3.56105	1.78065	1.40264	1.56431	2.9652	2.91977	1.90882	1.44928	2.14805	2.3266	1.42425	1.79093	2.34795	2.52989	1.75601	2.61812	1.63259	1.22781	1.08791	1.38094	1.78603	1.47519	2.48449	1.85561	2.44609	3.06705	3.02015	2.07317	2.91243	1.51641	2.44359
GSM1423923	AD	0.0115499	0.173273	2.68563	1.47236	1.84563	2.88783	1.24074	2.01813	1.69828	2.16345	0.597266	2.29798	1.46133	1.21523	1.83506	1.81474	2.07699	1.97802	1.54984	1.73049	1.73002	3.05215	2.99207	2.63018	1.42797	1.90252	2.22211	1.74296	2.0792	2.37722	2.28064	1.50022	2.35472	1.62262	0.759418	1.50743	2.39895	1.26105	2.04735	2.36217	1.85561	2.60209	2.62529	2.988	2.07757	3.13442	1.87291	2.44359
GSM1423924	AD	0	0.0971952	2.61988	1.4523	1.8534	3.12535	1.39676	1.81586	1.64725	2.13163	1.37221	1.98406	1.66844	1.40472	1.90274	1.63475	2.33157	1.72174	1.8304	1.8637	1.56431	3.02754	3.3992	2.3923	1.32824	1.48818	2.28762	1.65067	2.16065	2.12651	2.39109	1.71206	2.10168	1.52608	0.356498	1.68876	1.58344	1.69714	1.77418	2.63356	2.01102	2.55417	2.5546	2.75892	2.23152	3.11022	1.77931	2.38568
GSM1423928	AD	0	0.281198	2.7424	1.64885	1.91679	3.58681	1.49635	2.03619	1.69442	2.24331	0.434152	2.27224	2.66187	1.49564	1.50159	2.01457	2.57692	2.55146	1.96968	2.22346	1.16838	3.60173	3.35734	2.66496	1.13494	1.57868	2.09379	1.37872	1.91217	2.71538	2.19706	1.49684	2.31203	2.0152	1.08679	1.11565	1.91038	1.1936	1.71752	2.13589	1.89795	2.04739	2.26176	2.75803	1.93001	2.56215	1.60795	2.59563
GSM1423929	AD	0	0	2.59455	1.07392	2.22598	2.77247	1.82815	2.35686	1.81279	1.93425	2.86011	2.32657	2.17501	0.773214	0.223473	2.29376	1.79971	1.23434	0.864854	1.42736	1.73882	3.08906	2.87792	2.75467	1.8378	1.76991	2.30711	1.32827	1.5766	2.76802	2.25818	2.57519	1.57451	2.32216	1.82212	1.23353	1.63506	2.14735	1.65774	1.58662	1.44327	2.07276	1.95011	2.83215	2.2867	2.1524	1.56859	2.32052
GSM1423934	AD	0.151934	0.154712	2.33188	1.44261	1.62764	2.24742	1.18712	2.32735	1.95217	2.15059	1.26923	2.34972	2.39888	1.13233	1.53327	2.12051	2.33541	2.27499	1.46726	1.67369	1.66989	2.56774	2.20786	2.58638	1.37538	2.25193	1.97847	1.156	1.76015	2.45884	2.12343	1.72626	2.29516	1.63552	1.50734	1.81254	1.58129	1.23334	1.99336	1.83966	1.51544	2.35439	2.29523	3.22288	1.94521	2.44217	1.47421	1.67293
GSM1423938	AD	0	0.110255	2.6109	1.18757	2.0219	2.64692	0.763789	1.93586	1.92257	2.14387	1.01899	2.67107	2.55898	1.99572	1.68638	2.15948	2.52385	2.38682	1.33046	1.50075	1.6556	2.90655	2.08153	2.40218	1.30366	2.52304	1.61573	1.30059	1.72974	2.79258	2.04928	0.834278	2.67916	1.30044	0.788198	1.62878	1.94111	2.2833	1.75114	2.06135	1.42884	2.30473	2.62153	3.32067	1.73407	2.84154	1.40442	2.00559
GSM1423949	AD	0.0578099	0.226627	2.78601	1.60673	1.74052	2.79283	1.33625	1.93783	1.55462	2.13488	1.3292	2.17847	1.7309	1.29775	1.21317	1.81013	2.25696	1.82332	1.70604	1.68183	1.67723	3.34334	3.0187	2.60613	1.51595	1.74945	2.29574	1.33504	1.88281	2.68625	2.49675	1.64907	2.11352	1.41064	1.00764	1.13299	2.46348	1.63439	1.78987	2.0862	1.67326	2.25182	2.34334	2.98308	1.80205	2.55385	1.65547	2.77662
GSM1423953	AD	0.11287	0.200044	3.23469	1.64684	2.17527	2.6605	1.38991	2.0398	1.96117	1.72089	1.66492	1.53776	2.1188	1.7665	1.38903	1.64184	1.17672	3.01743	2.22338	1.53003	1.80517	3.60993	3.28505	2.42622	1.14382	1.66918	2.43867	1.8291	2.19556	2.66204	2.8907	0.828644	2.55116	1.7742	1.87752	1.05324	2.24531	2.51337	1.78381	2.20469	1.88833	2.65378	2.52197	2.86015	1.86603	2.60918	1.85899	3.06259
GSM1423954	AD	0	0.187576	3.79594	1.32829	2.32496	2.9014	0.667029	1.38633	1.64382	2.25604	0.469741	2.08146	1.68487	1.69315	1.89109	1.41154	1.66512	2.26567	1.64435	2.28967	1.86676	4.00776	2.95402	2.91743	1.56349	1.61016	2.34447	1.12031	2.43504	2.7996	2.22578	1.46754	2.85081	1.84953	1.20155	0.87642	2.2699	1.59884	2.03009	2.48831	1.72763	2.66574	2.78008	2.40526	1.62211	2.68732	2.01692	3.08069
GSM1423958	AD	0.0122087	0.189234	3.20262	1.58233	2.22885	3.02016	1.02464	0.74696	2.20005	1.46715	1.17321	1.41401	1.81308	1.59611	1.86224	1.49657	1.8747	2.63844	1.60655	2.09264	2.28579	3.26132	3.28505	2.4975	1.31049	1.69987	2.31577	1.46363	2.27739	2.78557	2.65875	0.986397	2.29886	1.43312	1.73362	1.54557	2.7431	1.36406	1.16128	2.44626	2.31366	2.82957	2.37932	2.88895	2.31537	3.08947	1.92764	2.75128
GSM1423960	AD	0.00427605	0.211016	3.11924	1.33297	2.1765	2.2559	0.836359	1.25846	2.31669	1.44959	1.6412	1.21042	1.22464	1.70881	2.01313	1.49657	1.42669	2.22839	1.7707	1.62902	2.11532	2.71461	1.69076	2.01187	1.02087	1.93439	2.51447	1.59776	2.42378	2.30759	2.79865	0.992031	1.37104	1.30607	1.81924	2.22062	2.76768	1.55905	1.12232	2.67178	2.2718	2.87632	2.6048	2.51734	2.21113	3.29002	2.04092	2.71146
GSM1423961	AD	0.0848989	0.134059	3.29884	1.39046	2.17813	3.04391	1.06254	1.21911	2.05097	1.52861	1.10678	1.8132	1.48434	1.88493	2.265	1.49657	1.51898	2.55768	2.13881	2.01048	1.68163	3.84781	2.88933	2.15357	1.14724	1.22061	2.4874	1.85986	2.48008	2.52377	2.8502	1.18415	2.34517	1.37615	0.845757	1.12258	1.94111	2.77482	1.81358	2.63738	2.25929	2.61971	2.77757	2.38739	1.82604	2.82529	2.00732	3.35941
GSM1423964	AD	0.000785949	0.0913824	3.13527	2.36083	2.2223	2.53461	0.763789	1.26174	2.27166	1.4013	1.67382	1.19046	1.53694	1.7581	1.94379	1.23084	1.92547	2.033	1.72593	1.83977	1.96831	3.28182	3.77589	2.73662	1.38972	1.46457	2.3423	1.54054	2.3412	2.52166	2.48571	1.31599	2.01289	1.41476	1.34437	1.23353	2.80456	1.99257	1.30042	2.45008	2.49408	2.9499	2.57719	2.62897	2.20193	3.17246	2.31453	3.06259
GSM1423965	AD	0.0845852	0.209492	2.76485	1.70969	2.12128	1.71043	0.93957	1.06173	2.5367	1.47593	1.49499	1.29824	3.00638	1.66106	1.61703	1.78498	1.83856	3.38709	1.56974	1.81664	2.05813	2.63504	2.96163	2.24374	1.09328	1.83602	2.24755	1.39164	2.25862	2.60799	2.65138	0.806108	2.22265	1.3278	1.77283	1.39995	1.91038	1.30079	0.827329	2.41951	2.42143	2.94628	2.28812	3.04337	2.2907	3.17591	1.83355	2.23002
GSM1423970	AD	0.0454984	0.0705524	3.26997	1.943	2.21371	1.629	1.65076	1.52732	2.33599	1.61641	1.84287	1.22239	2.51493	1.39914	1.31857	1.50366	1.85663	3.0019	1.43244	1.28218	2.62379	3.02754	2.02598	2.78467	1.34532	1.95603	2.1501	1.32212	2.14451	3.21371	2.59616	0.958227	2.43241	1.02159	1.65232	1.30981	3.30849	1.88695	1.56869	2.08734	2.72792	2.95715	2.49687	2.69774	2.10996	2.60157	2.08412	2.23002
GSM1423973	AD	0	0.332514	3.17376	2.14022	2.24602	2.40805	0.880708	0.983035	2.28281	1.5769	1.50744	1.41001	1.76048	1.80853	2.4869	1.41863	1.42669	2.71921	1.71599	1.5266	2.04823	3.40486	2.27939	2.26521	1.42865	1.89071	2.11599	1.41872	2.30742	2.77504	2.47098	1.09344	2.39208	1.06656	1.37999	1.66692	2.26375	1.64903	1.32658	2.63738	2.03508	3.01877	2.47218	2.80581	2.11795	3.08532	2.28093	2.66802
GSM1423981	AD	0.118003	0.0836054	2.80526	1.37642	2.01209	3.20678	1.41934	2.05947	1.78791	1.6906	1.02344	1.64554	3.17732	1.70003	1.87167	1.35485	1.99123	3.01432	1.53442	2.02882	1.68419	3.47869	3.79872	3.12182	1.4458	0.933369	2.29357	1.67528	3.04311	2.69678	2.45625	1.31317	1.95925	1.46311	1.35588	1.29594	1.90731	1.05921	1.70327	2.1378	2.27517	2.42181	2.03336	2.23557	2.21352	2.50683	2.52573	2.69336
GSM1423982	AD	0.109413	0	3.27959	1.61776	1.78633	2.80301	1.20163	1.5929	1.99334	1.6928	1.71534	1.29824	2.90448	1.54798	1.55335	1.52137	1.53821	3.3405	1.11457	1.46565	2.07829	3.38846	2.48106	2.66753	1.34259	2.22753	2.16472	0.999228	2.24736	2.70099	2.97906	1.55036	2.15606	0.15579	1.67642	1.30981	1.97184	1.64433	1.13901	2.23106	2.38679	2.54287	3.0796	2.61111	1.88203	2.78103	2.60254	2.62821
GSM1423983	AD	0.0678608	0.0917398	3.52654	1.52559	1.84727	2.27911	1.49836	1.93553	1.84367	1.89781	2.17503	1.55772	2.343	1.38798	1.53216	1.36548	0.907525	2.33712	1.0116	1.41221	2.23446	3.65505	2.3666	3.2356	1.74627	1.96036	1.99255	0.976771	1.97335	3.59974	2.31156	1.35937	1.91856	1.01034	1.00764	1.31674	3.84623	1.57442	1.68168	1.60993	2.7183	2.59259	2.45516	2.42133	1.80205	2.42972	2.48253	2.19383
GSM1423986	AD	0.0179349	0.218494	3.3277	1.82802	2.11801	2.14712	1.17341	0.979756	2.07435	1.6647	1.503	1.3661	1.42188	1.35566	1.81009	1.56389	1.1498	2.78134	1.45483	1.4146	2.14244	3.31053	2.65989	2.30814	1.07757	1.89111	2.28816	1.26859	2.03528	2.86628	2.87597	1.21345	2.55819	1.37803	1.5709	1.14685	3.42526	1.71178	1.68223	2.11257	2.59801	3.02964	2.783	2.80982	1.99399	2.82598	2.03132	2.87798
GSM1423988	AD	0.069201	0	3.17696	1.31459	2.0448	2.42536	1.09398	1.9619	1.95302	1.74153	1.3206	1.53776	1.98073	1.66335	1.48167	1.61704	2.09314	2.42721	1.64286	1.68582	1.86126	3.2039	3.04534	2.66968	1.11855	1.65738	2.12574	1.36088	2.40501	2.73538	2.72502	1.2326	2.13164	1.25397	0.978865	1.18153	3.09032	1.46445	1.19467	2.23833	2.52103	2.83138	2.26804	2.61468	2.14914	2.86609	2.25213	2.23726
GSM1423989	AD	0.117551	0.0660496	3.97554	1.56629	2.14214	2.94212	1.32064	1.96285	2.03961	1.74987	1.52642	1.99923	1.32326	1.57587	1.73964	1.47886	1.997	2.48002	1.66326	1.73128	1.89462	3.72887	2.51758	2.32747	1.0803	1.51966	2.36504	1.36703	2.28865	2.70661	2.68084	1.4343	2.33928	1.29669	0.97167	0.585182	2.98892	1.58315	1.83028	2.45391	2.46618	2.67117	2.66253	2.32934	1.85004	2.6894	2.29053	2.92865
GSM1423994	AD	0.073364	0.0996727	2.95567	1.82768	2.08857	2.96248	1.10971	1.73815	2.0032	1.67787	1.64713	1.59764	1.42517	1.57739	1.81897	1.49303	1.55359	3.30943	1.39961	1.70895	1.78281	3.5238	3.34973	2.3747	1.44703	1.44096	2.0743	1.37503	2.52512	2.67993	2.25854	0.969495	2.28702	1.33942	0.903317	1.37568	2.90903	1.46968	1.53307	2.23756	2.18567	2.8234	2.29649	2.58075	2.03278	3.03414	3.03935	2.7911
GSM1423996	AD	0	0.197721	3.21866	1.81732	1.96315	3.35947	1.21534	2.11325	2.0243	1.72133	1.29955	1.5657	2.21578	1.60337	2.02589	1.4824	2.16505	2.85589	1.44438	1.80068	1.56431	3.5197	3.11763	2.69759	1.57961	1.66525	2.12411	1.33566	2.42002	2.67572	2.23204	1.38416	2.37839	1.37166	1.40337	1.37568	2.37744	1.22706	1.24087	2.45008	2.39834	2.75381	2.4114	2.66336	1.9656	3.0421	2.65054	2.8454
GSM1424003	AD	0.0556169	0.197775	3.06792	1.57264	2.23662	2.67407	1.3508	1.91357	2.13615	1.66031	1.70644	1.55772	2.28218	1.50366	1.50336	1.62058	1.68434	2.43963	1.68912	1.68079	1.71022	3.37615	3.403	2.45241	1.20256	1.78093	2.2481	1.50793	2.07057	2.79609	2.7287	1.3419	2.42945	1.53619	1.52094	1.25433	2.09782	1.79283	1.42231	2.3851	2.20299	2.70923	2.28435	2.82715	2.16674	3.06077	1.99772	2.65716
GSM1424006	AD	0.0758189	0.121931	2.79211	1.2464	1.67059	2.01547	1.31794	1.85947	1.71243	1.7007	1.59078	1.54175	2.58067	1.48953	1.39846	1.92493	1.88778	3.17586	1.52298	1.59954	1.58997	2.80074	3.09861	2.55804	1.4516	1.86553	1.9736	1.44271	2.22184	2.6852	2.47098	1.51881	2.3491	1.13403	1.28357	1.16419	1.85138	1.14915	1.97944	2.2433	1.94173	2.56686	2.67131	2.84439	1.84204	2.57391	1.90796	2.55581
GSM1424007	AD	0.0317004	0.227246	2.90436	1.53587	1.89634	3.0982	1.53868	1.98268	1.7952	1.65592	0.905701	1.82119	3.56852	1.72028	1.93824	1.41863	1.45361	4.02702	1.59461	2.35667	1.57531	3.79859	2.52786	2.58767	1.30366	1.10257	2.02612	1.83525	2.79913	2.85575	2.09802	1.17514	2.09835	0.759225	1.30732	1.05671	1.74261	1.25634	1.37389	2.10225	2.53546	2.48777	2.52364	2.09714	1.74607	2.2838	2.46333	2.34586
GSM1424008	AD	0.0475227	0.112615	3.02302	1.55225	2.1037	3.28482	1.34596	2.36342	1.67255	1.41447	1.07653	1.68546	0.984669	1.99572	2.33712	1.34422	1.40746	2.1849	1.97466	2.71883	1.64753	3.62634	4.03844	2.57135	1.23945	0.945174	2.39211	1.88447	3.6024	2.45323	1.98868	1.17401	1.78908	1.07781	0.579543	1.33755	2.88445	1.76355	1.29541	2.33541	2.24052	2.4682	2.38111	2.1284	2.12235	2.58774	2.78494	3.42457
GSM1424009	AD	0.0350809	0.0599808	2.91719	1.3664	2.13151	1.8224	1.14478	1.727	2.54956	1.8504	1.9526	1.28626	2.3882	1.46813	1.44672	1.97772	1.69973	2.82483	1.1101	1.57773	2.51748	2.76874	2.27673	2.74396	1.58985	1.85215	1.89618	0.86067	2.00338	2.77153	2.47834	1.57346	2.27925	1.32218	2.11567	2.23795	2.64477	1.5661	1.14458	1.87253	2.3507	3.04414	2.69808	2.82519	2.18513	2.69874	2.05532	2.55581
GSM1424017	AD	0	0.0806913	3.05509	1.98311	2.10206	1.81562	1.22501	1.206	1.93973	1.39252	1.24489	1.15453	1.58625	1.57434	1.56261	1.66664	1.4113	3.1479	1.63391	1.42896	1.8235	3.08906	2.80182	2.48247	1.16363	1.98318	2.2887	1.50301	2.20194	2.61992	2.74711	1.41909	2.15236	1.2877	1.43215	1.43809	3.00736	1.69087	1.20024	2.12442	2.407	2.91148	2.02875	2.79375	1.79006	2.69147	2.20892	2.65716
GSM1424028	AD	0.0250238	0.0752041	3.07434	1.44127	2.28897	2.21081	1.27186	0.924016	2.16402	1.68226	1.83397	1.72937	1.61913	1.59764	1.7241	1.51783	2.1116	2.11408	1.62644	1.68422	2.10432	3.08906	2.79801	2.461	1.33917	1.72191	2.38507	1.45256	2.33369	2.65396	2.61457	1.13908	2.52896	1.20149	1.38358	1.41035	2.51572	1.50451	1.29541	2.49977	2.11632	2.96802	2.6345	3.17331	1.93001	3.15862	1.97516	2.63183
GSM1424033	AD	0.0303591	0.174298	2.90115	1.70835	2.23334	3.0982	1.42498	1.20927	2.10141	1.50666	0.620992	1.17449	1.29697	1.71149	2.19843	1.2025	1.16134	3.66667	2.15374	1.99053	1.57164	3.60993	3.6313	2.63147	1.49871	1.37407	2.27246	1.8414	2.93801	2.63747	2.71029	1.06527	2.36337	0.957872	1.32458	1.12258	3.33615	1.49138	1.52973	2.70236	2.49408	2.93903	2.28143	2.67408	2.09196	2.87197	2.06972	3.30512
GSM1424041	AD	0	0.251045	2.94284	1.7625	2.52045	2.72157	1.00206	1.37977	1.96117	1.47154	1.59671	1.64953	1.78021	1.73403	1.62868	1.38674	1.95739	2.07897	1.94979	1.87407	2.02323	3.42537	3.403	2.75076	1.54258	1.44096	2.17934	1.75527	2.41252	2.79258	1.89295	1.907	2.60776	1.80268	0.968072	1.38608	1.8225	1.10889	1.06109	2.51889	1.88304	2.52003	2.25884	2.81608	2.05517	2.54797	2.17052	3.24358
GSM1424048	AD	0.220165	0.224916	2.92039	1.42489	2.12987	2.58245	1.27605	1.41256	1.88827	1.6647	1.39979	1.74135	1.79993	1.77261	1.61426	1.65247	1.94123	2.77513	1.75578	1.73767	1.49832	2.99924	2.80562	2.74186	1.31732	2.02174	1.97631	1.1037	2.19406	2.63431	2.38483	1.51092	2.62589	1.4796	1.36164	1.58024	1.36988	1.59256	1.63381	2.44626	1.81568	2.81108	2.07853	2.84858	1.84204	3.01685	1.74763	2.61373
GSM1424060	AD	0	0.0810396	2.99095	2.27058	1.85381	2.61639	0.792011	2.44539	1.65325	1.63836	1.09788	2.02996	1.67172	1.5327	1.92326	1.96178	1.22671	2.34644	1.6349	1.60244	1.69629	3.58122	2.9388	2.53357	1.91635	1.55114	2.69855	1.68143	2.40501	2.86628	2.22762	1.62642	1.88896	1.29595	0.874537	1.06711	3.70795	2.24147	1.92045	1.6665	2.95406	2.22971	2.17224	2.31595	1.51414	2.31146	2.39613	3.04811
GSM1424063	AD	0.0587084	0.0332558	2.02239	1.43425	1.60883	2.46336	1.25444	2.52408	1.96503	1.96674	1.49677	1.70542	2.61157	1.41174	1.4789	1.95505	1.65743	2.39925	1.38419	2.21229	2.03628	2.53374	1.91906	2.49965	1.75446	2.09269	2.08134	1.50178	2.28865	2.26969	2.41428	1.77629	2.06246	0.931635	1.65915	2.16514	1.69959	1.40903	1.5776	1.78117	2.22801	2.3794	2.68261	3.01747	1.73007	2.71395	1.87915	2.05229
GSM1424071	AD	0	0.199517	2.69365	1.66289	1.87753	2.18411	0.892803	2.56671	1.00139	2.3175	0.502363	2.15372	3.40086	1.90021	1.94046	1.93698	1.41515	2.43031	1.53989	2.0727	1.29303	3.00949	1.58803	2.68557	1.72441	1.96469	2.0651	1.19168	2.28865	3.1365	1.55423	1.43149	3.01728	1.42675	0.91411	0.883354	2.03022	1.43308	2.03232	2.20737	1.62129	2.26378	2.55962	2.96299	1.73407	2.69631	1.79707	2.095
GSM1424080	AD	0.0147678	0.115138	2.51655	1.78924	2.25911	2.78604	0.893206	2.52081	1.70043	1.97815	1.73907	2.53854	2.02347	1.63394	1.24091	2.02803	1.03443	1.93067	1.33245	1.88125	1.87592	3.17929	1.81252	2.42622	1.9505	1.87419	2.20587	1.16769	2.02477	2.69783	1.60578	1.34303	2.63143	1.67592	1.05801	1.46583	1.31918	1.72119	1.38057	1.60764	1.77526	2.28117	2.43575	3.09472	1.75407	2.76499	1.78411	2.60287
GSM1424087	AD	0	0	2.6109	1.51835	2.23539	2.01649	1.19397	2.78311	1.58035	1.61641	0.647683	1.98605	1.75062	1.21446	1.409	2.08533	1.39977	1.89029	1.35484	1.56975	1.87922	2.91516	2.27445	2.59669	1.41021	1.92613	2.37749	1.46671	2.01802	2.46692	2.51884	1.72829	1.95555	1.90163	1.80017	1.93978	2.11933	1.80015	1.65106	1.87066	2.06058	2.61499	1.90409	2.79866	1.9832	2.71914	1.94492	2.27346
GSM1424088	AD	0.135278	0	2.38993	1.60506	1.9882	3.22375	0.868613	2.40605	1.69142	1.85347	1.11063	1.90821	2.33083	1.56479	2.04365	2.06928	1.16903	2.10445	1.62694	1.51511	1.58264	3.17929	2.53585	2.73589	1.88288	1.54327	2.57944	1.8291	2.03716	2.65782	2.38004	1.96784	2.18529	1.62352	1.27386	1.44503	1.39877	1.4861	1.32046	2.17335	2.39304	2.52112	2.10698	3.0523	1.82205	3.01513	1.92812	2.64993
GSM1424090	control	0.0928119	0.203918	2.36368	1.93977	1.55232	1.99588	1.42932	1.533	2.0749	1.91509	1.36977	1.52784	2.91406	1.69411	1.51462	1.83642	2.22665	3.15834	1.48937	1.77842	2.05433	2.86566	3.11744	2.71552	1.41053	1.68638	2.15103	1.46229	2.08481	2.43819	2.41034	1.83343	1.92429	1.37104	1.55252	1.88088	1.36304	1.62646	1.47138	2.23093	2.13354	2.34196	2.67205	2.53483	2.50936	2.79682	1.71023	1.88153
GSM1424092	control	0.0651973	0	2.13277	1.63292	1.95284	1.87814	1.4777	2.2068	2.10364	1.9006	1.50879	2.03881	1.98703	1.52831	1.5084	2.27966	1.9468	1.52746	1.18588	1.81399	1.85417	2.64336	2.99568	2.88594	1.64345	1.90162	2.10501	1.28879	1.77214	2.16849	2.10549	1.83399	1.95388	2.1154	2.01192	1.89371	1.37288	1.90631	1.57323	1.65682	2.00137	2.6504	2.55743	2.91529	2.28391	2.60353	1.71503	1.82275
GSM1424095	control	0.0625987	0.0668986	2.62891	1.44606	1.72409	2.25416	1.41279	2.08351	2.09849	2.24171	1.09804	2.02723	3.38415	1.55926	1.26281	2.20313	2.37175	2.84148	1.33566	1.85627	2.09393	3.02356	2.71792	2.75455	1.44469	1.74187	2.13262	1.35524	1.85438	2.62471	2.04298	1.79794	2.20175	1.41602	1.40934	1.55324	1.35044	1.57218	1.5198	1.91601	1.96995	2.5495	2.54864	2.57145	2.21585	2.57034	1.76879	1.6314
GSM1424100	control	0	0	2.97945	1.4454	2.21855	2.45259	0.90198	1.53956	1.48094	2.69037	1.24932	2.90107	2.31149	1.62458	1.73158	2.36044	2.89706	1.06771	1.4844	1.49332	1.22545	2.46413	1.34432	2.38228	1.44195	2.46273	1.93587	1.27464	1.73911	2.89458	1.75057	1.61201	3.1451	1.56594	1.40035	1.42496	1.24904	1.8284	2.30124	2.4209	0.869584	2.29375	2.74275	3.40381	1.90075	3.25222	1.47646	1.57674
GSM1424152	control	0.0949472	0.010872	2.34252	1.54103	1.69178	1.57955	1.48698	1.95672	1.4938	2.22371	1.87773	1.75538	3.48277	1.97873	1.63672	2.19994	2.12409	2.59608	1.74207	1.99826	1.1338	3.1306	3.31911	3.22215	1.57431	1.69858	2.02596	1.41246	1.80104	2.91914	2.88528	1.30271	2.0153	2.18287	1.69966	1.6732	1.57752	1.48538	2.34465	1.79824	2.16	2.44924	2.28217	2.01059	2.57974	2.41266	1.75199	1.64299
GSM1424161	control	0.152941	0.0172878	2.57984	1.30133	1.97022	3.17091	1.33095	1.8376	2.09892	2.12345	1.55269	2.07913	1.83252	1.30597	1.6456	1.95016	2.20242	2.63646	1.87638	2.09398	1.92859	2.99362	3.47892	2.57336	1.56703	1.7698	2.40116	1.57612	1.91477	2.17446	2.85583	1.51116	2.09076	1.29121	1.00462	1.5359	1.22415	1.71754	1.70125	2.3521	2.05168	2.42097	3.09666	2.99611	2.32906	3.15194	1.68671	3.25924
GSM1424170	control	0.110446	0.18521	2.28832	1.5258	1.82061	2.27992	1.08462	1.83203	2.01336	1.8769	1.17426	2.06795	1.85882	1.48552	1.51012	1.93102	1.98141	2.77625	1.35108	1.83713	1.96151	2.7083	3.00329	2.68366	1.46791	1.95828	2.1245	1.04465	1.97859	2.28114	2.17581	1.70621	2.1396	1.29421	1.59353	1.80669	1.76035	1.43152	1.7569	2.12314	2.29376	2.52409	2.59173	2.63932	2.26532	2.85768	1.84031	2.03212
GSM1424198	control	0	0.141	2.70172	1.48584	1.83738	2.23856	1.28394	1.98866	1.72967	1.97918	1.42635	2.04879	2.83845	1.20664	1.28888	1.87894	2.3256	3.92563	1.74207	2.05889	1.66794	3.4259	2.75217	2.81338	1.64687	1.73478	2.17052	1.39707	2.08519	2.88054	1.72701	1.62215	2.01123	1.24961	1.05858	1.17186	1.84024	1.35257	1.55041	2.27527	1.86795	2.11832	2.29221	2.80945	2.02152	2.51052	1.92623	2.27103
GSM1424215	control	0	0.115727	3.21358	1.77364	2.10486	2.06646	1.39546	1.01167	2.17654	1.93089	1.47202	1.35619	2.94365	1.56842	1.52421	1.69824	1.48187	2.82906	1.54409	1.66483	2.38758	2.91938	3.03373	2.79878	1.46654	1.87604	2.16456	1.39338	2.18691	2.80334	2.28111	1.05086	2.3882	1.45762	1.20716	1.70337	2.53776	1.13243	1.35394	2.21373	2.21004	2.95921	2.03828	2.56118	2.50936	3.01017	2.1648	2.12044
GSM1424216	control	0.0904486	0.293497	2.7402	3.28351	2.2116	2.26689	1.1459	1.11659	2.3052	1.45238	1.46312	1.32425	0.866046	1.95199	2.21922	1.55298	1.71645	2.79489	1.83161	2.11712	2.14672	2.53591	2.65818	1.94689	1.34155	1.93821	2.17323	1.74593	2.42226	2.4232	2.55761	0.955086	2.38857	1.14091	1.69786	1.87811	2.1045	1.39231	1.18808	2.56615	2.28943	3.17306	2.461	3.04925	2.29987	3.40436	2.49121	2.65835
GSM1424231	control	0.145735	0	2.85758	1.40696	1.93227	1.6033	1.39586	0.988714	2.41756	1.6631	1.6464	1.22445	1.85882	1.69258	2.2636	1.72517	1.73183	2.35067	1.59035	1.86425	2.35018	2.13808	2.57105	2.55489	1.10726	2.23293	1.90328	1.31401	2.27211	2.29343	2.42543	1.00016	2.35727	1.02098	2.4724	2.5691	1.623	0.935301	1.12686	2.19691	2.53914	3.33979	2.43456	2.83151	2.32674	3.26259	1.93391	1.80827
GSM238855	AD	0	0	2.78401	1.5558	2.40705	2.43529	1.41841	2.39102	1.94188	2.05894	1.59008	2.38951	2.15595	1.98535	2.16496	2.27724	2.28113	3.11072	1.0857	1.92947	1.63173	3.12136	2.46161	2.62121	1.74469	1.91179	1.76792	1.62925	2.64809	2.12881	2.88915	2.18328	2.45432	1.67554	1.06275	0.85178	2.52247	1.91746	2.04848	2.48977	1.91767	2.73379	2.85206	3.00808	2.47068	2.94609	2.68546	3.29888
GSM300180	control	0.449373	0.059885	2.88593	1.30436	1.89297	2.17244	1.35331	2.03165	2.37875	1.97842	0.839503	1.88628	2.60417	1.32186	1.18883	1.89911	2.38133	2.28705	1.25935	1.47408	1.36413	2.82505	3.02505	2.5458	0.744824	1.985	2.16983	1.00827	2.01673	2.51635	1.83069	1.35546	2.3329	1.20374	1.44449	1.26172	0.649627	1.16156	1.87433	2.00432	2.38793	2.63461	2.37141	2.92159	2.13909	2.64499	1.35069	1.67872
GSM300288	control	0.0675341	0.0591689	2.98596	1.87923	1.90608	2.16092	1.18641	1.43764	1.78897	2.81275	1.28278	2.71688	2.83996	1.59965	1.38133	2.0485	2.43841	2.24611	1.4858	1.48789	1.73129	2.77324	2.60945	2.61148	1.33474	1.44492	2.29091	1.29762	1.32018	2.34631	2.07834	1.47978	2.12526	1.60192	1.66157	1.46654	1.6124	1.51346	2.0785	1.68755	1.85135	2.47128	1.92213	2.96559	1.97222	2.31618	1.72118	2.07166
GSM3332770	AD	0.0523113	0.0922248	2.66784	1.13725	1.93599	1.78626	1.11801	1.86949	1.90971	2.04827	2.12442	1.8177	2.18403	1.48239	2.04252	1.91634	1.75918	2.46446	1.54409	1.66039	1.59918	3.30441	2.60198	2.73803	1.50622	1.80875	2.04805	1.00566	1.82183	2.82538	2.28546	2.15809	2.39309	1.42122	0.543562	1.5078	2.46888	1.12323	1.58219	2.81836	2.17876	2.65064	2.80689	2.46453	2.11519	2.63563	2.54125	2.19651
GSM907796	AD	0.0104943	0.144874	2.34125	1.6057	2.00263	2.78569	1.75777	2.11654	2.0177	1.94847	1.922	1.66503	2.18446	1.8234	1.73095	1.81296	2.00325	2.00632	1.78198	1.51108	1.67404	3.54384	2.13426	2.4199	1.64501	1.92284	1.76372	1.55152	2.14496	2.53714	2.0603	1.6876	2.11729	1.35942	1.59688	1.57364	2.03406	1.00205	0.947717	2.01786	1.9994	2.24678	2.72872	2.64531	1.74629	2.35028	1.68474	2.35352
GSM907798	AD	0	0.15056	3.06142	1.93468	2.2778	2.95455	1.25879	1.13806	1.94615	1.71874	2.41919	1.18405	2.18898	1.60427	2.01244	1.52171	1.70954	1.63517	1.57014	1.99975	1.849	2.93468	1.83951	2.33061	1.95743	1.24834	2.41412	1.45828	1.35479	2.01885	1.43881	1.16948	2.06526	1.02774	0.718694	1.22485	2.63651	1.72615	1.71197	2.67714	2.4551	2.23071	2.86422	2.51244	1.91297	2.63892	1.94617	2.17893
GSM907802	AD	0.0927217	0.034177	3.25399	0.979356	1.73455	2.16707	0.721823	2.1039	1.44118	2.11457	-0.27335	2.29232	3.16628	0.882811	1.07682	2.16011	2.41052	1.84696	0.508835	2.20271	1.67517	2.9722	2.48445	2.45424	1.11634	1.99854	2.26039	0.341231	1.51956	2.11376	2.81047	0.808916	2.47815	1.60122	2.9921	1.9217	1.11183	2.01209	1.98252	1.96945	2.43862	2.62178	2.22209	2.68802	2.09543	3.08203	1.17913	2.04007
GSM907815	control	0	0.0702776	2.71706	2.18684	1.54432	1.99574	1.45425	2.37533	2.17167	2.75521	1.16901	1.55785	3.01322	1.79661	2.28005	1.18529	1.20402	1.61514	1.82603	2.25106	2.3902	3.49782	3.72489	3.22612	1.125	0.785922	1.5913	1.55436	1.39734	2.92593	2.338	1.33945	1.81445	1.82771	1.0104	0.985417	0.840471	0.964198	1.20807	2.3487	2.86085	2.95388	2.62365	2.75492	1.82593	2.04206	1.96755	1.77705
GSM907818	control	0.335803	0.119005	3.0954	1.76922	2.21925	2.25917	0.42553	2.58039	1.79835	2.3509	0.989078	2.34859	2.06666	1.61289	1.67522	2.32687	2.40204	1.81489	1.15558	2.18885	1.55119	2.97054	3.07902	2.5923	1.19225	2.05669	2.33363	1.7742	2.21051	2.66713	2.41185	1.60167	2.33081	1.84464	1.60659	1.88416	1.74459	1.94336	1.6957	1.70416	2.5212	2.91083	2.25093	3.44547	2.2382	3.165	2.28191	2.41585
GSM907819	control	0.106325	0.215927	2.83965	2.00361	1.64911	1.36043	1.03475	2.22419	2.04314	2.15545	1.38809	2.26152	2.24933	1.36105	1.92157	2.41142	2.11857	2.86753	0.967669	1.56591	1.81684	2.81471	2.04084	2.76116	0.979671	2.29031	2.19697	1.56602	1.80733	2.46315	2.5694	1.65096	2.4933	1.28698	1.46298	2.09636	1.43903	1.37132	1.65364	1.92022	1.8484	2.65799	2.26977	3.37249	2.07832	2.90675	1.34682	1.79497
GSM907821	control	0.11358	0.0746984	2.16906	1.54065	1.75583	2.55313	1.26493	2.15896	2.20466	1.79379	2.03157	2.57549	1.93562	1.73536	1.98743	2.03098	2.12695	2.30908	1.55635	1.2466	1.84646	3.21503	2.34401	2.6235	1.21777	1.51946	2.05839	1.5003	1.94306	2.55521	2.01737	1.22958	2.3539	1.30113	2.83273	1.7456	1.75421	1.46527	1.61024	1.98042	2.32554	2.74028	2.32145	2.46791	1.93072	3.12187	1.88898	1.64219
[truncated: 5,000 more columns]

## Sheet: Neutrophils-p0.05R0.3
Neutrophils	0.29807	0.00309133	0.0779746	0.0254118	0.125707	0.106547	0	0.310561	0.0785233	0.0677237	0.15457	0.0485103	0.111113	0.157605	0.273542	0.0638686	0.209907	0.00982265	0.260459	0.0659498	0.0576937	0.156198	0.139709	0.137584	0.0316602	0.192515	0.254213	0.0183891	0.0669249	0.178857	0.159039	0	0.103951	0.070169	0.231332	0.0765923	0.365865	0.211752	0.147087	0.0405067	0.209498	0.226027	0.199403	0.222471	0.173273	0.0971952	0.281198	0	0.154712
id	GSM1176255	GSM1176274	GSM1423786	GSM1423787	GSM1423789	GSM1423795	GSM1423797	GSM1423802	GSM1423804	GSM1423817	GSM1423824	GSM1423826	GSM1423827	GSM1423828	GSM1423829	GSM1423835	GSM1423837	GSM1423839	GSM1423840	GSM1423846	GSM1423847	GSM1423848	GSM1423851	GSM1423853	GSM1423856	GSM1423861	GSM1423863	GSM1423864	GSM1423866	GSM1423869	GSM1423872	GSM1423873	GSM1423877	GSM1423878	GSM1423879	GSM1423886	GSM1423894	GSM1423904	GSM1423906	GSM1423907	GSM1423913	GSM1423915	GSM1423920	GSM1423922	GSM1423923	GSM1423924	GSM1423928	GSM1423929	GSM1423934
disease	AD	AD	AD	AD	AD	AD	AD	AD	AD	AD	AD	AD	AD	AD	AD	AD	AD	AD	AD	AD	AD	AD	AD	AD	AD	AD	AD	AD	AD	AD	AD	AD	AD	AD	AD	AD	AD	AD	AD	AD	AD	AD	AD	AD	AD	AD	AD	AD	AD
BLNK	2.64867	2.31217	3.12286	3.59166	2.70197	2.76356	3.18446	0.90888	2.66775	2.81489	1.00812	3.37266	1.3024	2.36662	1.1621	2.90728	1.39616	1.66738	0.433233	1.27845	2.95177	0.850707	2.05864	1.38179	2.50692	0.412701	0.953365	2.09629	2.83542	2.05864	1.06629	1.93101	2.48981	2.27765	1.75752	2.98941	2.6609	2.46585	1.66581	2.71565	2.37346	2.35635	1.01154	0.662501	2.82173	1.39993	0.566688	1.90329	1.80508
CLEC7A	1.46548	2.02738	2.5565	3.1279	2.18774	2.05485	2.26747	1.92861	2.91861	3.1279	1.14525	3.0681	2.7226	1.94522	1.80569	2.08807	1.74257	2.07811	1.37216	2.02828	2.4668	0.64627	2.34388	1.57215	1.91532	1.40803	1.98509	2.91529	2.37046	2.42693	1.10439	1.80569	2.45019	1.81234	2.06482	2.32395	1.66949	2.05153	1.48112	2.44354	2.02828	1.9718	1.30349	1.14492	1.91865	1.25887	1.22	2.45683	1.70935
FEN1	1.69282	2.34262	2.36428	1.14599	2.12158	1.57731	1.83062	1.67658	2.0093	2.08872	0.967989	1.61496	1.36849	1.99082	1.86827	2.32047	1.03303	1.96994	1.6355	2.12432	1.28634	1.40957	1.57731	1.35138	1.50884	1.49173	1.60469	2.46116	1.38903	0.625676	1.57388	1.58758	1.47119	1.38219	1.27949	1.01934	1.18022	1.62523	1.63208	1.60469	1.2213	1.65604	1.51569	0.981681	1.22815	1.50884	0.940604	2.55974	1.96925
TM7SF2	2.12407	2.67225	0.895653	1.47966	1.58823	1.89895	2.35868	1.52459	2.45451	1.67808	1.74172	1.36361	1.64439	2.1348	1.74172	1.723	0.532519	1.63315	1.65562	2.02249	1.38607	2.17524	1.46469	1.36361	1.86152	1.67808	1.723	1.89147	2.15989	1.12027	1.68931	2.30626	1.723	1.29622	1.83531	1.98506	1.82034	1.83531	1.95885	1.95511	1.81285	1.96634	2.19583	1.85029	1.82408	2.2138	1.74921	1.55079	1.50587
SST	-1.53179	2.39738	0.291868	-1.05544	0.496337	-0.135327	1.50043	1.02942	-0.11342	0.740971	-1.21975	0.156772	-0.241213	0.310124	-0.64285	1.14626	-0.737782	-0.040395	-0.0330926	0.901625	0.379498	-0.0988149	-0.160886	-0.540615	0.240751	-0.0769075	0.865113	0.441569	0.0545372	-1.01893	-0.931298	1.14626	-0.120722	0.262658	-0.949554	1.82539	0.846857	0.467128	-1.05909	0.489035	0.489035	0.766529	0.799391	-0.934949	0.324729	0.583967	-1.21975	0.759227	0.854159
MCM4	1.04223	1.99696	1.38585	0.678839	0.875711	1.07258	1.63349	1.32472	1.72744	1.56753	0.744463	0.854988	1.08985	1.6297	1.59827	1.82484	0.854988	1.61174	1.33853	1.61657	1.01387	1.3893	1.11748	1.00696	1.14857	1.21074	1.40277	1.7827	1.01041	0.930973	1.266	1.54438	0.678839	0.913704	0.844626	0.83081	1.09331	1.19002	0.975874	1.20038	1.17965	1.23146	1.58721	1.12785	0.754825	1.20383	0.747917	1.79065	1.53264
MBTPS2	1.40319	2.39638	1.26356	0.834689	1.18171	1.27338	0.949271	1.4207	1.8698	1.55067	0.926355	1.5523	1.3454	1.64855	1.38796	1.80995	0.762665	1.20135	1.05403	1.43379	0.68082	1.02457	1.14243	1.39123	0.634987	1.32248	1.09987	2.17596	1.26356	1.18498	1.68915	1.27992	1.496	1.21117	0.815046	1.74513	1.55722	1.3585	0.634987	1.4829	1.68195	1.46326	0.93945	0.445107	1.38141	0.860879	0.396	1.56442	1.79817
SHC1	2.93802	2.66605	1.86987	2.63779	2.47672	2.55302	2.14341	2.89565	3.23122	2.56008	2.43539	3.15704	3.56679	2.11042	2.98043	2.14419	3.21003	1.95465	3.20649	1.97337	2.64133	2.59541	2.61307	2.95217	2.04861	2.76496	3.46082	2.49898	2.58481	2.93804	2.8462	2.54949	2.58481	2.53536	2.71197	2.83914	2.88505	2.46824	2.35203	2.69784	2.70491	2.81794	2.90272	2.87799	2.53536	2.38453	2.77202	2.37746	2.38418
CDKN1A	2.62394	1.75778	2.03439	2.87826	2.22386	2.57205	1.97057	4.34811	3.59063	2.68164	3.06844	3.14903	3.66799	2.85248	3.51327	2.38541	3.96131	1.06352	3.39078	2.4025	2.79446	2.53627	2.35286	3.12002	2.39057	4.55763	4.06124	3.26507	3.0072	4.29332	3.03299	2.6075	2.80413	2.53304	2.39992	3.09101	2.72354	2.36994	2.49275	2.67519	3.06844	3.01365	2.8138	3.16514	2.28227	1.69529	3.19415	2.4228	2.30128
FPR1	3.12104	2.36378	2.40861	2.11639	3.25022	2.84349	1.48566	3.50364	3.52241	3.25335	2.84036	3.84153	3.707	3.37849	3.19703	3.05624	3.88221	0.56896	3.4442	2.01315	2.68393	2.3961	2.36168	3.27838	2.27627	2.99367	4.10121	3.488	2.9968	3.55996	2.418	2.49621	3.0844	2.43364	2.418	2.98741	3.5756	2.72773	2.96864	2.76215	2.96864	3.01557	2.76841	2.70583	2.40235	2.25124	2.83098	3.45358	2.58694
ANGPTL4	2.87602	1.23622	2.75079	2.0542	2.85044	3.0626	1.49711	2.67043	3.8566	2.39237	3.22333	2.74758	2.62221	3.92089	3.40978	2.15545	3.6798	1.49711	4.27449	2.48462	2.34704	2.67364	3.48692	3.24583	2.72507	4.37736	4.5863	3.3487	3.11404	3.9241	2.21975	2.25028	2.77008	2.30294	2.53349	3.20083	2.66078	2.76686	2.4033	3.03689	2.67043	3.11404	3.55764	3.12368	2.10274	2.34415	3.83088	2.03555	2.52191
[truncated: 42 more columns]
