# Supplementary material for: The Therapeutic Targets of Fingolimod (FTY720) Are Involved in Pathological Processes in the Frontal Cortex of Alzheimer's Disease Patients: A Network Pharmacology Study
Source: Front Aging Neurosci. 2021 Feb 2;13:609679. doi: 10.3389/fnagi.2021.609679 (PMC7884771; doi:10.3389/fnagi.2021.609679)
Supplement: Supplementary file 6 [file Table_6.XLSX]

## Sheet: all
Show up-regulated genes (Values over cutoff Z-score)								Show down-regulated genes (Values under cutoff Z-score)
Choose a Z-score cutoff								Choose a Z-score cutoff
Show Z-score > 10								Show Z-score < -10
Gene	Zscore	Pvalue						Gene	Zscore	Pvalue
ENSMUSG00000033174 - Mgll	7.46	<1e-04	ENSMUSG00000033174	Mgll				ENSMUSG00000021608 - Lpcat1	-6.05	<1e-04	ENSMUSG00000021608	Lpcat1
ENSMUSG00000038855 - Itpkb	7.05	<1e-04	ENSMUSG00000038855	Itpkb				ENSMUSG00000026786 - Apbb1ip	-4.82	0.0003	ENSMUSG00000026786	Apbb1ip
ENSMUSG00000021130 - Galnt16	6.4	<1e-04	ENSMUSG00000021130	Galnt16				ENSMUSG00000019189 - Rnf145	-4.79	0.0001	ENSMUSG00000019189	Rnf145
ENSMUSG00000021676 - Iqgap2	6.1	<1e-04	ENSMUSG00000021676	Iqgap2				ENSMUSG00000037972 - Snn	-4.79	0.0001	ENSMUSG00000037972	Snn
ENSMUSG00000032350 - Gclc	5.86	<1e-04	ENSMUSG00000032350	Gclc				ENSMUSG00000016510 - Mtif3	-4.48	0.0017	ENSMUSG00000016510	Mtif3
ENSMUSG00000015143 - Actn1	5.84	<1e-04	ENSMUSG00000015143	Actn1				ENSMUSG00000085316 - -	-4.36	0.003	ENSMUSG00000085316
ENSMUSG00000033788 - Dysf	5.8	<1e-04	ENSMUSG00000033788	Dysf				ENSMUSG00000073910 - Mob3b	-4.35	0.0008	ENSMUSG00000073910	Mob3b
ENSMUSG00000031799 - Tpm4	5.7	<1e-04	ENSMUSG00000031799	Tpm4				ENSMUSG00000107283 - Mpv17	-4.24	0.0051	ENSMUSG00000107283	Mpv17
ENSMUSG00000005103 - Wdr1	5.56	<1e-04	ENSMUSG00000005103	Wdr1				ENSMUSG00000013089 - Etv5	-4.21	0.0014	ENSMUSG00000013089	Etv5
ENSMUSG00000015647 - Lama5	5.56	<1e-04	ENSMUSG00000015647	Lama5				ENSMUSG00000097727 - -	-4.08	0.0078	ENSMUSG00000097727
ENSMUSG00000066113 - Adamtsl1	5.47	<1e-04	ENSMUSG00000066113	Adamtsl1				ENSMUSG00000035357 - Pdzrn3	-3.99	0.0044	ENSMUSG00000035357	Pdzrn3
ENSMUSG00000020741 - Cluh	5.04	<1e-04	ENSMUSG00000020741	Cluh				ENSMUSG00000042364 - Snx18	-3.99	0.0055	ENSMUSG00000042364	Snx18
ENSMUSG00000042115 - Klhdc8a	5.04	0.0001	ENSMUSG00000042115	Klhdc8a				ENSMUSG00000018398 - -	-3.96	0.0086	ENSMUSG00000018398
ENSMUSG00000015312 - Gadd45b	4.87	<1e-04	ENSMUSG00000015312	Gadd45b				ENSMUSG00000048578 - Mlec	-3.91	0.0035	ENSMUSG00000048578	Mlec
ENSMUSG00000044033 - Ccdc141	4.84	0.0001	ENSMUSG00000044033	Ccdc141				ENSMUSG00000035900 - Gramd4	-3.77	0.0075	ENSMUSG00000035900	Gramd4
ENSMUSG00000004044 - Ptrf	4.79	0.0004	ENSMUSG00000004044	Ptrf				ENSMUSG00000066258 - Trim12a	-3.75	0.0201	ENSMUSG00000066258	Trim12a
ENSMUSG00000036854 - Hspb6	4.58	0.0004	ENSMUSG00000036854	Hspb6				ENSMUSG00000088595 - -	-3.73	0.0073	ENSMUSG00000088595
ENSMUSG00000017221 - Psmd3	4.48	0.0011	ENSMUSG00000017221	Psmd3				ENSMUSG00000025161 - Slc16a3	-3.72	0.0246	ENSMUSG00000025161	Slc16a3
ENSMUSG00000022475 - Hdac7	4.35	0.0032	ENSMUSG00000022475	Hdac7				ENSMUSG00000027351 - Spred1	-3.71	0.0155	ENSMUSG00000027351	Spred1
ENSMUSG00000037966 - Ninj1	4.2	0.0061	ENSMUSG00000037966	Ninj1				ENSMUSG00000003585 - Sec14l2	-3.7	0.0173	ENSMUSG00000003585	Sec14l2
ENSMUSG00000025212 - Sfxn3	4.18	0.0022	ENSMUSG00000025212	Sfxn3				ENSMUSG00000039934 - Gsap	-3.7	0.025	ENSMUSG00000039934	Gsap
ENSMUSG00000001964 - Emd	4.08	0.0013	ENSMUSG00000001964	Emd				ENSMUSG00000008129 - 4930432K21Rik	-3.68	0.0261	ENSMUSG00000008129	4930432K21Rik
ENSMUSG00000001467 - Cyp51	4.01	0.0047	ENSMUSG00000001467	Cyp51				ENSMUSG00000098178 - -	-3.67	0.0062	ENSMUSG00000098178
ENSMUSG00000037946 - Fgd3	3.98	0.0032	ENSMUSG00000037946	Fgd3				ENSMUSG00000082361 - Btc	-3.63	0.0186	ENSMUSG00000082361	Btc
ENSMUSG00000000686 - Abhd15	3.97	0.008	ENSMUSG00000000686	Abhd15				ENSMUSG00000097280 - -	-3.61	0.0697	ENSMUSG00000097280
ENSMUSG00000041688 - Amot	3.88	0.0058	ENSMUSG00000041688	Amot				ENSMUSG00000003228 - Grk5	-3.59	0.0248	ENSMUSG00000003228	Grk5
ENSMUSG00000005892 - Trh	3.87	0.0041	ENSMUSG00000005892	Trh				ENSMUSG00000022765 - Snap29	-3.59	0.0379	ENSMUSG00000022765	Snap29
ENSMUSG00000045312 - Lhfpl2	3.87	0.0021	ENSMUSG00000045312	Lhfpl2				ENSMUSG00000032640 - Chsy1	-3.57	0.0081	ENSMUSG00000032640	Chsy1
ENSMUSG00000024772 - Ehd1	3.86	0.0086	ENSMUSG00000024772	Ehd1				ENSMUSG00000099784 - -	-3.57	0.0276	ENSMUSG00000099784
ENSMUSG00000002984 - Tomm40	3.84	0.0142	ENSMUSG00000002984	Tomm40				ENSMUSG00000018239 - Zcchc10	-3.53	0.0719	ENSMUSG00000018239	Zcchc10
ENSMUSG00000008348 - Ubc	3.84	0.0094	ENSMUSG00000008348	Ubc				ENSMUSG00000036249 - Rbm43	-3.51	0.0516	ENSMUSG00000036249	Rbm43
ENSMUSG00000027966 - Col11a1	3.83	0.0098	ENSMUSG00000027966	Col11a1				ENSMUSG00000028159 - Dapp1	-3.48	0.0374	ENSMUSG00000028159	Dapp1
ENSMUSG00000062991 - Nrg1	3.82	0.0051	ENSMUSG00000062991	Nrg1				ENSMUSG00000030255 - Sspn	-3.42	0.0724	ENSMUSG00000030255	Sspn
ENSMUSG00000022309 - Angpt1	3.8	0.0056	ENSMUSG00000022309	Angpt1				ENSMUSG00000021065 - Fut8	-3.38	0.0237	ENSMUSG00000021065	Fut8
ENSMUSG00000025348 - Itga7	3.78	0.012	ENSMUSG00000025348	Itga7				ENSMUSG00000031755 - Bbs2	-3.38	0.0831	ENSMUSG00000031755	Bbs2
ENSMUSG00000026728 - Vim	3.78	0.018	ENSMUSG00000026728	Vim				ENSMUSG00000023999 - Kif6	-3.35	0.1865	ENSMUSG00000023999	Kif6
ENSMUSG00000031328 - Flna	3.78	0.0121	ENSMUSG00000031328	Flna				ENSMUSG00000054619 - Mettl7a1	-3.35	0.0374	ENSMUSG00000054619	Mettl7a1
ENSMUSG00000006585 - Cdt1	3.76	0.0096	ENSMUSG00000006585	Cdt1				ENSMUSG00000106106 - -	-3.34	0.0239	ENSMUSG00000106106
ENSMUSG00000013275 - Slc41a1	3.76	0.0065	ENSMUSG00000013275	Slc41a1				ENSMUSG00000001036 - Epn2	-3.33	0.033	ENSMUSG00000001036	Epn2
ENSMUSG00000027864 - Ptgfrn	3.75	0.0198	ENSMUSG00000027864	Ptgfrn				ENSMUSG00000062098 - Btbd3	-3.32	0.0507	ENSMUSG00000062098	Btbd3
ENSMUSG00000030088 - Aldh1l1	3.72	0.0113	ENSMUSG00000030088	Aldh1l1				ENSMUSG00000076281 - -	-3.32	0.0174	ENSMUSG00000076281
ENSMUSG00000020250 - Txnrd1	3.71	0.0094	ENSMUSG00000020250	Txnrd1				ENSMUSG00000104178 - -	-3.3	0.0734	ENSMUSG00000104178
ENSMUSG00000000957 - Mmp14	3.7	0.0164	ENSMUSG00000000957	Mmp14				ENSMUSG00000022759 - Lrrc74b	-3.29	0.2146	ENSMUSG00000022759	Lrrc74b
ENSMUSG00000034471 - Caskin2	3.68	0.0132	ENSMUSG00000034471	Caskin2				ENSMUSG00000097789 - -	-3.29	0.0288	ENSMUSG00000097789
ENSMUSG00000001473 - Tubb6	3.67	0.0273	ENSMUSG00000001473	Tubb6				ENSMUSG00000008859 - Rala	-3.28	0.1166	ENSMUSG00000008859	Rala
ENSMUSG00000030871 - Ears2	3.58	0.0356	ENSMUSG00000030871	Ears2				ENSMUSG00000038058 - Nod1	-3.28	0.0507	ENSMUSG00000038058	Nod1
ENSMUSG00000026443 - Lrrn2	3.57	0.0204	ENSMUSG00000026443	Lrrn2				ENSMUSG00000066037 - Hnrnpr	-3.26	0.0286	ENSMUSG00000066037	Hnrnpr
ENSMUSG00000032802 - Srxn1	3.57	0.0116	ENSMUSG00000032802	Srxn1				ENSMUSG00000024533 - Spire1	-3.25	0.0265	ENSMUSG00000024533	Spire1
ENSMUSG00000020902 - Ntn1	3.56	0.0283	ENSMUSG00000020902	Ntn1				ENSMUSG00000008226 - Scrn3	-3.23	0.0694	ENSMUSG00000008226	Scrn3
ENSMUSG00000005054 - Cstb	3.54	0.0308	ENSMUSG00000005054	Cstb				ENSMUSG00000021468 - Sptlc1	-3.23	0.0478	ENSMUSG00000021468	Sptlc1
ENSMUSG00000024424 - Ttc39c	3.53	0.0187	ENSMUSG00000024424	Ttc39c				ENSMUSG00000029207 - Apbb2	-3.21	0.0992	ENSMUSG00000029207	Apbb2
ENSMUSG00000026211 - Obsl1	3.52	0.0493	ENSMUSG00000026211	Obsl1				ENSMUSG00000031174 - Rpgr	-3.19	0.0824	ENSMUSG00000031174	Rpgr
ENSMUSG00000057789 - Bak1	3.45	0.042	ENSMUSG00000057789	Bak1				ENSMUSG00000035274 - Tpbg	-3.19	0.041	ENSMUSG00000035274	Tpbg
ENSMUSG00000067818 - Myl9	3.43	0.0454	ENSMUSG00000067818	Myl9				ENSMUSG00000040363 - Bcor	-3.17	0.0589	ENSMUSG00000040363	Bcor
ENSMUSG00000022463 - Srebf2	3.4	0.0519	ENSMUSG00000022463	Srebf2				ENSMUSG00000090935 - Synj2bp	-3.17	0.0642	ENSMUSG00000090935	Synj2bp
ENSMUSG00000039682 - Lap3	3.38	0.0813	ENSMUSG00000039682	Lap3				ENSMUSG00000004319 - Clcn3	-3.16	0.0909	ENSMUSG00000004319	Clcn3
ENSMUSG00000027397 - Slc20a1	3.36	0.0293	ENSMUSG00000027397	Slc20a1				ENSMUSG00000042826 - Fgf11	-3.16	0.073	ENSMUSG00000042826	Fgf11
ENSMUSG00000025651 - Uqcrc1	3.35	0.0363	ENSMUSG00000025651	Uqcrc1				ENSMUSG00000026594 - Ralgps2	-3.15	0.0745	ENSMUSG00000026594	Ralgps2
ENSMUSG00000024048 - Myl12a	3.32	0.0514	ENSMUSG00000024048	Myl12a				ENSMUSG00000026737 - Pip4k2a	-3.15	0.037	ENSMUSG00000026737	Pip4k2a
ENSMUSG00000041548 - Hspb8	3.32	0.0676	ENSMUSG00000041548	Hspb8				ENSMUSG00000027706 - Sec62	-3.15	0.0416	ENSMUSG00000027706	Sec62
ENSMUSG00000004264 - Phb2	3.3	0.1906	ENSMUSG00000004264	Phb2				ENSMUSG00000020422 - Tns3	-3.14	0.0318	ENSMUSG00000020422	Tns3
ENSMUSG00000026970 - Rbms1	3.3	0.2228	ENSMUSG00000026970	Rbms1				ENSMUSG00000018217 - Pmp22	-3.13	0.0666	ENSMUSG00000018217	Pmp22
ENSMUSG00000038668 - Lpar1	3.3	0.0747	ENSMUSG00000038668	Lpar1				ENSMUSG00000030032 - Wdr54	-3.13	0.2012	ENSMUSG00000030032	Wdr54
ENSMUSG00000001056 - Nhp2	3.29	0.1013	ENSMUSG00000001056	Nhp2				ENSMUSG00000059325 - Hopx	-3.13	0.0947	ENSMUSG00000059325	Hopx
ENSMUSG00000030189 - Ybx3	3.28	0.0597	ENSMUSG00000030189	Ybx3				ENSMUSG00000032377 - Plscr4	-3.12	0.1019	ENSMUSG00000032377	Plscr4
ENSMUSG00000018566 - Slc2a4	3.27	0.1239	ENSMUSG00000018566	Slc2a4				ENSMUSG00000034064 - Poglut1	-3.11	0.1051	ENSMUSG00000034064	Poglut1
ENSMUSG00000030890 - Ilk	3.27	0.0813	ENSMUSG00000030890	Ilk				ENSMUSG00000035093 - Secisbp2l	-3.11	0.1466	ENSMUSG00000035093	Secisbp2l
ENSMUSG00000046186 - Cd109	3.26	0.0549	ENSMUSG00000046186	Cd109				ENSMUSG00000004364 - Cul3	-3.1	0.0723	ENSMUSG00000004364	Cul3
ENSMUSG00000003545 - Fosb	3.25	0.0866	ENSMUSG00000003545	Fosb				ENSMUSG00000039891 - Txlnb	-3.09	0.1524	ENSMUSG00000039891	Txlnb
ENSMUSG00000032841 - Prr5l	3.24	0.0453	ENSMUSG00000032841	Prr5l				ENSMUSG00000045314 - Sowahb	-3.09	0.0659	ENSMUSG00000045314	Sowahb
ENSMUSG00000041794 - Myrip	3.22	0.0422	ENSMUSG00000041794	Myrip				ENSMUSG00000059263 - Usp47	-3.09	0.0908	ENSMUSG00000059263	Usp47
ENSMUSG00000039168 - Dap	3.21	0.1505	ENSMUSG00000039168	Dap				ENSMUSG00000073733 - Rsg1	-3.09	0.151	ENSMUSG00000073733	Rsg1
ENSMUSG00000024160 - Spsb3	3.2	0.1052	ENSMUSG00000024160	Spsb3				ENSMUSG00000026827 - Gpd2	-3.07	0.1644	ENSMUSG00000026827	Gpd2
ENSMUSG00000024190 - Dusp1	3.19	0.0467	ENSMUSG00000024190	Dusp1				ENSMUSG00000034709 - Ppp1r21	-3.06	0.2505	ENSMUSG00000034709	Ppp1r21
ENSMUSG00000026875 - Traf1	3.17	0.1166	ENSMUSG00000026875	Traf1				ENSMUSG00000001891 - Ugp2	-3.04	0.067	ENSMUSG00000001891	Ugp2
ENSMUSG00000037060 - Prkcdbp	3.17	0.0575	ENSMUSG00000037060	Prkcdbp				ENSMUSG00000078202 - Nrarp	-3.04	0.0362	ENSMUSG00000078202	Nrarp
ENSMUSG00000053931 - Cnn3	3.16	0.1777	ENSMUSG00000053931	Cnn3				ENSMUSG00000031214 - Ophn1	-3.02	0.1408	ENSMUSG00000031214	Ophn1
ENSMUSG00000024975 - Pdcd4	3.15	0.0611	ENSMUSG00000024975	Pdcd4				ENSMUSG00000028517 - Plpp3	-3.01	0.0534	ENSMUSG00000028517	Plpp3
ENSMUSG00000027215 - Cd82	3.15	0.1614	ENSMUSG00000027215	Cd82				ENSMUSG00000027695 - Pld1	-3	0.0759	ENSMUSG00000027695	Pld1
ENSMUSG00000024235 - Map3k8	3.13	0.1183	ENSMUSG00000024235	Map3k8				ENSMUSG00000049076 - Acap2	-3	0.0759	ENSMUSG00000049076	Acap2
ENSMUSG00000027803 - Wwtr1	3.12	0.0689	ENSMUSG00000027803	Wwtr1				ENSMUSG00000027257 - Pacsin3	-2.99	0.2075	ENSMUSG00000027257	Pacsin3
ENSMUSG00000021595 - Nsun2	3.11	0.0957	ENSMUSG00000021595	Nsun2				ENSMUSG00000038145 - Snrk	-2.99	0.1258	ENSMUSG00000038145	Snrk
ENSMUSG00000039982 - Dtx4	3.11	0.0658	ENSMUSG00000039982	Dtx4				ENSMUSG00000048402 - Gli2	-2.99	0.0802	ENSMUSG00000048402	Gli2
ENSMUSG00000019978 - Epb41l2	3.1	0.1486	ENSMUSG00000019978	Epb41l2				ENSMUSG00000076258 - -	-2.99	0.0697	ENSMUSG00000076258
ENSMUSG00000028655 - Mfsd2a	3.1	0.0546	ENSMUSG00000028655	Mfsd2a				ENSMUSG00000098202 - -	-2.99	0.2488	ENSMUSG00000098202
ENSMUSG00000038248 - Sobp	3.1	0.1487	ENSMUSG00000038248	Sobp				ENSMUSG00000020953 - Coch	-2.98	0.0687	ENSMUSG00000020953	Coch
ENSMUSG00000045658 - Pid1	3.1	0.1094	ENSMUSG00000045658	Pid1				ENSMUSG00000043019 - Edem3	-2.98	0.1317	ENSMUSG00000043019	Edem3
ENSMUSG00000066058 - Cldn19	3.1	0.1092	ENSMUSG00000066058	Cldn19				ENSMUSG00000072763 - -	-2.98	0.1105	ENSMUSG00000072763
ENSMUSG00000016319 - Slc25a5	3.09	0.1008	ENSMUSG00000016319	Slc25a5				ENSMUSG00000010358 - Ifi35	-2.97	0.226	ENSMUSG00000010358	Ifi35
ENSMUSG00000025321 - Itgb8	3.09	0.4458	ENSMUSG00000025321	Itgb8				ENSMUSG00000029063 - Nadk	-2.97	0.2874	ENSMUSG00000029063	Nadk
ENSMUSG00000031604 - Msmo1	3.09	0.076	ENSMUSG00000031604	Msmo1				ENSMUSG00000058900 - Rsl1	-2.97	0.4863	ENSMUSG00000058900	Rsl1
ENSMUSG00000029594 - Rbm19	3.08	0.159	ENSMUSG00000029594	Rbm19				ENSMUSG00000098973 - -	-2.97	0.0844	ENSMUSG00000098973
ENSMUSG00000031545 - Gpat4	3.08	0.1106	ENSMUSG00000031545	Gpat4				ENSMUSG00000002205 - Vrk3	-2.95	0.1804	ENSMUSG00000002205	Vrk3
ENSMUSG00000042462 - Dctpp1	3.08	0.1184	ENSMUSG00000042462	Dctpp1				ENSMUSG00000032340 - Neo1	-2.95	0.0725	ENSMUSG00000032340	Neo1
ENSMUSG00000054555 - Adam12	3.07	0.0808	ENSMUSG00000054555	Adam12				ENSMUSG00000056204 - Pgpep1	-2.94	0.1265	ENSMUSG00000056204	Pgpep1
ENSMUSG00000020456 - Ogdh	3.06	0.1174	ENSMUSG00000020456	Ogdh				ENSMUSG00000001864 - Aif1l	-2.92	0.1519	ENSMUSG00000001864	Aif1l
ENSMUSG00000049755 - Zfp672	3.06	0.1025	ENSMUSG00000049755	Zfp672				ENSMUSG00000020463 - Smek2	-2.92	0.1533	ENSMUSG00000020463	Smek2
ENSMUSG00000030342 - Cd9	3.04	0.1091	ENSMUSG00000030342	Cd9				ENSMUSG00000090266 - Mettl23	-2.92	0.7886	ENSMUSG00000090266	Mettl23
ENSMUSG00000032332 - Col12a1	3.04	0.1094	ENSMUSG00000032332	Col12a1				ENSMUSG00000030256 - Bhlhe41	-2.91	0.1166	ENSMUSG00000030256	Bhlhe41
ENSMUSG00000036002 - Fam214b	3.04	0.1655	ENSMUSG00000036002	Fam214b				ENSMUSG00000040234 - Tm7sf3	-2.91	0.0907	ENSMUSG00000040234	Tm7sf3
ENSMUSG00000038168 - P3h2	3.04	0.1344	ENSMUSG00000038168	P3h2				ENSMUSG00000049536 - Tceal1	-2.91	0.1384	ENSMUSG00000049536	Tceal1
ENSMUSG00000041119 - Pde9a	3.04	0.18	ENSMUSG00000041119	Pde9a				ENSMUSG00000039879 - Heca	-2.89	0.0797	ENSMUSG00000039879	Heca
ENSMUSG00000027610 - Gss	3.03	0.0914	ENSMUSG00000027610	Gss				ENSMUSG00000026773 - Pfkfb3	-2.88	0.18	ENSMUSG00000026773	Pfkfb3
ENSMUSG00000029580 - Actb	3.03	0.0991	ENSMUSG00000029580	Actb				ENSMUSG00000028955 - Vamp3	-2.88	0.379	ENSMUSG00000028955	Vamp3
ENSMUSG00000047604 - Frat2	3.03	0.1376	ENSMUSG00000047604	Frat2				ENSMUSG00000033016 - Nfatc1	-2.88	0.1792	ENSMUSG00000033016	Nfatc1
ENSMUSG00000031441 - Atp11a	3.02	0.1463	ENSMUSG00000031441	Atp11a				ENSMUSG00000035202 - Lars2	-2.86	0.12	ENSMUSG00000035202	Lars2
ENSMUSG00000043154 - Ppp2r3a	3.02	0.2868	ENSMUSG00000043154	Ppp2r3a				ENSMUSG00000021400 - Wrnip1	-2.85	0.123	ENSMUSG00000021400	Wrnip1
ENSMUSG00000007050 - Lsm2	3	0.3062	ENSMUSG00000007050	Lsm2				ENSMUSG00000028957 - Per3	-2.85	0.1995	ENSMUSG00000028957	Per3
ENSMUSG00000030616 - Sytl2	3	0.2024	ENSMUSG00000030616	Sytl2				ENSMUSG00000034467 - Dynlrb2	-2.85	0.1185	ENSMUSG00000034467	Dynlrb2
ENSMUSG00000035139 - Secisbp2	3	0.3041	ENSMUSG00000035139	Secisbp2				ENSMUSG00000035686 - Thrsp	-2.85	0.0901	ENSMUSG00000035686	Thrsp
ENSMUSG00000020534 - Shmt1	2.99	0.0912	ENSMUSG00000020534	Shmt1				ENSMUSG00000032198 - Dock6	-2.83	0.3487	ENSMUSG00000032198	Dock6
ENSMUSG00000034930 - Rtkn	2.99	0.2964	ENSMUSG00000034930	Rtkn				ENSMUSG00000038564 - Ift172	-2.83	0.3544	ENSMUSG00000038564	Ift172
ENSMUSG00000042417 - Ccno	2.99	0.1586	ENSMUSG00000042417	Ccno				ENSMUSG00000011382 - Dhdh	-2.82	0.2772	ENSMUSG00000011382	Dhdh
ENSMUSG00000074364 - Ehd2	2.99	0.3135	ENSMUSG00000074364	Ehd2				ENSMUSG00000010290 - AI597479	-2.81	0.1433	ENSMUSG00000010290	AI597479
ENSMUSG00000014329 - Bicc1	2.98	0.3115	ENSMUSG00000014329	Bicc1				ENSMUSG00000020390 - Ube2b	-2.81	0.1895	ENSMUSG00000020390	Ube2b
ENSMUSG00000017421 - Zfp207	2.98	0.0706	ENSMUSG00000017421	Zfp207				ENSMUSG00000025931 - Paqr8	-2.81	0.2231	ENSMUSG00000025931	Paqr8
ENSMUSG00000032470 - Mras	2.98	0.131	ENSMUSG00000032470	Mras				ENSMUSG00000036273 - Lrrk2	-2.81	0.3713	ENSMUSG00000036273	Lrrk2
ENSMUSG00000031207 - Msn	2.97	0.1671	ENSMUSG00000031207	Msn				ENSMUSG00000044528 - Tram1l1	-2.81	0.124	ENSMUSG00000044528	Tram1l1
ENSMUSG00000050410 - Tcf19	2.97	0.1204	ENSMUSG00000050410	Tcf19				ENSMUSG00000065922 - -	-2.81	0.066	ENSMUSG00000065922
ENSMUSG00000031792 - Usb1	2.96	0.3489	ENSMUSG00000031792	Usb1				ENSMUSG00000097736 - -	-2.81	0.2837	ENSMUSG00000097736
ENSMUSG00000022034 - Esco2	2.95	0.3076	ENSMUSG00000022034	Esco2				ENSMUSG00000003131 - Pafah1b2	-2.8	0.1936	ENSMUSG00000003131	Pafah1b2
ENSMUSG00000078812 - Eif5a	2.95	0.2412	ENSMUSG00000078812	Eif5a				ENSMUSG00000039684 - -	-2.8	0.118	ENSMUSG00000039684
ENSMUSG00000014554 - Dguok	2.94	0.1864	ENSMUSG00000014554	Dguok				ENSMUSG00000079414 - -	-2.8	0.3862	ENSMUSG00000079414
ENSMUSG00000029833 - Trim24	2.94	0.2189	ENSMUSG00000029833	Trim24				ENSMUSG00000021832 - Psmc6	-2.79	0.6081	ENSMUSG00000021832	Psmc6
ENSMUSG00000026831 - 1700007K13Rik	2.93	0.1055	ENSMUSG00000026831	1700007K13Rik				ENSMUSG00000023951 - Vegfa	-2.79	0.2971	ENSMUSG00000023951	Vegfa
ENSMUSG00000008373 - Prpf31	2.92	0.2413	ENSMUSG00000008373	Prpf31				ENSMUSG00000037621 - Atoh8	-2.79	0.2022	ENSMUSG00000037621	Atoh8
ENSMUSG00000023905 - Tnfrsf12a	2.92	0.1325	ENSMUSG00000023905	Tnfrsf12a				ENSMUSG00000045608 - Dbx2	-2.79	0.1833	ENSMUSG00000045608	Dbx2
ENSMUSG00000027395 - Polr1b	2.92	0.1318	ENSMUSG00000027395	Polr1b				ENSMUSG00000053110 - Yap1	-2.79	0.1216	ENSMUSG00000053110	Yap1
ENSMUSG00000068922 - Msto1	2.92	0.2666	ENSMUSG00000068922	Msto1				ENSMUSG00000031767 - Nudt7	-2.78	0.128	ENSMUSG00000031767	Nudt7
ENSMUSG00000026618 - Iars2	2.91	0.1892	ENSMUSG00000026618	Iars2				ENSMUSG00000048148 - Nwd1	-2.78	0.218	ENSMUSG00000048148	Nwd1
ENSMUSG00000033554 - Dph5	2.91	0.0988	ENSMUSG00000033554	Dph5				ENSMUSG00000032038 - St3gal4	-2.77	0.3165	ENSMUSG00000032038	St3gal4
ENSMUSG00000038094 - Atp13a4	2.91	0.1392	ENSMUSG00000038094	Atp13a4				ENSMUSG00000040430 - Pitpnc1	-2.77	0.1283	ENSMUSG00000040430	Pitpnc1
ENSMUSG00000048677 - Tpcn2	2.91	0.2039	ENSMUSG00000048677	Tpcn2				ENSMUSG00000072568 - Fam84b	-2.77	0.1654	ENSMUSG00000072568	Fam84b
ENSMUSG00000021287 - Xrcc3	2.9	0.1682	ENSMUSG00000021287	Xrcc3				ENSMUSG00000022018 - Rgcc	-2.75	0.1341	ENSMUSG00000022018	Rgcc
ENSMUSG00000050335 - Lgals3	2.9	0.2121	ENSMUSG00000050335	Lgals3				ENSMUSG00000025978 - Rftn2	-2.75	0.1769	ENSMUSG00000025978	Rftn2
ENSMUSG00000031875 - Cmtm3	2.89	0.146	ENSMUSG00000031875	Cmtm3				ENSMUSG00000032289 - Thsd4	-2.75	0.308	ENSMUSG00000032289	Thsd4
ENSMUSG00000097165 - -	2.89	0.2407	ENSMUSG00000097165					ENSMUSG00000073418 - C4b	-2.75	0.6273	ENSMUSG00000073418	C4b
ENSMUSG00000020476 - Dbnl	2.88	0.3039	ENSMUSG00000020476	Dbnl				ENSMUSG00000018415 - Gid4	-2.74	0.1066	ENSMUSG00000018415	Gid4
ENSMUSG00000026869 - Psmd5	2.88	0.2287	ENSMUSG00000026869	Psmd5				ENSMUSG00000022025 - Lect1	-2.74	0.3524	ENSMUSG00000022025	Lect1
ENSMUSG00000042380 - Smim12	2.88	0.2292	ENSMUSG00000042380	Smim12				ENSMUSG00000038387 - Rras	-2.74	0.2784	ENSMUSG00000038387	Rras
ENSMUSG00000022351 - Sqle	2.87	0.0853	ENSMUSG00000022351	Sqle				ENSMUSG00000021669 - Col4a3bp	-2.73	0.6725	ENSMUSG00000021669	Col4a3bp
ENSMUSG00000021273 - Fdft1	2.86	0.1239	ENSMUSG00000021273	Fdft1				ENSMUSG00000022339 - Ebag9	-2.73	0.1757	ENSMUSG00000022339	Ebag9
ENSMUSG00000001098 - Kctd10	2.85	0.1727	ENSMUSG00000001098	Kctd10				ENSMUSG00000071181 - -	-2.73	0.4758	ENSMUSG00000071181
ENSMUSG00000007655 - Cav1	2.85	0.0993	ENSMUSG00000007655	Cav1				ENSMUSG00000096917 - -	-2.73	0.2142	ENSMUSG00000096917
ENSMUSG00000026478 - Lamc1	2.85	0.1987	ENSMUSG00000026478	Lamc1				ENSMUSG00000035713 - Usp35	-2.71	0.1701	ENSMUSG00000035713	Usp35
ENSMUSG00000000384 - Tbrg4	2.84	0.259	ENSMUSG00000000384	Tbrg4				ENSMUSG00000027366 - Sppl2a	-2.7	0.3158	ENSMUSG00000027366	Sppl2a
ENSMUSG00000031948 - Kars	2.84	0.3481	ENSMUSG00000031948	Kars				ENSMUSG00000031438 - Rnf128	-2.7	0.1762	ENSMUSG00000031438	Rnf128
ENSMUSG00000054008 - Ndst1	2.84	0.2056	ENSMUSG00000054008	Ndst1				ENSMUSG00000032890 - Rims3	-2.7	0.2886	ENSMUSG00000032890	Rims3
ENSMUSG00000024074 - Crim1	2.83	0.1796	ENSMUSG00000024074	Crim1				ENSMUSG00000085793 - Lin52	-2.7	0.3949	ENSMUSG00000085793	Lin52
ENSMUSG00000026826 - Nr4a2	2.83	0.1522	ENSMUSG00000026826	Nr4a2				ENSMUSG00000037514 - Pank2	-2.68	0.3126	ENSMUSG00000037514	Pank2
ENSMUSG00000057110 - Cntrl	2.83	0.2105	ENSMUSG00000057110	Cntrl				ENSMUSG00000040339 - Fam102b	-2.68	0.2744	ENSMUSG00000040339	Fam102b
ENSMUSG00000027469 - Tpx2	2.82	0.1378	ENSMUSG00000027469	Tpx2				ENSMUSG00000029570 - Lfng	-2.67	0.1023	ENSMUSG00000029570	Lfng
ENSMUSG00000033732 - Sf3b3	2.82	0.3596	ENSMUSG00000033732	Sf3b3				ENSMUSG00000031666 - Rbl2	-2.66	0.6005	ENSMUSG00000031666	Rbl2
ENSMUSG00000034543 - Morc2a	2.82	0.1811	ENSMUSG00000034543	Morc2a				ENSMUSG00000048065 - Cyb5r2	-2.66	0.4393	ENSMUSG00000048065	Cyb5r2
ENSMUSG00000006442 - Srm	2.81	0.3802	ENSMUSG00000006442	Srm				ENSMUSG00000028411 - Aptx	-2.65	0.6094	ENSMUSG00000028411	Aptx
ENSMUSG00000027171 - Prrg4	2.81	0.1858	ENSMUSG00000027171	Prrg4				ENSMUSG00000030921 - Trim30a	-2.65	0.2032	ENSMUSG00000030921	Trim30a
ENSMUSG00000028766 - Alpl	2.81	0.2263	ENSMUSG00000028766	Alpl				ENSMUSG00000037890 - Wdr19	-2.65	0.464	ENSMUSG00000037890	Wdr19
ENSMUSG00000004665 - Cnn2	2.8	0.1967	ENSMUSG00000004665	Cnn2				ENSMUSG00000079056 - Kcnip3	-2.64	0.1342	ENSMUSG00000079056	Kcnip3
ENSMUSG00000021707 - Dhfr	2.8	0.5765	ENSMUSG00000021707	Dhfr				ENSMUSG00000008206 - Cers4	-2.63	0.3144	ENSMUSG00000008206	Cers4
ENSMUSG00000025027 - Xpnpep1	2.8	0.2895	ENSMUSG00000025027	Xpnpep1				ENSMUSG00000033763 - Mtss1l	-2.63	0.1327	ENSMUSG00000033763	Mtss1l
ENSMUSG00000027568 - Ntsr1	2.8	0.1926	ENSMUSG00000027568	Ntsr1				ENSMUSG00000075700 - Selt	-2.63	0.1758	ENSMUSG00000075700	Selt
ENSMUSG00000027562 - Car2	2.79	0.1922	ENSMUSG00000027562	Car2				ENSMUSG00000015766 - Eps8	-2.62	0.1523	ENSMUSG00000015766	Eps8
ENSMUSG00000004530 - Coro1c	2.78	0.2319	ENSMUSG00000004530	Coro1c				ENSMUSG00000026939 - Tmem141	-2.62	0.9383	ENSMUSG00000026939	Tmem141
ENSMUSG00000030986 - Dhx32	2.78	0.4163	ENSMUSG00000030986	Dhx32				ENSMUSG00000042688 - Mapk6	-2.62	0.2226	ENSMUSG00000042688	Mapk6
ENSMUSG00000075012 - Fjx1	2.78	0.1664	ENSMUSG00000075012	Fjx1				ENSMUSG00000086158 - Ccpg1os	-2.62	0.8499	ENSMUSG00000086158	Ccpg1os
ENSMUSG00000000282 - Mnt	2.77	0.0986	ENSMUSG00000000282	Mnt				ENSMUSG00000020707 - Rnf135	-2.61	0.2007	ENSMUSG00000020707	Rnf135
ENSMUSG00000020121 - Srgap1	2.77	0.4211	ENSMUSG00000020121	Srgap1				ENSMUSG00000024614 - Tmx3	-2.61	0.2567	ENSMUSG00000024614	Tmx3
ENSMUSG00000032380 - Dapk2	2.77	0.1274	ENSMUSG00000032380	Dapk2				ENSMUSG00000029190 - D5Ertd579e	-2.61	0.1575	ENSMUSG00000029190	D5Ertd579e
ENSMUSG00000002658 - Gtf2f1	2.76	0.2927	ENSMUSG00000002658	Gtf2f1				ENSMUSG00000073424 - Cyp4f15	-2.61	0.4075	ENSMUSG00000073424	Cyp4f15
ENSMUSG00000035754 - Wdr18	2.76	0.2555	ENSMUSG00000035754	Wdr18				ENSMUSG00000024277 - Mapre2	-2.6	0.2393	ENSMUSG00000024277	Mapre2
ENSMUSG00000039640 - Mrpl12	2.76	0.2139	ENSMUSG00000039640	Mrpl12				ENSMUSG00000027130 - Slc12a6	-2.6	0.2365	ENSMUSG00000027130	Slc12a6
ENSMUSG00000051910 - Sox6	2.76	0.1295	ENSMUSG00000051910	Sox6				ENSMUSG00000050069 - Grem2	-2.6	0.326	ENSMUSG00000050069	Grem2
ENSMUSG00000017837 - Nkiras2	2.75	0.1712	ENSMUSG00000017837	Nkiras2				ENSMUSG00000050947 - Amigo1	-2.6	0.1906	ENSMUSG00000050947	Amigo1
ENSMUSG00000044322 - Dsc1	2.75	0.1954	ENSMUSG00000044322	Dsc1				ENSMUSG00000073680 - Tmem88b	-2.6	0.2754	ENSMUSG00000073680	Tmem88b
ENSMUSG00000021250 - Fos	2.74	0.2934	ENSMUSG00000021250	Fos				ENSMUSG00000031099 - Smarca1	-2.59	0.155	ENSMUSG00000031099	Smarca1
ENSMUSG00000029333 - Rasgef1b	2.74	0.1331	ENSMUSG00000029333	Rasgef1b				ENSMUSG00000000838 - Fmr1	-2.59	0.1217	ENSMUSG00000000838	Fmr1
ENSMUSG00000029591 - Ung	2.74	0.2057	ENSMUSG00000029591	Ung				ENSMUSG00000004771 - Rab11a	-2.59	0.1753	ENSMUSG00000004771	Rab11a
ENSMUSG00000030122 - Ptms	2.74	0.1879	ENSMUSG00000030122	Ptms				ENSMUSG00000024302 - Dtna	-2.59	0.1694	ENSMUSG00000024302	Dtna
ENSMUSG00000038774 - Ascc3	2.74	0.1985	ENSMUSG00000038774	Ascc3				ENSMUSG00000038628 - Polr3k	-2.59	0.1974	ENSMUSG00000038628	Polr3k
ENSMUSG00000031787 - Katnb1	2.73	0.446	ENSMUSG00000031787	Katnb1				ENSMUSG00000019998 - Stx7	-2.58	0.2225	ENSMUSG00000019998	Stx7
ENSMUSG00000018293 - Pfn1	2.72	0.3743	ENSMUSG00000018293	Pfn1				ENSMUSG00000020263 - Appl2	-2.58	0.7646	ENSMUSG00000020263	Appl2
ENSMUSG00000025477 - Inpp5a	2.72	0.1467	ENSMUSG00000025477	Inpp5a				ENSMUSG00000031644 - Nek1	-2.58	0.3239	ENSMUSG00000031644	Nek1
ENSMUSG00000025580 - Eif4a3	2.72	0.7358	ENSMUSG00000025580	Eif4a3				ENSMUSG00000039194 - Rlbp1	-2.58	0.2222	ENSMUSG00000039194	Rlbp1
ENSMUSG00000028664 - Ephb2	2.72	0.1643	ENSMUSG00000028664	Ephb2				ENSMUSG00000059824 - Dbp	-2.58	0.1866	ENSMUSG00000059824	Dbp
ENSMUSG00000030095 - Tmem43	2.72	0.1373	ENSMUSG00000030095	Tmem43				ENSMUSG00000067158 - Col4a4	-2.58	0.598	ENSMUSG00000067158	Col4a4
ENSMUSG00000045934 - Mtmr11	2.72	0.2614	ENSMUSG00000045934	Mtmr11				ENSMUSG00000019802 - Sec63	-2.57	0.2108	ENSMUSG00000019802	Sec63
ENSMUSG00000053128 - Rnf26	2.72	0.4997	ENSMUSG00000053128	Rnf26				ENSMUSG00000057554 - Lgals8	-2.57	0.3371	ENSMUSG00000057554	Lgals8
ENSMUSG00000071256 - Zfp213	2.72	0.1353	ENSMUSG00000071256	Zfp213				ENSMUSG00000087598 - Zfp111	-2.57	0.3457	ENSMUSG00000087598	Zfp111
ENSMUSG00000022962 - Gart	2.71	0.2537	ENSMUSG00000022962	Gart				ENSMUSG00000033577 - Myo6	-2.56	0.5528	ENSMUSG00000033577	Myo6
ENSMUSG00000070002 - Ell	2.71	0.3094	ENSMUSG00000070002	Ell				ENSMUSG00000035314 - Gdpd5	-2.56	0.2162	ENSMUSG00000035314	Gdpd5
ENSMUSG00000074637 - Sox2	2.71	0.1538	ENSMUSG00000074637	Sox2				ENSMUSG00000058835 - Abi1	-2.55	0.1903	ENSMUSG00000058835	Abi1
ENSMUSG00000078486 - Perm1	2.71	0.5061	ENSMUSG00000078486	Perm1				ENSMUSG00000020940 - 1700023F06Rik	-2.54	0.7041	ENSMUSG00000020940	1700023F06Rik
ENSMUSG00000030516 - Tjp1	2.7	0.1737	ENSMUSG00000030516	Tjp1				ENSMUSG00000022523 - Fgf12	-2.54	0.1095	ENSMUSG00000022523	Fgf12
ENSMUSG00000032035 - Ets1	2.7	0.3202	ENSMUSG00000032035	Ets1				ENSMUSG00000029798 - Herc6	-2.54	0.3576	ENSMUSG00000029798	Herc6
ENSMUSG00000035478 - Mbd3	2.69	0.3265	ENSMUSG00000035478	Mbd3				ENSMUSG00000030629 - Zfand6	-2.54	0.3202	ENSMUSG00000030629	Zfand6
ENSMUSG00000022945 - Chaf1b	2.69	0.2038	ENSMUSG00000022945	Chaf1b				ENSMUSG00000030759 - Far1	-2.54	0.3448	ENSMUSG00000030759	Far1
ENSMUSG00000043243 - Fam129c	2.69	0.3231	ENSMUSG00000043243	Fam129c				ENSMUSG00000038187 - Btbd10	-2.54	0.2317	ENSMUSG00000038187	Btbd10
ENSMUSG00000068220 - Lgals1	2.69	0.8244	ENSMUSG00000068220	Lgals1				ENSMUSG00000047342 - Zfp286	-2.54	0.2313	ENSMUSG00000047342	Zfp286
ENSMUSG00000019966 - Kitl	2.68	0.237	ENSMUSG00000019966	Kitl				ENSMUSG00000025939 - Ube2w	-2.53	0.3291	ENSMUSG00000025939	Ube2w
ENSMUSG00000031502 - Col4a1	2.68	0.2407	ENSMUSG00000031502	Col4a1				ENSMUSG00000027303 - Ptpra	-2.53	0.3265	ENSMUSG00000027303	Ptpra
ENSMUSG00000033931 - Rbm34	2.68	0.4891	ENSMUSG00000033931	Rbm34				ENSMUSG00000030126 - Tmcc1	-2.53	0.2007	ENSMUSG00000030126	Tmcc1
ENSMUSG00000009291 - Pttg1ip	2.67	0.2717	ENSMUSG00000009291	Pttg1ip				ENSMUSG00000059923 - Grb2	-2.53	0.3251	ENSMUSG00000059923	Grb2
ENSMUSG00000020818 - Mfsd11	2.67	0.2437	ENSMUSG00000020818	Mfsd11				ENSMUSG00000101523 - -	-2.53	0.3209	ENSMUSG00000101523
ENSMUSG00000020929 - Eftud2	2.67	0.2141	ENSMUSG00000020929	Eftud2				ENSMUSG00000019467 - Arhgef25	-2.52	0.464	ENSMUSG00000019467	Arhgef25
ENSMUSG00000025352 - Gdf11	2.67	0.1419	ENSMUSG00000025352	Gdf11				ENSMUSG00000025666 - Tmem47	-2.52	0.3185	ENSMUSG00000025666	Tmem47
ENSMUSG00000028782 - Adgrb2	2.67	0.1927	ENSMUSG00000028782	Adgrb2				ENSMUSG00000029298 - Gbp9	-2.52	0.2342	ENSMUSG00000029298	Gbp9
ENSMUSG00000033287 - Kctd17	2.67	0.433	ENSMUSG00000033287	Kctd17				ENSMUSG00000042523 - Dnal1	-2.51	0.306	ENSMUSG00000042523	Dnal1
ENSMUSG00000035266 - Helq	2.67	0.1929	ENSMUSG00000035266	Helq				ENSMUSG00000096225 - Lhx8	-2.51	0.5538	ENSMUSG00000096225	Lhx8
ENSMUSG00000027472 - Pdrg1	2.66	0.1112	ENSMUSG00000027472	Pdrg1				ENSMUSG00000000275 - Trim25	-2.5	0.5607	ENSMUSG00000000275	Trim25
ENSMUSG00000027654 - Fam83d	2.66	0.4393	ENSMUSG00000027654	Fam83d				ENSMUSG00000005225 - Plekha8	-2.49	0.2423	ENSMUSG00000005225	Plekha8
ENSMUSG00000029470 - P2rx4	2.66	0.4437	ENSMUSG00000029470	P2rx4				ENSMUSG00000039046 - Usp6nl	-2.49	0.3606	ENSMUSG00000039046	Usp6nl
ENSMUSG00000067150 - Xpo5	2.66	0.254	ENSMUSG00000067150	Xpo5				ENSMUSG00000048174 - Tmem81	-2.49	0.4875	ENSMUSG00000048174	Tmem81
ENSMUSG00000021957 - Tkt	2.64	0.189	ENSMUSG00000021957	Tkt				ENSMUSG00000037111 - Setd7	-2.48	0.2007	ENSMUSG00000037111	Setd7
ENSMUSG00000023026 - Dip2b	2.64	0.2688	ENSMUSG00000023026	Dip2b				ENSMUSG00000044367 - Slc16a13	-2.48	0.2464	ENSMUSG00000044367	Slc16a13
ENSMUSG00000028995 - Fam126a	2.64	0.3227	ENSMUSG00000028995	Fam126a				ENSMUSG00000010064 - Slc38a3	-2.47	0.3402	ENSMUSG00000010064	Slc38a3
ENSMUSG00000003534 - Ddr1	2.63	0.1961	ENSMUSG00000003534	Ddr1				ENSMUSG00000023931 - Efhb	-2.47	0.3045	ENSMUSG00000023931	Efhb
ENSMUSG00000028041 - Adam15	2.63	0.2755	ENSMUSG00000028041	Adam15				ENSMUSG00000037104 - Socs5	-2.47	0.2827	ENSMUSG00000037104	Socs5
ENSMUSG00000029095 - Ablim2	2.63	0.1937	ENSMUSG00000029095	Ablim2				ENSMUSG00000068250 - Amn1	-2.47	0.4317	ENSMUSG00000068250	Amn1
ENSMUSG00000029507 - Pus1	2.63	0.724	ENSMUSG00000029507	Pus1				ENSMUSG00000038074 - Fkbp14	-2.46	0.3926	ENSMUSG00000038074	Fkbp14
ENSMUSG00000000131 - Xpo6	2.62	0.2237	ENSMUSG00000000131	Xpo6				ENSMUSG00000047454 - Gphn	-2.46	0.2089	ENSMUSG00000047454	Gphn
ENSMUSG00000021215 - Net1	2.62	0.3304	ENSMUSG00000021215	Net1				ENSMUSG00000079502 - Cfap77	-2.46	0.2445	ENSMUSG00000079502	Cfap77
ENSMUSG00000028063 - Lmna	2.62	0.2002	ENSMUSG00000028063	Lmna				ENSMUSG00000002983 - Relb	-2.45	0.2678	ENSMUSG00000002983	Relb
ENSMUSG00000049526 - Tmem202	2.62	0.2252	ENSMUSG00000049526	Tmem202				ENSMUSG00000022758 - P2rx6	-2.45	0.5869	ENSMUSG00000022758	P2rx6
ENSMUSG00000004383 - Large	2.61	0.2325	ENSMUSG00000004383	Large				ENSMUSG00000022808 - Snx4	-2.45	0.3236	ENSMUSG00000022808	Snx4
ENSMUSG00000027030 - Stk39	2.61	0.2057	ENSMUSG00000027030	Stk39				ENSMUSG00000026834 - Acvr1c	-2.45	0.2214	ENSMUSG00000026834	Acvr1c
ENSMUSG00000027940 - Tpm3	2.61	0.3455	ENSMUSG00000027940	Tpm3				ENSMUSG00000028100 - Nudt17	-2.45	0.4683	ENSMUSG00000028100	Nudt17
ENSMUSG00000036777 - Anln	2.61	0.258	ENSMUSG00000036777	Anln				ENSMUSG00000029826 - Zc3hav1	-2.45	0.8058	ENSMUSG00000029826	Zc3hav1
ENSMUSG00000058056 - Palld	2.61	0.5784	ENSMUSG00000058056	Palld				ENSMUSG00000033805 - Ephx4	-2.45	0.4599	ENSMUSG00000033805	Ephx4
ENSMUSG00000058454 - Dhcr7	2.61	0.1478	ENSMUSG00000058454	Dhcr7				ENSMUSG00000044317 - Gpr4	-2.45	0.4084	ENSMUSG00000044317	Gpr4
ENSMUSG00000068299 - 1700019G17Rik	2.61	0.1215	ENSMUSG00000068299	1700019G17Rik				ENSMUSG00000045671 - Spred2	-2.45	0.2912	ENSMUSG00000045671	Spred2
ENSMUSG00000000056 - Narf	2.6	0.1255	ENSMUSG00000000056	Narf				ENSMUSG00000028397 - Kdm4c	-2.44	0.3308	ENSMUSG00000028397	Kdm4c
ENSMUSG00000024725 - Ostf1	2.6	0.2644	ENSMUSG00000024725	Ostf1				ENSMUSG00000025404 - R3hdm2	-2.44	0.1919	ENSMUSG00000025404	R3hdm2
ENSMUSG00000068101 - Cenpm	2.6	0.5	ENSMUSG00000068101	Cenpm				ENSMUSG00000030087 - Klf15	-2.44	0.2236	ENSMUSG00000030087	Klf15
ENSMUSG00000030847 - Bag3	2.59	0.2183	ENSMUSG00000030847	Bag3				ENSMUSG00000036257 - Pnpla8	-2.44	0.9651	ENSMUSG00000036257	Pnpla8
ENSMUSG00000046671 - Mtfr1l	2.59	0.2431	ENSMUSG00000046671	Mtfr1l				ENSMUSG00000061244 - Exoc5	-2.44	0.3645	ENSMUSG00000061244	Exoc5
ENSMUSG00000023034 - Nr4a1	2.58	0.456	ENSMUSG00000023034	Nr4a1				ENSMUSG00000035868 - 3110052M02Rik	-2.43	0.5763	ENSMUSG00000035868	3110052M02Rik
ENSMUSG00000032575 - Manf	2.58	0.3197	ENSMUSG00000032575	Manf				ENSMUSG00000042508 - Dmtf1	-2.43	0.7338	ENSMUSG00000042508	Dmtf1
ENSMUSG00000033020 - Polr2f	2.58	0.5686	ENSMUSG00000033020	Polr2f				ENSMUSG00000048978 - Nrsn1	-2.43	0.4952	ENSMUSG00000048978	Nrsn1
ENSMUSG00000059898 - Dsc3	2.58	0.1606	ENSMUSG00000059898	Dsc3				ENSMUSG00000051469 - Zfp24	-2.43	0.2196	ENSMUSG00000051469	Zfp24
ENSMUSG00000027185 - Nat10	2.57	0.3823	ENSMUSG00000027185	Nat10				ENSMUSG00000002109 - Ddb2	-2.42	0.957	ENSMUSG00000002109	Ddb2
ENSMUSG00000015714 - Cers2	2.57	0.219	ENSMUSG00000015714	Cers2				ENSMUSG00000022837 - Iqcb1	-2.42	0.3721	ENSMUSG00000022837	Iqcb1
ENSMUSG00000028960 - Ube4b	2.57	0.3288	ENSMUSG00000028960	Ube4b				ENSMUSG00000032000 - Birc3	-2.42	0.2942	ENSMUSG00000032000	Birc3
ENSMUSG00000031349 - Nsdhl	2.57	0.3405	ENSMUSG00000031349	Nsdhl				ENSMUSG00000049892 - Rasd1	-2.42	0.4788	ENSMUSG00000049892	Rasd1
ENSMUSG00000034006 - Pqlc1	2.57	0.13	ENSMUSG00000034006	Pqlc1				ENSMUSG00000050199 - Lgr4	-2.42	0.2589	ENSMUSG00000050199	Lgr4
ENSMUSG00000034112 - Atp2c2	2.57	0.3314	ENSMUSG00000034112	Atp2c2				ENSMUSG00000052137 - Rbm12b2	-2.41	0.395	ENSMUSG00000052137	Rbm12b2
ENSMUSG00000069793 - Slfn9	2.57	0.2173	ENSMUSG00000069793	Slfn9				ENSMUSG00000100370 - -	-2.41	0.747	ENSMUSG00000100370
ENSMUSG00000034247 - Plekhm1	2.56	0.2144	ENSMUSG00000034247	Plekhm1				ENSMUSG00000001280 - Sp1	-2.4	0.3157	ENSMUSG00000001280	Sp1
ENSMUSG00000025812 - Pard3	2.55	0.1448	ENSMUSG00000025812	Pard3				ENSMUSG00000024259 - Slc25a46	-2.4	0.2469	ENSMUSG00000024259	Slc25a46
ENSMUSG00000026605 - Cenpf	2.55	0.2041	ENSMUSG00000026605	Cenpf				ENSMUSG00000021613 - Hapln1	-2.39	0.3406	ENSMUSG00000021613	Hapln1
ENSMUSG00000026816 - Gtf3c5	2.55	0.3376	ENSMUSG00000026816	Gtf3c5				ENSMUSG00000021668 - Polk	-2.39	0.5172	ENSMUSG00000021668	Polk
ENSMUSG00000043822 - Adamtsl5	2.55	0.4856	ENSMUSG00000043822	Adamtsl5				ENSMUSG00000028552 - Eps15	-2.39	0.3865	ENSMUSG00000028552	Eps15
ENSMUSG00000021193 - Pitrm1	2.54	0.5083	ENSMUSG00000021193	Pitrm1				ENSMUSG00000036986 - Pml	-2.39	0.6727	ENSMUSG00000036986	Pml
ENSMUSG00000033031 - C330027C09Rik	2.54	0.3203	ENSMUSG00000033031	C330027C09Rik				ENSMUSG00000037737 - Actrt3	-2.39	0.2737	ENSMUSG00000037737	Actrt3
ENSMUSG00000002379 - Ndufa11	2.53	0.5668	ENSMUSG00000002379	Ndufa11				ENSMUSG00000046722 - Cdc42se1	-2.39	0.3378	ENSMUSG00000046722	Cdc42se1
ENSMUSG00000026209 - Dnpep	2.53	0.3393	ENSMUSG00000026209	Dnpep				ENSMUSG00000060735 - Rxfp3	-2.39	0.5505	ENSMUSG00000060735	Rxfp3
ENSMUSG00000036112 - Metap2	2.53	0.4318	ENSMUSG00000036112	Metap2				ENSMUSG00000078566 - Bnip3	-2.39	0.4813	ENSMUSG00000078566	Bnip3
ENSMUSG00000025586 - Cpeb1	2.52	0.3821	ENSMUSG00000025586	Cpeb1				ENSMUSG00000002428 - Hltf	-2.38	0.9764	ENSMUSG00000002428	Hltf
ENSMUSG00000039680 - Mrps6	2.52	0.4445	ENSMUSG00000039680	Mrps6				ENSMUSG00000019762 - Iyd	-2.38	0.7819	ENSMUSG00000019762	Iyd
ENSMUSG00000031434 - Morc4	2.51	0.5654	ENSMUSG00000031434	Morc4				ENSMUSG00000020919 - Stat5b	-2.38	0.422	ENSMUSG00000020919	Stat5b
ENSMUSG00000031661 - Nkd1	2.51	0.448	ENSMUSG00000031661	Nkd1				ENSMUSG00000026319 - 2310035C23Rik	-2.38	0.327	ENSMUSG00000026319	2310035C23Rik
ENSMUSG00000033365 - Ipo13	2.51	0.4602	ENSMUSG00000033365	Ipo13				ENSMUSG00000031453 - Rasa3	-2.38	0.2302	ENSMUSG00000031453	Rasa3
ENSMUSG00000034793 - G6pc3	2.51	0.4145	ENSMUSG00000034793	G6pc3				ENSMUSG00000046062 - Ppp1r15b	-2.38	0.28	ENSMUSG00000046062	Ppp1r15b
ENSMUSG00000042628 - Zfyve1	2.51	0.3421	ENSMUSG00000042628	Zfyve1				ENSMUSG00000060261 - Gtf2i	-2.38	0.4187	ENSMUSG00000060261	Gtf2i
ENSMUSG00000001082 - Mfsd10	2.5	0.8969	ENSMUSG00000001082	Mfsd10				ENSMUSG00000067567 - Hdac8	-2.37	0.6698	ENSMUSG00000067567	Hdac8
ENSMUSG00000025921 - Rdh10	2.5	0.5489	ENSMUSG00000025921	Rdh10				ENSMUSG00000021919 - Chat	-2.37	0.4277	ENSMUSG00000021919	Chat
ENSMUSG00000029730 - Mcm7	2.5	0.4817	ENSMUSG00000029730	Mcm7				ENSMUSG00000022658 - Tagln3	-2.37	0.5404	ENSMUSG00000022658	Tagln3
ENSMUSG00000030008 - Pradc1	2.49	0.6228	ENSMUSG00000030008	Pradc1				ENSMUSG00000031139 - Mcf2	-2.37	0.5047	ENSMUSG00000031139	Mcf2
ENSMUSG00000031924 - Cyb5b	2.49	0.3658	ENSMUSG00000031924	Cyb5b				ENSMUSG00000074219 - -	-2.37	0.3825	ENSMUSG00000074219
ENSMUSG00000032193 - Ldlr	2.49	0.6299	ENSMUSG00000032193	Ldlr				ENSMUSG00000098087 - -	-2.37	0.2673	ENSMUSG00000098087
ENSMUSG00000035049 - Rrp12	2.49	0.3894	ENSMUSG00000035049	Rrp12				ENSMUSG00000007656 - Arpp19	-2.36	0.2979	ENSMUSG00000007656	Arpp19
ENSMUSG00000053907 - Mat2a	2.49	0.241	ENSMUSG00000053907	Mat2a				ENSMUSG00000022629 - Kif21a	-2.36	0.3795	ENSMUSG00000022629	Kif21a
ENSMUSG00000068794 - Col28a1	2.49	0.3169	ENSMUSG00000068794	Col28a1				ENSMUSG00000028391 - Wdr31	-2.36	0.9008	ENSMUSG00000028391	Wdr31
ENSMUSG00000105987 - -	2.49	0.289	ENSMUSG00000105987					ENSMUSG00000035105 - Egln3	-2.36	0.6043	ENSMUSG00000035105	Egln3
ENSMUSG00000023009 - Nckap5l	2.47	0.2924	ENSMUSG00000023009	Nckap5l				ENSMUSG00000036111 - Lmo1	-2.36	0.8212	ENSMUSG00000036111	Lmo1
ENSMUSG00000024246 - Thumpd2	2.47	0.2836	ENSMUSG00000024246	Thumpd2				ENSMUSG00000039086 - Ss18l1	-2.36	0.5273	ENSMUSG00000039086	Ss18l1
ENSMUSG00000027952 - Pmvk	2.47	0.3085	ENSMUSG00000027952	Pmvk				ENSMUSG00000045827 - Serpinb9	-2.36	0.4395	ENSMUSG00000045827	Serpinb9
ENSMUSG00000028551 - Cdkn2c	2.47	0.6217	ENSMUSG00000028551	Cdkn2c				ENSMUSG00000048120 - Entpd1	-2.36	0.3666	ENSMUSG00000048120	Entpd1
ENSMUSG00000011114 - Tbrg1	2.46	0.3537	ENSMUSG00000011114	Tbrg1				ENSMUSG00000056870 - Gulp1	-2.36	0.354	ENSMUSG00000056870	Gulp1
ENSMUSG00000027331 - Knstrn	2.46	0.4486	ENSMUSG00000027331	Knstrn				ENSMUSG00000059187 - Fam19a1	-2.36	0.1913	ENSMUSG00000059187	Fam19a1
ENSMUSG00000029175 - Slc35f6	2.46	0.452	ENSMUSG00000029175	Slc35f6				ENSMUSG00000019971 - Cep290	-2.35	0.5738	ENSMUSG00000019971	Cep290
ENSMUSG00000033721 - Vav3	2.46	0.2894	ENSMUSG00000033721	Vav3				ENSMUSG00000021156 - Zmynd11	-2.35	0.472	ENSMUSG00000021156	Zmynd11
ENSMUSG00000048170 - Mcmbp	2.46	0.6369	ENSMUSG00000048170	Mcmbp				ENSMUSG00000024789 - Jak2	-2.35	0.302	ENSMUSG00000024789	Jak2
ENSMUSG00000066151 - Fkbp15	2.46	0.6604	ENSMUSG00000066151	Fkbp15				ENSMUSG00000034574 - Daam1	-2.35	0.3085	ENSMUSG00000034574	Daam1
ENSMUSG00000020163 - Uqcr11	2.45	0.4621	ENSMUSG00000020163	Uqcr11				ENSMUSG00000039787 - Cercam	-2.35	0.7367	ENSMUSG00000039787	Cercam
ENSMUSG00000028873 - Cdca8	2.45	0.3898	ENSMUSG00000028873	Cdca8				ENSMUSG00000043421 - Hilpda	-2.35	0.8565	ENSMUSG00000043421	Hilpda
ENSMUSG00000041889 - Shisa4	2.45	0.2947	ENSMUSG00000041889	Shisa4				ENSMUSG00000051590 - Map3k19	-2.35	0.2858	ENSMUSG00000051590	Map3k19
ENSMUSG00000004929 - Thop1	2.44	0.825	ENSMUSG00000004929	Thop1				ENSMUSG00000004791 - Pgf	-2.34	0.2955	ENSMUSG00000004791	Pgf
ENSMUSG00000024312 - Wdr46	2.44	0.565	ENSMUSG00000024312	Wdr46				ENSMUSG00000022770 - Dlg1	-2.34	0.3147	ENSMUSG00000022770	Dlg1
ENSMUSG00000032254 - Kif23	2.44	0.5611	ENSMUSG00000032254	Kif23				ENSMUSG00000024269 - Tpgs2	-2.34	0.4375	ENSMUSG00000024269	Tpgs2
ENSMUSG00000033701 - Acbd6	2.44	0.3155	ENSMUSG00000033701	Acbd6				ENSMUSG00000029640 - Usp12	-2.34	0.2612	ENSMUSG00000029640	Usp12
ENSMUSG00000034875 - Nudt19	2.44	0.6613	ENSMUSG00000034875	Nudt19				ENSMUSG00000030232 - Aebp2	-2.34	0.3407	ENSMUSG00000030232	Aebp2
ENSMUSG00000035683 - Melk	2.44	0.4136	ENSMUSG00000035683	Melk				ENSMUSG00000037617 - Spag1	-2.34	0.3853	ENSMUSG00000037617	Spag1
ENSMUSG00000037553 - Zdhhc18	2.44	0.37	ENSMUSG00000037553	Zdhhc18				ENSMUSG00000037643 - Prkci	-2.34	0.4448	ENSMUSG00000037643	Prkci
ENSMUSG00000000743 - Chmp1a	2.43	0.425	ENSMUSG00000000743	Chmp1a				ENSMUSG00000054387 - Mdm4	-2.34	0.4783	ENSMUSG00000054387	Mdm4
ENSMUSG00000010936 - Vac14	2.43	0.8437	ENSMUSG00000010936	Vac14				ENSMUSG00000067071 - Hes6	-2.34	0.5544	ENSMUSG00000067071	Hes6
ENSMUSG00000040688 - Tbl3	2.43	0.3458	ENSMUSG00000040688	Tbl3				ENSMUSG00000097881 - -	-2.34	0.6753	ENSMUSG00000097881
ENSMUSG00000041859 - Mcm3	2.43	0.286	ENSMUSG00000041859	Mcm3				ENSMUSG00000021665 - Hexb	-2.33	0.5835	ENSMUSG00000021665	Hexb
ENSMUSG00000046591 - Ticrr	2.43	0.3415	ENSMUSG00000046591	Ticrr				ENSMUSG00000022899 - Slc15a2	-2.33	0.9436	ENSMUSG00000022899	Slc15a2
ENSMUSG00000097040 - -	2.43	0.3945	ENSMUSG00000097040					ENSMUSG00000030739 - Myh14	-2.33	0.3425	ENSMUSG00000030739	Myh14
ENSMUSG00000005481 - Ddx39	2.42	0.4456	ENSMUSG00000005481	Ddx39				ENSMUSG00000039886 - Tmem120a	-2.33	0.663	ENSMUSG00000039886	Tmem120a
ENSMUSG00000006728 - Cdk4	2.42	0.3679	ENSMUSG00000006728	Cdk4				ENSMUSG00000041817 - Fam169a	-2.33	0.41	ENSMUSG00000041817	Fam169a
ENSMUSG00000019179 - Mdh2	2.42	0.3946	ENSMUSG00000019179	Mdh2				ENSMUSG00000042298 - Ttc19	-2.33	0.4834	ENSMUSG00000042298	Ttc19
ENSMUSG00000020549 - Elac2	2.42	0.5103	ENSMUSG00000020549	Elac2				ENSMUSG00000046876 - Atxn1	-2.33	0.3467	ENSMUSG00000046876	Atxn1
ENSMUSG00000020691 - Mettl2	2.42	0.6395	ENSMUSG00000020691	Mettl2				ENSMUSG00000086943 - -	-2.33	0.5075	ENSMUSG00000086943
ENSMUSG00000027429 - Sec23b	2.42	0.2857	ENSMUSG00000027429	Sec23b				ENSMUSG00000022453 - Naga	-2.32	0.9213	ENSMUSG00000022453	Naga
ENSMUSG00000034300 - Fam53c	2.42	0.2699	ENSMUSG00000034300	Fam53c				ENSMUSG00000026761 - Orc4	-2.32	0.417	ENSMUSG00000026761	Orc4
ENSMUSG00000085035 - -	2.42	0.3914	ENSMUSG00000085035					ENSMUSG00000030790 - Adm	-2.32	0.5295	ENSMUSG00000030790	Adm
ENSMUSG00000022142 - Nup155	2.41	0.3293	ENSMUSG00000022142	Nup155				ENSMUSG00000040549 - Ckap5	-2.32	0.3821	ENSMUSG00000040549	Ckap5
ENSMUSG00000038002 - Cramp1l	2.41	0.2202	ENSMUSG00000038002	Cramp1l				ENSMUSG00000068744 - Psrc1	-2.32	0.5388	ENSMUSG00000068744	Psrc1
ENSMUSG00000049553 - Polr1a	2.41	0.5722	ENSMUSG00000049553	Polr1a				ENSMUSG00000070498 - Tmem132b	-2.32	0.3602	ENSMUSG00000070498	Tmem132b
ENSMUSG00000070699 - Sars2	2.41	0.919	ENSMUSG00000070699	Sars2				ENSMUSG00000101458 - -	-2.32	0.4812	ENSMUSG00000101458
ENSMUSG00000001349 - Cnn1	2.4	0.7434	ENSMUSG00000001349	Cnn1				ENSMUSG00000027272 - Ubr1	-2.31	0.392	ENSMUSG00000027272	Ubr1
ENSMUSG00000012848 - Rps5	2.4	0.4828	ENSMUSG00000012848	Rps5				ENSMUSG00000037999 - Arap2	-2.31	0.4183	ENSMUSG00000037999	Arap2
ENSMUSG00000029344 - Tpst2	2.4	0.4062	ENSMUSG00000029344	Tpst2				ENSMUSG00000040187 - Arntl2	-2.31	0.3707	ENSMUSG00000040187	Arntl2
ENSMUSG00000051515 - -	2.4	0.3137	ENSMUSG00000051515					ENSMUSG00000048960 - Prex2	-2.31	0.6226	ENSMUSG00000048960	Prex2
ENSMUSG00000067279 - Ppp1r3c	2.4	0.3124	ENSMUSG00000067279	Ppp1r3c				ENSMUSG00000059974 - Ntm	-2.31	0.5944	ENSMUSG00000059974	Ntm
ENSMUSG00000024875 - Yif1a	2.39	0.5461	ENSMUSG00000024875	Yif1a				ENSMUSG00000001750 - Tcirg1	-2.3	0.362	ENSMUSG00000001750	Tcirg1
ENSMUSG00000028405 - Aco1	2.39	0.4305	ENSMUSG00000028405	Aco1				ENSMUSG00000003476 - Crhr2	-2.3	0.6697	ENSMUSG00000003476	Crhr2
ENSMUSG00000028560 - Usp1	2.39	0.2987	ENSMUSG00000028560	Usp1				ENSMUSG00000025816 - Sec61a2	-2.3	0.8974	ENSMUSG00000025816	Sec61a2
ENSMUSG00000032458 - Copb2	2.39	0.4262	ENSMUSG00000032458	Copb2				ENSMUSG00000032449 - Slc25a36	-2.3	0.3748	ENSMUSG00000032449	Slc25a36
ENSMUSG00000079197 - Psme2	2.39	0.597	ENSMUSG00000079197	Psme2				ENSMUSG00000022359 - Wdyhv1	-2.29	0.9864	ENSMUSG00000022359	Wdyhv1
ENSMUSG00000006024 - Napa	2.38	0.3551	ENSMUSG00000006024	Napa				ENSMUSG00000026473 - Glul	-2.29	0.361	ENSMUSG00000026473	Glul
ENSMUSG00000015112 - Slc25a13	2.38	0.3632	ENSMUSG00000015112	Slc25a13				ENSMUSG00000034377 - Tulp4	-2.29	0.5683	ENSMUSG00000034377	Tulp4
ENSMUSG00000030056 - Isy1	2.38	0.3911	ENSMUSG00000030056	Isy1				ENSMUSG00000019810 - Fuca2	-2.28	0.5124	ENSMUSG00000019810	Fuca2
ENSMUSG00000032392 - Parp16	2.38	0.4347	ENSMUSG00000032392	Parp16				ENSMUSG00000020719 - Ddx5	-2.28	0.3051	ENSMUSG00000020719	Ddx5
ENSMUSG00000034120 - Srsf2	2.38	0.4868	ENSMUSG00000034120	Srsf2				ENSMUSG00000022774 - Ncbp2	-2.28	0.3971	ENSMUSG00000022774	Ncbp2
ENSMUSG00000055044 - Pdlim1	2.38	0.5108	ENSMUSG00000055044	Pdlim1				ENSMUSG00000041439 - Mfsd6	-2.28	0.2999	ENSMUSG00000041439	Mfsd6
ENSMUSG00000015605 - Srf	2.37	0.3409	ENSMUSG00000015605	Srf				ENSMUSG00000020216 - Jsrp1	-2.27	0.2376	ENSMUSG00000020216	Jsrp1
ENSMUSG00000019961 - Tmpo	2.37	0.793	ENSMUSG00000019961	Tmpo				ENSMUSG00000023945 - Slc5a7	-2.27	0.4397	ENSMUSG00000023945	Slc5a7
ENSMUSG00000020869 - Lrrc59	2.37	0.5352	ENSMUSG00000020869	Lrrc59				ENSMUSG00000031938 - 4931406C07Rik	-2.27	0.556	ENSMUSG00000031938	4931406C07Rik
ENSMUSG00000025209 - Peo1	2.37	0.2889	ENSMUSG00000025209	Peo1				ENSMUSG00000032239 - Rp9	-2.27	0.4304	ENSMUSG00000032239	Rp9
ENSMUSG00000027306 - Nusap1	2.37	0.55	ENSMUSG00000027306	Nusap1				ENSMUSG00000032405 - Pias1	-2.27	0.3783	ENSMUSG00000032405	Pias1
ENSMUSG00000030603 - Psmc4	2.37	0.7568	ENSMUSG00000030603	Psmc4				ENSMUSG00000038259 - Gdf5	-2.27	0.9178	ENSMUSG00000038259	Gdf5
ENSMUSG00000040084 - Bub1b	2.37	0.2544	ENSMUSG00000040084	Bub1b				ENSMUSG00000063317 - Usp31	-2.27	0.5868	ENSMUSG00000063317	Usp31
ENSMUSG00000102215 - -	2.37	0.4785	ENSMUSG00000102215					ENSMUSG00000089726 - -	-2.27	0.3081	ENSMUSG00000089726
ENSMUSG00000008318 - Relt	2.36	0.42	ENSMUSG00000008318	Relt				ENSMUSG00000018750 - Zbtb4	-2.26	0.47	ENSMUSG00000018750	Zbtb4
ENSMUSG00000019947 - Arid5b	2.36	0.3978	ENSMUSG00000019947	Arid5b				ENSMUSG00000020954 - Strn3	-2.26	0.365	ENSMUSG00000020954	Strn3
ENSMUSG00000032860 - P2ry2	2.36	0.5824	ENSMUSG00000032860	P2ry2				ENSMUSG00000025241 - Fyco1	-2.26	0.4633	ENSMUSG00000025241	Fyco1
ENSMUSG00000040998 - Npnt	2.36	0.5197	ENSMUSG00000040998	Npnt				ENSMUSG00000036817 - Sun1	-2.26	0.3579	ENSMUSG00000036817	Sun1
ENSMUSG00000050359 - Sprr1a	2.36	0.3091	ENSMUSG00000050359	Sprr1a				ENSMUSG00000038910 - Plcl2	-2.26	0.3901	ENSMUSG00000038910	Plcl2
ENSMUSG00000006315 - Tmem147	2.35	0.5178	ENSMUSG00000006315	Tmem147				ENSMUSG00000043257 - Pigv	-2.26	0.8671	ENSMUSG00000043257	Pigv
ENSMUSG00000008690 - Ncaph2	2.35	0.4785	ENSMUSG00000008690	Ncaph2				ENSMUSG00000045205 - Dpy19l4	-2.26	0.8972	ENSMUSG00000045205	Dpy19l4
ENSMUSG00000021759 - Plpp1	2.35	0.3608	ENSMUSG00000021759	Plpp1				ENSMUSG00000022305 - Lrp12	-2.25	0.5044	ENSMUSG00000022305	Lrp12
ENSMUSG00000025142 - Aspscr1	2.35	0.361	ENSMUSG00000025142	Aspscr1				ENSMUSG00000022668 - Gtpbp8	-2.25	0.721	ENSMUSG00000022668	Gtpbp8
ENSMUSG00000028868 - Wasf2	2.35	0.7167	ENSMUSG00000028868	Wasf2				ENSMUSG00000036943 - Rab8b	-2.25	0.4112	ENSMUSG00000036943	Rab8b
ENSMUSG00000031667 - Aktip	2.35	0.5749	ENSMUSG00000031667	Aktip				ENSMUSG00000037735 - -	-2.25	0.7098	ENSMUSG00000037735
ENSMUSG00000038034 - Igsf8	2.35	0.3045	ENSMUSG00000038034	Igsf8				ENSMUSG00000048482 - Bdnf	-2.25	0.5027	ENSMUSG00000048482	Bdnf
ENSMUSG00000053080 - 2700081O15Rik	2.35	0.356	ENSMUSG00000053080	2700081O15Rik				ENSMUSG00000071398 - 2410004P03Rik	-2.25	0.506	ENSMUSG00000071398	2410004P03Rik
ENSMUSG00000072980 - Oip5	2.35	0.6102	ENSMUSG00000072980	Oip5				ENSMUSG00000022051 - Bnip3l	-2.24	0.8109	ENSMUSG00000022051	Bnip3l
ENSMUSG00000004105 - Angptl2	2.34	0.4268	ENSMUSG00000004105	Angptl2				ENSMUSG00000025588 - Nat1	-2.24	0.4307	ENSMUSG00000025588	Nat1
ENSMUSG00000020471 - Pold2	2.34	0.726	ENSMUSG00000020471	Pold2				ENSMUSG00000027427 - Polr3f	-2.24	0.3814	ENSMUSG00000027427	Polr3f
ENSMUSG00000021504 - B4galt7	2.34	0.4951	ENSMUSG00000021504	B4galt7				ENSMUSG00000031242 - Chmp1b	-2.24	0.4429	ENSMUSG00000031242	Chmp1b
ENSMUSG00000036046 - 5031439G07Rik	2.34	0.3658	ENSMUSG00000036046	5031439G07Rik				ENSMUSG00000033061 - Resp18	-2.24	0.954	ENSMUSG00000033061	Resp18
ENSMUSG00000000811 - Txnrd3	2.33	0.8317	ENSMUSG00000000811	Txnrd3				ENSMUSG00000041923 - Nol4	-2.24	0.3138	ENSMUSG00000041923	Nol4
ENSMUSG00000012114 - Med15	2.33	0.7448	ENSMUSG00000012114	Med15				ENSMUSG00000042505 - Sdhaf3	-2.24	0.9391	ENSMUSG00000042505	Sdhaf3
ENSMUSG00000027613 - Eif6	2.33	0.6503	ENSMUSG00000027613	Eif6				ENSMUSG00000043881 - Kbtbd7	-2.24	0.6308	ENSMUSG00000043881	Kbtbd7
ENSMUSG00000037552 - Plekhg2	2.33	0.5762	ENSMUSG00000037552	Plekhg2				ENSMUSG00000063757 - -	-2.24	0.8114	ENSMUSG00000063757
ENSMUSG00000049643 - 2310022A10Rik	2.33	0.5651	ENSMUSG00000049643	2310022A10Rik				ENSMUSG00000025584 - Pde8a	-2.23	0.3708	ENSMUSG00000025584	Pde8a
ENSMUSG00000022724 - Mina	2.32	0.4823	ENSMUSG00000022724	Mina				ENSMUSG00000025979 - Mob4	-2.23	0.4239	ENSMUSG00000025979	Mob4
ENSMUSG00000004951 - Hspb1	2.32	0.3393	ENSMUSG00000004951	Hspb1				ENSMUSG00000033186 - Mzt1	-2.23	0.387	ENSMUSG00000033186	Mzt1
ENSMUSG00000024212 - Mllt1	2.32	0.4579	ENSMUSG00000024212	Mllt1				ENSMUSG00000041607 - Mbp	-2.23	0.585	ENSMUSG00000041607	Mbp
ENSMUSG00000031848 - Lsm4	2.32	0.6581	ENSMUSG00000031848	Lsm4				ENSMUSG00000046807 - Lrrc75b	-2.23	0.3548	ENSMUSG00000046807	Lrrc75b
ENSMUSG00000039356 - Exosc2	2.32	0.5741	ENSMUSG00000039356	Exosc2				ENSMUSG00000022865 - Cxadr	-2.22	0.5427	ENSMUSG00000022865	Cxadr
ENSMUSG00000042622 - Maff	2.32	0.4646	ENSMUSG00000042622	Maff				ENSMUSG00000028111 - Ctsk	-2.22	0.5489	ENSMUSG00000028111	Ctsk
ENSMUSG00000049872 - Fam26e	2.32	0.5993	ENSMUSG00000049872	Fam26e				ENSMUSG00000030344 - Akap3	-2.22	0.7546	ENSMUSG00000030344	Akap3
ENSMUSG00000055612 - Cdca7	2.32	0.2433	ENSMUSG00000055612	Cdca7				ENSMUSG00000030469 - Zfp719	-2.22	0.6711	ENSMUSG00000030469	Zfp719
ENSMUSG00000019942 - Cdk1	2.31	0.3385	ENSMUSG00000019942	Cdk1				ENSMUSG00000037722 - Gnpnat1	-2.22	0.3796	ENSMUSG00000037722	Gnpnat1
ENSMUSG00000020453 - Patz1	2.31	0.6752	ENSMUSG00000020453	Patz1				ENSMUSG00000071267 - Zfp942	-2.22	0.5421	ENSMUSG00000071267	Zfp942
ENSMUSG00000022671 - Mzt2	2.31	0.4328	ENSMUSG00000022671	Mzt2				ENSMUSG00000088088 - -	-2.22	0.3451	ENSMUSG00000088088
ENSMUSG00000030083 - Abtb1	2.31	0.7984	ENSMUSG00000030083	Abtb1				ENSMUSG00000089911 - Hiat1	-2.22	0.4728	ENSMUSG00000089911	Hiat1
ENSMUSG00000032803 - Cdv3	2.31	0.7816	ENSMUSG00000032803	Cdv3				ENSMUSG00000021687 - Scamp1	-2.21	0.8938	ENSMUSG00000021687	Scamp1
ENSMUSG00000038271 - Iffo1	2.31	0.3538	ENSMUSG00000038271	Iffo1				ENSMUSG00000028243 - Ubxn2b	-2.21	0.4089	ENSMUSG00000028243	Ubxn2b
ENSMUSG00000086155 - -	2.31	0.3181	ENSMUSG00000086155					ENSMUSG00000032666 - 1700025G04Rik	-2.21	0.3875	ENSMUSG00000032666	1700025G04Rik
ENSMUSG00000020232 - Hmg20b	2.3	0.5621	ENSMUSG00000020232	Hmg20b				ENSMUSG00000034848 - Ttc21b	-2.21	0.3167	ENSMUSG00000034848	Ttc21b
ENSMUSG00000030137 - Tuba8	2.3	0.5464	ENSMUSG00000030137	Tuba8				ENSMUSG00000039114 - Nrn1	-2.21	0.3851	ENSMUSG00000039114	Nrn1
ENSMUSG00000035725 - Prkx	2.3	0.8967	ENSMUSG00000035725	Prkx				ENSMUSG00000041408 - Wapl	-2.21	0.5182	ENSMUSG00000041408	Wapl
ENSMUSG00000044968 - Napepld	2.3	0.4528	ENSMUSG00000044968	Napepld				ENSMUSG00000043384 - Gprasp1	-2.21	0.3891	ENSMUSG00000043384	Gprasp1
ENSMUSG00000063785 - Utp14a	2.3	0.8089	ENSMUSG00000063785	Utp14a				ENSMUSG00000048911 - Rnf24	-2.21	0.9425	ENSMUSG00000048911	Rnf24
ENSMUSG00000027671 - Actl6a	2.29	0.3375	ENSMUSG00000027671	Actl6a				ENSMUSG00000049551 - Fzd9	-2.21	0.5609	ENSMUSG00000049551	Fzd9
ENSMUSG00000001552 - Jup	2.29	0.3692	ENSMUSG00000001552	Jup				ENSMUSG00000073755 - 5730409E04Rik	-2.21	0.4363	ENSMUSG00000073755	5730409E04Rik
ENSMUSG00000020451 - Limk2	2.29	0.4593	ENSMUSG00000020451	Limk2				ENSMUSG00000003623 - Crot	-2.2	0.5982	ENSMUSG00000003623	Crot
ENSMUSG00000022358 - Fbxo32	2.29	0.4956	ENSMUSG00000022358	Fbxo32				ENSMUSG00000024077 - Strn	-2.2	0.6816	ENSMUSG00000024077	Strn
ENSMUSG00000024891 - Slc29a2	2.29	0.4085	ENSMUSG00000024891	Slc29a2				ENSMUSG00000024672 - Ms4a7	-2.2	0.3461	ENSMUSG00000024672	Ms4a7
ENSMUSG00000025745 - Hadha	2.29	0.7015	ENSMUSG00000025745	Hadha				ENSMUSG00000056306 - Sertm1	-2.2	0.4983	ENSMUSG00000056306	Sertm1
ENSMUSG00000029020 - Mfn2	2.29	0.5727	ENSMUSG00000029020	Mfn2				ENSMUSG00000063558 - Aox1	-2.2	0.626	ENSMUSG00000063558	Aox1
ENSMUSG00000034449 - Dhrs11	2.29	0.3538	ENSMUSG00000034449	Dhrs11				ENSMUSG00000008090 - Fgfrl1	-2.19	0.7173	ENSMUSG00000008090	Fgfrl1
ENSMUSG00000001403 - Ube2c	2.28	0.5902	ENSMUSG00000001403	Ube2c				ENSMUSG00000019865 - Nmbr	-2.19	0.5533	ENSMUSG00000019865	Nmbr
ENSMUSG00000020097 - Sgpl1	2.28	0.3183	ENSMUSG00000020097	Sgpl1				ENSMUSG00000027122 - Arl14ep	-2.19	0.3824	ENSMUSG00000027122	Arl14ep
ENSMUSG00000026622 - Nek2	2.28	0.9043	ENSMUSG00000026622	Nek2				ENSMUSG00000029217 - Tec	-2.19	0.7192	ENSMUSG00000029217	Tec
ENSMUSG00000030541 - Idh2	2.28	0.7318	ENSMUSG00000030541	Idh2				ENSMUSG00000030924 - 2610020H08Rik	-2.19	0.5264	ENSMUSG00000030924	2610020H08Rik
ENSMUSG00000037235 - Mxd4	2.28	0.3015	ENSMUSG00000037235	Mxd4				ENSMUSG00000037287 - Tbcel	-2.19	0.4645	ENSMUSG00000037287	Tbcel
ENSMUSG00000049858 - Suox	2.28	0.343	ENSMUSG00000049858	Suox				ENSMUSG00000042203 - Tbc1d22b	-2.19	0.3395	ENSMUSG00000042203	Tbc1d22b
ENSMUSG00000053553 - 3110082I17Rik	2.28	0.5679	ENSMUSG00000053553	3110082I17Rik				ENSMUSG00000074746 - Pdzd8	-2.19	0.5969	ENSMUSG00000074746	Pdzd8
ENSMUSG00000003518 - Dusp3	2.27	0.5366	ENSMUSG00000003518	Dusp3				ENSMUSG00000019920 - Lims1	-2.18	0.415	ENSMUSG00000019920	Lims1
ENSMUSG00000021996 - Esd	2.27	0.3731	ENSMUSG00000021996	Esd				ENSMUSG00000028152 - Tspan5	-2.18	0.471	ENSMUSG00000028152	Tspan5
ENSMUSG00000024829 - Mrpl21	2.27	0.5722	ENSMUSG00000024829	Mrpl21				ENSMUSG00000031565 - Fgfr1	-2.18	0.6107	ENSMUSG00000031565	Fgfr1
ENSMUSG00000028426 - Rad23b	2.27	0.5317	ENSMUSG00000028426	Rad23b				ENSMUSG00000036264 - Fstl4	-2.18	0.7332	ENSMUSG00000036264	Fstl4
ENSMUSG00000028621 - Cyb5rl	2.27	0.4459	ENSMUSG00000028621	Cyb5rl				ENSMUSG00000037940 - Inpp4b	-2.18	0.7349	ENSMUSG00000037940	Inpp4b
ENSMUSG00000031807 - Pgls	2.27	0.7628	ENSMUSG00000031807	Pgls				ENSMUSG00000040771 - Oard1	-2.18	0.9077	ENSMUSG00000040771	Oard1
ENSMUSG00000052684 - Jun	2.27	0.2766	ENSMUSG00000052684	Jun				ENSMUSG00000087380 - -	-2.18	0.6854	ENSMUSG00000087380
ENSMUSG00000060429 - Sntb1	2.27	0.3794	ENSMUSG00000060429	Sntb1				ENSMUSG00000031393 - Mecp2	-2.17	0.4402	ENSMUSG00000031393	Mecp2
ENSMUSG00000000171 - Sdhd	2.26	0.6638	ENSMUSG00000000171	Sdhd				ENSMUSG00000021190 - Lgmn	-2.17	0.6855	ENSMUSG00000021190	Lgmn
ENSMUSG00000020205 - Phlda1	2.26	0.3873	ENSMUSG00000020205	Phlda1				ENSMUSG00000024593 - Megf10	-2.17	0.4225	ENSMUSG00000024593	Megf10
ENSMUSG00000020268 - Lyrm7	2.26	0.4351	ENSMUSG00000020268	Lyrm7				ENSMUSG00000025423 - Pias2	-2.17	0.3773	ENSMUSG00000025423	Pias2
ENSMUSG00000022614 - Lmf2	2.26	0.8953	ENSMUSG00000022614	Lmf2				ENSMUSG00000028567 - Txndc12	-2.17	0.4598	ENSMUSG00000028567	Txndc12
ENSMUSG00000029464 - Gpn3	2.26	0.4001	ENSMUSG00000029464	Gpn3				ENSMUSG00000029178 - Klf3	-2.17	0.3849	ENSMUSG00000029178	Klf3
ENSMUSG00000038252 - Ncapd2	2.26	0.5403	ENSMUSG00000038252	Ncapd2				ENSMUSG00000032582 - Rbm6	-2.17	0.5714	ENSMUSG00000032582	Rbm6
ENSMUSG00000000884 - Gnb1l	2.25	0.2936	ENSMUSG00000000884	Gnb1l				ENSMUSG00000038170 - Pde4dip	-2.17	0.4063	ENSMUSG00000038170	Pde4dip
ENSMUSG00000002105 - Slc39a13	2.25	0.7088	ENSMUSG00000002105	Slc39a13				ENSMUSG00000049404 - Rarres1	-2.17	0.5432	ENSMUSG00000049404	Rarres1
ENSMUSG00000005882 - Uqcc1	2.25	0.3988	ENSMUSG00000005882	Uqcc1				ENSMUSG00000052525 - Spdya	-2.17	0.5231	ENSMUSG00000052525	Spdya
ENSMUSG00000028882 - Ppp1r8	2.25	0.6601	ENSMUSG00000028882	Ppp1r8				ENSMUSG00000053825 - Ppfia2	-2.17	0.3581	ENSMUSG00000053825	Ppfia2
ENSMUSG00000035184 - Fam124a	2.25	0.5718	ENSMUSG00000035184	Fam124a				ENSMUSG00000012429 - Mplkip	-2.16	0.5127	ENSMUSG00000012429	Mplkip
ENSMUSG00000048332 - Lhfp	2.25	0.4029	ENSMUSG00000048332	Lhfp				ENSMUSG00000021254 - Gpatch2l	-2.16	0.6956	ENSMUSG00000021254	Gpatch2l
ENSMUSG00000052783 - Grk4	2.25	0.6061	ENSMUSG00000052783	Grk4				ENSMUSG00000024687 - Osbp	-2.16	0.3022	ENSMUSG00000024687	Osbp
ENSMUSG00000014980 - Tsen15	2.24	0.4754	ENSMUSG00000014980	Tsen15				ENSMUSG00000025920 - Stau2	-2.16	0.629	ENSMUSG00000025920	Stau2
ENSMUSG00000015176 - Nolc1	2.24	0.9109	ENSMUSG00000015176	Nolc1				ENSMUSG00000027739 - Rab33b	-2.16	0.6086	ENSMUSG00000027739	Rab33b
ENSMUSG00000025487 - Psmd13	2.24	0.6426	ENSMUSG00000025487	Psmd13				ENSMUSG00000035606 - Ky	-2.16	0.8731	ENSMUSG00000035606	Ky
ENSMUSG00000027326 - Casc5	2.24	0.5274	ENSMUSG00000027326	Casc5				ENSMUSG00000036968 - Cnpy4	-2.16	0.4255	ENSMUSG00000036968	Cnpy4
ENSMUSG00000036646 - Man1b1	2.24	0.4447	ENSMUSG00000036646	Man1b1				ENSMUSG00000040446 - Rprd1a	-2.16	0.6795	ENSMUSG00000040446	Rprd1a
ENSMUSG00000037907 - Ankrd13b	2.24	0.4743	ENSMUSG00000037907	Ankrd13b				ENSMUSG00000040666 - Sh3bgr	-2.16	0.8756	ENSMUSG00000040666	Sh3bgr
ENSMUSG00000045294 - Insig1	2.24	0.3025	ENSMUSG00000045294	Insig1				ENSMUSG00000041837 - Pdcd7	-2.16	0.8714	ENSMUSG00000041837	Pdcd7
ENSMUSG00000050931 - Sgms2	2.24	0.3882	ENSMUSG00000050931	Sgms2				ENSMUSG00000042099 - Kank3	-2.16	0.3865	ENSMUSG00000042099	Kank3
ENSMUSG00000052738 - Suclg1	2.24	0.5179	ENSMUSG00000052738	Suclg1				ENSMUSG00000048022 - Tmem229a	-2.16	0.468	ENSMUSG00000048022	Tmem229a
ENSMUSG00000014905 - Dnajb9	2.23	0.2222	ENSMUSG00000014905	Dnajb9				ENSMUSG00000005373 - Mlxipl	-2.15	0.8646	ENSMUSG00000005373	Mlxipl
ENSMUSG00000015354 - Pcolce2	2.23	0.5801	ENSMUSG00000015354	Pcolce2				ENSMUSG00000034334 - Fam151b	-2.15	0.7285	ENSMUSG00000034334	Fam151b
ENSMUSG00000016356 - Col20a1	2.23	0.5858	ENSMUSG00000016356	Col20a1				ENSMUSG00000037149 - Ddx1	-2.15	0.4231	ENSMUSG00000037149	Ddx1
ENSMUSG00000025912 - Mybl1	2.23	0.5868	ENSMUSG00000025912	Mybl1				ENSMUSG00000038208 - Pgap3	-2.15	0.8412	ENSMUSG00000038208	Pgap3
ENSMUSG00000026192 - Atic	2.23	0.4366	ENSMUSG00000026192	Atic				ENSMUSG00000021728 - Emb	-2.14	0.7554	ENSMUSG00000021728	Emb
ENSMUSG00000029047 - Pex10	2.23	0.276	ENSMUSG00000029047	Pex10				ENSMUSG00000036104 - Rab3gap1	-2.14	0.7433	ENSMUSG00000036104	Rab3gap1
ENSMUSG00000029198 - Grpel1	2.23	0.6267	ENSMUSG00000029198	Grpel1				ENSMUSG00000036737 - Oxsr1	-2.14	0.4637	ENSMUSG00000036737	Oxsr1
ENSMUSG00000030264 - Thumpd3	2.23	0.3223	ENSMUSG00000030264	Thumpd3				ENSMUSG00000079491 - H2-T10	-2.14	0.4362	ENSMUSG00000079491	H2
ENSMUSG00000030536 - Iqgap1	2.23	0.6465	ENSMUSG00000030536	Iqgap1				ENSMUSG00000097131 - -	-2.14	0.6105	ENSMUSG00000097131
ENSMUSG00000033909 - Usp36	2.23	0.3989	ENSMUSG00000033909	Usp36				ENSMUSG00000058402 - Zfp420	-2.13	0.6357	ENSMUSG00000058402	Zfp420
ENSMUSG00000034311 - Kif4	2.23	0.6372	ENSMUSG00000034311	Kif4				ENSMUSG00000097337 - -	-2.13	0.5457	ENSMUSG00000097337
ENSMUSG00000020914 - Top2a	2.22	0.4676	ENSMUSG00000020914	Top2a				ENSMUSG00000008730 - Hipk1	-2.12	0.3386	ENSMUSG00000008730	Hipk1
ENSMUSG00000024486 - Hbegf	2.22	0.4362	ENSMUSG00000024486	Hbegf				ENSMUSG00000022641 - Bbx	-2.12	0.4534	ENSMUSG00000022641	Bbx
ENSMUSG00000026873 - Phf19	2.22	0.3844	ENSMUSG00000026873	Phf19				ENSMUSG00000031129 - Slc9a9	-2.12	0.4283	ENSMUSG00000031129	Slc9a9
ENSMUSG00000031563 - Wwc2	2.22	0.338	ENSMUSG00000031563	Wwc2				ENSMUSG00000035086 - Becn1	-2.12	0.5486	ENSMUSG00000035086	Becn1
ENSMUSG00000042369 - Rbm45	2.22	0.6853	ENSMUSG00000042369	Rbm45				ENSMUSG00000037847 - Nmrk1	-2.12	0.9465	ENSMUSG00000037847	Nmrk1
ENSMUSG00000071037 - Camkmt	2.22	0.6766	ENSMUSG00000071037	Camkmt				ENSMUSG00000041912 - Tdrkh	-2.12	0.7325	ENSMUSG00000041912	Tdrkh
ENSMUSG00000072720 - Myo18b	2.22	0.465	ENSMUSG00000072720	Myo18b				ENSMUSG00000044361 - BC024139	-2.12	0.7789	ENSMUSG00000044361	BC024139
ENSMUSG00000019579 - Mydgf	2.21	0.6404	ENSMUSG00000019579	Mydgf				ENSMUSG00000045007 - Tubg2	-2.12	0.4546	ENSMUSG00000045007	Tubg2
ENSMUSG00000026203 - Dnajb2	2.21	0.2924	ENSMUSG00000026203	Dnajb2				ENSMUSG00000049866 - Arl4c	-2.12	0.3674	ENSMUSG00000049866	Arl4c
ENSMUSG00000030199 - Etv6	2.21	0.562	ENSMUSG00000030199	Etv6				ENSMUSG00000005078 - Jkamp	-2.11	0.6078	ENSMUSG00000005078	Jkamp
ENSMUSG00000045078 - Rnf216	2.21	0.5176	ENSMUSG00000045078	Rnf216				ENSMUSG00000023947 - Nfkbie	-2.11	0.7379	ENSMUSG00000023947	Nfkbie
ENSMUSG00000053560 - Ier2	2.21	0.3656	ENSMUSG00000053560	Ier2				ENSMUSG00000026171 - Rnf25	-2.11	0.5024	ENSMUSG00000026171	Rnf25
ENSMUSG00000100891 - -	2.21	0.3462	ENSMUSG00000100891					ENSMUSG00000027525 - Phactr3	-2.11	0.4984	ENSMUSG00000027525	Phactr3
ENSMUSG00000005718 - Tfap4	2.2	0.3971	ENSMUSG00000005718	Tfap4				ENSMUSG00000027652 - Ralgapb	-2.11	0.3884	ENSMUSG00000027652	Ralgapb
ENSMUSG00000007041 - Clic1	2.2	0.7057	ENSMUSG00000007041	Clic1				ENSMUSG00000034795 - Ccdc122	-2.11	0.7464	ENSMUSG00000034795	Ccdc122
ENSMUSG00000020642 - Rnf144a	2.2	0.5809	ENSMUSG00000020642	Rnf144a				ENSMUSG00000040289 - Hey1	-2.11	0.4678	ENSMUSG00000040289	Hey1
ENSMUSG00000021806 - Nid2	2.2	0.5979	ENSMUSG00000021806	Nid2				ENSMUSG00000053004 - Hrh1	-2.11	0.6107	ENSMUSG00000053004	Hrh1
ENSMUSG00000025821 - Zfp282	2.2	0.8445	ENSMUSG00000025821	Zfp282				ENSMUSG00000063849 - Ppcdc	-2.11	0.5979	ENSMUSG00000063849	Ppcdc
ENSMUSG00000025930 - Msc	2.2	0.3756	ENSMUSG00000025930	Msc				ENSMUSG00000066838 - Zfp772	-2.11	0.5734	ENSMUSG00000066838	Zfp772
ENSMUSG00000029146 - Snx17	2.2	0.5495	ENSMUSG00000029146	Snx17				ENSMUSG00000015971 - Actr8	-2.1	0.4794	ENSMUSG00000015971	Actr8
ENSMUSG00000030795 - Fus	2.2	0.2884	ENSMUSG00000030795	Fus				ENSMUSG00000026896 - Ifih1	-2.1	0.7404	ENSMUSG00000026896	Ifih1
ENSMUSG00000034903 - Cobll1	2.2	0.7772	ENSMUSG00000034903	Cobll1				ENSMUSG00000029561 - Oasl2	-2.1	0.5137	ENSMUSG00000029561	Oasl2
ENSMUSG00000036957 - Lrfn3	2.2	0.3876	ENSMUSG00000036957	Lrfn3				ENSMUSG00000030704 - Rab6a	-2.1	0.41	ENSMUSG00000030704	Rab6a
ENSMUSG00000039395 - Mreg	2.2	0.5268	ENSMUSG00000039395	Mreg				ENSMUSG00000034768 - Asb16	-2.1	0.5485	ENSMUSG00000034768	Asb16
ENSMUSG00000048007 - Timm8a1	2.2	0.3339	ENSMUSG00000048007	Timm8a1				ENSMUSG00000036766 - Dner	-2.1	0.6277	ENSMUSG00000036766	Dner
ENSMUSG00000056917 - Sipa1	2.2	0.6919	ENSMUSG00000056917	Sipa1				ENSMUSG00000045679 - Pqlc3	-2.1	0.6633	ENSMUSG00000045679	Pqlc3
ENSMUSG00000073650 - Catip	2.2	0.6975	ENSMUSG00000073650	Catip				ENSMUSG00000047712 - Ust	-2.1	0.4026	ENSMUSG00000047712	Ust
ENSMUSG00000000295 - Hddc2	2.19	0.5633	ENSMUSG00000000295	Hddc2				ENSMUSG00000069237 - Fam8a1	-2.1	0.9338	ENSMUSG00000069237	Fam8a1
ENSMUSG00000003469 - Phyhip	2.19	0.5649	ENSMUSG00000003469	Phyhip				ENSMUSG00000073411 - H2-D1	-2.1	0.9531	ENSMUSG00000073411	H2
ENSMUSG00000006398 - Cdc20	2.19	0.5756	ENSMUSG00000006398	Cdc20				ENSMUSG00000025742 - Prps2	-2.09	0.5718	ENSMUSG00000025742	Prps2
ENSMUSG00000017615 - Tnfaip1	2.19	0.6581	ENSMUSG00000017615	Tnfaip1				ENSMUSG00000028294 - Cfap206	-2.09	0.6032	ENSMUSG00000028294	Cfap206
ENSMUSG00000020448 - Rnf185	2.19	0.5038	ENSMUSG00000020448	Rnf185				ENSMUSG00000050799 - Hist1h2ba	-2.09	0.5722	ENSMUSG00000050799	Hist1h2ba
ENSMUSG00000020897 - Aurkb	2.19	0.6997	ENSMUSG00000020897	Aurkb				ENSMUSG00000021013 - Ttc8	-2.08	0.5299	ENSMUSG00000021013	Ttc8
ENSMUSG00000022468 - Endou	2.19	0.4601	ENSMUSG00000022468	Endou				ENSMUSG00000027878 - Notch2	-2.08	0.3821	ENSMUSG00000027878	Notch2
ENSMUSG00000023092 - Fhl1	2.19	0.5374	ENSMUSG00000023092	Fhl1				ENSMUSG00000028381 - Ugcg	-2.08	0.5739	ENSMUSG00000028381	Ugcg
ENSMUSG00000054808 - Actn4	2.19	0.5858	ENSMUSG00000054808	Actn4				ENSMUSG00000037720 - Tmem33	-2.08	0.7281	ENSMUSG00000037720	Tmem33
ENSMUSG00000055884 - Fancm	2.19	0.8214	ENSMUSG00000055884	Fancm				ENSMUSG00000038115 - Ano2	-2.08	0.5322	ENSMUSG00000038115	Ano2
ENSMUSG00000057531 - Dtnbp1	2.19	0.4639	ENSMUSG00000057531	Dtnbp1				ENSMUSG00000051154 - Commd3	-2.08	0.5531	ENSMUSG00000051154	Commd3
ENSMUSG00000073434 - Wdr90	2.19	0.5607	ENSMUSG00000073434	Wdr90				ENSMUSG00000052605 - Isoc2b	-2.08	0.9122	ENSMUSG00000052605	Isoc2b
ENSMUSG00000076437 - 2700094K13Rik	2.19	0.952	ENSMUSG00000076437	2700094K13Rik				ENSMUSG00000001158 - Snrnp27	-2.07	0.9138	ENSMUSG00000001158	Snrnp27
ENSMUSG00000003779 - Kif20a	2.18	0.8124	ENSMUSG00000003779	Kif20a				ENSMUSG00000014470 - Rnf166	-2.07	0.8409	ENSMUSG00000014470	Rnf166
ENSMUSG00000023953 - Polh	2.18	0.5494	ENSMUSG00000023953	Polh				ENSMUSG00000022114 - Spry2	-2.07	0.4623	ENSMUSG00000022114	Spry2
ENSMUSG00000024335 - Brd2	2.18	0.9551	ENSMUSG00000024335	Brd2				ENSMUSG00000022964 - Tmem50b	-2.07	0.4149	ENSMUSG00000022964	Tmem50b
ENSMUSG00000036459 - Wtip	2.18	0.5048	ENSMUSG00000036459	Wtip				ENSMUSG00000038473 - Nos1ap	-2.07	0.4571	ENSMUSG00000038473	Nos1ap
ENSMUSG00000039097 - Rln1	2.18	0.5283	ENSMUSG00000039097	Rln1				ENSMUSG00000042807 - Hecw2	-2.07	0.3491	ENSMUSG00000042807	Hecw2
ENSMUSG00000039960 - Rhou	2.18	0.4133	ENSMUSG00000039960	Rhou				ENSMUSG00000043631 - Ecm2	-2.07	0.625	ENSMUSG00000043631	Ecm2
ENSMUSG00000040663 - Clcf1	2.18	0.4582	ENSMUSG00000040663	Clcf1				ENSMUSG00000057060 - Slc35f3	-2.07	0.6054	ENSMUSG00000057060	Slc35f3
ENSMUSG00000065968 - Ifitm7	2.18	0.3715	ENSMUSG00000065968	Ifitm7				ENSMUSG00000047146 - Tet1	-2.06	0.6535	ENSMUSG00000047146	Tet1
ENSMUSG00000067594 - Krt77	2.18	0.4964	ENSMUSG00000067594	Krt77				ENSMUSG00000000876 - Pxmp4	-2.06	0.469	ENSMUSG00000000876	Pxmp4
ENSMUSG00000002870 - Mcm2	2.17	0.3876	ENSMUSG00000002870	Mcm2				ENSMUSG00000024805 - Pcgf5	-2.06	0.8036	ENSMUSG00000024805	Pcgf5
ENSMUSG00000005566 - Trim28	2.17	0.6614	ENSMUSG00000005566	Trim28				ENSMUSG00000025040 - Fundc1	-2.06	0.546	ENSMUSG00000025040	Fundc1
ENSMUSG00000019158 - Tmem160	2.17	0.5048	ENSMUSG00000019158	Tmem160				ENSMUSG00000025609 - Mkln1	-2.06	0.3126	ENSMUSG00000025609	Mkln1
ENSMUSG00000034171 - Faah	2.17	0.4612	ENSMUSG00000034171	Faah				ENSMUSG00000031201 - Brcc3	-2.06	0.7593	ENSMUSG00000031201	Brcc3
ENSMUSG00000037868 - Egr2	2.17	0.6198	ENSMUSG00000037868	Egr2				ENSMUSG00000031290 - Lrch2	-2.06	0.9497	ENSMUSG00000031290	Lrch2
ENSMUSG00000040435 - Ppp1r15a	2.17	0.3454	ENSMUSG00000040435	Ppp1r15a				ENSMUSG00000039621 - Prex1	-2.06	0.499	ENSMUSG00000039621	Prex1
ENSMUSG00000040711 - Sh3pxd2b	2.17	0.9045	ENSMUSG00000040711	Sh3pxd2b				ENSMUSG00000055866 - Per2	-2.06	0.4671	ENSMUSG00000055866	Per2
ENSMUSG00000002835 - Chaf1a	2.16	0.5444	ENSMUSG00000002835	Chaf1a				ENSMUSG00000074461 - -	-2.06	0.6434	ENSMUSG00000074461
ENSMUSG00000023008 - Fmnl3	2.16	0.4906	ENSMUSG00000023008	Fmnl3				ENSMUSG00000091896 - Ube2d2a	-2.06	0.4745	ENSMUSG00000091896	Ube2d2a
ENSMUSG00000026730 - Pter	2.16	0.5358	ENSMUSG00000026730	Pter				ENSMUSG00000001687 - Ubl3	-2.05	0.6067	ENSMUSG00000001687	Ubl3
ENSMUSG00000026874 - Hc	2.16	0.6969	ENSMUSG00000026874	Hc				ENSMUSG00000024347 - Psd2	-2.05	0.2948	ENSMUSG00000024347	Psd2
ENSMUSG00000027381 - Bcl2l11	2.16	0.4241	ENSMUSG00000027381	Bcl2l11				ENSMUSG00000025969 - Nrp2	-2.05	0.3958	ENSMUSG00000025969	Nrp2
ENSMUSG00000030747 - Dgat2	2.16	0.3922	ENSMUSG00000030747	Dgat2				ENSMUSG00000027428 - Rbbp9	-2.05	0.8648	ENSMUSG00000027428	Rbbp9
ENSMUSG00000031171 - Ftsj1	2.16	0.4671	ENSMUSG00000031171	Ftsj1				ENSMUSG00000040151 - Hs2st1	-2.05	0.5424	ENSMUSG00000040151	Hs2st1
ENSMUSG00000035279 - Ssc5d	2.16	0.9201	ENSMUSG00000035279	Ssc5d				ENSMUSG00000056145 - -	-2.05	0.6807	ENSMUSG00000056145
ENSMUSG00000038845 - Phb	2.16	0.4825	ENSMUSG00000038845	Phb				ENSMUSG00000078578 - Ube2d3	-2.05	0.6504	ENSMUSG00000078578	Ube2d3
ENSMUSG00000040274 - Cdk6	2.16	0.8978	ENSMUSG00000040274	Cdk6				ENSMUSG00000087885 - -	-2.05	0.7141	ENSMUSG00000087885
ENSMUSG00000060548 - Tnfrsf19	2.16	0.8929	ENSMUSG00000060548	Tnfrsf19				ENSMUSG00000010651 - Acaa1b	-2.04	0.4271	ENSMUSG00000010651	Acaa1b
ENSMUSG00000074102 - Rbm15b	2.16	0.8877	ENSMUSG00000074102	Rbm15b				ENSMUSG00000019797 - 1700021F05Rik	-2.04	0.4878	ENSMUSG00000019797	1700021F05Rik
ENSMUSG00000033706 - Smyd5	2.15	0.6189	ENSMUSG00000033706	Smyd5				ENSMUSG00000020246 - Hcfc2	-2.04	0.422	ENSMUSG00000020246	Hcfc2
ENSMUSG00000011306 - Sugp1	2.15	0.5586	ENSMUSG00000011306	Sugp1				ENSMUSG00000041301 - Cftr	-2.04	0.5416	ENSMUSG00000041301	Cftr
ENSMUSG00000022686 - B3gnt5	2.15	0.5974	ENSMUSG00000022686	B3gnt5				ENSMUSG00000046096 - BC030336	-2.04	0.7799	ENSMUSG00000046096	BC030336
ENSMUSG00000026547 - Tagln2	2.15	0.557	ENSMUSG00000026547	Tagln2				ENSMUSG00000071266 - Zfp946	-2.04	0.3518	ENSMUSG00000071266	Zfp946
ENSMUSG00000029073 - Cptp	2.15	0.5166	ENSMUSG00000029073	Cptp				ENSMUSG00000097236 - -	-2.04	0.883	ENSMUSG00000097236
ENSMUSG00000032135 - Mcam	2.15	0.5822	ENSMUSG00000032135	Mcam				ENSMUSG00000022620 - Arsa	-2.03	0.6975	ENSMUSG00000022620	Arsa
ENSMUSG00000037466 - 4930427A07Rik	2.15	0.4009	ENSMUSG00000037466	4930427A07Rik				ENSMUSG00000015846 - Rxra	-2.03	0.3841	ENSMUSG00000015846	Rxra
ENSMUSG00000042709 - Atpaf2	2.15	0.3636	ENSMUSG00000042709	Atpaf2				ENSMUSG00000020326 - Ccng1	-2.03	0.5039	ENSMUSG00000020326	Ccng1
ENSMUSG00000057541 - Pus7	2.15	0.7156	ENSMUSG00000057541	Pus7				ENSMUSG00000022024 - Sugt1	-2.03	0.9027	ENSMUSG00000022024	Sugt1
ENSMUSG00000061904 - Slc25a3	2.15	0.4731	ENSMUSG00000061904	Slc25a3				ENSMUSG00000022787 - Wdr53	-2.03	0.8617	ENSMUSG00000022787	Wdr53
ENSMUSG00000021846 - Peli2	2.14	0.3704	ENSMUSG00000021846	Peli2				ENSMUSG00000024431 - Nr3c1	-2.03	0.5796	ENSMUSG00000024431	Nr3c1
ENSMUSG00000025278 - Flnb	2.14	0.4348	ENSMUSG00000025278	Flnb				ENSMUSG00000026004 - Kansl1l	-2.03	0.5997	ENSMUSG00000026004	Kansl1l
ENSMUSG00000037447 - Arid5a	2.14	0.7069	ENSMUSG00000037447	Arid5a				ENSMUSG00000026994 - Galnt3	-2.03	0.7488	ENSMUSG00000026994	Galnt3
ENSMUSG00000058626 - Capn11	2.14	0.4351	ENSMUSG00000058626	Capn11				ENSMUSG00000027508 - Pag1	-2.03	0.4086	ENSMUSG00000027508	Pag1
ENSMUSG00000074088 - Snrnp40	2.14	0.4136	ENSMUSG00000074088	Snrnp40				ENSMUSG00000031969 - Acad8	-2.03	0.7234	ENSMUSG00000031969	Acad8
ENSMUSG00000097615 - -	2.14	0.7089	ENSMUSG00000097615					ENSMUSG00000042197 - Zfp451	-2.03	0.5678	ENSMUSG00000042197	Zfp451
ENSMUSG00000000794 - Kcnn3	2.13	0.6599	ENSMUSG00000000794	Kcnn3				ENSMUSG00000044296 - Zfp879	-2.03	0.9054	ENSMUSG00000044296	Zfp879
ENSMUSG00000001416 - Cct3	2.13	0.7719	ENSMUSG00000001416	Cct3				ENSMUSG00000072762 - 4930522L14Rik	-2.03	0.8696	ENSMUSG00000072762	4930522L14Rik
ENSMUSG00000001517 - Foxm1	2.13	0.4043	ENSMUSG00000001517	Foxm1				ENSMUSG00000089862 - Umad1	-2.03	0.679	ENSMUSG00000089862	Umad1
ENSMUSG00000008450 - Nutf2	2.13	0.6359	ENSMUSG00000008450	Nutf2				ENSMUSG00000021884 - Hacl1	-2.02	0.834	ENSMUSG00000021884	Hacl1
ENSMUSG00000024165 - Hn1l	2.13	0.7292	ENSMUSG00000024165	Hn1l				ENSMUSG00000025766 - D3Ertd751e	-2.02	0.6433	ENSMUSG00000025766	D3Ertd751e
ENSMUSG00000028036 - Ptgfr	2.13	0.4696	ENSMUSG00000028036	Ptgfr				ENSMUSG00000029446 - Psph	-2.02	0.726	ENSMUSG00000029446	Psph
ENSMUSG00000028480 - Glipr2	2.13	0.926	ENSMUSG00000028480	Glipr2				ENSMUSG00000032679 - Cd59a	-2.02	0.5145	ENSMUSG00000032679	Cd59a
ENSMUSG00000028896 - Rcc1	2.13	0.8442	ENSMUSG00000028896	Rcc1				ENSMUSG00000036087 - Slain2	-2.02	0.7992	ENSMUSG00000036087	Slain2
ENSMUSG00000031993 - Snx19	2.13	0.7472	ENSMUSG00000031993	Snx19				ENSMUSG00000037669 - Ldah	-2.02	0.7092	ENSMUSG00000037669	Ldah
ENSMUSG00000034858 - Fam214a	2.13	0.5636	ENSMUSG00000034858	Fam214a				ENSMUSG00000073062 - Zxdb	-2.02	0.4456	ENSMUSG00000073062	Zxdb
ENSMUSG00000052848 - -	2.13	0.7496	ENSMUSG00000052848					ENSMUSG00000026986 - Hnmt	-2.01	0.6794	ENSMUSG00000026986	Hnmt
ENSMUSG00000093930 - Hmgcs1	2.13	0.4471	ENSMUSG00000093930	Hmgcs1				ENSMUSG00000043659 - Npsr1	-2.01	0.7776	ENSMUSG00000043659	Npsr1
ENSMUSG00000020219 - Timm13	2.12	0.721	ENSMUSG00000020219	Timm13				ENSMUSG00000046805 - Mpeg1	-2.01	0.5753	ENSMUSG00000046805	Mpeg1
ENSMUSG00000032279 - Idh3a	2.12	0.4587	ENSMUSG00000032279	Idh3a				ENSMUSG00000061132 - Blnk	-2.01	0.3609	ENSMUSG00000061132	Blnk
ENSMUSG00000032649 - Colgalt2	2.12	0.4334	ENSMUSG00000032649	Colgalt2				ENSMUSG00000074892 - B3galt5	-2.01	0.4388	ENSMUSG00000074892	B3galt5
ENSMUSG00000033595 - Lgi3	2.12	0.7262	ENSMUSG00000033595	Lgi3				ENSMUSG00000018238 - Gdf9	-2	0.8521	ENSMUSG00000018238	Gdf9
ENSMUSG00000038335 - Tsr1	2.12	0.6254	ENSMUSG00000038335	Tsr1				ENSMUSG00000025246 - Tbl1x	-2	0.4464	ENSMUSG00000025246	Tbl1x
ENSMUSG00000039994 - Timeless	2.12	0.6216	ENSMUSG00000039994	Timeless				ENSMUSG00000025790 - Slco3a1	-2	0.512	ENSMUSG00000025790	Slco3a1
ENSMUSG00000047721 - Bola2	2.12	0.7962	ENSMUSG00000047721	Bola2				ENSMUSG00000027534 - Snx16	-2	0.7049	ENSMUSG00000027534	Snx16
ENSMUSG00000052430 - Bmpr1b	2.12	0.5084	ENSMUSG00000052430	Bmpr1b				ENSMUSG00000030846 - Tial1	-2	0.4971	ENSMUSG00000030846	Tial1
ENSMUSG00000003436 - Dll3	2.11	0.328	ENSMUSG00000003436	Dll3				ENSMUSG00000042476 - Abcb4	-2	0.868	ENSMUSG00000042476	Abcb4
ENSMUSG00000022122 - Ednrb	2.11	0.8398	ENSMUSG00000022122	Ednrb				ENSMUSG00000044795 - Cyb5d1	-2	0.5196	ENSMUSG00000044795	Cyb5d1
ENSMUSG00000027404 - Snrpb	2.11	0.7697	ENSMUSG00000027404	Snrpb				ENSMUSG00000045333 - Zfp423	-2	0.9806	ENSMUSG00000045333	Zfp423
ENSMUSG00000031765 - Mt1	2.11	0.6048	ENSMUSG00000031765	Mt1				ENSMUSG00000045968 - Teddm2	-2	0.3812	ENSMUSG00000045968	Teddm2
ENSMUSG00000049538 - Adamts16	2.11	0.5745	ENSMUSG00000049538	Adamts16				ENSMUSG00000050188 - Lsm10	-2	0.7893	ENSMUSG00000050188	Lsm10
ENSMUSG00000078440 - Dohh	2.11	0.7247	ENSMUSG00000078440	Dohh				ENSMUSG00000050840 - Cdh20	-2	0.6426	ENSMUSG00000050840	Cdh20
ENSMUSG00000030505 - Prmt3	2.1	0.9143	ENSMUSG00000030505	Prmt3				ENSMUSG00000052336 - Cx3cr1	-2	0.3911	ENSMUSG00000052336	Cx3cr1
ENSMUSG00000005410 - Mcm5	2.1	0.6818	ENSMUSG00000005410	Mcm5				ENSMUSG00000056812 - St8sia3	-2	0.7947	ENSMUSG00000056812	St8sia3
ENSMUSG00000024590 - Lmnb1	2.1	0.4658	ENSMUSG00000024590	Lmnb1				ENSMUSG00000106864 - Gtf3c2	-2	0.8685	ENSMUSG00000106864	Gtf3c2
ENSMUSG00000029059 - Fam213b	2.1	0.3656	ENSMUSG00000029059	Fam213b				ENSMUSG00000000538 - Tom1l2	-1.99	0.9022	ENSMUSG00000000538	Tom1l2
ENSMUSG00000029415 - Sdad1	2.1	0.4767	ENSMUSG00000029415	Sdad1				ENSMUSG00000025630 - Hprt	-1.99	0.6078	ENSMUSG00000025630	Hprt
ENSMUSG00000029577 - Ube3b	2.1	0.4569	ENSMUSG00000029577	Ube3b				ENSMUSG00000029209 - Gnpda2	-1.99	0.9833	ENSMUSG00000029209	Gnpda2
ENSMUSG00000030888 - Rrp8	2.1	0.7221	ENSMUSG00000030888	Rrp8				ENSMUSG00000030093 - Wnt7a	-1.99	0.9185	ENSMUSG00000030093	Wnt7a
ENSMUSG00000033998 - Kcnk1	2.1	0.5156	ENSMUSG00000033998	Kcnk1				ENSMUSG00000032422 - Snx14	-1.99	0.4208	ENSMUSG00000032422	Snx14
ENSMUSG00000034889 - Cactin	2.1	0.3338	ENSMUSG00000034889	Cactin				ENSMUSG00000034488 - Edil3	-1.99	0.741	ENSMUSG00000034488	Edil3
ENSMUSG00000036611 - Eepd1	2.1	0.8846	ENSMUSG00000036611	Eepd1				ENSMUSG00000022295 - Atp6v1c1	-1.98	0.6991	ENSMUSG00000022295	Atp6v1c1
ENSMUSG00000044707 - Ccnjl	2.1	0.5841	ENSMUSG00000044707	Ccnjl				ENSMUSG00000024228 - Nudt12	-1.98	0.7405	ENSMUSG00000024228	Nudt12
ENSMUSG00000001131 - Timp1	2.09	0.7385	ENSMUSG00000001131	Timp1				ENSMUSG00000026074 - Map4k4	-1.98	0.6005	ENSMUSG00000026074	Map4k4
ENSMUSG00000003378 - Grik5	2.09	0.5797	ENSMUSG00000003378	Grik5				ENSMUSG00000028771 - Ptpn12	-1.98	0.7207	ENSMUSG00000028771	Ptpn12
ENSMUSG00000003808 - Farsa	2.09	0.761	ENSMUSG00000003808	Farsa				ENSMUSG00000030894 - Tpp1	-1.98	0.6198	ENSMUSG00000030894	Tpp1
ENSMUSG00000006732 - Mettl1	2.09	0.6994	ENSMUSG00000006732	Mettl1				ENSMUSG00000032290 - Ptpn9	-1.98	0.473	ENSMUSG00000032290	Ptpn9
ENSMUSG00000024456 - Diaph1	2.09	0.4644	ENSMUSG00000024456	Diaph1				ENSMUSG00000038540 - Tmc3	-1.98	0.5539	ENSMUSG00000038540	Tmc3
ENSMUSG00000027242 - Wdr76	2.09	0.4006	ENSMUSG00000027242	Wdr76				ENSMUSG00000039501 - Znfx1	-1.98	0.4793	ENSMUSG00000039501	Znfx1
ENSMUSG00000029231 - Pdgfra	2.09	0.5582	ENSMUSG00000029231	Pdgfra				ENSMUSG00000070565 - Rasal2	-1.98	0.3908	ENSMUSG00000070565	Rasal2
ENSMUSG00000029718 - Pcolce	2.09	0.4349	ENSMUSG00000029718	Pcolce				ENSMUSG00000079363 - Gbp4	-1.98	0.3942	ENSMUSG00000079363	Gbp4
ENSMUSG00000061119 - Prcp	2.09	0.6434	ENSMUSG00000061119	Prcp				ENSMUSG00000097929 - -	-1.98	0.6892	ENSMUSG00000097929
ENSMUSG00000022849 - Hspbap1	2.08	0.5296	ENSMUSG00000022849	Hspbap1				ENSMUSG00000022016 - Akap11	-1.97	0.9211	ENSMUSG00000022016	Akap11
ENSMUSG00000002083 - Bbc3	2.08	0.2949	ENSMUSG00000002083	Bbc3				ENSMUSG00000029672 - Fam3c	-1.97	0.6266	ENSMUSG00000029672	Fam3c
ENSMUSG00000020521 - Rnft1	2.08	0.4423	ENSMUSG00000020521	Rnft1				ENSMUSG00000032502 - Stac	-1.97	0.5619	ENSMUSG00000032502	Stac
ENSMUSG00000021182 - Ccdc88c	2.08	0.4284	ENSMUSG00000021182	Ccdc88c				ENSMUSG00000032540 - Abhd5	-1.97	0.9558	ENSMUSG00000032540	Abhd5
ENSMUSG00000025134 - Alyref	2.08	0.8445	ENSMUSG00000025134	Alyref				ENSMUSG00000033883 - D3Ertd254e	-1.97	0.5017	ENSMUSG00000033883	D3Ertd254e
ENSMUSG00000026749 - Nek6	2.08	0.639	ENSMUSG00000026749	Nek6				ENSMUSG00000040782 - Rfwd2	-1.97	0.586	ENSMUSG00000040782	Rfwd2
ENSMUSG00000027243 - Harbi1	2.08	0.4278	ENSMUSG00000027243	Harbi1				ENSMUSG00000047996 - Prrg1	-1.97	0.6845	ENSMUSG00000047996	Prrg1
ENSMUSG00000029179 - Zcchc4	2.08	0.6053	ENSMUSG00000029179	Zcchc4				ENSMUSG00000021133 - Susd6	-1.96	0.5365	ENSMUSG00000021133	Susd6
ENSMUSG00000040820 - Hlcs	2.08	0.954	ENSMUSG00000040820	Hlcs				ENSMUSG00000024036 - Slc37a1	-1.96	0.767	ENSMUSG00000024036	Slc37a1
ENSMUSG00000041238 - Rbbp8	2.08	0.6121	ENSMUSG00000041238	Rbbp8				ENSMUSG00000035151 - Elmod2	-1.96	0.5725	ENSMUSG00000035151	Elmod2
ENSMUSG00000062908 - Acadm	2.08	0.5763	ENSMUSG00000062908	Acadm				ENSMUSG00000035355 - Kcnh4	-1.96	0.4894	ENSMUSG00000035355	Kcnh4
ENSMUSG00000071856 - Mcc	2.08	0.5012	ENSMUSG00000071856	Mcc				ENSMUSG00000039470 - Zdhhc2	-1.96	0.4396	ENSMUSG00000039470	Zdhhc2
ENSMUSG00000106918 - Mrpl33	2.08	0.9764	ENSMUSG00000106918	Mrpl33				ENSMUSG00000043279 - Trim56	-1.96	0.5187	ENSMUSG00000043279	Trim56
ENSMUSG00000014633 - Cmc2	2.07	0.4422	ENSMUSG00000014633	Cmc2				ENSMUSG00000044788 - Fads6	-1.96	0.6184	ENSMUSG00000044788	Fads6
ENSMUSG00000026135 - Zfp142	2.07	0.629	ENSMUSG00000026135	Zfp142				ENSMUSG00000045034 - Ankrd34b	-1.96	0.4588	ENSMUSG00000045034	Ankrd34b
ENSMUSG00000027968 - Larp7	2.07	0.3344	ENSMUSG00000027968	Larp7				ENSMUSG00000018698 - Lhx1	-1.95	0.4285	ENSMUSG00000018698	Lhx1
ENSMUSG00000028047 - Thbs3	2.07	0.4199	ENSMUSG00000028047	Thbs3				ENSMUSG00000021597 - Slf1	-1.95	0.5104	ENSMUSG00000021597	Slf1
ENSMUSG00000030814 - Bcl7c	2.07	0.4562	ENSMUSG00000030814	Bcl7c				ENSMUSG00000023911 - Flywch2	-1.95	0.492	ENSMUSG00000023911	Flywch2
ENSMUSG00000031681 - Smad1	2.07	0.3793	ENSMUSG00000031681	Smad1				ENSMUSG00000025060 - Slk	-1.95	0.4692	ENSMUSG00000025060	Slk
ENSMUSG00000034432 - Cops8	2.07	0.5929	ENSMUSG00000034432	Cops8				ENSMUSG00000025103 - Btbd1	-1.95	0.4891	ENSMUSG00000025103	Btbd1
ENSMUSG00000034452 - Slc24a1	2.07	0.939	ENSMUSG00000034452	Slc24a1				ENSMUSG00000025314 - Ptprj	-1.95	0.641	ENSMUSG00000025314	Ptprj
ENSMUSG00000037275 - Gemin5	2.07	0.3251	ENSMUSG00000037275	Gemin5				ENSMUSG00000042650 - Alkbh5	-1.95	0.9656	ENSMUSG00000042650	Alkbh5
ENSMUSG00000042524 - Sun2	2.07	0.585	ENSMUSG00000042524	Sun2				ENSMUSG00000049764 - Zfp280b	-1.95	0.7884	ENSMUSG00000049764	Zfp280b
ENSMUSG00000062202 - Btbd9	2.07	0.4879	ENSMUSG00000062202	Btbd9				ENSMUSG00000073402 - Gm8909	-1.95	0.639	ENSMUSG00000073402	Gm8909
ENSMUSG00000071078 - Nr2c2ap	2.07	0.5188	ENSMUSG00000071078	Nr2c2ap				ENSMUSG00000021796 - Bmpr1a	-1.94	0.4251	ENSMUSG00000021796	Bmpr1a
ENSMUSG00000074802 - Gas2l3	2.07	0.8178	ENSMUSG00000074802	Gas2l3				ENSMUSG00000037957 - Wdr20	-1.94	0.6543	ENSMUSG00000037957	Wdr20
ENSMUSG00000001270 - Ckb	2.06	0.56	ENSMUSG00000001270	Ckb				ENSMUSG00000037958 - Nsrp1	-1.94	0.5536	ENSMUSG00000037958	Nsrp1
ENSMUSG00000004100 - Ppan	2.06	0.7181	ENSMUSG00000004100	Ppan				ENSMUSG00000073435 - Nme3	-1.94	0.7444	ENSMUSG00000073435	Nme3
ENSMUSG00000015217 - Hmgb3	2.06	0.8106	ENSMUSG00000015217	Hmgb3				ENSMUSG00000029994 - Anxa4	-1.93	0.8486	ENSMUSG00000029994	Anxa4
ENSMUSG00000025393 - Atp5b	2.06	0.3291	ENSMUSG00000025393	Atp5b				ENSMUSG00000046192 - Iqub	-1.93	0.5316	ENSMUSG00000046192	Iqub
ENSMUSG00000028672 - Hmgcl	2.06	0.8477	ENSMUSG00000028672	Hmgcl				ENSMUSG00000055531 - Cpsf6	-1.93	0.6171	ENSMUSG00000055531	Cpsf6
ENSMUSG00000035027 - Map2k2	2.06	0.4673	ENSMUSG00000035027	Map2k2				ENSMUSG00000067928 - Zfp760	-1.93	0.9762	ENSMUSG00000067928	Zfp760
ENSMUSG00000035455 - Fignl1	2.06	0.7452	ENSMUSG00000035455	Fignl1				ENSMUSG00000004535 - Tax1bp1	-1.92	0.919	ENSMUSG00000004535	Tax1bp1
ENSMUSG00000038026 - Kcnj9	2.06	0.3928	ENSMUSG00000038026	Kcnj9				ENSMUSG00000011831 - Evi5	-1.92	0.9736	ENSMUSG00000011831	Evi5
ENSMUSG00000053746 - Ptrh1	2.06	0.4974	ENSMUSG00000053746	Ptrh1				ENSMUSG00000013646 - Sh3bp5l	-1.92	0.6566	ENSMUSG00000013646	Sh3bp5l
ENSMUSG00000097468 - -	2.06	0.3479	ENSMUSG00000097468					ENSMUSG00000014601 - Strip1	-1.92	0.619	ENSMUSG00000014601	Strip1
ENSMUSG00000020611 - Gna13	2.05	0.4373	ENSMUSG00000020611	Gna13				ENSMUSG00000024350 - Dnajc18	-1.92	0.6736	ENSMUSG00000024350	Dnajc18
ENSMUSG00000026864 - Hspa5	2.05	0.6539	ENSMUSG00000026864	Hspa5				ENSMUSG00000026932 - Nacc2	-1.92	0.5735	ENSMUSG00000026932	Nacc2
ENSMUSG00000037152 - Ndufc1	2.05	0.7329	ENSMUSG00000037152	Ndufc1				ENSMUSG00000032870 - Smap2	-1.92	0.5436	ENSMUSG00000032870	Smap2
ENSMUSG00000038375 - Trp53inp2	2.05	0.7121	ENSMUSG00000038375	Trp53inp2				ENSMUSG00000036779 - Papd5	-1.92	0.7449	ENSMUSG00000036779	Papd5
ENSMUSG00000039976 - Tbc1d16	2.05	0.57	ENSMUSG00000039976	Tbc1d16				ENSMUSG00000040009 - Gnaz	-1.92	0.5826	ENSMUSG00000040009	Gnaz
ENSMUSG00000040681 - Hmgn1	2.05	0.5958	ENSMUSG00000040681	Hmgn1				ENSMUSG00000043498 - -	-1.92	0.4866	ENSMUSG00000043498
ENSMUSG00000056972 - Magel2	2.05	0.6197	ENSMUSG00000056972	Magel2				ENSMUSG00000046138 - 9930021J03Rik	-1.92	0.6205	ENSMUSG00000046138	9930021J03Rik
ENSMUSG00000015133 - Lrrk1	2.04	0.4302	ENSMUSG00000015133	Lrrk1				ENSMUSG00000063535 - Zfp773	-1.92	0.8718	ENSMUSG00000063535	Zfp773
ENSMUSG00000021610 - Clptm1l	2.04	0.5041	ENSMUSG00000021610	Clptm1l				ENSMUSG00000097729 - -	-1.92	0.6188	ENSMUSG00000097729
ENSMUSG00000024511 - Rab27b	2.04	0.6786	ENSMUSG00000024511	Rab27b				ENSMUSG00000001774 - Chordc1	-1.91	0.6898	ENSMUSG00000001774	Chordc1
ENSMUSG00000026668 - Ucma	2.04	0.6136	ENSMUSG00000026668	Ucma				ENSMUSG00000021609 - Slc6a3	-1.91	0.9786	ENSMUSG00000021609	Slc6a3
ENSMUSG00000028869 - Gnl2	2.04	0.7169	ENSMUSG00000028869	Gnl2				ENSMUSG00000028156 - Eif4e	-1.91	0.9255	ENSMUSG00000028156	Eif4e
ENSMUSG00000031274 - Col4a5	2.04	0.4666	ENSMUSG00000031274	Col4a5				ENSMUSG00000029669 - Tspan12	-1.91	0.5588	ENSMUSG00000029669	Tspan12
ENSMUSG00000035161 - Ints6	2.04	0.6809	ENSMUSG00000035161	Ints6				ENSMUSG00000036863 - Syde2	-1.91	0.6015	ENSMUSG00000036863	Syde2
ENSMUSG00000036907 - C1ql2	2.04	0.4072	ENSMUSG00000036907	C1ql2				ENSMUSG00000041025 - Iffo2	-1.91	0.8191	ENSMUSG00000041025	Iffo2
ENSMUSG00000039646 - Vasn	2.04	0.6126	ENSMUSG00000039646	Vasn				ENSMUSG00000043391 - 2510009E07Rik	-1.91	0.8014	ENSMUSG00000043391	2510009E07Rik
ENSMUSG00000052837 - Junb	2.04	0.8532	ENSMUSG00000052837	Junb				ENSMUSG00000043542 - Zc2hc1a	-1.91	0.7992	ENSMUSG00000043542	Zc2hc1a
ENSMUSG00000062169 - Cnih4	2.04	0.928	ENSMUSG00000062169	Cnih4				ENSMUSG00000050379 - -	-1.91	0.5184	ENSMUSG00000050379
ENSMUSG00000103515 - -	2.04	0.4698	ENSMUSG00000103515					ENSMUSG00000050663 - Trhde	-1.91	0.7012	ENSMUSG00000050663	Trhde
ENSMUSG00000010406 - Mrpl52	2.03	0.7357	ENSMUSG00000010406	Mrpl52				ENSMUSG00000051136 - Ghsr	-1.91	0.7471	ENSMUSG00000051136	Ghsr
ENSMUSG00000017716 - Birc5	2.03	0.7355	ENSMUSG00000017716	Birc5				ENSMUSG00000051316 - Taf7	-1.91	0.5523	ENSMUSG00000051316	Taf7
ENSMUSG00000020358 - Hnrnpab	2.03	0.781	ENSMUSG00000020358	Hnrnpab				ENSMUSG00000060961 - Slc4a4	-1.91	0.4991	ENSMUSG00000060961	Slc4a4
ENSMUSG00000026388 - 3110009E18Rik	2.03	0.5111	ENSMUSG00000026388	3110009E18Rik				ENSMUSG00000081683 - Fzd10	-1.91	0.7294	ENSMUSG00000081683	Fzd10
ENSMUSG00000029627 - Zkscan14	2.03	0.8123	ENSMUSG00000029627	Zkscan14				ENSMUSG00000008763 - Man1a2	-1.9	0.8844	ENSMUSG00000008763	Man1a2
ENSMUSG00000031309 - Rps6ka3	2.03	0.9264	ENSMUSG00000031309	Rps6ka3				ENSMUSG00000020696 - Rffl	-1.9	0.7486	ENSMUSG00000020696	Rffl
ENSMUSG00000033952 - Aspm	2.03	0.6072	ENSMUSG00000033952	Aspm				ENSMUSG00000022195 - 6030458C11Rik	-1.9	0.5922	ENSMUSG00000022195	6030458C11Rik
ENSMUSG00000035615 - Frmpd1	2.03	0.4998	ENSMUSG00000035615	Frmpd1				ENSMUSG00000024039 - Cbs	-1.9	0.7341	ENSMUSG00000024039	Cbs
ENSMUSG00000036565 - Ttyh3	2.03	0.8138	ENSMUSG00000036565	Ttyh3				ENSMUSG00000027580 - Helz2	-1.9	0.8114	ENSMUSG00000027580	Helz2
ENSMUSG00000037020 - Wdr62	2.03	0.7883	ENSMUSG00000037020	Wdr62				ENSMUSG00000028439 - Fam219a	-1.9	0.5955	ENSMUSG00000028439	Fam219a
ENSMUSG00000037326 - Capn15	2.03	0.513	ENSMUSG00000037326	Capn15				ENSMUSG00000028878 - Fam76a	-1.9	0.7474	ENSMUSG00000028878	Fam76a
ENSMUSG00000041064 - Pif1	2.03	0.8323	ENSMUSG00000041064	Pif1				ENSMUSG00000031344 - Gabrq	-1.9	0.9613	ENSMUSG00000031344	Gabrq
ENSMUSG00000074794 - Arrdc3	2.03	0.5006	ENSMUSG00000074794	Arrdc3				ENSMUSG00000038122 - Tbc1d32	-1.9	0.6453	ENSMUSG00000038122	Tbc1d32
ENSMUSG00000090247 - Bloc1s1	2.03	0.9282	ENSMUSG00000090247	Bloc1s1				ENSMUSG00000053985 - Zfp14	-1.9	0.734	ENSMUSG00000053985	Zfp14
ENSMUSG00000023110 - Prmt5	2.02	0.5792	ENSMUSG00000023110	Prmt5				ENSMUSG00000096929 - -	-1.9	0.8746	ENSMUSG00000096929
ENSMUSG00000001016 - Ilf2	2.02	0.4425	ENSMUSG00000001016	Ilf2				ENSMUSG00000015189 - Casd1	-1.89	0.7384	ENSMUSG00000015189	Casd1
ENSMUSG00000003269 - Cyth2	2.02	0.7164	ENSMUSG00000003269	Cyth2				ENSMUSG00000020546 - Stxbp4	-1.89	0.5786	ENSMUSG00000020546	Stxbp4
ENSMUSG00000010154 - Spire2	2.02	0.524	ENSMUSG00000010154	Spire2				ENSMUSG00000020817 - Rabep1	-1.89	0.5024	ENSMUSG00000020817	Rabep1
ENSMUSG00000020427 - Igfbp3	2.02	0.5012	ENSMUSG00000020427	Igfbp3				ENSMUSG00000021466 - Ptch1	-1.89	0.4454	ENSMUSG00000021466	Ptch1
ENSMUSG00000021102 - Glrx5	2.02	0.5488	ENSMUSG00000021102	Glrx5				ENSMUSG00000021943 - Gdf10	-1.89	0.8535	ENSMUSG00000021943	Gdf10
ENSMUSG00000022360 - Atad2	2.02	0.9169	ENSMUSG00000022360	Atad2				ENSMUSG00000039068 - Zzz3	-1.89	0.5543	ENSMUSG00000039068	Zzz3
ENSMUSG00000022570 - Tsta3	2.02	0.9209	ENSMUSG00000022570	Tsta3				ENSMUSG00000054206 - Gzmm	-1.89	0.5786	ENSMUSG00000054206	Gzmm
ENSMUSG00000030411 - Nova2	2.02	0.7655	ENSMUSG00000030411	Nova2				ENSMUSG00000061143 - Maml3	-1.89	0.6025	ENSMUSG00000061143	Maml3
ENSMUSG00000034926 - Dhcr24	2.02	0.5718	ENSMUSG00000034926	Dhcr24				ENSMUSG00000074519 - Etohi1	-1.89	0.9346	ENSMUSG00000074519	Etohi1
ENSMUSG00000037224 - Zfyve28	2.02	0.5777	ENSMUSG00000037224	Zfyve28				ENSMUSG00000023805 - Synj2	-1.88	0.4739	ENSMUSG00000023805	Synj2
ENSMUSG00000038451 - Spsb2	2.02	0.9663	ENSMUSG00000038451	Spsb2				ENSMUSG00000025860 - Xiap	-1.88	0.6085	ENSMUSG00000025860	Xiap
ENSMUSG00000038459 - Abhd17c	2.02	0.5584	ENSMUSG00000038459	Abhd17c				ENSMUSG00000030406 - Gipr	-1.88	0.9391	ENSMUSG00000030406	Gipr
ENSMUSG00000038782 - -	2.02	0.8267	ENSMUSG00000038782					ENSMUSG00000033170 - Card10	-1.88	0.8337	ENSMUSG00000033170	Card10
ENSMUSG00000039117 - Taf4a	2.02	0.8263	ENSMUSG00000039117	Taf4a				ENSMUSG00000044071 - Fam19a2	-1.88	0.7191	ENSMUSG00000044071	Fam19a2
ENSMUSG00000051855 - Mest	2.02	0.3689	ENSMUSG00000051855	Mest				ENSMUSG00000051355 - Commd1	-1.88	0.6155	ENSMUSG00000051355	Commd1
ENSMUSG00000056076 - Eif3b	2.02	0.8046	ENSMUSG00000056076	Eif3b				ENSMUSG00000055069 - Rab39	-1.88	0.6405	ENSMUSG00000055069	Rab39
ENSMUSG00000057342 - Sphk2	2.02	0.7671	ENSMUSG00000057342	Sphk2				ENSMUSG00000074818 - Pdzd7	-1.88	0.5659	ENSMUSG00000074818	Pdzd7
ENSMUSG00000001424 - Snd1	2.01	0.7747	ENSMUSG00000001424	Snd1				ENSMUSG00000020986 - Sec23a	-1.87	0.7839	ENSMUSG00000020986	Sec23a
ENSMUSG00000020388 - Pdlim4	2.01	0.5894	ENSMUSG00000020388	Pdlim4				ENSMUSG00000022103 - Gfra2	-1.87	0.6652	ENSMUSG00000022103	Gfra2
ENSMUSG00000022120 - Rnf219	2.01	0.6725	ENSMUSG00000022120	Rnf219				ENSMUSG00000057691 - Zfp746	-1.87	0.5158	ENSMUSG00000057691	Zfp746
ENSMUSG00000023088 - Abcc1	2.01	0.6335	ENSMUSG00000023088	Abcc1				ENSMUSG00000000805 - Car4	-1.86	0.7231	ENSMUSG00000000805	Car4
ENSMUSG00000023886 - Smoc2	2.01	0.5978	ENSMUSG00000023886	Smoc2				ENSMUSG00000001089 - Luzp1	-1.86	0.4549	ENSMUSG00000001089	Luzp1
ENSMUSG00000028884 - Rpa2	2.01	0.5599	ENSMUSG00000028884	Rpa2				ENSMUSG00000028519 - Dab1	-1.86	0.6184	ENSMUSG00000028519	Dab1
ENSMUSG00000031028 - Tub	2.01	0.7163	ENSMUSG00000031028	Tub				ENSMUSG00000030500 - Slc17a6	-1.86	0.7929	ENSMUSG00000030500	Slc17a6
ENSMUSG00000034424 - Gcsh	2.01	0.9697	ENSMUSG00000034424	Gcsh				ENSMUSG00000033420 - Antxr1	-1.86	0.8127	ENSMUSG00000033420	Antxr1
ENSMUSG00000035364 - -	2.01	0.6495	ENSMUSG00000035364					ENSMUSG00000037058 - Paip2	-1.86	0.8356	ENSMUSG00000037058	Paip2
ENSMUSG00000039033 - Tasp1	2.01	0.5893	ENSMUSG00000039033	Tasp1				ENSMUSG00000041540 - Sox5	-1.86	0.748	ENSMUSG00000041540	Sox5
ENSMUSG00000040212 - Emp3	2.01	0.6837	ENSMUSG00000040212	Emp3				ENSMUSG00000044098 - Rsbn1	-1.86	0.5883	ENSMUSG00000044098	Rsbn1
ENSMUSG00000046841 - Ckap4	2.01	0.4272	ENSMUSG00000046841	Ckap4				ENSMUSG00000045659 - Plekha7	-1.86	0.79	ENSMUSG00000045659	Plekha7
ENSMUSG00000056749 - Nfil3	2.01	0.374	ENSMUSG00000056749	Nfil3				ENSMUSG00000046056 - Sbsn	-1.86	0.7548	ENSMUSG00000046056	Sbsn
ENSMUSG00000021071 - Trim9	2	0.5866	ENSMUSG00000021071	Trim9				ENSMUSG00000051339 - 2900026A02Rik	-1.86	0.5363	ENSMUSG00000051339	2900026A02Rik
ENSMUSG00000022477 - Aco2	2	0.5749	ENSMUSG00000022477	Aco2				ENSMUSG00000062762 - Ei24	-1.86	0.6819	ENSMUSG00000062762	Ei24
ENSMUSG00000023019 - Gpd1	2	0.5459	ENSMUSG00000023019	Gpd1				ENSMUSG00000104117 - -	-1.86	0.8902	ENSMUSG00000104117
ENSMUSG00000023988 - Bysl	2	0.3774	ENSMUSG00000023988	Bysl				ENSMUSG00000021730 - Hcn1	-1.85	0.5622	ENSMUSG00000021730	Hcn1
ENSMUSG00000024843 - Chka	2	0.5411	ENSMUSG00000024843	Chka				ENSMUSG00000024182 - Axin1	-1.85	0.6122	ENSMUSG00000024182	Axin1
ENSMUSG00000025377 - Enthd2	2	0.8271	ENSMUSG00000025377	Enthd2				ENSMUSG00000026554 - Dcaf8	-1.85	0.5694	ENSMUSG00000026554	Dcaf8
ENSMUSG00000029036 - Atad3a	2	0.5759	ENSMUSG00000029036	Atad3a				ENSMUSG00000026781 - Acbd5	-1.85	0.7388	ENSMUSG00000026781	Acbd5
ENSMUSG00000029419 - Gm996	2	0.5829	ENSMUSG00000029419	Gm996				ENSMUSG00000028277 - Ube2j1	-1.85	0.6093	ENSMUSG00000028277	Ube2j1
ENSMUSG00000032228 - Tcf12	2	0.7395	ENSMUSG00000032228	Tcf12				ENSMUSG00000029027 - Dffb	-1.85	0.7501	ENSMUSG00000029027	Dffb
ENSMUSG00000038023 - Atp6v0a2	2	0.8152	ENSMUSG00000038023	Atp6v0a2				ENSMUSG00000030287 - Itpr2	-1.85	0.8082	ENSMUSG00000030287	Itpr2
ENSMUSG00000052062 - Pard3b	2	0.5702	ENSMUSG00000052062	Pard3b				ENSMUSG00000031493 - Ggn	-1.85	0.7944	ENSMUSG00000031493	Ggn
ENSMUSG00000055407 - Map6	2	0.3865	ENSMUSG00000055407	Map6				ENSMUSG00000046311 - Zfp62	-1.85	0.5921	ENSMUSG00000046311	Zfp62
ENSMUSG00000074170 - Plekhf1	2	0.5172	ENSMUSG00000074170	Plekhf1				ENSMUSG00000054509 - Parp4	-1.85	0.5868	ENSMUSG00000054509	Parp4
ENSMUSG00000022656 - Pvrl3	1.99	0.584	ENSMUSG00000022656	Pvrl3				ENSMUSG00000060843 - Ctnna3	-1.85	0.6356	ENSMUSG00000060843	Ctnna3
ENSMUSG00000026088 - Mitd1	1.99	0.5251	ENSMUSG00000026088	Mitd1				ENSMUSG00000062151 - Unc13c	-1.85	0.6316	ENSMUSG00000062151	Unc13c
ENSMUSG00000029622 - Arpc1b	1.99	0.5137	ENSMUSG00000029622	Arpc1b				ENSMUSG00000072704 - Smim10l1	-1.85	0.4869	ENSMUSG00000072704	Smim10l1
ENSMUSG00000030878 - Cdr2	1.99	0.7707	ENSMUSG00000030878	Cdr2				ENSMUSG00000078307 - AI593442	-1.85	0.6063	ENSMUSG00000078307	AI593442
ENSMUSG00000037071 - Scd1	1.99	0.5615	ENSMUSG00000037071	Scd1				ENSMUSG00000021945 - Zmym2	-1.84	0.8764	ENSMUSG00000021945	Zmym2
ENSMUSG00000038943 - Prc1	1.99	0.7142	ENSMUSG00000038943	Prc1				ENSMUSG00000028919 - Arhgef19	-1.84	0.5099	ENSMUSG00000028919	Arhgef19
ENSMUSG00000057421 - Las1l	1.99	0.5499	ENSMUSG00000057421	Las1l				ENSMUSG00000031327 - Chic1	-1.84	0.5321	ENSMUSG00000031327	Chic1
ENSMUSG00000022026 - Olfm4	1.98	0.6073	ENSMUSG00000022026	Olfm4				ENSMUSG00000032407 - U2surp	-1.84	0.682	ENSMUSG00000032407	U2surp
ENSMUSG00000023330 - Dtwd1	1.98	0.4684	ENSMUSG00000023330	Dtwd1				ENSMUSG00000044362 - Ccdc89	-1.84	0.7242	ENSMUSG00000044362	Ccdc89
ENSMUSG00000024683 - Mrpl16	1.98	0.5478	ENSMUSG00000024683	Mrpl16				ENSMUSG00000045031 - Cetn4	-1.84	0.8741	ENSMUSG00000045031	Cetn4
ENSMUSG00000025384 - Faap100	1.98	0.6869	ENSMUSG00000025384	Faap100				ENSMUSG00000051510 - Mafg	-1.84	0.9273	ENSMUSG00000051510	Mafg
ENSMUSG00000027699 - Ect2	1.98	0.8058	ENSMUSG00000027699	Ect2				ENSMUSG00000059991 - Nptx2	-1.84	0.6533	ENSMUSG00000059991	Nptx2
ENSMUSG00000032126 - Hmbs	1.98	0.7683	ENSMUSG00000032126	Hmbs				ENSMUSG00000064115 - Cadm2	-1.84	0.5161	ENSMUSG00000064115	Cadm2
ENSMUSG00000034349 - Smc4	1.98	0.6325	ENSMUSG00000034349	Smc4				ENSMUSG00000090100 - Ttbk2	-1.84	0.6193	ENSMUSG00000090100	Ttbk2
ENSMUSG00000044562 - Rasip1	1.98	0.8797	ENSMUSG00000044562	Rasip1				ENSMUSG00000021767 - Kat6b	-1.83	0.86	ENSMUSG00000021767	Kat6b
ENSMUSG00000056174 - Col8a2	1.98	0.6215	ENSMUSG00000056174	Col8a2				ENSMUSG00000001833 - -	-1.83	0.7744	ENSMUSG00000001833
ENSMUSG00000057788 - Ddx49	1.98	0.9884	ENSMUSG00000057788	Ddx49				ENSMUSG00000008734 - Gprc5b	-1.83	0.964	ENSMUSG00000008734	Gprc5b
ENSMUSG00000067586 - S1pr3	1.98	0.7049	ENSMUSG00000067586	S1pr3				ENSMUSG00000016194 - Hsd11b1	-1.83	0.6293	ENSMUSG00000016194	Hsd11b1
ENSMUSG00000094910 - D430019H16Rik	1.98	0.6344	ENSMUSG00000094910	D430019H16Rik				ENSMUSG00000018442 - Derl2	-1.83	0.635	ENSMUSG00000018442	Derl2
ENSMUSG00000002803 - Btbd6	1.97	0.7146	ENSMUSG00000002803	Btbd6				ENSMUSG00000020491 - 2810021J22Rik	-1.83	0.758	ENSMUSG00000020491	2810021J22Rik
ENSMUSG00000025732 - Fam195a	1.97	0.5229	ENSMUSG00000025732	Fam195a				ENSMUSG00000022404 - Slc25a17	-1.83	0.5815	ENSMUSG00000022404	Slc25a17
ENSMUSG00000028367 - Txn1	1.97	0.8361	ENSMUSG00000028367	Txn1				ENSMUSG00000022749 - Tbc1d23	-1.83	0.7766	ENSMUSG00000022749	Tbc1d23
ENSMUSG00000030512 - Snrpa1	1.97	0.4657	ENSMUSG00000030512	Snrpa1				ENSMUSG00000024018 - Ccdc167	-1.83	0.673	ENSMUSG00000024018	Ccdc167
ENSMUSG00000030533 - Unc45a	1.97	0.7403	ENSMUSG00000030533	Unc45a				ENSMUSG00000024769 - Cdc42bpg	-1.83	0.7689	ENSMUSG00000024769	Cdc42bpg
ENSMUSG00000050565 - Tor1aip2	1.97	0.9583	ENSMUSG00000050565	Tor1aip2				ENSMUSG00000025899 - Alkbh8	-1.83	0.5284	ENSMUSG00000025899	Alkbh8
ENSMUSG00000074890 - Lcmt2	1.97	0.5082	ENSMUSG00000074890	Lcmt2				ENSMUSG00000028015 - Ctso	-1.83	0.9193	ENSMUSG00000028015	Ctso
ENSMUSG00000007836 - Hnrnpa0	1.96	0.9549	ENSMUSG00000007836	Hnrnpa0				ENSMUSG00000029763 - Exoc4	-1.83	0.9798	ENSMUSG00000029763	Exoc4
ENSMUSG00000022440 - C1qtnf6	1.96	0.9858	ENSMUSG00000022440	C1qtnf6				ENSMUSG00000032601 - Prkar2a	-1.83	0.6198	ENSMUSG00000032601	Prkar2a
ENSMUSG00000037373 - Ctbp1	1.96	0.5449	ENSMUSG00000037373	Ctbp1				ENSMUSG00000038822 - Hace1	-1.83	0.9386	ENSMUSG00000038822	Hace1
ENSMUSG00000038759 - Nup205	1.96	0.818	ENSMUSG00000038759	Nup205				ENSMUSG00000062866 - Phactr2	-1.83	0.6589	ENSMUSG00000062866	Phactr2
ENSMUSG00000005615 - Pcyt1a	1.95	0.7213	ENSMUSG00000005615	Pcyt1a				ENSMUSG00000056770 - Setd3	-1.82	0.7337	ENSMUSG00000056770	Setd3
ENSMUSG00000017466 - Timp2	1.95	0.5235	ENSMUSG00000017466	Timp2				ENSMUSG00000018378 - Cuedc1	-1.82	0.7617	ENSMUSG00000018378	Cuedc1
ENSMUSG00000021758 - Ddx4	1.95	0.6735	ENSMUSG00000021758	Ddx4				ENSMUSG00000020432 - Tcn2	-1.82	0.749	ENSMUSG00000020432	Tcn2
ENSMUSG00000022580 - Rhpn1	1.95	0.5178	ENSMUSG00000022580	Rhpn1				ENSMUSG00000022639 - -	-1.82	0.8962	ENSMUSG00000022639
ENSMUSG00000022827 - Rabl3	1.95	0.8532	ENSMUSG00000022827	Rabl3				ENSMUSG00000024781 - Lipa	-1.82	0.6205	ENSMUSG00000024781	Lipa
ENSMUSG00000024402 - Lta	1.95	0.7427	ENSMUSG00000024402	Lta				ENSMUSG00000025933 - Tmem14a	-1.82	0.6094	ENSMUSG00000025933	Tmem14a
ENSMUSG00000026281 - Dtymk	1.95	0.6425	ENSMUSG00000026281	Dtymk				ENSMUSG00000029655 - N4bp2l2	-1.82	0.584	ENSMUSG00000029655	N4bp2l2
ENSMUSG00000026457 - Adipor1	1.95	0.8994	ENSMUSG00000026457	Adipor1				ENSMUSG00000031539 - Ap3m2	-1.82	0.655	ENSMUSG00000031539	Ap3m2
ENSMUSG00000028066 - Pmf1	1.95	0.6747	ENSMUSG00000028066	Pmf1				ENSMUSG00000033207 - Mamdc2	-1.82	0.8833	ENSMUSG00000033207	Mamdc2
ENSMUSG00000028470 - Hint2	1.95	0.8298	ENSMUSG00000028470	Hint2				ENSMUSG00000037921 - Ddx60	-1.82	0.937	ENSMUSG00000037921	Ddx60
ENSMUSG00000028944 - Prkag2	1.95	0.5377	ENSMUSG00000028944	Prkag2				ENSMUSG00000038039 - Gcc2	-1.82	0.7875	ENSMUSG00000038039	Gcc2
ENSMUSG00000037085 - Trmt12	1.95	0.5537	ENSMUSG00000037085	Trmt12				ENSMUSG00000038517 - Tbkbp1	-1.82	0.6709	ENSMUSG00000038517	Tbkbp1
ENSMUSG00000040511 - Pvr	1.95	0.6207	ENSMUSG00000040511	Pvr				ENSMUSG00000078861 - Zfp931	-1.82	0.8	ENSMUSG00000078861	Zfp931
ENSMUSG00000049504 - Proser1	1.95	0.8155	ENSMUSG00000049504	Proser1				ENSMUSG00000087943 - -	-1.82	0.9035	ENSMUSG00000087943
ENSMUSG00000056895 - Hist3h2ba	1.95	0.9555	ENSMUSG00000056895	Hist3h2ba				ENSMUSG00000091803 - Cox16	-1.82	0.6656	ENSMUSG00000091803	Cox16
ENSMUSG00000070348 - Ccnd1	1.95	0.4026	ENSMUSG00000070348	Ccnd1				ENSMUSG00000021700 - Rab3c	-1.81	0.8617	ENSMUSG00000021700	Rab3c
ENSMUSG00000018900 - Slc22a5	1.94	0.769	ENSMUSG00000018900	Slc22a5				ENSMUSG00000021998 - Lcp1	-1.81	0.8849	ENSMUSG00000021998	Lcp1
ENSMUSG00000020329 - Polrmt	1.94	0.9657	ENSMUSG00000020329	Polrmt				ENSMUSG00000025240 - Sacm1l	-1.81	0.957	ENSMUSG00000025240	Sacm1l
ENSMUSG00000021048 - Mthfd1	1.94	0.6597	ENSMUSG00000021048	Mthfd1				ENSMUSG00000033964 - Zbtb41	-1.81	0.9357	ENSMUSG00000033964	Zbtb41
ENSMUSG00000026694 - Mettl13	1.94	0.7052	ENSMUSG00000026694	Mettl13				ENSMUSG00000035351 - Nup37	-1.81	0.9824	ENSMUSG00000035351	Nup37
ENSMUSG00000027933 - Ints3	1.94	0.6457	ENSMUSG00000027933	Ints3				ENSMUSG00000038260 - Trpm4	-1.81	0.5169	ENSMUSG00000038260	Trpm4
ENSMUSG00000028838 - Extl1	1.94	0.7758	ENSMUSG00000028838	Extl1				ENSMUSG00000042340 - Ctf1	-1.81	0.6893	ENSMUSG00000042340	Ctf1
ENSMUSG00000045328 - Cenpe	1.94	0.7497	ENSMUSG00000045328	Cenpe				ENSMUSG00000049580 - Tsku	-1.81	0.6763	ENSMUSG00000049580	Tsku
ENSMUSG00000059070 - Rpl18	1.94	0.5546	ENSMUSG00000059070	Rpl18				ENSMUSG00000053347 - Zfp943	-1.81	0.6718	ENSMUSG00000053347	Zfp943
ENSMUSG00000064210 - Ano6	1.94	0.9398	ENSMUSG00000064210	Ano6				ENSMUSG00000054477 - Kcnn2	-1.81	0.517	ENSMUSG00000054477	Kcnn2
ENSMUSG00000029687 - Ezh2	1.93	0.8244	ENSMUSG00000029687	Ezh2				ENSMUSG00000059439 - Bcas3	-1.81	0.6359	ENSMUSG00000059439	Bcas3
ENSMUSG00000005125 - Ndrg1	1.93	0.4073	ENSMUSG00000005125	Ndrg1				ENSMUSG00000060802 - B2m	-1.81	0.6257	ENSMUSG00000060802	B2m
ENSMUSG00000020156 - Mum1	1.93	0.9506	ENSMUSG00000020156	Mum1				ENSMUSG00000097246 - -	-1.81	0.7958	ENSMUSG00000097246
ENSMUSG00000021253 - Tgfb3	1.93	0.4403	ENSMUSG00000021253	Tgfb3				ENSMUSG00000002546 - Golga2	-1.8	0.9104	ENSMUSG00000002546	Golga2
ENSMUSG00000023723 - Mrps23	1.93	0.6962	ENSMUSG00000023723	Mrps23				ENSMUSG00000004347 - Pde1c	-1.8	0.6348	ENSMUSG00000004347	Pde1c
ENSMUSG00000025555 - Farp1	1.93	0.5276	ENSMUSG00000025555	Farp1				ENSMUSG00000011752 - Pgam1	-1.8	0.5076	ENSMUSG00000011752	Pgam1
ENSMUSG00000026810 - Dpm2	1.93	0.763	ENSMUSG00000026810	Dpm2				ENSMUSG00000017412 - Cacnb4	-1.8	0.7007	ENSMUSG00000017412	Cacnb4
ENSMUSG00000029710 - Ephb4	1.93	0.448	ENSMUSG00000029710	Ephb4				ENSMUSG00000021367 - Edn1	-1.8	0.5742	ENSMUSG00000021367	Edn1
ENSMUSG00000033105 - Lss	1.93	0.5418	ENSMUSG00000033105	Lss				ENSMUSG00000034801 - Sos2	-1.8	0.9465	ENSMUSG00000034801	Sos2
ENSMUSG00000051256 - Jagn1	1.93	0.7835	ENSMUSG00000051256	Jagn1				ENSMUSG00000047897 - Ripply2	-1.8	0.6324	ENSMUSG00000047897	Ripply2
ENSMUSG00000059248 - -	1.93	0.7602	ENSMUSG00000059248					ENSMUSG00000058240 - Cryzl1	-1.8	0.683	ENSMUSG00000058240	Cryzl1
ENSMUSG00000059534 - Uqcr10	1.93	0.5844	ENSMUSG00000059534	Uqcr10				ENSMUSG00000092083 - Kcnb2	-1.8	0.7518	ENSMUSG00000092083	Kcnb2
ENSMUSG00000078773 - Rad54b	1.93	0.5425	ENSMUSG00000078773	Rad54b				ENSMUSG00000096936 - -	-1.8	0.897	ENSMUSG00000096936
ENSMUSG00000005917 - Otx1	1.92	0.6309	ENSMUSG00000005917	Otx1				ENSMUSG00000017314 - Mpp2	-1.79	0.6173	ENSMUSG00000017314	Mpp2
ENSMUSG00000020649 - Rrm2	1.92	0.7772	ENSMUSG00000020649	Rrm2				ENSMUSG00000022280 - Rnf19a	-1.79	0.6919	ENSMUSG00000022280	Rnf19a
ENSMUSG00000024816 - Frmd8	1.92	0.7017	ENSMUSG00000024816	Frmd8				ENSMUSG00000027676 - Ccdc39	-1.79	0.972	ENSMUSG00000027676	Ccdc39
ENSMUSG00000027566 - Psma7	1.92	0.6614	ENSMUSG00000027566	Psma7				ENSMUSG00000027977 - Ndst3	-1.79	0.6772	ENSMUSG00000027977	Ndst3
ENSMUSG00000034059 - Ypel4	1.92	0.6692	ENSMUSG00000034059	Ypel4				ENSMUSG00000028708 - Mknk1	-1.79	0.6902	ENSMUSG00000028708	Mknk1
ENSMUSG00000036206 - Sh3bp4	1.92	0.6264	ENSMUSG00000036206	Sh3bp4				ENSMUSG00000037386 - Rims2	-1.79	0.7174	ENSMUSG00000037386	Rims2
ENSMUSG00000038020 - Rapgefl1	1.92	0.653	ENSMUSG00000038020	Rapgefl1				ENSMUSG00000045251 - Zfp688	-1.79	0.8608	ENSMUSG00000045251	Zfp688
ENSMUSG00000038594 - Cep85l	1.92	0.8917	ENSMUSG00000038594	Cep85l				ENSMUSG00000046567 - 4930430F08Rik	-1.79	0.7928	ENSMUSG00000046567	4930430F08Rik
ENSMUSG00000039844 - Rapgef1	1.92	0.6081	ENSMUSG00000039844	Rapgef1				ENSMUSG00000048540 - Nhlh2	-1.79	0.6678	ENSMUSG00000048540	Nhlh2
ENSMUSG00000063316 - Rpl27	1.92	0.9651	ENSMUSG00000063316	Rpl27				ENSMUSG00000054027 - Nt5dc3	-1.79	0.8817	ENSMUSG00000054027	Nt5dc3
ENSMUSG00000074476 - Spc24	1.92	0.6678	ENSMUSG00000074476	Spc24				ENSMUSG00000075595 - Zfp652	-1.79	0.6395	ENSMUSG00000075595	Zfp652
ENSMUSG00000013593 - Ndufs2	1.91	0.5814	ENSMUSG00000013593	Ndufs2				ENSMUSG00000078137 - Ankrd63	-1.79	0.6157	ENSMUSG00000078137	Ankrd63
ENSMUSG00000020706 - Ftsj3	1.91	0.8323	ENSMUSG00000020706	Ftsj3				ENSMUSG00000027287 - Snap23	-1.78	0.6974	ENSMUSG00000027287	Snap23
ENSMUSG00000028251 - Tstd3	1.91	0.7981	ENSMUSG00000028251	Tstd3				ENSMUSG00000028822 - Tmem50a	-1.78	0.678	ENSMUSG00000028822	Tmem50a
ENSMUSG00000028339 - Col15a1	1.91	0.6329	ENSMUSG00000028339	Col15a1				ENSMUSG00000040720 - 1110037F02Rik	-1.78	0.6385	ENSMUSG00000040720	1110037F02Rik
ENSMUSG00000032786 - Alas1	1.91	0.7811	ENSMUSG00000032786	Alas1				ENSMUSG00000056050 - -	-1.78	0.906	ENSMUSG00000056050
ENSMUSG00000038024 - Dennd4c	1.91	0.7898	ENSMUSG00000038024	Dennd4c				ENSMUSG00000062949 - Atp11c	-1.78	0.7535	ENSMUSG00000062949	Atp11c
ENSMUSG00000039660 - D2Wsu81e	1.91	0.9807	ENSMUSG00000039660	D2Wsu81e				ENSMUSG00000063145 - Bbs5	-1.78	0.8956	ENSMUSG00000063145	Bbs5
ENSMUSG00000051817 - Sox12	1.91	0.4952	ENSMUSG00000051817	Sox12				ENSMUSG00000032570 - Atp2c1	-1.77	0.9454	ENSMUSG00000032570	Atp2c1
ENSMUSG00000054204 - Fam150b	1.91	0.6443	ENSMUSG00000054204	Fam150b				ENSMUSG00000002633 - Shh	-1.77	0.6048	ENSMUSG00000002633	Shh
ENSMUSG00000079434 - Neu2	1.91	0.8516	ENSMUSG00000079434	Neu2				ENSMUSG00000009030 - Pdcl	-1.77	0.8114	ENSMUSG00000009030	Pdcl
ENSMUSG00000006299 - Aamp	1.9	0.8154	ENSMUSG00000006299	Aamp				ENSMUSG00000020189 - Osbpl8	-1.77	0.7692	ENSMUSG00000020189	Osbpl8
ENSMUSG00000019838 - Slc16a10	1.9	0.5889	ENSMUSG00000019838	Slc16a10				ENSMUSG00000026142 - Rhbdd1	-1.77	0.7208	ENSMUSG00000026142	Rhbdd1
ENSMUSG00000021364 - Elovl2	1.9	0.5929	ENSMUSG00000021364	Elovl2				ENSMUSG00000031639 - Tlr3	-1.77	0.9227	ENSMUSG00000031639	Tlr3
ENSMUSG00000022009 - Nufip1	1.9	0.8448	ENSMUSG00000022009	Nufip1				ENSMUSG00000033382 - Trappc8	-1.77	0.5677	ENSMUSG00000033382	Trappc8
ENSMUSG00000026858 - Fam73b	1.9	0.6422	ENSMUSG00000026858	Fam73b				ENSMUSG00000041112 - Elmo1	-1.77	0.6412	ENSMUSG00000041112	Elmo1
ENSMUSG00000027593 - Raly	1.9	0.769	ENSMUSG00000027593	Raly				ENSMUSG00000043259 - Fam13c	-1.77	0.9735	ENSMUSG00000043259	Fam13c
ENSMUSG00000030352 - Tspan9	1.9	0.7261	ENSMUSG00000030352	Tspan9				ENSMUSG00000053094 - Tmem248	-1.77	0.9161	ENSMUSG00000053094	Tmem248
ENSMUSG00000030849 - Fgfr2	1.9	0.485	ENSMUSG00000030849	Fgfr2				ENSMUSG00000016940 - Kctd2	-1.76	0.5974	ENSMUSG00000016940	Kctd2
ENSMUSG00000032867 - Fbxw8	1.9	0.6586	ENSMUSG00000032867	Fbxw8				ENSMUSG00000019088 - Dnase1l1	-1.76	0.5687	ENSMUSG00000019088	Dnase1l1
ENSMUSG00000034739 - Mfrp	1.9	0.8905	ENSMUSG00000034739	Mfrp				ENSMUSG00000021248 - Tmed10	-1.76	0.7184	ENSMUSG00000021248	Tmed10
ENSMUSG00000038838 - Vars2	1.9	0.9836	ENSMUSG00000038838	Vars2				ENSMUSG00000022376 - Adcy8	-1.76	0.6397	ENSMUSG00000022376	Adcy8
ENSMUSG00000038930 - Rccd1	1.9	0.9635	ENSMUSG00000038930	Rccd1				ENSMUSG00000025940 - Tmem70	-1.76	0.5579	ENSMUSG00000025940	Tmem70
ENSMUSG00000045411 - 2410002F23Rik	1.9	0.8419	ENSMUSG00000045411	2410002F23Rik				ENSMUSG00000026890 - Lhx6	-1.76	0.6842	ENSMUSG00000026890	Lhx6
ENSMUSG00000049751 - Rpl36al	1.9	0.6705	ENSMUSG00000049751	Rpl36al				ENSMUSG00000027677 - Ttc14	-1.76	0.8281	ENSMUSG00000027677	Ttc14
ENSMUSG00000055116 - Arntl	1.9	0.4546	ENSMUSG00000055116	Arntl				ENSMUSG00000027770 - Dhx36	-1.76	0.8397	ENSMUSG00000027770	Dhx36
ENSMUSG00000055491 - Pprc1	1.9	0.918	ENSMUSG00000055491	Pprc1				ENSMUSG00000031007 - Atp6ap2	-1.76	0.9406	ENSMUSG00000031007	Atp6ap2
ENSMUSG00000056043 - Rgs9bp	1.9	0.6474	ENSMUSG00000056043	Rgs9bp				ENSMUSG00000031302 - Nlgn3	-1.76	0.7847	ENSMUSG00000031302	Nlgn3
ENSMUSG00000021123 - Rdh12	1.89	0.9411	ENSMUSG00000021123	Rdh12				ENSMUSG00000033658 - Ddx19b	-1.76	0.8751	ENSMUSG00000033658	Ddx19b
ENSMUSG00000001228 - Uhrf1	1.89	0.7691	ENSMUSG00000001228	Uhrf1				ENSMUSG00000040037 - Negr1	-1.76	0.7016	ENSMUSG00000040037	Negr1
ENSMUSG00000005951 - Shpk	1.89	0.8528	ENSMUSG00000005951	Shpk				ENSMUSG00000040455 - Usp45	-1.76	0.8035	ENSMUSG00000040455	Usp45
ENSMUSG00000007279 - Scube2	1.89	0.7163	ENSMUSG00000007279	Scube2				ENSMUSG00000054302 - Eapp	-1.76	0.6849	ENSMUSG00000054302	Eapp
ENSMUSG00000025287 - Acot9	1.89	0.8872	ENSMUSG00000025287	Acot9				ENSMUSG00000097290 - -	-1.76	0.7643	ENSMUSG00000097290
ENSMUSG00000028670 - Lypla2	1.89	0.9156	ENSMUSG00000028670	Lypla2				ENSMUSG00000020319 - Wdpcp	-1.75	0.8235	ENSMUSG00000020319	Wdpcp
ENSMUSG00000041355 - Ssr2	1.89	0.5397	ENSMUSG00000041355	Ssr2				ENSMUSG00000020740 - Gga3	-1.75	0.6234	ENSMUSG00000020740	Gga3
ENSMUSG00000064105 - Cnnm2	1.89	0.625	ENSMUSG00000064105	Cnnm2				ENSMUSG00000021576 - Pdcd6	-1.75	0.5997	ENSMUSG00000021576	Pdcd6
ENSMUSG00000073155 - -	1.89	0.9528	ENSMUSG00000073155					ENSMUSG00000024491 - Rbm27	-1.75	0.9727	ENSMUSG00000024491	Rbm27
ENSMUSG00000074213 - -	1.89	0.7188	ENSMUSG00000074213					ENSMUSG00000026107 - Nabp1	-1.75	0.6685	ENSMUSG00000026107	Nabp1
ENSMUSG00000000078 - Klf6	1.88	0.8562	ENSMUSG00000000078	Klf6				ENSMUSG00000026383 - Epb41l5	-1.75	0.8768	ENSMUSG00000026383	Epb41l5
ENSMUSG00000020312 - Shc2	1.88	0.9279	ENSMUSG00000020312	Shc2				ENSMUSG00000027091 - Zc3h15	-1.75	0.8483	ENSMUSG00000027091	Zc3h15
ENSMUSG00000025178 - Pi4k2a	1.88	0.6535	ENSMUSG00000025178	Pi4k2a				ENSMUSG00000030519 - Apba2	-1.75	0.6759	ENSMUSG00000030519	Apba2
ENSMUSG00000028341 - Nr4a3	1.88	0.5919	ENSMUSG00000028341	Nr4a3				ENSMUSG00000032374 - Plod2	-1.75	0.9849	ENSMUSG00000032374	Plod2
ENSMUSG00000030770 - Parva	1.88	0.7685	ENSMUSG00000030770	Parva				ENSMUSG00000033220 - Rac2	-1.75	0.5328	ENSMUSG00000033220	Rac2
ENSMUSG00000033099 - Nol12	1.88	0.9068	ENSMUSG00000033099	Nol12				ENSMUSG00000037214 - Thap1	-1.75	0.8832	ENSMUSG00000037214	Thap1
ENSMUSG00000044636 - Csrnp2	1.88	0.8526	ENSMUSG00000044636	Csrnp2				ENSMUSG00000039047 - Pigk	-1.75	0.6843	ENSMUSG00000039047	Pigk
ENSMUSG00000046675 - Tmem251	1.88	0.7135	ENSMUSG00000046675	Tmem251				ENSMUSG00000043602 - Zfp3	-1.75	0.9752	ENSMUSG00000043602	Zfp3
ENSMUSG00000052353 - Cemip	1.88	0.5561	ENSMUSG00000052353	Cemip				ENSMUSG00000047409 - Ctdspl	-1.75	0.837	ENSMUSG00000047409	Ctdspl
ENSMUSG00000056612 - Ppp1r14b	1.88	0.8026	ENSMUSG00000056612	Ppp1r14b				ENSMUSG00000056763 - Cspp1	-1.75	0.7393	ENSMUSG00000056763	Cspp1
ENSMUSG00000003464 - Pex19	1.87	0.6935	ENSMUSG00000003464	Pex19				ENSMUSG00000061232 - H2-K1	-1.75	0.6298	ENSMUSG00000061232	H2
ENSMUSG00000009614 - Sardh	1.87	0.8741	ENSMUSG00000009614	Sardh				ENSMUSG00000071533 - Pcnp	-1.75	0.7346	ENSMUSG00000071533	Pcnp
ENSMUSG00000020990 - Cdkl1	1.87	0.5969	ENSMUSG00000020990	Cdkl1				ENSMUSG00000085389 - -	-1.75	0.9711	ENSMUSG00000085389
ENSMUSG00000021136 - Smoc1	1.87	0.9374	ENSMUSG00000021136	Smoc1				ENSMUSG00000103114 - -	-1.75	0.721	ENSMUSG00000103114
ENSMUSG00000022437 - Samm50	1.87	0.9083	ENSMUSG00000022437	Samm50				ENSMUSG00000010021 - Kif19a	-1.74	0.8313	ENSMUSG00000010021	Kif19a
ENSMUSG00000023452 - Pisd	1.87	0.52	ENSMUSG00000023452	Pisd				ENSMUSG00000018008 - Cyth4	-1.74	0.9309	ENSMUSG00000018008	Cyth4
ENSMUSG00000025950 - Idh1	1.87	0.6627	ENSMUSG00000025950	Idh1				ENSMUSG00000020629 - Adi1	-1.74	0.8277	ENSMUSG00000020629	Adi1
ENSMUSG00000026628 - Atf3	1.87	0.6595	ENSMUSG00000026628	Atf3				ENSMUSG00000022109 - Med4	-1.74	0.9723	ENSMUSG00000022109	Med4
ENSMUSG00000037709 - Fam13a	1.87	0.7135	ENSMUSG00000037709	Fam13a				ENSMUSG00000026158 - Ogfrl1	-1.74	0.7547	ENSMUSG00000026158	Ogfrl1
ENSMUSG00000042520 - Ubap2l	1.87	0.5688	ENSMUSG00000042520	Ubap2l				ENSMUSG00000027570 - Col9a3	-1.74	0.9427	ENSMUSG00000027570	Col9a3
ENSMUSG00000047423 - AI837181	1.87	0.6805	ENSMUSG00000047423	AI837181				ENSMUSG00000028469 - Npr2	-1.74	0.7334	ENSMUSG00000028469	Npr2
ENSMUSG00000051065 - Mb21d2	1.87	0.7762	ENSMUSG00000051065	Mb21d2				ENSMUSG00000028521 - Slc35d1	-1.74	0.5775	ENSMUSG00000028521	Slc35d1
ENSMUSG00000053768 - Chchd3	1.87	0.5427	ENSMUSG00000053768	Chchd3				ENSMUSG00000028780 - Sema3c	-1.74	0.9585	ENSMUSG00000028780	Sema3c
ENSMUSG00000059901 - Adamts14	1.87	0.7323	ENSMUSG00000059901	Adamts14				ENSMUSG00000033342 - Plppr5	-1.74	0.5829	ENSMUSG00000033342	Plppr5
ENSMUSG00000068699 - Flnc	1.87	0.793	ENSMUSG00000068699	Flnc				ENSMUSG00000033904 - Ccp110	-1.74	0.9	ENSMUSG00000033904	Ccp110
ENSMUSG00000078868 - -	1.87	0.8859	ENSMUSG00000078868					ENSMUSG00000038286 - Bphl	-1.74	0.8215	ENSMUSG00000038286	Bphl
ENSMUSG00000001305 - Rrp15	1.86	0.8082	ENSMUSG00000001305	Rrp15				ENSMUSG00000039967 - Zfp292	-1.74	0.6044	ENSMUSG00000039967	Zfp292
ENSMUSG00000004897 - Hdgf	1.86	0.8037	ENSMUSG00000004897	Hdgf				ENSMUSG00000040990 - Sh3kbp1	-1.74	0.5282	ENSMUSG00000040990	Sh3kbp1
ENSMUSG00000022965 - Ifngr2	1.86	0.6863	ENSMUSG00000022965	Ifngr2				ENSMUSG00000042790 - Rnf214	-1.74	0.5899	ENSMUSG00000042790	Rnf214
ENSMUSG00000029192 - Tbc1d14	1.86	0.7939	ENSMUSG00000029192	Tbc1d14				ENSMUSG00000049148 - Plcxd3	-1.74	0.9367	ENSMUSG00000049148	Plcxd3
ENSMUSG00000031955 - Bcar1	1.86	0.4938	ENSMUSG00000031955	Bcar1				ENSMUSG00000050721 - Plekho2	-1.74	0.8914	ENSMUSG00000050721	Plekho2
ENSMUSG00000037306 - Man1c1	1.86	0.7124	ENSMUSG00000037306	Man1c1				ENSMUSG00000054434 - Tmem120b	-1.74	0.9626	ENSMUSG00000054434	Tmem120b
ENSMUSG00000079415 - Cntf	1.86	0.9024	ENSMUSG00000079415	Cntf				ENSMUSG00000057604 - Lmcd1	-1.74	0.7199	ENSMUSG00000057604	Lmcd1
ENSMUSG00000006390 - Elovl1	1.85	0.9369	ENSMUSG00000006390	Elovl1				ENSMUSG00000057858 - Fam204a	-1.74	0.9642	ENSMUSG00000057858	Fam204a
ENSMUSG00000023990 - Tfeb	1.85	0.7603	ENSMUSG00000023990	Tfeb				ENSMUSG00000062127 - Cttnbp2nl	-1.74	0.5193	ENSMUSG00000062127	Cttnbp2nl
ENSMUSG00000026355 - Mcm6	1.85	0.6327	ENSMUSG00000026355	Mcm6				ENSMUSG00000067006 - Serpinb5	-1.74	0.647	ENSMUSG00000067006	Serpinb5
ENSMUSG00000027967 - Neurog2	1.85	0.6769	ENSMUSG00000027967	Neurog2				ENSMUSG00000073678 - Pgap1	-1.74	0.547	ENSMUSG00000073678	Pgap1
ENSMUSG00000028224 - Nbn	1.85	0.789	ENSMUSG00000028224	Nbn				ENSMUSG00000097971 - -	-1.74	0.4319	ENSMUSG00000097971
ENSMUSG00000029599 - Ddx54	1.85	0.6939	ENSMUSG00000029599	Ddx54				ENSMUSG00000020282 - Rhbdf1	-1.73	0.8577	ENSMUSG00000020282	Rhbdf1
ENSMUSG00000030281 - Il17rc	1.85	0.5725	ENSMUSG00000030281	Il17rc				ENSMUSG00000020523 - Fam114a2	-1.73	0.737	ENSMUSG00000020523	Fam114a2
ENSMUSG00000032120 - C2cd2l	1.85	0.7278	ENSMUSG00000032120	C2cd2l				ENSMUSG00000025544 - Tm9sf2	-1.73	0.7172	ENSMUSG00000025544	Tm9sf2
ENSMUSG00000036437 - Npy1r	1.85	0.6226	ENSMUSG00000036437	Npy1r				ENSMUSG00000026035 - Ppil3	-1.73	0.7299	ENSMUSG00000026035	Ppil3
ENSMUSG00000038644 - Pold1	1.85	0.5846	ENSMUSG00000038644	Pold1				ENSMUSG00000035142 - Nubpl	-1.73	0.9416	ENSMUSG00000035142	Nubpl
ENSMUSG00000041079 - Rwdd2b	1.85	0.9069	ENSMUSG00000041079	Rwdd2b				ENSMUSG00000062761 - Zfp512	-1.73	0.769	ENSMUSG00000062761	Zfp512
ENSMUSG00000043964 - Orai3	1.85	0.8069	ENSMUSG00000043964	Orai3				ENSMUSG00000064342 - -	-1.73	0.885	ENSMUSG00000064342
ENSMUSG00000045877 - -	1.85	0.6977	ENSMUSG00000045877					ENSMUSG00000004698 - Hdac9	-1.72	0.5863	ENSMUSG00000004698	Hdac9
ENSMUSG00000049657 - Zbtb5	1.85	0.8543	ENSMUSG00000049657	Zbtb5				ENSMUSG00000020335 - Zfp354b	-1.72	0.9594	ENSMUSG00000020335	Zfp354b
ENSMUSG00000062232 - Rapgef2	1.85	0.5902	ENSMUSG00000062232	Rapgef2				ENSMUSG00000021994 - Wnt5a	-1.72	0.7375	ENSMUSG00000021994	Wnt5a
ENSMUSG00000071226 - Cecr2	1.85	0.6161	ENSMUSG00000071226	Cecr2				ENSMUSG00000024339 - Tap2	-1.72	0.9207	ENSMUSG00000024339	Tap2
ENSMUSG00000078652 - Psme3	1.85	0.5323	ENSMUSG00000078652	Psme3				ENSMUSG00000025894 - Aasdhppt	-1.72	0.6956	ENSMUSG00000025894	Aasdhppt
ENSMUSG00000087687 - Pet100	1.85	0.9079	ENSMUSG00000087687	Pet100				ENSMUSG00000026288 - Inpp5d	-1.72	0.5109	ENSMUSG00000026288	Inpp5d
ENSMUSG00000105152 - -	1.85	0.7023	ENSMUSG00000105152					ENSMUSG00000036510 - Cdh8	-1.72	0.8185	ENSMUSG00000036510	Cdh8
ENSMUSG00000000902 - Smarcb1	1.84	0.7773	ENSMUSG00000000902	Smarcb1				ENSMUSG00000037822 - Smim14	-1.72	0.9536	ENSMUSG00000037822	Smim14
ENSMUSG00000011096 - Akt1s1	1.84	0.5777	ENSMUSG00000011096	Akt1s1				ENSMUSG00000039163 - Cmc1	-1.72	0.8879	ENSMUSG00000039163	Cmc1
ENSMUSG00000022814 - Umps	1.84	0.7218	ENSMUSG00000022814	Umps				ENSMUSG00000051285 - Pcmtd1	-1.72	0.6548	ENSMUSG00000051285	Pcmtd1
ENSMUSG00000026799 - Med27	1.84	0.5259	ENSMUSG00000026799	Med27				ENSMUSG00000000934 - Top1mt	-1.71	0.9065	ENSMUSG00000000934	Top1mt
ENSMUSG00000032086 - Bace1	1.84	0.6476	ENSMUSG00000032086	Bace1				ENSMUSG00000002808 - Epdr1	-1.71	0.9659	ENSMUSG00000002808	Epdr1
ENSMUSG00000039568 - Ubald1	1.84	0.5348	ENSMUSG00000039568	Ubald1				ENSMUSG00000014813 - Stc1	-1.71	0.8633	ENSMUSG00000014813	Stc1
ENSMUSG00000041205 - Map6d1	1.84	0.5819	ENSMUSG00000041205	Map6d1				ENSMUSG00000019124 - Scrn1	-1.71	0.8073	ENSMUSG00000019124	Scrn1
ENSMUSG00000045777 - Ifitm10	1.84	0.8415	ENSMUSG00000045777	Ifitm10				ENSMUSG00000021981 - Cab39l	-1.71	0.8613	ENSMUSG00000021981	Cab39l
ENSMUSG00000055926 - Gm14137	1.84	0.486	ENSMUSG00000055926	Gm14137				ENSMUSG00000022148 - Fyb	-1.71	0.6195	ENSMUSG00000022148	Fyb
ENSMUSG00000075254 - Heg1	1.84	0.8621	ENSMUSG00000075254	Heg1				ENSMUSG00000024231 - Cul2	-1.71	0.7981	ENSMUSG00000024231	Cul2
ENSMUSG00000002688 - Prkd1	1.83	0.6137	ENSMUSG00000002688	Prkd1				ENSMUSG00000027805 - Pfn2	-1.71	0.7125	ENSMUSG00000027805	Pfn2
ENSMUSG00000014444 - Piezo1	1.83	0.5535	ENSMUSG00000014444	Piezo1				ENSMUSG00000028347 - Tmeff1	-1.71	0.6178	ENSMUSG00000028347	Tmeff1
ENSMUSG00000020527 - Myo19	1.83	0.7607	ENSMUSG00000020527	Myo19				ENSMUSG00000035133 - Arhgap5	-1.71	0.9364	ENSMUSG00000035133	Arhgap5
ENSMUSG00000022223 - Sdr39u1	1.83	0.5856	ENSMUSG00000022223	Sdr39u1				ENSMUSG00000040570 - Rundc3b	-1.71	0.9537	ENSMUSG00000040570	Rundc3b
ENSMUSG00000022517 - Mgrn1	1.83	0.8455	ENSMUSG00000022517	Mgrn1				ENSMUSG00000045427 - Hnrnph2	-1.71	0.9384	ENSMUSG00000045427	Hnrnph2
ENSMUSG00000028455 - Stoml2	1.83	0.8586	ENSMUSG00000028455	Stoml2				ENSMUSG00000058897 - Col25a1	-1.71	0.6624	ENSMUSG00000058897	Col25a1
ENSMUSG00000029480 - Dhx37	1.83	0.607	ENSMUSG00000029480	Dhx37				ENSMUSG00000063410 - Stk24	-1.71	0.8517	ENSMUSG00000063410	Stk24
ENSMUSG00000031762 - Mt2	1.83	0.7533	ENSMUSG00000031762	Mt2				ENSMUSG00000085084 - -	-1.71	0.7637	ENSMUSG00000085084
ENSMUSG00000032320 - Rcn2	1.83	0.582	ENSMUSG00000032320	Rcn2				ENSMUSG00000091183 - Gm5141	-1.71	0.9758	ENSMUSG00000091183	Gm5141
ENSMUSG00000035235 - Trim13	1.83	0.6973	ENSMUSG00000035235	Trim13				ENSMUSG00000004207 - Psap	-1.7	0.6621	ENSMUSG00000004207	Psap
ENSMUSG00000037762 - Slc16a9	1.83	0.9389	ENSMUSG00000037762	Slc16a9				ENSMUSG00000020601 - Trib2	-1.7	0.5426	ENSMUSG00000020601	Trib2
ENSMUSG00000039814 - Xkr5	1.83	0.9622	ENSMUSG00000039814	Xkr5				ENSMUSG00000022216 - Psme1	-1.7	0.7048	ENSMUSG00000022216	Psme1
ENSMUSG00000043683 - Fem1a	1.83	0.5638	ENSMUSG00000043683	Fem1a				ENSMUSG00000022967 - Ifnar1	-1.7	0.7784	ENSMUSG00000022967	Ifnar1
ENSMUSG00000043857 - Mgat5b	1.83	0.9145	ENSMUSG00000043857	Mgat5b				ENSMUSG00000024982 - Zdhhc6	-1.7	0.6881	ENSMUSG00000024982	Zdhhc6
ENSMUSG00000046997 - Spsb4	1.83	0.5003	ENSMUSG00000046997	Spsb4				ENSMUSG00000026824 - Kcnj3	-1.7	0.5317	ENSMUSG00000026824	Kcnj3
ENSMUSG00000061758 - Akr1b10	1.83	0.9087	ENSMUSG00000061758	Akr1b10				ENSMUSG00000028007 - Snx7	-1.7	0.9546	ENSMUSG00000028007	Snx7
ENSMUSG00000097195 - -	1.83	0.6323	ENSMUSG00000097195					ENSMUSG00000031021 - Tmem9b	-1.7	0.9923	ENSMUSG00000031021	Tmem9b
ENSMUSG00000005087 - Cd44	1.82	0.5944	ENSMUSG00000005087	Cd44				ENSMUSG00000031428 - Zcchc18	-1.7	0.6936	ENSMUSG00000031428	Zcchc18
ENSMUSG00000021069 - Pygl	1.82	0.816	ENSMUSG00000021069	Pygl				ENSMUSG00000031828 - Klhl36	-1.7	0.6915	ENSMUSG00000031828	Klhl36
ENSMUSG00000021243 - Fcf1	1.82	0.6931	ENSMUSG00000021243	Fcf1				ENSMUSG00000038349 - Plcl1	-1.7	0.6343	ENSMUSG00000038349	Plcl1
ENSMUSG00000028333 - Anp32b	1.82	0.9422	ENSMUSG00000028333	Anp32b				ENSMUSG00000039765 - Cc2d2a	-1.7	0.9315	ENSMUSG00000039765	Cc2d2a
ENSMUSG00000032733 - Snx33	1.82	0.5255	ENSMUSG00000032733	Snx33				ENSMUSG00000049321 - Zfp2	-1.7	0.7153	ENSMUSG00000049321	Zfp2
ENSMUSG00000033256 - Shf	1.82	0.7217	ENSMUSG00000033256	Shf				ENSMUSG00000056608 - Chd9	-1.7	0.8563	ENSMUSG00000056608	Chd9
ENSMUSG00000040152 - Thbs1	1.82	0.4327	ENSMUSG00000040152	Thbs1				ENSMUSG00000074607 - Tox2	-1.7	0.7327	ENSMUSG00000074607	Tox2
ENSMUSG00000044519 - Zfp488	1.82	0.6546	ENSMUSG00000044519	Zfp488				ENSMUSG00000086022 - Rad51ap2	-1.7	0.8184	ENSMUSG00000086022	Rad51ap2
ENSMUSG00000044786 - Zfp36	1.82	0.6235	ENSMUSG00000044786	Zfp36				ENSMUSG00000005251 - Ripk4	-1.69	0.8363	ENSMUSG00000005251	Ripk4
ENSMUSG00000045268 - Zfp691	1.82	0.8654	ENSMUSG00000045268	Zfp691				ENSMUSG00000009905 - Kdsr	-1.69	0.7027	ENSMUSG00000009905	Kdsr
ENSMUSG00000060950 - Trmt61a	1.82	0.7461	ENSMUSG00000060950	Trmt61a				ENSMUSG00000024539 - Ptpn2	-1.69	0.7418	ENSMUSG00000024539	Ptpn2
ENSMUSG00000091764 - Zfp964	1.82	0.6319	ENSMUSG00000091764	Zfp964				ENSMUSG00000025935 - Tram1	-1.69	0.8052	ENSMUSG00000025935	Tram1
ENSMUSG00000019082 - Slc25a22	1.81	0.5892	ENSMUSG00000019082	Slc25a22				ENSMUSG00000026289 - Atg16l1	-1.69	0.7428	ENSMUSG00000026289	Atg16l1
ENSMUSG00000020089 - Ppa1	1.81	0.6583	ENSMUSG00000020089	Ppa1				ENSMUSG00000027312 - Atrn	-1.69	0.7133	ENSMUSG00000027312	Atrn
ENSMUSG00000022313 - Utp23	1.81	0.9641	ENSMUSG00000022313	Utp23				ENSMUSG00000029695 - Aass	-1.69	0.7998	ENSMUSG00000029695	Aass
ENSMUSG00000022956 - Atp5o	1.81	0.6419	ENSMUSG00000022956	Atp5o				ENSMUSG00000031333 - Abcb7	-1.69	0.9549	ENSMUSG00000031333	Abcb7
ENSMUSG00000024382 - Ercc3	1.81	0.8862	ENSMUSG00000024382	Ercc3				ENSMUSG00000032497 - Lrrfip2	-1.69	0.6523	ENSMUSG00000032497	Lrrfip2
ENSMUSG00000025525 - Apool	1.81	0.7005	ENSMUSG00000025525	Apool				ENSMUSG00000038949 - Cnst	-1.69	0.733	ENSMUSG00000038949	Cnst
ENSMUSG00000025792 - Slc25a10	1.81	0.6334	ENSMUSG00000025792	Slc25a10				ENSMUSG00000047844 - Bex4	-1.69	0.6937	ENSMUSG00000047844	Bex4
ENSMUSG00000027954 - Efna1	1.81	0.7927	ENSMUSG00000027954	Efna1				ENSMUSG00000048895 - Cdk5r1	-1.69	0.7398	ENSMUSG00000048895	Cdk5r1
ENSMUSG00000037351 - Actr1b	1.81	0.592	ENSMUSG00000037351	Actr1b				ENSMUSG00000050891 - Tatdn1	-1.69	0.8873	ENSMUSG00000050891	Tatdn1
ENSMUSG00000039048 - Foxred1	1.81	0.6762	ENSMUSG00000039048	Foxred1				ENSMUSG00000055639 - Dach1	-1.69	0.6234	ENSMUSG00000055639	Dach1
ENSMUSG00000039263 - Npepl1	1.81	0.9531	ENSMUSG00000039263	Npepl1				ENSMUSG00000057337 - Chst3	-1.69	0.7964	ENSMUSG00000057337	Chst3
ENSMUSG00000056121 - Fez2	1.81	0.9888	ENSMUSG00000056121	Fez2				ENSMUSG00000074579 - Lekr1	-1.69	0.7135	ENSMUSG00000074579	Lekr1
ENSMUSG00000090841 - Myl6	1.81	0.9546	ENSMUSG00000090841	Myl6				ENSMUSG00000074785 - Plxnc1	-1.69	0.6661	ENSMUSG00000074785	Plxnc1
ENSMUSG00000001229 - Dpp9	1.8	0.9305	ENSMUSG00000001229	Dpp9				ENSMUSG00000075224 - Lrrc55	-1.69	0.6231	ENSMUSG00000075224	Lrrc55
ENSMUSG00000002844 - Adprh	1.8	0.7142	ENSMUSG00000002844	Adprh				ENSMUSG00000092341 - -	-1.69	0.9669	ENSMUSG00000092341
ENSMUSG00000009376 - Met	1.8	0.8809	ENSMUSG00000009376	Met				ENSMUSG00000097869 - -	-1.69	0.9332	ENSMUSG00000097869
ENSMUSG00000010914 - Pdhx	1.8	0.7118	ENSMUSG00000010914	Pdhx				ENSMUSG00000001755 - Coasy	-1.68	0.6275	ENSMUSG00000001755	Coasy
ENSMUSG00000018446 - C1qbp	1.8	0.6801	ENSMUSG00000018446	C1qbp				ENSMUSG00000012422 - Tmem167	-1.68	0.6213	ENSMUSG00000012422	Tmem167
ENSMUSG00000020623 - Map2k6	1.8	0.9103	ENSMUSG00000020623	Map2k6				ENSMUSG00000017390 - Aldoc	-1.68	0.9189	ENSMUSG00000017390	Aldoc
ENSMUSG00000032902 - Slc16a1	1.8	0.9567	ENSMUSG00000032902	Slc16a1				ENSMUSG00000017724 - Etv4	-1.68	0.5468	ENSMUSG00000017724	Etv4
ENSMUSG00000032911 - Cspg4	1.8	0.9637	ENSMUSG00000032911	Cspg4				ENSMUSG00000019856 - Fam184a	-1.68	0.7277	ENSMUSG00000019856	Fam184a
ENSMUSG00000036860 - Mrpl55	1.8	0.6015	ENSMUSG00000036860	Mrpl55				ENSMUSG00000020000 - Moxd1	-1.68	0.916	ENSMUSG00000020000	Moxd1
ENSMUSG00000050530 - Fam171a1	1.8	0.4831	ENSMUSG00000050530	Fam171a1				ENSMUSG00000026277 - Stk25	-1.68	0.8128	ENSMUSG00000026277	Stk25
ENSMUSG00000054766 - Set	1.8	0.9609	ENSMUSG00000054766	Set				ENSMUSG00000028603 - Scp2	-1.68	0.877	ENSMUSG00000028603	Scp2
ENSMUSG00000064052 - -	1.8	0.6034	ENSMUSG00000064052					ENSMUSG00000029330 - Cds1	-1.68	0.6547	ENSMUSG00000029330	Cds1
ENSMUSG00000066357 - Wdr6	1.8	0.4904	ENSMUSG00000066357	Wdr6				ENSMUSG00000031754 - Nudt21	-1.68	0.9621	ENSMUSG00000031754	Nudt21
ENSMUSG00000078348 - Sf3b5	1.8	0.5645	ENSMUSG00000078348	Sf3b5				ENSMUSG00000032410 - Xrn1	-1.68	0.9081	ENSMUSG00000032410	Xrn1
ENSMUSG00000097974 - -	1.8	0.6627	ENSMUSG00000097974					ENSMUSG00000032740 - Ccdc88a	-1.68	0.6749	ENSMUSG00000032740	Ccdc88a
ENSMUSG00000026377 - Nifk	1.79	0.6315	ENSMUSG00000026377	Nifk				ENSMUSG00000036078 - Sigmar1	-1.68	0.8896	ENSMUSG00000036078	Sigmar1
ENSMUSG00000026496 - Parp1	1.79	0.8392	ENSMUSG00000026496	Parp1				ENSMUSG00000036995 - Asap3	-1.68	0.877	ENSMUSG00000036995	Asap3
ENSMUSG00000027342 - Pcna	1.79	0.9414	ENSMUSG00000027342	Pcna				ENSMUSG00000041460 - Cacna2d4	-1.68	0.9369	ENSMUSG00000041460	Cacna2d4
ENSMUSG00000030035 - Wbp1	1.79	0.8992	ENSMUSG00000030035	Wbp1				ENSMUSG00000054178 - -	-1.68	0.8412	ENSMUSG00000054178
ENSMUSG00000041498 - Kif14	1.79	0.6736	ENSMUSG00000041498	Kif14				ENSMUSG00000054720 - Lrrc8c	-1.68	0.9266	ENSMUSG00000054720	Lrrc8c
ENSMUSG00000041939 - Mvk	1.79	0.8765	ENSMUSG00000041939	Mvk				ENSMUSG00000057729 - Prtn3	-1.68	0.9438	ENSMUSG00000057729	Prtn3
ENSMUSG00000047181 - Samd14	1.79	0.5451	ENSMUSG00000047181	Samd14				ENSMUSG00000073565 - Prr16	-1.68	0.712	ENSMUSG00000073565	Prr16
ENSMUSG00000049670 - Morn4	1.79	0.6499	ENSMUSG00000049670	Morn4				ENSMUSG00000017405 - Nek8	-1.67	0.7172	ENSMUSG00000017405	Nek8
ENSMUSG00000004789 - Dlst	1.78	0.9065	ENSMUSG00000004789	Dlst				ENSMUSG00000022811 - Zfp148	-1.67	0.8061	ENSMUSG00000022811	Zfp148
ENSMUSG00000006998 - Psmd2	1.78	0.9378	ENSMUSG00000006998	Psmd2				ENSMUSG00000025140 - Pycr1	-1.67	0.9479	ENSMUSG00000025140	Pycr1
ENSMUSG00000009628 - Tex15	1.78	0.6682	ENSMUSG00000009628	Tex15				ENSMUSG00000027737 - Slc7a11	-1.67	0.6698	ENSMUSG00000027737	Slc7a11
ENSMUSG00000029772 - Ahcyl2	1.78	0.731	ENSMUSG00000029772	Ahcyl2				ENSMUSG00000028706 - Nsun4	-1.67	0.739	ENSMUSG00000028706	Nsun4
ENSMUSG00000030380 - Mzf1	1.78	0.8057	ENSMUSG00000030380	Mzf1				ENSMUSG00000032112 - Trappc4	-1.67	0.6197	ENSMUSG00000032112	Trappc4
ENSMUSG00000032288 - Imp3	1.78	0.683	ENSMUSG00000032288	Imp3				ENSMUSG00000032757 - Bet1	-1.67	0.7269	ENSMUSG00000032757	Bet1
ENSMUSG00000033272 - Slc35a4	1.78	0.7645	ENSMUSG00000033272	Slc35a4				ENSMUSG00000036291 - Ap5m1	-1.67	0.8572	ENSMUSG00000036291	Ap5m1
ENSMUSG00000034254 - Agpat1	1.78	0.7174	ENSMUSG00000034254	Agpat1				ENSMUSG00000036568 - Gltscr1l	-1.67	0.8694	ENSMUSG00000036568	Gltscr1l
ENSMUSG00000034685 - Fam171a2	1.78	0.6158	ENSMUSG00000034685	Fam171a2				ENSMUSG00000037062 - Sh3glb1	-1.67	0.8217	ENSMUSG00000037062	Sh3glb1
ENSMUSG00000038279 - Nop2	1.78	0.8145	ENSMUSG00000038279	Nop2				ENSMUSG00000038806 - Sde2	-1.67	0.5667	ENSMUSG00000038806	Sde2
ENSMUSG00000039481 - Nrtn	1.78	0.8167	ENSMUSG00000039481	Nrtn				ENSMUSG00000042229 - Rabif	-1.67	0.8613	ENSMUSG00000042229	Rabif
ENSMUSG00000063888 - Rpl7l1	1.78	0.7348	ENSMUSG00000063888	Rpl7l1				ENSMUSG00000050714 - Zbtb26	-1.67	0.6936	ENSMUSG00000050714	Zbtb26
ENSMUSG00000074358 - Ccdc61	1.78	0.7122	ENSMUSG00000074358	Ccdc61				ENSMUSG00000052397 - Ezr	-1.67	0.6546	ENSMUSG00000052397	Ezr
ENSMUSG00000074825 - Itpripl1	1.78	0.5049	ENSMUSG00000074825	Itpripl1				ENSMUSG00000061414 - Cracr2a	-1.67	0.7437	ENSMUSG00000061414	Cracr2a
ENSMUSG00000075419 - Dolk	1.78	0.6272	ENSMUSG00000075419	Dolk				ENSMUSG00000070544 - Top1	-1.67	0.6522	ENSMUSG00000070544	Top1
ENSMUSG00000095567 - Noc2l	1.78	0.904	ENSMUSG00000095567	Noc2l				ENSMUSG00000001504 - Irx2	-1.66	0.8871	ENSMUSG00000001504	Irx2
ENSMUSG00000037697 - Ddhd1	1.77	0.8306	ENSMUSG00000037697	Ddhd1				ENSMUSG00000009207 - Lnp	-1.66	0.9587	ENSMUSG00000009207	Lnp
ENSMUSG00000003072 - Atp5d	1.77	0.7703	ENSMUSG00000003072	Atp5d				ENSMUSG00000021852 - Slc35f4	-1.66	0.9251	ENSMUSG00000021852	Slc35f4
ENSMUSG00000004451 - Ralb	1.77	0.9469	ENSMUSG00000004451	Ralb				ENSMUSG00000023068 - Nus1	-1.66	0.8787	ENSMUSG00000023068	Nus1
ENSMUSG00000009090 - Ap1b1	1.77	0.7944	ENSMUSG00000009090	Ap1b1				ENSMUSG00000026321 - Tnfrsf11a	-1.66	0.8343	ENSMUSG00000026321	Tnfrsf11a
ENSMUSG00000020075 - Ddx21	1.77	0.9387	ENSMUSG00000020075	Ddx21				ENSMUSG00000027601 - Mtfr1	-1.66	0.8521	ENSMUSG00000027601	Mtfr1
ENSMUSG00000020952 - Scfd1	1.77	0.8468	ENSMUSG00000020952	Scfd1				ENSMUSG00000031365 - Zfp275	-1.66	0.6474	ENSMUSG00000031365	Zfp275
ENSMUSG00000021709 - Erbb2ip	1.77	0.7843	ENSMUSG00000021709	Erbb2ip				ENSMUSG00000036246 - Gmip	-1.66	0.9045	ENSMUSG00000036246	Gmip
ENSMUSG00000022999 - Lmbr1l	1.77	0.7669	ENSMUSG00000022999	Lmbr1l				ENSMUSG00000037646 - Vps13b	-1.66	0.5965	ENSMUSG00000037646	Vps13b
ENSMUSG00000026556 - Vangl2	1.77	0.8153	ENSMUSG00000026556	Vangl2				ENSMUSG00000038848 - Ythdf1	-1.66	0.9014	ENSMUSG00000038848	Ythdf1
ENSMUSG00000028587 - Orc1	1.77	0.7654	ENSMUSG00000028587	Orc1				ENSMUSG00000049420 - Tmem200a	-1.66	0.7115	ENSMUSG00000049420	Tmem200a
ENSMUSG00000028646 - Rragc	1.77	0.6208	ENSMUSG00000028646	Rragc				ENSMUSG00000089824 - Rbm12	-1.66	0.8942	ENSMUSG00000089824	Rbm12
ENSMUSG00000028840 - Zfp593	1.77	0.7078	ENSMUSG00000028840	Zfp593				ENSMUSG00000022008 - Gpalpp1	-1.65	0.914	ENSMUSG00000022008	Gpalpp1
ENSMUSG00000029602 - Rasal1	1.77	0.7887	ENSMUSG00000029602	Rasal1				ENSMUSG00000022300 - Dcaf13	-1.65	0.9216	ENSMUSG00000022300	Dcaf13
ENSMUSG00000030123 - Plxnd1	1.77	0.3791	ENSMUSG00000030123	Plxnd1				ENSMUSG00000022855 - Senp2	-1.65	0.6859	ENSMUSG00000022855	Senp2
ENSMUSG00000033739 - Fkbpl	1.77	0.6209	ENSMUSG00000033739	Fkbpl				ENSMUSG00000023968 - Crip3	-1.65	0.8369	ENSMUSG00000023968	Crip3
ENSMUSG00000036915 - Kirrel2	1.77	0.5418	ENSMUSG00000036915	Kirrel2				ENSMUSG00000026439 - Rbbp5	-1.65	0.7348	ENSMUSG00000026439	Rbbp5
ENSMUSG00000044172 - Ptx4	1.77	0.8619	ENSMUSG00000044172	Ptx4				ENSMUSG00000028461 - Ccdc107	-1.65	0.6669	ENSMUSG00000028461	Ccdc107
ENSMUSG00000044328 - Trp53i13	1.77	0.9141	ENSMUSG00000044328	Trp53i13				ENSMUSG00000029279 - Brdt	-1.65	0.8524	ENSMUSG00000029279	Brdt
ENSMUSG00000048327 - Ckap2l	1.77	0.7867	ENSMUSG00000048327	Ckap2l				ENSMUSG00000029686 - Cul1	-1.65	0.737	ENSMUSG00000029686	Cul1
ENSMUSG00000052949 - Rnf157	1.77	0.6483	ENSMUSG00000052949	Rnf157				ENSMUSG00000031292 - Cdkl5	-1.65	0.725	ENSMUSG00000031292	Cdkl5
ENSMUSG00000053617 - Sh3pxd2a	1.77	0.792	ENSMUSG00000053617	Sh3pxd2a				ENSMUSG00000034098 - Fstl5	-1.65	0.9707	ENSMUSG00000034098	Fstl5
ENSMUSG00000058070 - Eml1	1.77	0.6659	ENSMUSG00000058070	Eml1				ENSMUSG00000041180 - Hectd2	-1.65	0.763	ENSMUSG00000041180	Hectd2
ENSMUSG00000001100 - Poldip2	1.76	0.7431	ENSMUSG00000001100	Poldip2				ENSMUSG00000045095 - Magi1	-1.65	0.8367	ENSMUSG00000045095	Magi1
ENSMUSG00000010048 - Ifrd2	1.76	0.75	ENSMUSG00000010048	Ifrd2				ENSMUSG00000067370 - B3galt4	-1.65	0.8706	ENSMUSG00000067370	B3galt4
ENSMUSG00000019256 - Ahr	1.76	0.894	ENSMUSG00000019256	Ahr				ENSMUSG00000096983 - -	-1.65	0.9216	ENSMUSG00000096983
ENSMUSG00000020656 - Grhl1	1.76	0.496	ENSMUSG00000020656	Grhl1				ENSMUSG00000006494 - Pdk1	-1.64	0.8104	ENSMUSG00000006494	Pdk1
ENSMUSG00000020775 - Mrpl38	1.76	0.6411	ENSMUSG00000020775	Mrpl38				ENSMUSG00000019970 - Sgk1	-1.64	0.5681	ENSMUSG00000019970	Sgk1
ENSMUSG00000023192 - Grm2	1.76	0.4366	ENSMUSG00000023192	Grm2				ENSMUSG00000020333 - Acsl6	-1.64	0.6958	ENSMUSG00000020333	Acsl6
ENSMUSG00000025876 - Unc5a	1.76	0.9432	ENSMUSG00000025876	Unc5a				ENSMUSG00000022537 - Tmem44	-1.64	0.9582	ENSMUSG00000022537	Tmem44
ENSMUSG00000026260 - Ndufa10	1.76	0.8496	ENSMUSG00000026260	Ndufa10				ENSMUSG00000024798 - Htr7	-1.64	0.9361	ENSMUSG00000024798	Htr7
ENSMUSG00000027401 - Tgm3	1.76	0.5009	ENSMUSG00000027401	Tgm3				ENSMUSG00000025198 - Erlin1	-1.64	0.8836	ENSMUSG00000025198	Erlin1
ENSMUSG00000029171 - Pgm1	1.76	0.7255	ENSMUSG00000029171	Pgm1				ENSMUSG00000028351 - Brinp1	-1.64	0.743	ENSMUSG00000028351	Brinp1
ENSMUSG00000033594 - Spata2l	1.76	0.5296	ENSMUSG00000033594	Spata2l				ENSMUSG00000028423 - Nfx1	-1.64	0.9442	ENSMUSG00000028423	Nfx1
ENSMUSG00000034165 - Ccnd3	1.76	0.9806	ENSMUSG00000034165	Ccnd3				ENSMUSG00000031197 - Vbp1	-1.64	0.7456	ENSMUSG00000031197	Vbp1
ENSMUSG00000034209 - Rasl10a	1.76	0.6256	ENSMUSG00000034209	Rasl10a				ENSMUSG00000033623 - Pcgf3	-1.64	0.9858	ENSMUSG00000033623	Pcgf3
ENSMUSG00000040822 - 1700123O20Rik	1.76	0.5893	ENSMUSG00000040822	1700123O20Rik				ENSMUSG00000037754 - Ppp1r16b	-1.64	0.718	ENSMUSG00000037754	Ppp1r16b
ENSMUSG00000043614 - Vps37d	1.76	0.5015	ENSMUSG00000043614	Vps37d				ENSMUSG00000039607 - Rbms3	-1.64	0.5788	ENSMUSG00000039607	Rbms3
ENSMUSG00000058427 - Cxcl2	1.76	0.863	ENSMUSG00000058427	Cxcl2				ENSMUSG00000042671 - Rgs8	-1.64	0.9465	ENSMUSG00000042671	Rgs8
ENSMUSG00000071652 - Ints5	1.76	0.7968	ENSMUSG00000071652	Ints5				ENSMUSG00000043535 - Setx	-1.64	0.7264	ENSMUSG00000043535	Setx
ENSMUSG00000091243 - Vgll3	1.76	0.759	ENSMUSG00000091243	Vgll3				ENSMUSG00000047115 - Fam221a	-1.64	0.9462	ENSMUSG00000047115	Fam221a
ENSMUSG00000096768 - Erdr1	1.76	0.2353	ENSMUSG00000096768	Erdr1				ENSMUSG00000049687 - Fam109b	-1.64	0.9353	ENSMUSG00000049687	Fam109b
ENSMUSG00000001909 - Trmt1	1.75	0.874	ENSMUSG00000001909	Trmt1				ENSMUSG00000066000 - 2610305D13Rik	-1.64	0.6577	ENSMUSG00000066000	2610305D13Rik
ENSMUSG00000001910 - Nacc1	1.75	0.7978	ENSMUSG00000001910	Nacc1				ENSMUSG00000088185 - -	-1.64	0.5051	ENSMUSG00000088185
ENSMUSG00000004642 - Slbp	1.75	0.7208	ENSMUSG00000004642	Slbp				ENSMUSG00000021094 - Dhrs7	-1.63	0.9337	ENSMUSG00000021094	Dhrs7
ENSMUSG00000020272 - Stk10	1.75	0.7583	ENSMUSG00000020272	Stk10				ENSMUSG00000023206 - Il15ra	-1.63	0.6668	ENSMUSG00000023206	Il15ra
ENSMUSG00000020375 - Rufy1	1.75	0.7539	ENSMUSG00000020375	Rufy1				ENSMUSG00000026878 - Rab14	-1.63	0.8339	ENSMUSG00000026878	Rab14
ENSMUSG00000021493 - Pdlim7	1.75	0.9331	ENSMUSG00000021493	Pdlim7				ENSMUSG00000026889 - Rbm18	-1.63	0.6218	ENSMUSG00000026889	Rbm18
ENSMUSG00000026956 - Uap1l1	1.75	0.92	ENSMUSG00000026956	Uap1l1				ENSMUSG00000027858 - Tspan2	-1.63	0.6529	ENSMUSG00000027858	Tspan2
ENSMUSG00000027223 - Mapk8ip1	1.75	0.6391	ENSMUSG00000027223	Mapk8ip1				ENSMUSG00000028403 - Zdhhc21	-1.63	0.7489	ENSMUSG00000028403	Zdhhc21
ENSMUSG00000031858 - Mau2	1.75	0.676	ENSMUSG00000031858	Mau2				ENSMUSG00000029535 - Triap1	-1.63	0.857	ENSMUSG00000029535	Triap1
ENSMUSG00000036545 - Adamts2	1.75	0.7599	ENSMUSG00000036545	Adamts2				ENSMUSG00000031093 - Dock11	-1.63	0.8094	ENSMUSG00000031093	Dock11
ENSMUSG00000047085 - Lrrc4b	1.75	0.7257	ENSMUSG00000047085	Lrrc4b				ENSMUSG00000032745 - Gpbp1	-1.63	0.7366	ENSMUSG00000032745	Gpbp1
ENSMUSG00000048481 - Mypop	1.75	0.6849	ENSMUSG00000048481	Mypop				ENSMUSG00000035601 - Trmt10b	-1.63	0.8237	ENSMUSG00000035601	Trmt10b
ENSMUSG00000079111 - Kdelr2	1.75	0.9515	ENSMUSG00000079111	Kdelr2				ENSMUSG00000046699 - Slitrk4	-1.63	0.8027	ENSMUSG00000046699	Slitrk4
ENSMUSG00000022533 - Atp13a3	1.74	0.6855	ENSMUSG00000022533	Atp13a3				ENSMUSG00000047368 - Abhd17b	-1.63	0.6318	ENSMUSG00000047368	Abhd17b
ENSMUSG00000025358 - Cdk2	1.74	0.7406	ENSMUSG00000025358	Cdk2				ENSMUSG00000049658 - Bdp1	-1.63	0.8493	ENSMUSG00000049658	Bdp1
ENSMUSG00000025503 - Taldo1	1.74	0.7527	ENSMUSG00000025503	Taldo1				ENSMUSG00000052144 - Ppp4r2	-1.63	0.8658	ENSMUSG00000052144	Ppp4r2
ENSMUSG00000025932 - Eya1	1.74	0.7934	ENSMUSG00000025932	Eya1				ENSMUSG00000053411 - Cbx7	-1.63	0.9543	ENSMUSG00000053411	Cbx7
ENSMUSG00000028654 - Mycl	1.74	0.7118	ENSMUSG00000028654	Mycl				ENSMUSG00000063434 - Sorcs3	-1.63	0.6676	ENSMUSG00000063434	Sorcs3
ENSMUSG00000030058 - Copg1	1.74	0.6917	ENSMUSG00000030058	Copg1				ENSMUSG00000072663 - Spef2	-1.63	0.5895	ENSMUSG00000072663	Spef2
ENSMUSG00000032565 - Nudt16	1.74	0.7947	ENSMUSG00000032565	Nudt16				ENSMUSG00000092558 - Med20	-1.63	0.5731	ENSMUSG00000092558	Med20
ENSMUSG00000035277 - Arx	1.74	0.6268	ENSMUSG00000035277	Arx				ENSMUSG00000035237 - Lcat	-1.62	0.9549	ENSMUSG00000035237	Lcat
ENSMUSG00000038546 - Ranbp9	1.74	0.7909	ENSMUSG00000038546	Ranbp9				ENSMUSG00000021540 - Smad5	-1.62	0.732	ENSMUSG00000021540	Smad5
ENSMUSG00000045912 - C2cd4c	1.74	0.7412	ENSMUSG00000045912	C2cd4c				ENSMUSG00000021936 - Mapk8	-1.62	0.7663	ENSMUSG00000021936	Mapk8
ENSMUSG00000048807 - Slc35e4	1.74	0.8001	ENSMUSG00000048807	Slc35e4				ENSMUSG00000027189 - Trim44	-1.62	0.9248	ENSMUSG00000027189	Trim44
ENSMUSG00000048922 - Cdca2	1.74	0.8319	ENSMUSG00000048922	Cdca2				ENSMUSG00000027996 - Sfrp2	-1.62	0.7155	ENSMUSG00000027996	Sfrp2
ENSMUSG00000079478 - Sssca1	1.74	0.8497	ENSMUSG00000079478	Sssca1				ENSMUSG00000028933 - Xrcc2	-1.62	0.8318	ENSMUSG00000028933	Xrcc2
ENSMUSG00000090553 - Snrpe	1.74	0.9669	ENSMUSG00000090553	Snrpe				ENSMUSG00000029442 - -	-1.62	0.9336	ENSMUSG00000029442
ENSMUSG00000102545 - -	1.74	0.8707	ENSMUSG00000102545					ENSMUSG00000035933 - Cog5	-1.62	0.947	ENSMUSG00000035933	Cog5
ENSMUSG00000001729 - Akt1	1.73	0.4435	ENSMUSG00000001729	Akt1				ENSMUSG00000037098 - Rab11fip3	-1.62	0.6135	ENSMUSG00000037098	Rab11fip3
ENSMUSG00000003344 - Btbd2	1.73	0.822	ENSMUSG00000003344	Btbd2				ENSMUSG00000038028 - Tigar	-1.62	0.8191	ENSMUSG00000038028	Tigar
ENSMUSG00000024989 - Cep55	1.73	0.9598	ENSMUSG00000024989	Cep55				ENSMUSG00000039661 - Dusp26	-1.62	0.8668	ENSMUSG00000039661	Dusp26
ENSMUSG00000025510 - Cd151	1.73	0.8067	ENSMUSG00000025510	Cd151				ENSMUSG00000040167 - Ikzf5	-1.62	0.7675	ENSMUSG00000040167	Ikzf5
ENSMUSG00000029238 - Clock	1.73	0.7334	ENSMUSG00000029238	Clock				ENSMUSG00000041161 - Otud3	-1.62	0.7318	ENSMUSG00000041161	Otud3
ENSMUSG00000029438 - Bcl7a	1.73	0.8129	ENSMUSG00000029438	Bcl7a				ENSMUSG00000045107 - Saysd1	-1.62	0.7139	ENSMUSG00000045107	Saysd1
ENSMUSG00000029860 - Zyx	1.73	0.7213	ENSMUSG00000029860	Zyx				ENSMUSG00000054400 - Cklf	-1.62	0.9706	ENSMUSG00000054400	Cklf
ENSMUSG00000030879 - Mrpl17	1.73	0.7916	ENSMUSG00000030879	Mrpl17				ENSMUSG00000061740 - Cyp2d22	-1.62	0.7749	ENSMUSG00000061740	Cyp2d22
ENSMUSG00000035342 - Lzts2	1.73	0.7292	ENSMUSG00000035342	Lzts2				ENSMUSG00000078995 - Zfp456	-1.62	0.7642	ENSMUSG00000078995	Zfp456
ENSMUSG00000035585 - Tsen34	1.73	0.7377	ENSMUSG00000035585	Tsen34				ENSMUSG00000079242 - -	-1.62	0.9858	ENSMUSG00000079242
ENSMUSG00000040850 - Psme4	1.73	0.9131	ENSMUSG00000040850	Psme4				ENSMUSG00000097157 - -	-1.62	0.7757	ENSMUSG00000097157
ENSMUSG00000041870 - Ankrd13a	1.73	0.6384	ENSMUSG00000041870	Ankrd13a				ENSMUSG00000098557 - Kctd12	-1.62	0.9688	ENSMUSG00000098557	Kctd12
ENSMUSG00000056899 - Immp2l	1.73	0.9171	ENSMUSG00000056899	Immp2l				ENSMUSG00000021684 - Pde8b	-1.61	0.9344	ENSMUSG00000021684	Pde8b
ENSMUSG00000095139 - Pou3f2	1.73	0.5347	ENSMUSG00000095139	Pou3f2				ENSMUSG00000022040 - Ephx2	-1.61	0.7766	ENSMUSG00000022040	Ephx2
ENSMUSG00000097386 - -	1.73	0.8703	ENSMUSG00000097386					ENSMUSG00000024913 - Lrp5	-1.61	0.9038	ENSMUSG00000024913	Lrp5
ENSMUSG00000034748 - Sirt6	1.72	0.7495	ENSMUSG00000034748	Sirt6				ENSMUSG00000026154 - Sdhaf4	-1.61	0.7455	ENSMUSG00000026154	Sdhaf4
ENSMUSG00000000058 - Cav2	1.72	0.5753	ENSMUSG00000000058	Cav2				ENSMUSG00000026226 - Spata3	-1.61	0.8617	ENSMUSG00000026226	Spata3
ENSMUSG00000001962 - Fam50a	1.72	0.851	ENSMUSG00000001962	Fam50a				ENSMUSG00000028134 - Ptbp2	-1.61	0.8382	ENSMUSG00000028134	Ptbp2
ENSMUSG00000004268 - Emg1	1.72	0.7463	ENSMUSG00000004268	Emg1				ENSMUSG00000028557 - Rnf11	-1.61	0.5816	ENSMUSG00000028557	Rnf11
ENSMUSG00000010609 - Psen2	1.72	0.8433	ENSMUSG00000010609	Psen2				ENSMUSG00000030103 - Bhlhe40	-1.61	0.7764	ENSMUSG00000030103	Bhlhe40
ENSMUSG00000013155 - Enkd1	1.72	0.9605	ENSMUSG00000013155	Enkd1				ENSMUSG00000031155 - Pim2	-1.61	0.9684	ENSMUSG00000031155	Pim2
ENSMUSG00000020198 - Ap3d1	1.72	0.4931	ENSMUSG00000020198	Ap3d1				ENSMUSG00000035653 - Lrfn5	-1.61	0.7991	ENSMUSG00000035653	Lrfn5
ENSMUSG00000020493 - Prr11	1.72	0.9172	ENSMUSG00000020493	Prr11				ENSMUSG00000036641 - Ccdc148	-1.61	0.9142	ENSMUSG00000036641	Ccdc148
ENSMUSG00000028763 - Hspg2	1.72	0.8794	ENSMUSG00000028763	Hspg2				ENSMUSG00000042595 - Fam199x	-1.61	0.9574	ENSMUSG00000042595	Fam199x
ENSMUSG00000030583 - Sipa1l3	1.72	0.6534	ENSMUSG00000030583	Sipa1l3				ENSMUSG00000043313 - Pcdhb19	-1.61	0.7311	ENSMUSG00000043313	Pcdhb19
ENSMUSG00000031657 - Heatr3	1.72	0.6257	ENSMUSG00000031657	Heatr3				ENSMUSG00000044807 - Zfp354c	-1.61	0.8349	ENSMUSG00000044807	Zfp354c
ENSMUSG00000032527 - Pccb	1.72	0.7614	ENSMUSG00000032527	Pccb				ENSMUSG00000053799 - Exoc6	-1.61	0.9485	ENSMUSG00000053799	Exoc6
ENSMUSG00000036352 - Ubac1	1.72	0.797	ENSMUSG00000036352	Ubac1				ENSMUSG00000063334 - Krr1	-1.61	0.8089	ENSMUSG00000063334	Krr1
ENSMUSG00000037544 - Dlgap5	1.72	0.9423	ENSMUSG00000037544	Dlgap5				ENSMUSG00000069763 - Tmem100	-1.61	0.9462	ENSMUSG00000069763	Tmem100
ENSMUSG00000042423 - Fbrs	1.72	0.7586	ENSMUSG00000042423	Fbrs				ENSMUSG00000096999 - -	-1.61	0.8228	ENSMUSG00000096999
ENSMUSG00000042489 - Clspn	1.72	0.7054	ENSMUSG00000042489	Clspn				ENSMUSG00000097375 - -	-1.61	0.8531	ENSMUSG00000097375
ENSMUSG00000043866 - Taf10	1.72	0.8187	ENSMUSG00000043866	Taf10				ENSMUSG00000020671 - Rab10	-1.6	0.773	ENSMUSG00000020671	Rab10
ENSMUSG00000045252 - Zfp574	1.72	0.9758	ENSMUSG00000045252	Zfp574				ENSMUSG00000021750 - Fam107a	-1.6	0.9482	ENSMUSG00000021750	Fam107a
ENSMUSG00000053198 - Prx	1.72	0.6465	ENSMUSG00000053198	Prx				ENSMUSG00000022472 - Desi1	-1.6	0.7611	ENSMUSG00000022472	Desi1
ENSMUSG00000056300 - Gm13247	1.72	0.954	ENSMUSG00000056300	Gm13247				ENSMUSG00000024242 - Map4k3	-1.6	0.6896	ENSMUSG00000024242	Map4k3
ENSMUSG00000057914 - Cacnb2	1.72	0.789	ENSMUSG00000057914	Cacnb2				ENSMUSG00000027217 - Tspan18	-1.6	0.8674	ENSMUSG00000027217	Tspan18
ENSMUSG00000060716 - Plekhh1	1.72	0.7489	ENSMUSG00000060716	Plekhh1				ENSMUSG00000036093 - Arl5a	-1.6	0.8025	ENSMUSG00000036093	Arl5a
ENSMUSG00000091956 - C2cd4b	1.72	0.6301	ENSMUSG00000091956	C2cd4b				ENSMUSG00000037773 - Pced1a	-1.6	0.9049	ENSMUSG00000037773	Pced1a
ENSMUSG00000017188 - Coa3	1.71	0.736	ENSMUSG00000017188	Coa3				ENSMUSG00000038344 - Txlng	-1.6	0.6527	ENSMUSG00000038344	Txlng
ENSMUSG00000022843 - Clcn2	1.71	0.5353	ENSMUSG00000022843	Clcn2				ENSMUSG00000038352 - Arl5c	-1.6	0.6869	ENSMUSG00000038352	Arl5c
ENSMUSG00000025068 - Gsto1	1.71	0.8036	ENSMUSG00000025068	Gsto1				ENSMUSG00000039841 - Zfp800	-1.6	0.7614	ENSMUSG00000039841	Zfp800
ENSMUSG00000027540 - Ptpn1	1.71	0.7687	ENSMUSG00000027540	Ptpn1				ENSMUSG00000041685 - Fcho2	-1.6	0.5841	ENSMUSG00000041685	Fcho2
ENSMUSG00000028617 - Lrrc42	1.71	0.4729	ENSMUSG00000028617	Lrrc42				ENSMUSG00000046185 - Zfp84	-1.6	0.7122	ENSMUSG00000046185	Zfp84
ENSMUSG00000035401 - Emsy	1.71	0.6803	ENSMUSG00000035401	Emsy				ENSMUSG00000049489 - Fam58b	-1.6	0.8537	ENSMUSG00000049489	Fam58b
ENSMUSG00000043639 - Rbm20	1.71	0.7991	ENSMUSG00000043639	Rbm20				ENSMUSG00000054894 - Atp5s	-1.6	0.9843	ENSMUSG00000054894	Atp5s
ENSMUSG00000049577 - Zfpm1	1.71	0.5117	ENSMUSG00000049577	Zfpm1				ENSMUSG00000055489 - Ano5	-1.6	0.6622	ENSMUSG00000055489	Ano5
ENSMUSG00000053113 - Socs3	1.71	0.7426	ENSMUSG00000053113	Socs3				ENSMUSG00000058952 - Cfi	-1.6	0.5515	ENSMUSG00000058952	Cfi
ENSMUSG00000056394 - Lig1	1.71	0.9824	ENSMUSG00000056394	Lig1				ENSMUSG00000063760 - Rnf217	-1.6	0.6066	ENSMUSG00000063760	Rnf217
ENSMUSG00000058704 - Memo1	1.71	0.5056	ENSMUSG00000058704	Memo1				ENSMUSG00000071180 - Smim15	-1.6	0.9101	ENSMUSG00000071180	Smim15
ENSMUSG00000078572 - 1810043H04Rik	1.71	0.9743	ENSMUSG00000078572	1810043H04Rik				ENSMUSG00000094002 - -	-1.6	0.6242	ENSMUSG00000094002
ENSMUSG00000022031 - Elp3	1.7	0.7918	ENSMUSG00000022031	Elp3				ENSMUSG00000038518 - Jarid2	-1.59	0.6823	ENSMUSG00000038518	Jarid2
ENSMUSG00000000184 - Ccnd2	1.7	0.9086	ENSMUSG00000000184	Ccnd2				ENSMUSG00000001173 - Ocrl	-1.59	0.8003	ENSMUSG00000001173	Ocrl
ENSMUSG00000005981 - Trap1	1.7	0.8924	ENSMUSG00000005981	Trap1				ENSMUSG00000016933 - Plcg1	-1.59	0.9426	ENSMUSG00000016933	Plcg1
ENSMUSG00000020514 - Mrpl22	1.7	0.8328	ENSMUSG00000020514	Mrpl22				ENSMUSG00000021895 - Arhgef3	-1.59	0.8046	ENSMUSG00000021895	Arhgef3
ENSMUSG00000022337 - Emc2	1.7	0.8063	ENSMUSG00000022337	Emc2				ENSMUSG00000022635 - Zcrb1	-1.59	0.8239	ENSMUSG00000022635	Zcrb1
ENSMUSG00000025236 - Adpgk	1.7	0.7118	ENSMUSG00000025236	Adpgk				ENSMUSG00000025537 - Phkg1	-1.59	0.8142	ENSMUSG00000025537	Phkg1
ENSMUSG00000028330 - Ncbp1	1.7	0.8794	ENSMUSG00000028330	Ncbp1				ENSMUSG00000025958 - Creb1	-1.59	0.962	ENSMUSG00000025958	Creb1
ENSMUSG00000028661 - Epha8	1.7	0.79	ENSMUSG00000028661	Epha8				ENSMUSG00000026753 - Ppp6c	-1.59	0.7546	ENSMUSG00000026753	Ppp6c
ENSMUSG00000030298 - Sec13	1.7	0.9902	ENSMUSG00000030298	Sec13				ENSMUSG00000029141 - Slc4a1ap	-1.59	0.6294	ENSMUSG00000029141	Slc4a1ap
ENSMUSG00000032815 - Fanca	1.7	0.8631	ENSMUSG00000032815	Fanca				ENSMUSG00000031523 - Dlc1	-1.59	0.8017	ENSMUSG00000031523	Dlc1
ENSMUSG00000033768 - Nrxn2	1.7	0.6774	ENSMUSG00000033768	Nrxn2				ENSMUSG00000032356 - Rasgrf1	-1.59	0.8482	ENSMUSG00000032356	Rasgrf1
ENSMUSG00000038604 - Fam65a	1.7	0.9929	ENSMUSG00000038604	Fam65a				ENSMUSG00000033355 - Rtp4	-1.59	0.8194	ENSMUSG00000033355	Rtp4
ENSMUSG00000045690 - Wdr89	1.7	0.7053	ENSMUSG00000045690	Wdr89				ENSMUSG00000033392 - Clasp2	-1.59	0.8179	ENSMUSG00000033392	Clasp2
ENSMUSG00000050605 - Zfp61	1.7	0.9458	ENSMUSG00000050605	Zfp61				ENSMUSG00000046314 - Stxbp6	-1.59	0.7989	ENSMUSG00000046314	Stxbp6
ENSMUSG00000055541 - Lair1	1.7	0.8979	ENSMUSG00000055541	Lair1				ENSMUSG00000075271 - Ttc30a1	-1.59	0.8292	ENSMUSG00000075271	Ttc30a1
ENSMUSG00000087385 - AA415398	1.7	0.645	ENSMUSG00000087385	AA415398				ENSMUSG00000089682 - Bcl2l2	-1.59	0.936	ENSMUSG00000089682	Bcl2l2
ENSMUSG00000001783 - Rtcb	1.69	0.9423	ENSMUSG00000001783	Rtcb				ENSMUSG00000003382 - Etv3	-1.58	0.9177	ENSMUSG00000003382	Etv3
ENSMUSG00000005354 - Txn2	1.69	0.9166	ENSMUSG00000005354	Txn2				ENSMUSG00000009907 - Vps4b	-1.58	0.9116	ENSMUSG00000009907	Vps4b
ENSMUSG00000018858 - Ict1	1.69	0.7495	ENSMUSG00000018858	Ict1				ENSMUSG00000021830 - Txndc16	-1.58	0.986	ENSMUSG00000021830	Txndc16
ENSMUSG00000019866 - Aim1	1.69	0.7265	ENSMUSG00000019866	Aim1				ENSMUSG00000024639 - Gnaq	-1.58	0.8642	ENSMUSG00000024639	Gnaq
ENSMUSG00000020361 - Hspa4	1.69	0.5423	ENSMUSG00000020361	Hspa4				ENSMUSG00000031216 - Stard8	-1.58	0.7433	ENSMUSG00000031216	Stard8
ENSMUSG00000021171 - Esyt2	1.69	0.8556	ENSMUSG00000021171	Esyt2				ENSMUSG00000032024 - Clmp	-1.58	0.7777	ENSMUSG00000032024	Clmp
ENSMUSG00000022466 - Rpap3	1.69	0.7912	ENSMUSG00000022466	Rpap3				ENSMUSG00000034501 - Pcnxl4	-1.58	0.9055	ENSMUSG00000034501	Pcnxl4
ENSMUSG00000022604 - Cep97	1.69	0.8302	ENSMUSG00000022604	Cep97				ENSMUSG00000045636 - Mtus1	-1.58	0.728	ENSMUSG00000045636	Mtus1
ENSMUSG00000022807 - Osbpl11	1.69	0.8061	ENSMUSG00000022807	Osbpl11				ENSMUSG00000046717 - Igbp1b	-1.58	0.6778	ENSMUSG00000046717	Igbp1b
ENSMUSG00000031861 - Lpar2	1.69	0.7719	ENSMUSG00000031861	Lpar2				ENSMUSG00000067942 - Zfp160	-1.58	0.8995	ENSMUSG00000067942	Zfp160
ENSMUSG00000033809 - Alg3	1.69	0.7995	ENSMUSG00000033809	Alg3				ENSMUSG00000073590 - -	-1.58	0.8591	ENSMUSG00000073590
ENSMUSG00000035891 - Cerk	1.69	0.9603	ENSMUSG00000035891	Cerk				ENSMUSG00000085912 - -	-1.58	0.9614	ENSMUSG00000085912
ENSMUSG00000038736 - Nudcd1	1.69	0.8388	ENSMUSG00000038736	Nudcd1				ENSMUSG00000097006 - -	-1.58	0.9578	ENSMUSG00000097006
ENSMUSG00000054967 - Zfp647	1.69	0.9252	ENSMUSG00000054967	Zfp647				ENSMUSG00000000202 - Btbd17	-1.57	0.5002	ENSMUSG00000000202	Btbd17
ENSMUSG00000068154 - Insm1	1.69	0.6247	ENSMUSG00000068154	Insm1				ENSMUSG00000020572 - Nampt	-1.57	0.8197	ENSMUSG00000020572	Nampt
ENSMUSG00000020027 - Socs2	1.68	0.6543	ENSMUSG00000020027	Socs2				ENSMUSG00000021510 - Zfp729a	-1.57	0.9291	ENSMUSG00000021510	Zfp729a
ENSMUSG00000020843 - Timm22	1.68	0.6568	ENSMUSG00000020843	Timm22				ENSMUSG00000023918 - Adgrf4	-1.57	0.8474	ENSMUSG00000023918	Adgrf4
ENSMUSG00000021271 - Zfp839	1.68	0.9405	ENSMUSG00000021271	Zfp839				ENSMUSG00000025184 - R3hcc1l	-1.57	0.5895	ENSMUSG00000025184	R3hcc1l
ENSMUSG00000021906 - Oxnad1	1.68	0.6391	ENSMUSG00000021906	Oxnad1				ENSMUSG00000026483 - Fam129a	-1.57	0.9374	ENSMUSG00000026483	Fam129a
ENSMUSG00000024500 - Ppp2r2b	1.68	0.6064	ENSMUSG00000024500	Ppp2r2b				ENSMUSG00000028576 - Ift74	-1.57	0.7499	ENSMUSG00000028576	Ift74
ENSMUSG00000026037 - Orc2	1.68	0.8423	ENSMUSG00000026037	Orc2				ENSMUSG00000032393 - Dpp8	-1.57	0.7387	ENSMUSG00000032393	Dpp8
ENSMUSG00000027004 - Frzb	1.68	0.4934	ENSMUSG00000027004	Frzb				ENSMUSG00000034271 - Jdp2	-1.57	0.7593	ENSMUSG00000034271	Jdp2
ENSMUSG00000028899 - Taf12	1.68	0.9796	ENSMUSG00000028899	Taf12				ENSMUSG00000039585 - Myo9a	-1.57	0.9184	ENSMUSG00000039585	Myo9a
ENSMUSG00000032344 - Mb21d1	1.68	0.733	ENSMUSG00000032344	Mb21d1				ENSMUSG00000044022 - Pcdhb21	-1.57	0.9138	ENSMUSG00000044022	Pcdhb21
ENSMUSG00000032412 - Atp1b3	1.68	0.9346	ENSMUSG00000032412	Atp1b3				ENSMUSG00000050471 - Fam118b	-1.57	0.8095	ENSMUSG00000050471	Fam118b
ENSMUSG00000035403 - Crb2	1.68	0.9672	ENSMUSG00000035403	Crb2				ENSMUSG00000052759 - Gpr25	-1.57	0.9608	ENSMUSG00000052759	Gpr25
ENSMUSG00000044201 - Cdc25c	1.68	0.8757	ENSMUSG00000044201	Cdc25c				ENSMUSG00000055737 - Ghr	-1.57	0.8256	ENSMUSG00000055737	Ghr
ENSMUSG00000103081 - Pcdhgb8	1.68	0.6795	ENSMUSG00000103081	Pcdhgb8				ENSMUSG00000060681 - Slc9a6	-1.57	0.6919	ENSMUSG00000060681	Slc9a6
ENSMUSG00000002767 - Mrpl2	1.67	0.6371	ENSMUSG00000002767	Mrpl2				ENSMUSG00000079235 - Ccdc13	-1.57	0.8362	ENSMUSG00000079235	Ccdc13
ENSMUSG00000015476 - Prrt1	1.67	0.8211	ENSMUSG00000015476	Prrt1				ENSMUSG00000090110 - Cmc4	-1.57	0.7471	ENSMUSG00000090110	Cmc4
ENSMUSG00000020739 - Nup85	1.67	0.836	ENSMUSG00000020739	Nup85				ENSMUSG00000093536 - Gm16532	-1.57	0.7831	ENSMUSG00000093536	Gm16532
ENSMUSG00000023341 - Mx2	1.67	0.6637	ENSMUSG00000023341	Mx2				ENSMUSG00000103793 - Pcdhga6	-1.57	0.7873	ENSMUSG00000103793	Pcdhga6
ENSMUSG00000024764 - Naa40	1.67	0.981	ENSMUSG00000024764	Naa40				ENSMUSG00000000197 - Nalcn	-1.56	0.8827	ENSMUSG00000000197	Nalcn
ENSMUSG00000025083 - Afap1l2	1.67	0.9428	ENSMUSG00000025083	Afap1l2				ENSMUSG00000019917 - -	-1.56	0.8684	ENSMUSG00000019917
ENSMUSG00000026701 - Prdx6	1.67	0.844	ENSMUSG00000026701	Prdx6				ENSMUSG00000020799 - Tekt1	-1.56	0.8713	ENSMUSG00000020799	Tekt1
ENSMUSG00000030423 - Pop4	1.67	0.653	ENSMUSG00000030423	Pop4				ENSMUSG00000021782 - Dlg5	-1.56	0.5647	ENSMUSG00000021782	Dlg5
ENSMUSG00000030588 - Yif1b	1.67	0.9333	ENSMUSG00000030588	Yif1b				ENSMUSG00000021820 - Camk2g	-1.56	0.5983	ENSMUSG00000021820	Camk2g
ENSMUSG00000033728 - Lrrc14	1.67	0.9161	ENSMUSG00000033728	Lrrc14				ENSMUSG00000024397 - Aif1	-1.56	0.8723	ENSMUSG00000024397	Aif1
ENSMUSG00000034201 - Gas2l1	1.67	0.7734	ENSMUSG00000034201	Gas2l1				ENSMUSG00000025909 - Sntg1	-1.56	0.6986	ENSMUSG00000025909	Sntg1
ENSMUSG00000038346 - Zfp384	1.67	0.6778	ENSMUSG00000038346	Zfp384				ENSMUSG00000028385 - Snx30	-1.56	0.7847	ENSMUSG00000028385	Snx30
ENSMUSG00000070319 - Eif3g	1.67	0.7918	ENSMUSG00000070319	Eif3g				ENSMUSG00000029130 - Rnf32	-1.56	0.7491	ENSMUSG00000029130	Rnf32
ENSMUSG00000096403 - -	1.67	0.6806	ENSMUSG00000096403					ENSMUSG00000039206 - Daglb	-1.56	0.8721	ENSMUSG00000039206	Daglb
ENSMUSG00000055027 - Smyd1	1.66	0.9596	ENSMUSG00000055027	Smyd1				ENSMUSG00000049939 - Lrrc4	-1.56	0.7396	ENSMUSG00000049939	Lrrc4
ENSMUSG00000004768 - Rab23	1.66	0.4954	ENSMUSG00000004768	Rab23				ENSMUSG00000052581 - Lrrtm4	-1.56	0.6914	ENSMUSG00000052581	Lrrtm4
ENSMUSG00000006435 - Neurl1a	1.66	0.7119	ENSMUSG00000006435	Neurl1a				ENSMUSG00000063531 - Sema3e	-1.56	0.7966	ENSMUSG00000063531	Sema3e
ENSMUSG00000018697 - Aatf	1.66	0.6658	ENSMUSG00000018697	Aatf				ENSMUSG00000074517 - -	-1.56	0.8463	ENSMUSG00000074517
ENSMUSG00000023828 - Slc22a3	1.66	0.6334	ENSMUSG00000023828	Slc22a3				ENSMUSG00000091387 - Gcnt4	-1.56	0.865	ENSMUSG00000091387	Gcnt4
ENSMUSG00000024844 - Banf1	1.66	0.8407	ENSMUSG00000024844	Banf1				ENSMUSG00000097462 - -	-1.56	0.9107	ENSMUSG00000097462
ENSMUSG00000027163 - Commd9	1.66	0.968	ENSMUSG00000027163	Commd9				ENSMUSG00000020659 - Cbll1	-1.55	0.7763	ENSMUSG00000020659	Cbll1
ENSMUSG00000028743 - Akr7a5	1.66	0.9524	ENSMUSG00000028743	Akr7a5				ENSMUSG00000021702 - Thbs4	-1.55	0.6177	ENSMUSG00000021702	Thbs4
ENSMUSG00000028973 - Abcb8	1.66	0.943	ENSMUSG00000028973	Abcb8				ENSMUSG00000022450 - Ndufa6	-1.55	0.9594	ENSMUSG00000022450	Ndufa6
ENSMUSG00000032235 - Ice2	1.66	0.8589	ENSMUSG00000032235	Ice2				ENSMUSG00000029108 - Pcdh7	-1.55	0.6753	ENSMUSG00000029108	Pcdh7
ENSMUSG00000032387 - Rbpms2	1.66	0.9608	ENSMUSG00000032387	Rbpms2				ENSMUSG00000029397 - Rchy1	-1.55	0.9296	ENSMUSG00000029397	Rchy1
ENSMUSG00000032508 - Myd88	1.66	0.7902	ENSMUSG00000032508	Myd88				ENSMUSG00000030527 - Crtc3	-1.55	0.6926	ENSMUSG00000030527	Crtc3
ENSMUSG00000034906 - Ncaph	1.66	0.8509	ENSMUSG00000034906	Ncaph				ENSMUSG00000031748 - Gnao1	-1.55	0.7403	ENSMUSG00000031748	Gnao1
ENSMUSG00000037022 - Mmaa	1.66	0.8536	ENSMUSG00000037022	Mmaa				ENSMUSG00000037475 - Thoc2	-1.55	0.7591	ENSMUSG00000037475	Thoc2
ENSMUSG00000038366 - Lasp1	1.66	0.7856	ENSMUSG00000038366	Lasp1				ENSMUSG00000043510 - Hscb	-1.55	0.9005	ENSMUSG00000043510	Hscb
ENSMUSG00000040260 - Daam2	1.66	0.7634	ENSMUSG00000040260	Daam2				ENSMUSG00000044350 - Lacc1	-1.55	0.9283	ENSMUSG00000044350	Lacc1
ENSMUSG00000040269 - Mrps28	1.66	0.8251	ENSMUSG00000040269	Mrps28				ENSMUSG00000045767 - B230219D22Rik	-1.55	0.8352	ENSMUSG00000045767	B230219D22Rik
ENSMUSG00000052906 - Ubxn8	1.66	0.7289	ENSMUSG00000052906	Ubxn8				ENSMUSG00000051098 - Mblac2	-1.55	0.9931	ENSMUSG00000051098	Mblac2
ENSMUSG00000053333 - Dis3l2	1.66	0.9538	ENSMUSG00000053333	Dis3l2				ENSMUSG00000053483 - Usp21	-1.55	0.7132	ENSMUSG00000053483	Usp21
ENSMUSG00000062203 - Gspt1	1.66	0.955	ENSMUSG00000062203	Gspt1				ENSMUSG00000059327 - Eda	-1.55	0.6856	ENSMUSG00000059327	Eda
ENSMUSG00000068856 - Sf3b4	1.66	0.6366	ENSMUSG00000068856	Sf3b4				ENSMUSG00000013878 - Rnf170	-1.54	0.7213	ENSMUSG00000013878	Rnf170
ENSMUSG00000068876 - Cgn	1.66	0.9641	ENSMUSG00000068876	Cgn				ENSMUSG00000015002 - Efr3a	-1.54	0.904	ENSMUSG00000015002	Efr3a
ENSMUSG00000003778 - Brd8	1.65	0.7306	ENSMUSG00000003778	Brd8				ENSMUSG00000017707 - Serinc3	-1.54	0.8261	ENSMUSG00000017707	Serinc3
ENSMUSG00000005732 - Ranbp1	1.65	0.7908	ENSMUSG00000005732	Ranbp1				ENSMUSG00000022390 - Zc3h7b	-1.54	0.8258	ENSMUSG00000022390	Zc3h7b
ENSMUSG00000010045 - Tmem115	1.65	0.7028	ENSMUSG00000010045	Tmem115				ENSMUSG00000025189 - Cnnm1	-1.54	0.6821	ENSMUSG00000025189	Cnnm1
ENSMUSG00000018770 - Atp5g3	1.65	0.6629	ENSMUSG00000018770	Atp5g3				ENSMUSG00000027971 - Ndst4	-1.54	0.9396	ENSMUSG00000027971	Ndst4
ENSMUSG00000020778 - Ten1	1.65	0.9808	ENSMUSG00000020778	Ten1				ENSMUSG00000028522 - Mier1	-1.54	0.9191	ENSMUSG00000028522	Mier1
ENSMUSG00000022091 - Sorbs3	1.65	0.9424	ENSMUSG00000022091	Sorbs3				ENSMUSG00000029136 - Rbks	-1.54	0.9708	ENSMUSG00000029136	Rbks
ENSMUSG00000022525 - Hrasls	1.65	0.7698	ENSMUSG00000022525	Hrasls				ENSMUSG00000029405 - G3bp2	-1.54	0.5697	ENSMUSG00000029405	G3bp2
ENSMUSG00000024773 - Atg2a	1.65	0.9262	ENSMUSG00000024773	Atg2a				ENSMUSG00000029699 - Ssc4d	-1.54	0.931	ENSMUSG00000029699	Ssc4d
ENSMUSG00000025132 - Arhgdia	1.65	0.78	ENSMUSG00000025132	Arhgdia				ENSMUSG00000031246 - Sh3bgrl	-1.54	0.6215	ENSMUSG00000031246	Sh3bgrl
ENSMUSG00000025466 - Fuom	1.65	0.9568	ENSMUSG00000025466	Fuom				ENSMUSG00000032816 - Igdcc4	-1.54	0.9169	ENSMUSG00000032816	Igdcc4
ENSMUSG00000028792 - Ak2	1.65	0.8726	ENSMUSG00000028792	Ak2				ENSMUSG00000033610 - Pank1	-1.54	0.8755	ENSMUSG00000033610	Pank1
ENSMUSG00000031388 - Naa10	1.65	0.8628	ENSMUSG00000031388	Naa10				ENSMUSG00000034101 - Ctnnd1	-1.54	0.814	ENSMUSG00000034101	Ctnnd1
ENSMUSG00000031816 - Mthfsd	1.65	0.7748	ENSMUSG00000031816	Mthfsd				ENSMUSG00000036403 - Cep135	-1.54	0.9586	ENSMUSG00000036403	Cep135
ENSMUSG00000033644 - Piwil2	1.65	0.7808	ENSMUSG00000033644	Piwil2				ENSMUSG00000042473 - Tbc1d8b	-1.54	0.9178	ENSMUSG00000042473	Tbc1d8b
ENSMUSG00000034614 - Pik3ip1	1.65	0.7071	ENSMUSG00000034614	Pik3ip1				ENSMUSG00000043909 - Trp53bp1	-1.54	0.7564	ENSMUSG00000043909	Trp53bp1
ENSMUSG00000037692 - Ahdc1	1.65	0.7824	ENSMUSG00000037692	Ahdc1				ENSMUSG00000058291 - Zfp68	-1.54	0.7656	ENSMUSG00000058291	Zfp68
ENSMUSG00000061393 - Acvr2b	1.65	0.9535	ENSMUSG00000061393	Acvr2b				ENSMUSG00000060090 - Rp2	-1.54	0.9106	ENSMUSG00000060090	Rp2
ENSMUSG00000061559 - Wdr61	1.65	0.6588	ENSMUSG00000061559	Wdr61				ENSMUSG00000074238 - Ap1ar	-1.54	0.7139	ENSMUSG00000074238	Ap1ar
ENSMUSG00000062444 - Ap3b2	1.65	0.8943	ENSMUSG00000062444	Ap3b2				ENSMUSG00000086006 - -	-1.54	0.9049	ENSMUSG00000086006
ENSMUSG00000074001 - Klhl40	1.65	0.9689	ENSMUSG00000074001	Klhl40				ENSMUSG00000097537 - -	-1.54	0.7549	ENSMUSG00000097537
ENSMUSG00000079598 - Clec2l	1.65	0.7704	ENSMUSG00000079598	Clec2l				ENSMUSG00000000915 - Hip1r	-1.53	0.9257	ENSMUSG00000000915	Hip1r
ENSMUSG00000003848 - Nob1	1.64	0.7864	ENSMUSG00000003848	Nob1				ENSMUSG00000010095 - Slc3a2	-1.53	0.9318	ENSMUSG00000010095	Slc3a2
ENSMUSG00000019432 - Ddx39b	1.64	0.9229	ENSMUSG00000019432	Ddx39b				ENSMUSG00000022723 - -	-1.53	0.7092	ENSMUSG00000022723
ENSMUSG00000024736 - Tmem132a	1.64	0.6775	ENSMUSG00000024736	Tmem132a				ENSMUSG00000030647 - Ndufc2	-1.53	0.6785	ENSMUSG00000030647	Ndufc2
ENSMUSG00000029581 - Fscn1	1.64	0.8949	ENSMUSG00000029581	Fscn1				ENSMUSG00000031337 - Mtm1	-1.53	0.7302	ENSMUSG00000031337	Mtm1
ENSMUSG00000030166 - Rad52	1.64	0.9421	ENSMUSG00000030166	Rad52				ENSMUSG00000033508 - Asprv1	-1.53	0.779	ENSMUSG00000033508	Asprv1
ENSMUSG00000030842 - Lamtor1	1.64	0.6239	ENSMUSG00000030842	Lamtor1				ENSMUSG00000041718 - Alg13	-1.53	0.9015	ENSMUSG00000041718	Alg13
ENSMUSG00000031262 - Cenpi	1.64	0.7945	ENSMUSG00000031262	Cenpi				ENSMUSG00000042793 - Lgr6	-1.53	0.9491	ENSMUSG00000042793	Lgr6
ENSMUSG00000034781 - Gna11	1.64	0.9199	ENSMUSG00000034781	Gna11				ENSMUSG00000055775 - Myh8	-1.53	0.8596	ENSMUSG00000055775	Myh8
ENSMUSG00000045318 - Adra2c	1.64	0.814	ENSMUSG00000045318	Adra2c				ENSMUSG00000056234 - Ncoa4	-1.53	0.7857	ENSMUSG00000056234	Ncoa4
ENSMUSG00000060206 - Zfp462	1.64	0.8947	ENSMUSG00000060206	Zfp462				ENSMUSG00000063362 - Alg11	-1.53	0.9573	ENSMUSG00000063362	Alg11
ENSMUSG00000061207 - Stk19	1.64	0.7804	ENSMUSG00000061207	Stk19				ENSMUSG00000063804 - Lin28b	-1.53	0.8652	ENSMUSG00000063804	Lin28b
ENSMUSG00000072066 - 6720489N17Rik	1.64	0.8475	ENSMUSG00000072066	6720489N17Rik				ENSMUSG00000066306 - Numa1	-1.53	0.7226	ENSMUSG00000066306	Numa1
ENSMUSG00000020918 - Kat2a	1.63	0.8244	ENSMUSG00000020918	Kat2a				ENSMUSG00000097788 - -	-1.53	0.7351	ENSMUSG00000097788
ENSMUSG00000052429 - Prmt1	1.63	0.6288	ENSMUSG00000052429	Prmt1				ENSMUSG00000004730 - Adgre1	-1.52	0.7142	ENSMUSG00000004730	Adgre1
ENSMUSG00000000142 - Axin2	1.63	0.9456	ENSMUSG00000000142	Axin2				ENSMUSG00000022307 - Oxr1	-1.52	0.7226	ENSMUSG00000022307	Oxr1
ENSMUSG00000022471 - Xrcc6	1.63	0.8254	ENSMUSG00000022471	Xrcc6				ENSMUSG00000022672 - Prkdc	-1.52	0.6853	ENSMUSG00000022672	Prkdc
ENSMUSG00000024301 - Kifc5b	1.63	0.6694	ENSMUSG00000024301	Kifc5b				ENSMUSG00000026787 - Gad2	-1.52	0.9727	ENSMUSG00000026787	Gad2
ENSMUSG00000028622 - Mrpl37	1.63	0.8143	ENSMUSG00000028622	Mrpl37				ENSMUSG00000026942 - Traf2	-1.52	0.774	ENSMUSG00000026942	Traf2
ENSMUSG00000028837 - Psmb2	1.63	0.6235	ENSMUSG00000028837	Psmb2				ENSMUSG00000027884 - Clcc1	-1.52	0.6522	ENSMUSG00000027884	Clcc1
ENSMUSG00000030314 - Atg7	1.63	0.6406	ENSMUSG00000030314	Atg7				ENSMUSG00000028890 - Mtf1	-1.52	0.7517	ENSMUSG00000028890	Mtf1
ENSMUSG00000030417 - Pdcd5	1.63	0.6358	ENSMUSG00000030417	Pdcd5				ENSMUSG00000031370 - Zrsr2	-1.52	0.8929	ENSMUSG00000031370	Zrsr2
ENSMUSG00000031862 - Atp13a1	1.63	0.8874	ENSMUSG00000031862	Atp13a1				ENSMUSG00000033111 - 3830406C13Rik	-1.52	0.6483	ENSMUSG00000033111	3830406C13Rik
ENSMUSG00000032479 - Map4	1.63	0.7151	ENSMUSG00000032479	Map4				ENSMUSG00000036040 - Adamtsl2	-1.52	0.9678	ENSMUSG00000036040	Adamtsl2
ENSMUSG00000034108 - Ccs	1.63	0.887	ENSMUSG00000034108	Ccs				ENSMUSG00000038007 - Acer2	-1.52	0.7121	ENSMUSG00000038007	Acer2
ENSMUSG00000040532 - Abhd11	1.63	0.7326	ENSMUSG00000040532	Abhd11				ENSMUSG00000039737 - Prkrip1	-1.52	0.7841	ENSMUSG00000039737	Prkrip1
ENSMUSG00000041632 - Mrps27	1.63	0.8902	ENSMUSG00000041632	Mrps27				ENSMUSG00000049532 - Sall2	-1.52	0.6867	ENSMUSG00000049532	Sall2
ENSMUSG00000047021 - Ccdc108	1.63	0.7619	ENSMUSG00000047021	Ccdc108				ENSMUSG00000053253 - Ndfip2	-1.52	0.7733	ENSMUSG00000053253	Ndfip2
ENSMUSG00000048612 - Myof	1.63	0.9468	ENSMUSG00000048612	Myof				ENSMUSG00000054383 - Pnma1	-1.52	0.869	ENSMUSG00000054383	Pnma1
ENSMUSG00000059355 - Wdr83os	1.63	0.963	ENSMUSG00000059355	Wdr83os				ENSMUSG00000057143 - Trim12c	-1.52	0.9186	ENSMUSG00000057143	Trim12c
ENSMUSG00000061979 - Wbscr16	1.63	0.7917	ENSMUSG00000061979	Wbscr16				ENSMUSG00000074415 - -	-1.52	0.8202	ENSMUSG00000074415
ENSMUSG00000075327 - Zbtb2	1.63	0.6531	ENSMUSG00000075327	Zbtb2				ENSMUSG00000079658 - Tceb1	-1.52	0.6612	ENSMUSG00000079658	Tceb1
ENSMUSG00000079020 - Slc45a4	1.63	0.656	ENSMUSG00000079020	Slc45a4				ENSMUSG00000091705 - H2-Q2	-1.52	0.6514	ENSMUSG00000091705	H2
ENSMUSG00000005233 - Spc25	1.62	0.9063	ENSMUSG00000005233	Spc25				ENSMUSG00000019820 - Utrn	-1.51	0.9619	ENSMUSG00000019820	Utrn
ENSMUSG00000018931 - Natd1	1.62	0.8858	ENSMUSG00000018931	Natd1				ENSMUSG00000028645 - Slc2a1	-1.51	0.6364	ENSMUSG00000028645	Slc2a1
ENSMUSG00000022893 - Adamts1	1.62	0.5194	ENSMUSG00000022893	Adamts1				ENSMUSG00000000093 - Tbx2	-1.51	0.9323	ENSMUSG00000000093	Tbx2
ENSMUSG00000027419 - Pcsk2	1.62	0.56	ENSMUSG00000027419	Pcsk2				ENSMUSG00000015222 - Map2	-1.51	0.7726	ENSMUSG00000015222	Map2
ENSMUSG00000028078 - Dclk2	1.62	0.8844	ENSMUSG00000028078	Dclk2				ENSMUSG00000021477 - Ctsl	-1.51	0.6671	ENSMUSG00000021477	Ctsl
ENSMUSG00000028789 - Azin2	1.62	0.5302	ENSMUSG00000028789	Azin2				ENSMUSG00000022292 - Rrm2b	-1.51	0.7497	ENSMUSG00000022292	Rrm2b
ENSMUSG00000029050 - Ski	1.62	0.9333	ENSMUSG00000029050	Ski				ENSMUSG00000025025 - Mxi1	-1.51	0.8767	ENSMUSG00000025025	Mxi1
ENSMUSG00000029414 - Kntc1	1.62	0.6609	ENSMUSG00000029414	Kntc1				ENSMUSG00000025234 - Arih1	-1.51	0.6974	ENSMUSG00000025234	Arih1
ENSMUSG00000031967 - Afg3l1	1.62	0.9494	ENSMUSG00000031967	Afg3l1				ENSMUSG00000026626 - Ppp2r5a	-1.51	0.8554	ENSMUSG00000026626	Ppp2r5a
ENSMUSG00000034845 - Plvap	1.62	0.7844	ENSMUSG00000034845	Plvap				ENSMUSG00000026696 - Vamp4	-1.51	0.7269	ENSMUSG00000026696	Vamp4
ENSMUSG00000035513 - Ntng2	1.62	0.8499	ENSMUSG00000035513	Ntng2				ENSMUSG00000028419 - Chmp5	-1.51	0.8743	ENSMUSG00000028419	Chmp5
ENSMUSG00000036053 - Fmnl2	1.62	0.8718	ENSMUSG00000036053	Fmnl2				ENSMUSG00000029151 - Slc30a3	-1.51	0.9054	ENSMUSG00000029151	Slc30a3
ENSMUSG00000036856 - Wnt4	1.62	0.7205	ENSMUSG00000036856	Wnt4				ENSMUSG00000036298 - Slc2a13	-1.51	0.712	ENSMUSG00000036298	Slc2a13
ENSMUSG00000036992 - Nxt1	1.62	0.9085	ENSMUSG00000036992	Nxt1				ENSMUSG00000041303 - Gtf3c3	-1.51	0.916	ENSMUSG00000041303	Gtf3c3
ENSMUSG00000039384 - Dusp10	1.62	0.6842	ENSMUSG00000039384	Dusp10				ENSMUSG00000042046 - Dstyk	-1.51	0.7652	ENSMUSG00000042046	Dstyk
ENSMUSG00000039899 - Fgl2	1.62	0.7235	ENSMUSG00000039899	Fgl2				ENSMUSG00000042680 - Garem	-1.51	0.942	ENSMUSG00000042680	Garem
ENSMUSG00000050910 - Cdr2l	1.62	0.8813	ENSMUSG00000050910	Cdr2l				ENSMUSG00000047084 - Ngrn	-1.51	0.9595	ENSMUSG00000047084	Ngrn
ENSMUSG00000073154 - -	1.62	0.9825	ENSMUSG00000073154					ENSMUSG00000068284 - Gm608	-1.51	0.9492	ENSMUSG00000068284	Gm608
ENSMUSG00000032314 - Etfa	1.61	0.8573	ENSMUSG00000032314	Etfa				ENSMUSG00000085950 - -	-1.51	0.9375	ENSMUSG00000085950
ENSMUSG00000004610 - Etfb	1.61	0.9543	ENSMUSG00000004610	Etfb				ENSMUSG00000090112 - Shprh	-1.51	0.8948	ENSMUSG00000090112	Shprh
ENSMUSG00000006850 - Tmco6	1.61	0.9679	ENSMUSG00000006850	Tmco6				ENSMUSG00000002058 - Unc119	-1.5	0.7597	ENSMUSG00000002058	Unc119
ENSMUSG00000020591 - Ntsr2	1.61	0.9389	ENSMUSG00000020591	Ntsr2				ENSMUSG00000010051 - Hyal1	-1.5	0.8664	ENSMUSG00000010051	Hyal1
ENSMUSG00000021217 - Tshz3	1.61	0.7682	ENSMUSG00000021217	Tshz3				ENSMUSG00000020541 - Tom1l1	-1.5	0.7429	ENSMUSG00000020541	Tom1l1
ENSMUSG00000021585 - Cast	1.61	0.8656	ENSMUSG00000021585	Cast				ENSMUSG00000021779 - Thrb	-1.5	0.7099	ENSMUSG00000021779	Thrb
ENSMUSG00000028044 - Cks1b	1.61	0.934	ENSMUSG00000028044	Cks1b				ENSMUSG00000023966 - Rsph9	-1.5	0.9116	ENSMUSG00000023966	Rsph9
ENSMUSG00000028902 - Sf3a3	1.61	0.8312	ENSMUSG00000028902	Sf3a3				ENSMUSG00000024899 - Papss2	-1.5	0.7246	ENSMUSG00000024899	Papss2
ENSMUSG00000033713 - Foxn3	1.61	0.6617	ENSMUSG00000033713	Foxn3				ENSMUSG00000029596 - Sdsl	-1.5	0.894	ENSMUSG00000029596	Sdsl
ENSMUSG00000039911 - Spsb1	1.61	0.4904	ENSMUSG00000039911	Spsb1				ENSMUSG00000035181 - Heatr5a	-1.5	0.7034	ENSMUSG00000035181	Heatr5a
ENSMUSG00000046020 - Pofut1	1.61	0.8815	ENSMUSG00000046020	Pofut1				ENSMUSG00000035984 - Nme5	-1.5	0.7146	ENSMUSG00000035984	Nme5
ENSMUSG00000058569 - Tmed9	1.61	0.7266	ENSMUSG00000058569	Tmed9				ENSMUSG00000037003 - Tns2	-1.5	0.8047	ENSMUSG00000037003	Tns2
ENSMUSG00000071573 - Rnls	1.61	0.5882	ENSMUSG00000071573	Rnls				ENSMUSG00000043448 - Gjc2	-1.5	0.9239	ENSMUSG00000043448	Gjc2
ENSMUSG00000074194 - Zfp791	1.61	0.7433	ENSMUSG00000074194	Zfp791				ENSMUSG00000051486 - Pcdhb11	-1.5	0.8448	ENSMUSG00000051486	Pcdhb11
ENSMUSG00000074480 - Mex3a	1.61	0.9896	ENSMUSG00000074480	Mex3a				ENSMUSG00000057778 - Cyb5d2	-1.5	0.9378	ENSMUSG00000057778	Cyb5d2
ENSMUSG00000095098 - Ccdc85b	1.61	0.8377	ENSMUSG00000095098	Ccdc85b				ENSMUSG00000064372 - -	-1.5	0.9246	ENSMUSG00000064372
ENSMUSG00000037761 - Actr5	1.6	0.98	ENSMUSG00000037761	Actr5				ENSMUSG00000066026 - Dhrs3	-1.5	0.8071	ENSMUSG00000066026	Dhrs3
ENSMUSG00000026273 - Mterf4	1.6	0.8307	ENSMUSG00000026273	Mterf4				ENSMUSG00000068037 - Mas1	-1.5	0.7322	ENSMUSG00000068037	Mas1
ENSMUSG00000027329 - Spef1	1.6	0.8767	ENSMUSG00000027329	Spef1				ENSMUSG00000074781 - Ube2n	-1.5	0.9844	ENSMUSG00000074781	Ube2n
ENSMUSG00000027387 - Zc3h8	1.6	0.6424	ENSMUSG00000027387	Zc3h8				ENSMUSG00000000317 - Bcl6b	-1.49	0.9491	ENSMUSG00000000317	Bcl6b
ENSMUSG00000027832 - Ptx3	1.6	0.783	ENSMUSG00000027832	Ptx3				ENSMUSG00000004631 - Sgce	-1.49	0.733	ENSMUSG00000004631	Sgce
ENSMUSG00000031503 - Col4a2	1.6	0.777	ENSMUSG00000031503	Col4a2				ENSMUSG00000017548 - Suz12	-1.49	0.8386	ENSMUSG00000017548	Suz12
ENSMUSG00000041235 - Chd7	1.6	0.8136	ENSMUSG00000041235	Chd7				ENSMUSG00000018500 - Adora2b	-1.49	0.8234	ENSMUSG00000018500	Adora2b
ENSMUSG00000047123 - Ticam1	1.6	0.865	ENSMUSG00000047123	Ticam1				ENSMUSG00000018841 - Rad51d	-1.49	0.9654	ENSMUSG00000018841	Rad51d
ENSMUSG00000052151 - Plpp2	1.6	0.9886	ENSMUSG00000052151	Plpp2				ENSMUSG00000019785 - Clvs2	-1.49	0.8953	ENSMUSG00000019785	Clvs2
ENSMUSG00000078713 - Tomm5	1.6	0.8621	ENSMUSG00000078713	Tomm5				ENSMUSG00000020877 - Scrn2	-1.49	0.8447	ENSMUSG00000020877	Scrn2
ENSMUSG00000085385 - -	1.6	0.6878	ENSMUSG00000085385					ENSMUSG00000024430 - Cabyr	-1.49	0.8351	ENSMUSG00000024430	Cabyr
ENSMUSG00000003123 - Lipe	1.59	0.7628	ENSMUSG00000003123	Lipe				ENSMUSG00000026649 - Cfap126	-1.49	0.966	ENSMUSG00000026649	Cfap126
ENSMUSG00000004233 - Wars2	1.59	0.7784	ENSMUSG00000004233	Wars2				ENSMUSG00000026791 - Slc2a8	-1.49	0.7997	ENSMUSG00000026791	Slc2a8
ENSMUSG00000007646 - Rad51c	1.59	0.979	ENSMUSG00000007646	Rad51c				ENSMUSG00000028132 - Tmem56	-1.49	0.8845	ENSMUSG00000028132	Tmem56
ENSMUSG00000024206 - Rfx2	1.59	0.8304	ENSMUSG00000024206	Rfx2				ENSMUSG00000031847 - 1700030J22Rik	-1.49	0.9485	ENSMUSG00000031847	1700030J22Rik
ENSMUSG00000025157 - Zdhhc16	1.59	0.8804	ENSMUSG00000025157	Zdhhc16				ENSMUSG00000034274 - Thoc5	-1.49	0.8867	ENSMUSG00000034274	Thoc5
ENSMUSG00000025203 - Scd2	1.59	0.7298	ENSMUSG00000025203	Scd2				ENSMUSG00000034320 - Slc26a2	-1.49	0.938	ENSMUSG00000034320	Slc26a2
ENSMUSG00000027602 - Map1lc3a	1.59	0.8224	ENSMUSG00000027602	Map1lc3a				ENSMUSG00000041037 - Irgq	-1.49	0.5806	ENSMUSG00000041037	Irgq
ENSMUSG00000028668 - Tceb3	1.59	0.8501	ENSMUSG00000028668	Tceb3				ENSMUSG00000048106 - -	-1.49	0.8153	ENSMUSG00000048106
ENSMUSG00000029512 - Ulk1	1.59	0.8881	ENSMUSG00000029512	Ulk1				ENSMUSG00000049969 - Plekhf2	-1.49	0.6753	ENSMUSG00000049969	Plekhf2
ENSMUSG00000029547 - Ints1	1.59	0.8664	ENSMUSG00000029547	Ints1				ENSMUSG00000054381 - Zfp747	-1.49	0.9469	ENSMUSG00000054381	Zfp747
ENSMUSG00000030780 - BC017158	1.59	0.8878	ENSMUSG00000030780	BC017158				ENSMUSG00000058258 - Idi1	-1.49	0.8887	ENSMUSG00000058258	Idi1
ENSMUSG00000031090 - Nadsyn1	1.59	0.9568	ENSMUSG00000031090	Nadsyn1				ENSMUSG00000068921 - Dap3	-1.49	0.9733	ENSMUSG00000068921	Dap3
ENSMUSG00000031974 - Abcb10	1.59	0.8651	ENSMUSG00000031974	Abcb10				ENSMUSG00000071719 - Tmem28	-1.49	0.7297	ENSMUSG00000071719	Tmem28
ENSMUSG00000036964 - Trim17	1.59	0.7735	ENSMUSG00000036964	Trim17				ENSMUSG00000072966 - Gprasp2	-1.49	0.7712	ENSMUSG00000072966	Gprasp2
ENSMUSG00000037031 - Tspan15	1.59	0.8888	ENSMUSG00000037031	Tspan15				ENSMUSG00000001260 - Gabrg1	-1.48	0.921	ENSMUSG00000001260	Gabrg1
ENSMUSG00000038732 - Mboat1	1.59	0.9128	ENSMUSG00000038732	Mboat1				ENSMUSG00000004085 - Zak	-1.48	0.938	ENSMUSG00000004085	Zak
ENSMUSG00000040690 - Col16a1	1.59	0.9555	ENSMUSG00000040690	Col16a1				ENSMUSG00000006611 - Hfe	-1.48	0.759	ENSMUSG00000006611	Hfe
ENSMUSG00000042045 - Sln	1.59	0.8157	ENSMUSG00000042045	Sln				ENSMUSG00000021010 - Npas3	-1.48	0.9508	ENSMUSG00000021010	Npas3
ENSMUSG00000045822 - Zswim3	1.59	0.7773	ENSMUSG00000045822	Zswim3				ENSMUSG00000021798 - Ldb3	-1.48	0.9663	ENSMUSG00000021798	Ldb3
ENSMUSG00000055629 - B4galnt4	1.59	0.6937	ENSMUSG00000055629	B4galnt4				ENSMUSG00000022940 - Pigp	-1.48	0.959	ENSMUSG00000022940	Pigp
ENSMUSG00000063146 - Clip2	1.59	0.8371	ENSMUSG00000063146	Clip2				ENSMUSG00000024164 - C3	-1.48	0.822	ENSMUSG00000024164	C3
ENSMUSG00000002699 - Lcp2	1.58	0.9685	ENSMUSG00000002699	Lcp2				ENSMUSG00000025207 - Sema4g	-1.48	0.7634	ENSMUSG00000025207	Sema4g
ENSMUSG00000014245 - Pigl	1.58	0.8012	ENSMUSG00000014245	Pigl				ENSMUSG00000025986 - Slc39a10	-1.48	0.9548	ENSMUSG00000025986	Slc39a10
ENSMUSG00000018583 - G3bp1	1.58	0.6149	ENSMUSG00000018583	G3bp1				ENSMUSG00000031212 - Pgr15l	-1.48	0.8751	ENSMUSG00000031212	Pgr15l
ENSMUSG00000020330 - Hmmr	1.58	0.5565	ENSMUSG00000020330	Hmmr				ENSMUSG00000035376 - Hacd2	-1.48	0.8713	ENSMUSG00000035376	Hacd2
ENSMUSG00000022540 - Rogdi	1.58	0.9122	ENSMUSG00000022540	Rogdi				ENSMUSG00000036905 - C1qb	-1.48	0.6668	ENSMUSG00000036905	C1qb
ENSMUSG00000023827 - Agpat4	1.58	0.895	ENSMUSG00000023827	Agpat4				ENSMUSG00000042700 - Sipa1l1	-1.48	0.6784	ENSMUSG00000042700	Sipa1l1
ENSMUSG00000024908 - Ppp6r3	1.58	0.8707	ENSMUSG00000024908	Ppp6r3				ENSMUSG00000046959 - Slc26a1	-1.48	0.8275	ENSMUSG00000046959	Slc26a1
ENSMUSG00000024952 - Rps6ka4	1.58	0.9654	ENSMUSG00000024952	Rps6ka4				ENSMUSG00000049800 - Sertad2	-1.48	0.7093	ENSMUSG00000049800	Sertad2
ENSMUSG00000029364 - Wsb2	1.58	0.7362	ENSMUSG00000029364	Wsb2				ENSMUSG00000052364 - -	-1.48	0.9723	ENSMUSG00000052364
ENSMUSG00000030602 - Pak4	1.58	0.979	ENSMUSG00000030602	Pak4				ENSMUSG00000084957 - Bbip1	-1.48	0.964	ENSMUSG00000084957	Bbip1
ENSMUSG00000031189 - Aff2	1.58	0.7843	ENSMUSG00000031189	Aff2				ENSMUSG00000000214 - Th	-1.47	0.9603	ENSMUSG00000000214	Th
ENSMUSG00000031562 - Dctd	1.58	0.9397	ENSMUSG00000031562	Dctd				ENSMUSG00000009470 - Tnpo1	-1.47	0.8974	ENSMUSG00000009470	Tnpo1
ENSMUSG00000031872 - Bean1	1.58	0.8827	ENSMUSG00000031872	Bean1				ENSMUSG00000024211 - Grm8	-1.47	0.8565	ENSMUSG00000024211	Grm8
ENSMUSG00000033938 - Ndufb7	1.58	0.7246	ENSMUSG00000033938	Ndufb7				ENSMUSG00000025266 - Gnl3l	-1.47	0.8253	ENSMUSG00000025266	Gnl3l
ENSMUSG00000036800 - Fam135b	1.58	0.8911	ENSMUSG00000036800	Fam135b				ENSMUSG00000026104 - Stat1	-1.47	0.9148	ENSMUSG00000026104	Stat1
ENSMUSG00000037257 - Aagab	1.58	0.8933	ENSMUSG00000037257	Aagab				ENSMUSG00000026566 - Mpzl1	-1.47	0.8662	ENSMUSG00000026566	Mpzl1
ENSMUSG00000039065 - Fam173b	1.58	0.8327	ENSMUSG00000039065	Fam173b				ENSMUSG00000026775 - Yme1l1	-1.47	0.7016	ENSMUSG00000026775	Yme1l1
ENSMUSG00000047534 - Mis18bp1	1.58	0.5172	ENSMUSG00000047534	Mis18bp1				ENSMUSG00000030201 - Lrp6	-1.47	0.8067	ENSMUSG00000030201	Lrp6
ENSMUSG00000049929 - Lpar4	1.58	0.7416	ENSMUSG00000049929	Lpar4				ENSMUSG00000031239 - Itm2a	-1.47	0.8189	ENSMUSG00000031239	Itm2a
ENSMUSG00000053693 - Mast1	1.58	0.8529	ENSMUSG00000053693	Mast1				ENSMUSG00000036006 - Fam65b	-1.47	0.5846	ENSMUSG00000036006	Fam65b
ENSMUSG00000056201 - -	1.58	0.9736	ENSMUSG00000056201					ENSMUSG00000037736 - Limch1	-1.47	0.7664	ENSMUSG00000037736	Limch1
ENSMUSG00000060487 - Samd5	1.58	0.787	ENSMUSG00000060487	Samd5				ENSMUSG00000037738 - Nek5	-1.47	0.9537	ENSMUSG00000037738	Nek5
ENSMUSG00000062421 - Arf2	1.58	0.7269	ENSMUSG00000062421	Arf2				ENSMUSG00000038212 - Hiatl1	-1.47	0.8093	ENSMUSG00000038212	Hiatl1
ENSMUSG00000068040 - Tm9sf4	1.58	0.6784	ENSMUSG00000068040	Tm9sf4				ENSMUSG00000041710 - Trpc5	-1.47	0.9505	ENSMUSG00000041710	Trpc5
ENSMUSG00000090264 - Eif4ebp3	1.58	0.7887	ENSMUSG00000090264	Eif4ebp3				ENSMUSG00000043671 - Dpy19l3	-1.47	0.9277	ENSMUSG00000043671	Dpy19l3
ENSMUSG00000009214 - Tmem8c	1.57	0.6217	ENSMUSG00000009214	Tmem8c				ENSMUSG00000050270 - Tmem220	-1.47	0.6806	ENSMUSG00000050270	Tmem220
ENSMUSG00000011877 - Git1	1.57	0.8253	ENSMUSG00000011877	Git1				ENSMUSG00000055239 - Kcmf1	-1.47	0.9531	ENSMUSG00000055239	Kcmf1
ENSMUSG00000018479 - 1700125H20Rik	1.57	0.8833	ENSMUSG00000018479	1700125H20Rik				ENSMUSG00000097123 - -	-1.47	0.7183	ENSMUSG00000097123
ENSMUSG00000019823 - Mical1	1.57	0.9715	ENSMUSG00000019823	Mical1				ENSMUSG00000097145 - -	-1.47	0.9461	ENSMUSG00000097145
ENSMUSG00000020257 - Wdr82	1.57	0.8316	ENSMUSG00000020257	Wdr82				ENSMUSG00000097333 - Zfp87	-1.47	0.9801	ENSMUSG00000097333	Zfp87
ENSMUSG00000020571 - Pdia6	1.57	0.9831	ENSMUSG00000020571	Pdia6				ENSMUSG00000004661 - Arid3b	-1.46	0.8783	ENSMUSG00000004661	Arid3b
ENSMUSG00000020937 - Plcd3	1.57	0.6051	ENSMUSG00000020937	Plcd3				ENSMUSG00000018395 - Kif3a	-1.46	0.9137	ENSMUSG00000018395	Kif3a
ENSMUSG00000022610 - Mapk12	1.57	0.9582	ENSMUSG00000022610	Mapk12				ENSMUSG00000019817 - Plagl1	-1.46	0.9064	ENSMUSG00000019817	Plagl1
ENSMUSG00000023973 - Cnpy3	1.57	0.9605	ENSMUSG00000023973	Cnpy3				ENSMUSG00000020805 - Slc13a5	-1.46	0.9442	ENSMUSG00000020805	Slc13a5
ENSMUSG00000026544 - Dusp23	1.57	0.7775	ENSMUSG00000026544	Dusp23				ENSMUSG00000021704 - Mtx3	-1.46	0.6754	ENSMUSG00000021704	Mtx3
ENSMUSG00000029432 - Gbas	1.57	0.7838	ENSMUSG00000029432	Gbas				ENSMUSG00000022229 - Atp12a	-1.46	0.8058	ENSMUSG00000022229	Atp12a
ENSMUSG00000029610 - Aimp2	1.57	0.6783	ENSMUSG00000029610	Aimp2				ENSMUSG00000024592 - C330018D20Rik	-1.46	0.9504	ENSMUSG00000024592	C330018D20Rik
ENSMUSG00000032218 - Ccnb2	1.57	0.935	ENSMUSG00000032218	Ccnb2				ENSMUSG00000029821 - Dfna5	-1.46	0.9533	ENSMUSG00000029821	Dfna5
ENSMUSG00000032370 - Lactb	1.57	0.9739	ENSMUSG00000032370	Lactb				ENSMUSG00000030069 - Prok2	-1.46	0.7992	ENSMUSG00000030069	Prok2
ENSMUSG00000034317 - Trim59	1.57	0.8516	ENSMUSG00000034317	Trim59				ENSMUSG00000031987 - Egln1	-1.46	0.9516	ENSMUSG00000031987	Egln1
ENSMUSG00000035365 - Parpbp	1.57	0.9372	ENSMUSG00000035365	Parpbp				ENSMUSG00000032244 - Fem1b	-1.46	0.7957	ENSMUSG00000032244	Fem1b
ENSMUSG00000036180 - Gatad2a	1.57	0.9628	ENSMUSG00000036180	Gatad2a				ENSMUSG00000032555 - Topbp1	-1.46	0.7672	ENSMUSG00000032555	Topbp1
ENSMUSG00000038462 - Uqcrfs1	1.57	0.9523	ENSMUSG00000038462	Uqcrfs1				ENSMUSG00000037279 - Ovol2	-1.46	0.7821	ENSMUSG00000037279	Ovol2
ENSMUSG00000038683 - Pak1ip1	1.57	0.742	ENSMUSG00000038683	Pak1ip1				ENSMUSG00000045757 - Zfp764	-1.46	0.9319	ENSMUSG00000045757	Zfp764
ENSMUSG00000041957 - Pkp2	1.57	0.753	ENSMUSG00000041957	Pkp2				ENSMUSG00000046688 - Tifa	-1.46	0.7141	ENSMUSG00000046688	Tifa
ENSMUSG00000069808 - Fam57a	1.57	0.8359	ENSMUSG00000069808	Fam57a				ENSMUSG00000046761 - Fam83h	-1.46	0.8673	ENSMUSG00000046761	Fam83h
ENSMUSG00000071341 - Egr4	1.57	0.8695	ENSMUSG00000071341	Egr4				ENSMUSG00000055538 - Zcchc24	-1.46	0.9446	ENSMUSG00000055538	Zcchc24
ENSMUSG00000073423 - Zfp414	1.57	0.9391	ENSMUSG00000073423	Zfp414				ENSMUSG00000079557 - -	-1.46	0.7787	ENSMUSG00000079557
ENSMUSG00000074227 - Spint2	1.57	0.7113	ENSMUSG00000074227	Spint2				ENSMUSG00000001767 - Crnkl1	-1.45	0.8608	ENSMUSG00000001767	Crnkl1
ENSMUSG00000074797 - Itpa	1.57	0.8568	ENSMUSG00000074797	Itpa				ENSMUSG00000003226 - Ranbp2	-1.45	0.7559	ENSMUSG00000003226	Ranbp2
ENSMUSG00000089542 - -	1.57	0.7875	ENSMUSG00000089542					ENSMUSG00000006418 - Rnf114	-1.45	0.8779	ENSMUSG00000006418	Rnf114
ENSMUSG00000001700 - Gramd3	1.56	0.8506	ENSMUSG00000001700	Gramd3				ENSMUSG00000020142 - Slc1a4	-1.45	0.9548	ENSMUSG00000020142	Slc1a4
ENSMUSG00000001870 - Ltbp1	1.56	0.9176	ENSMUSG00000001870	Ltbp1				ENSMUSG00000020241 - Col6a2	-1.45	0.7595	ENSMUSG00000020241	Col6a2
ENSMUSG00000002250 - Ppard	1.56	0.5665	ENSMUSG00000002250	Ppard				ENSMUSG00000021012 - Zc3h14	-1.45	0.9016	ENSMUSG00000021012	Zc3h14
ENSMUSG00000020652 - Cenpo	1.56	0.8262	ENSMUSG00000020652	Cenpo				ENSMUSG00000022708 - Zbtb20	-1.45	0.5936	ENSMUSG00000022708	Zbtb20
ENSMUSG00000022828 - Gtf2e1	1.56	0.6739	ENSMUSG00000022828	Gtf2e1				ENSMUSG00000024193 - Phf1	-1.45	0.9565	ENSMUSG00000024193	Phf1
ENSMUSG00000023015 - Racgap1	1.56	0.7987	ENSMUSG00000023015	Racgap1				ENSMUSG00000024985 - Tcf7l2	-1.45	0.7714	ENSMUSG00000024985	Tcf7l2
ENSMUSG00000024033 - Rsph1	1.56	0.9698	ENSMUSG00000024033	Rsph1				ENSMUSG00000026239 - Pde6d	-1.45	0.9203	ENSMUSG00000026239	Pde6d
ENSMUSG00000029722 - Agfg2	1.56	0.9516	ENSMUSG00000029722	Agfg2				ENSMUSG00000027107 - Chrna1	-1.45	0.7627	ENSMUSG00000027107	Chrna1
ENSMUSG00000039116 - Adgrg6	1.56	0.6524	ENSMUSG00000039116	Adgrg6				ENSMUSG00000027787 - Nmd3	-1.45	0.8456	ENSMUSG00000027787	Nmd3
ENSMUSG00000043531 - Sorcs1	1.56	0.9314	ENSMUSG00000043531	Sorcs1				ENSMUSG00000030779 - Rbbp6	-1.45	0.9509	ENSMUSG00000030779	Rbbp6
ENSMUSG00000060032 - H2afj	1.56	0.9356	ENSMUSG00000060032	H2afj				ENSMUSG00000036282 - Naa30	-1.45	0.8836	ENSMUSG00000036282	Naa30
ENSMUSG00000061517 - Sox21	1.56	0.7744	ENSMUSG00000061517	Sox21				ENSMUSG00000039286 - Fndc3b	-1.45	0.9872	ENSMUSG00000039286	Fndc3b
ENSMUSG00000004937 - Sgta	1.55	0.6519	ENSMUSG00000004937	Sgta				ENSMUSG00000041245 - Wnk3	-1.45	0.9303	ENSMUSG00000041245	Wnk3
ENSMUSG00000007877 - Tcap	1.55	0.9337	ENSMUSG00000007877	Tcap				ENSMUSG00000056342 - Usp34	-1.45	0.6337	ENSMUSG00000056342	Usp34
ENSMUSG00000024120 - Lrpprc	1.55	0.7268	ENSMUSG00000024120	Lrpprc				ENSMUSG00000071723 - Gspt2	-1.45	0.7003	ENSMUSG00000071723	Gspt2
ENSMUSG00000025260 - Hsd17b10	1.55	0.9111	ENSMUSG00000025260	Hsd17b10				ENSMUSG00000073131 - Vma21	-1.45	0.9568	ENSMUSG00000073131	Vma21
ENSMUSG00000026708 - Cenpl	1.55	0.8848	ENSMUSG00000026708	Cenpl				ENSMUSG00000001441 - Npepps	-1.44	0.887	ENSMUSG00000001441	Npepps
ENSMUSG00000027668 - Mfn1	1.55	0.9545	ENSMUSG00000027668	Mfn1				ENSMUSG00000003452 - Bicd1	-1.44	0.9721	ENSMUSG00000003452	Bicd1
ENSMUSG00000027777 - Schip1	1.55	0.9845	ENSMUSG00000027777	Schip1				ENSMUSG00000019803 - Nr2e1	-1.44	0.8337	ENSMUSG00000019803	Nr2e1
ENSMUSG00000029387 - Gtf2h3	1.55	0.9439	ENSMUSG00000029387	Gtf2h3				ENSMUSG00000019997 - Ctgf	-1.44	0.9256	ENSMUSG00000019997	Ctgf
ENSMUSG00000029878 - Dbpht2	1.55	0.9277	ENSMUSG00000029878	Dbpht2				ENSMUSG00000022403 - St13	-1.44	0.9376	ENSMUSG00000022403	St13
ENSMUSG00000030970 - Ctbp2	1.55	0.8011	ENSMUSG00000030970	Ctbp2				ENSMUSG00000024420 - Zfp521	-1.44	0.8946	ENSMUSG00000024420	Zfp521
ENSMUSG00000037916 - Ndufv1	1.55	0.9277	ENSMUSG00000037916	Ndufv1				ENSMUSG00000028020 - Glrb	-1.44	0.9304	ENSMUSG00000028020	Glrb
ENSMUSG00000038418 - Egr1	1.55	0.8904	ENSMUSG00000038418	Egr1				ENSMUSG00000028180 - Zranb2	-1.44	0.9539	ENSMUSG00000028180	Zranb2
ENSMUSG00000069227 - Gprin1	1.55	0.7409	ENSMUSG00000069227	Gprin1				ENSMUSG00000031703 - Itfg1	-1.44	0.7717	ENSMUSG00000031703	Itfg1
ENSMUSG00000001707 - Eef1e1	1.54	0.7909	ENSMUSG00000001707	Eef1e1				ENSMUSG00000035062 - Zc4h2	-1.44	0.8936	ENSMUSG00000035062	Zc4h2
ENSMUSG00000006675 - P4htm	1.54	0.7294	ENSMUSG00000006675	P4htm				ENSMUSG00000035898 - Uba6	-1.44	0.8269	ENSMUSG00000035898	Uba6
ENSMUSG00000009731 - Kcnd1	1.54	0.7892	ENSMUSG00000009731	Kcnd1				ENSMUSG00000039431 - Mtmr7	-1.44	0.8072	ENSMUSG00000039431	Mtmr7
ENSMUSG00000020857 - Nme2	1.54	0.8294	ENSMUSG00000020857	Nme2				ENSMUSG00000041530 - Ago1	-1.44	0.8262	ENSMUSG00000041530	Ago1
ENSMUSG00000021079 - Timm9	1.54	0.7807	ENSMUSG00000021079	Timm9				ENSMUSG00000042320 - Prox2	-1.44	0.864	ENSMUSG00000042320	Prox2
ENSMUSG00000021257 - Angel1	1.54	0.7769	ENSMUSG00000021257	Angel1				ENSMUSG00000042745 - Id1	-1.44	0.7972	ENSMUSG00000042745	Id1
ENSMUSG00000022178 - Ajuba	1.54	0.9064	ENSMUSG00000022178	Ajuba				ENSMUSG00000043192 - -	-1.44	0.7505	ENSMUSG00000043192
ENSMUSG00000023927 - Satb1	1.54	0.9924	ENSMUSG00000023927	Satb1				ENSMUSG00000045534 - Kcna5	-1.44	0.8019	ENSMUSG00000045534	Kcna5
ENSMUSG00000024101 - Wash1	1.54	0.9585	ENSMUSG00000024101	Wash1				ENSMUSG00000052534 - Pbx1	-1.44	0.7777	ENSMUSG00000052534	Pbx1
ENSMUSG00000027667 - Zfp639	1.54	0.8018	ENSMUSG00000027667	Zfp639				ENSMUSG00000055421 - Pcdh9	-1.44	0.8938	ENSMUSG00000055421	Pcdh9
ENSMUSG00000027715 - Ccna2	1.54	0.5978	ENSMUSG00000027715	Ccna2				ENSMUSG00000055493 - Epm2a	-1.44	0.7415	ENSMUSG00000055493	Epm2a
ENSMUSG00000028702 - Rad54l	1.54	0.8042	ENSMUSG00000028702	Rad54l				ENSMUSG00000069670 - Nkain2	-1.44	0.92	ENSMUSG00000069670	Nkain2
ENSMUSG00000029560 - Snx8	1.54	0.9261	ENSMUSG00000029560	Snx8				ENSMUSG00000073468 - Sft2d1	-1.44	0.8472	ENSMUSG00000073468	Sft2d1
ENSMUSG00000030091 - Nup210	1.54	0.6135	ENSMUSG00000030091	Nup210				ENSMUSG00000076435 - Acsf2	-1.44	0.7003	ENSMUSG00000076435	Acsf2
ENSMUSG00000030671 - Pde3b	1.54	0.8651	ENSMUSG00000030671	Pde3b				ENSMUSG00000105383 - Atrip	-1.44	0.8553	ENSMUSG00000105383	Atrip
ENSMUSG00000031570 - Plpp5	1.54	0.9234	ENSMUSG00000031570	Plpp5				ENSMUSG00000021234 - Fam161b	-1.43	0.7989	ENSMUSG00000021234	Fam161b
ENSMUSG00000032085 - Tagln	1.54	0.9385	ENSMUSG00000032085	Tagln				ENSMUSG00000021548 - Ccnh	-1.43	0.6723	ENSMUSG00000021548	Ccnh
ENSMUSG00000036632 - Alg5	1.54	0.9472	ENSMUSG00000036632	Alg5				ENSMUSG00000022132 - Cldn10	-1.43	0.9617	ENSMUSG00000022132	Cldn10
ENSMUSG00000036864 - Proser3	1.54	0.7824	ENSMUSG00000036864	Proser3				ENSMUSG00000022800 - Fyttd1	-1.43	0.7175	ENSMUSG00000022800	Fyttd1
ENSMUSG00000038976 - Ppp1r9b	1.54	0.8702	ENSMUSG00000038976	Ppp1r9b				ENSMUSG00000026578 - Ccdc181	-1.43	0.8909	ENSMUSG00000026578	Ccdc181
ENSMUSG00000042106 - Fam212a	1.54	0.8174	ENSMUSG00000042106	Fam212a				ENSMUSG00000029804 - Herc3	-1.43	0.8267	ENSMUSG00000029804	Herc3
ENSMUSG00000046079 - Lrrc8d	1.54	0.8431	ENSMUSG00000046079	Lrrc8d				ENSMUSG00000032754 - Slc8b1	-1.43	0.8757	ENSMUSG00000032754	Slc8b1
ENSMUSG00000067847 - Romo1	1.54	0.8761	ENSMUSG00000067847	Romo1				ENSMUSG00000036555 - Iqce	-1.43	0.9124	ENSMUSG00000036555	Iqce
ENSMUSG00000074635 - -	1.54	0.7659	ENSMUSG00000074635					ENSMUSG00000038302 - Lace1	-1.43	0.9508	ENSMUSG00000038302	Lace1
ENSMUSG00000092417 - Gpank1	1.54	0.6387	ENSMUSG00000092417	Gpank1				ENSMUSG00000038485 - Socs7	-1.43	0.9369	ENSMUSG00000038485	Socs7
ENSMUSG00000001924 - Uba1	1.53	0.7519	ENSMUSG00000001924	Uba1				ENSMUSG00000040359 - Ufl1	-1.43	0.7815	ENSMUSG00000040359	Ufl1
ENSMUSG00000004846 - Plod3	1.53	0.9654	ENSMUSG00000004846	Plod3				ENSMUSG00000043991 - Pura	-1.43	0.8514	ENSMUSG00000043991	Pura
ENSMUSG00000004891 - Nes	1.53	0.7693	ENSMUSG00000004891	Nes				ENSMUSG00000046718 - Bst2	-1.43	0.832	ENSMUSG00000046718	Bst2
ENSMUSG00000017764 - Zswim1	1.53	0.8963	ENSMUSG00000017764	Zswim1				ENSMUSG00000047033 - Pcdhb15	-1.43	0.893	ENSMUSG00000047033	Pcdhb15
ENSMUSG00000023944 - Hsp90ab1	1.53	0.9786	ENSMUSG00000023944	Hsp90ab1				ENSMUSG00000070697 - Utp3	-1.43	0.7497	ENSMUSG00000070697	Utp3
ENSMUSG00000023972 - Ptk7	1.53	0.8991	ENSMUSG00000023972	Ptk7				ENSMUSG00000000708 - Kat2b	-1.42	0.7753	ENSMUSG00000000708	Kat2b
ENSMUSG00000026433 - Rab29	1.53	0.838	ENSMUSG00000026433	Rab29				ENSMUSG00000057406 - Whsc1	-1.42	0.8223	ENSMUSG00000057406	Whsc1
ENSMUSG00000027435 - Cd93	1.53	0.8446	ENSMUSG00000027435	Cd93				ENSMUSG00000020513 - Tubd1	-1.42	0.7704	ENSMUSG00000020513	Tubd1
ENSMUSG00000027618 - Nfs1	1.53	0.7743	ENSMUSG00000027618	Nfs1				ENSMUSG00000025789 - St8sia2	-1.42	0.6598	ENSMUSG00000025789	St8sia2
ENSMUSG00000027710 - Acad9	1.53	0.763	ENSMUSG00000027710	Acad9				ENSMUSG00000028563 - Tm2d1	-1.42	0.8709	ENSMUSG00000028563	Tm2d1
ENSMUSG00000029376 - Mthfd2l	1.53	0.8403	ENSMUSG00000029376	Mthfd2l				ENSMUSG00000029221 - Slc30a9	-1.42	0.6955	ENSMUSG00000029221	Slc30a9
ENSMUSG00000034177 - Rnf43	1.53	0.9223	ENSMUSG00000034177	Rnf43				ENSMUSG00000030301 - Ccdc91	-1.42	0.9165	ENSMUSG00000030301	Ccdc91
ENSMUSG00000034707 - Gns	1.53	0.8767	ENSMUSG00000034707	Gns				ENSMUSG00000036356 - Csgalnact1	-1.42	0.7851	ENSMUSG00000036356	Csgalnact1
ENSMUSG00000036067 - Slc2a6	1.53	0.7433	ENSMUSG00000036067	Slc2a6				ENSMUSG00000036502 - Tmem255a	-1.42	0.9311	ENSMUSG00000036502	Tmem255a
ENSMUSG00000042079 - Hnrnpf	1.53	0.7295	ENSMUSG00000042079	Hnrnpf				ENSMUSG00000037206 - Islr	-1.42	0.9092	ENSMUSG00000037206	Islr
ENSMUSG00000042766 - Trim46	1.53	0.7385	ENSMUSG00000042766	Trim46				ENSMUSG00000038914 - Dido1	-1.42	0.9348	ENSMUSG00000038914	Dido1
ENSMUSG00000047371 - Zfp768	1.53	0.7021	ENSMUSG00000047371	Zfp768				ENSMUSG00000047213 - Ythdf3	-1.42	0.9702	ENSMUSG00000047213	Ythdf3
ENSMUSG00000056515 - Rab31	1.53	0.6984	ENSMUSG00000056515	Rab31				ENSMUSG00000051067 - Lingo3	-1.42	0.8619	ENSMUSG00000051067	Lingo3
ENSMUSG00000057229 - Atp5sl	1.53	0.941	ENSMUSG00000057229	Atp5sl				ENSMUSG00000067578 - Cbln4	-1.42	0.9063	ENSMUSG00000067578	Cbln4
ENSMUSG00000057672 - Pkn1	1.53	0.9035	ENSMUSG00000057672	Pkn1				ENSMUSG00000073555 - Gm4951	-1.42	0.8172	ENSMUSG00000073555	Gm4951
ENSMUSG00000063275 - Hacd1	1.53	0.9632	ENSMUSG00000063275	Hacd1				ENSMUSG00000020283 - Pex13	-1.41	0.8768	ENSMUSG00000020283	Pex13
ENSMUSG00000001039 - B9d1	1.52	0.9453	ENSMUSG00000001039	B9d1				ENSMUSG00000020961 - Ston2	-1.41	0.6642	ENSMUSG00000020961	Ston2
ENSMUSG00000002741 - Ykt6	1.52	0.7769	ENSMUSG00000002741	Ykt6				ENSMUSG00000022906 - Parp9	-1.41	0.9572	ENSMUSG00000022906	Parp9
ENSMUSG00000020844 - Nxn	1.52	0.7811	ENSMUSG00000020844	Nxn				ENSMUSG00000025779 - Ly96	-1.41	0.7419	ENSMUSG00000025779	Ly96
ENSMUSG00000021708 - -	1.52	0.658	ENSMUSG00000021708					ENSMUSG00000030806 - Stx1b	-1.41	0.7659	ENSMUSG00000030806	Stx1b
ENSMUSG00000022781 - Pak2	1.52	0.7808	ENSMUSG00000022781	Pak2				ENSMUSG00000031517 - Gpm6a	-1.41	0.7276	ENSMUSG00000031517	Gpm6a
ENSMUSG00000025400 - Tac2	1.52	0.7905	ENSMUSG00000025400	Tac2				ENSMUSG00000031996 - Aplp2	-1.41	0.9277	ENSMUSG00000031996	Aplp2
ENSMUSG00000031897 - Psmb10	1.52	0.7775	ENSMUSG00000031897	Psmb10				ENSMUSG00000035236 - Scai	-1.41	0.9622	ENSMUSG00000035236	Scai
ENSMUSG00000032220 - Myo1e	1.52	0.9176	ENSMUSG00000032220	Myo1e				ENSMUSG00000040111 - Gramd1b	-1.41	0.7053	ENSMUSG00000040111	Gramd1b
ENSMUSG00000035946 - Gsx2	1.52	0.9609	ENSMUSG00000035946	Gsx2				ENSMUSG00000055313 - Pgbd1	-1.41	0.8386	ENSMUSG00000055313	Pgbd1
ENSMUSG00000038552 - Fndc4	1.52	0.9703	ENSMUSG00000038552	Fndc4				ENSMUSG00000061455 - Stx17	-1.41	0.976	ENSMUSG00000061455	Stx17
ENSMUSG00000039201 - Tbc1d25	1.52	0.8335	ENSMUSG00000039201	Tbc1d25				ENSMUSG00000074093 - Svip	-1.41	0.9056	ENSMUSG00000074093	Svip
ENSMUSG00000039396 - Neil3	1.52	0.8781	ENSMUSG00000039396	Neil3				ENSMUSG00000090812 - Samd15	-1.41	0.8259	ENSMUSG00000090812	Samd15
ENSMUSG00000051518 - Rps19bp1	1.52	0.8391	ENSMUSG00000051518	Rps19bp1				ENSMUSG00000005949 - Ctns	-1.4	0.7603	ENSMUSG00000005949	Ctns
ENSMUSG00000054874 - Pcnxl3	1.52	0.8384	ENSMUSG00000054874	Pcnxl3				ENSMUSG00000006010 - BC003331	-1.4	0.6965	ENSMUSG00000006010	BC003331
ENSMUSG00000068373 - D430041D05Rik	1.52	0.8621	ENSMUSG00000068373	D430041D05Rik				ENSMUSG00000022664 - Slc35a5	-1.4	0.9233	ENSMUSG00000022664	Slc35a5
ENSMUSG00000071076 - Jund	1.52	0.7728	ENSMUSG00000071076	Jund				ENSMUSG00000026674 - Ddr2	-1.4	0.6225	ENSMUSG00000026674	Ddr2
ENSMUSG00000071265 - -	1.52	0.682	ENSMUSG00000071265					ENSMUSG00000027995 - Tlr2	-1.4	0.8986	ENSMUSG00000027995	Tlr2
ENSMUSG00000049327 - Setd8	1.51	0.8202	ENSMUSG00000049327	Setd8				ENSMUSG00000028309 - Rnf20	-1.4	0.9252	ENSMUSG00000028309	Rnf20
ENSMUSG00000025280 - Polr3a	1.51	0.8388	ENSMUSG00000025280	Polr3a				ENSMUSG00000028943 - Espn	-1.4	0.8931	ENSMUSG00000028943	Espn
ENSMUSG00000001983 - Taco1	1.51	0.6287	ENSMUSG00000001983	Taco1				ENSMUSG00000029608 - Rph3a	-1.4	0.8842	ENSMUSG00000029608	Rph3a
ENSMUSG00000003872 - Lin7b	1.51	0.852	ENSMUSG00000003872	Lin7b				ENSMUSG00000031788 - Kifc3	-1.4	0.968	ENSMUSG00000031788	Kifc3
ENSMUSG00000022769 - Sdf2l1	1.51	0.7111	ENSMUSG00000022769	Sdf2l1				ENSMUSG00000033282 - Rpgrip1l	-1.4	0.9642	ENSMUSG00000033282	Rpgrip1l
ENSMUSG00000024498 - Tcerg1	1.51	0.6736	ENSMUSG00000024498	Tcerg1				ENSMUSG00000034729 - Mrps10	-1.4	0.9291	ENSMUSG00000034729	Mrps10
ENSMUSG00000028741 - Mrto4	1.51	0.9265	ENSMUSG00000028741	Mrto4				ENSMUSG00000035770 - Dync1li2	-1.4	0.8908	ENSMUSG00000035770	Dync1li2
ENSMUSG00000030956 - Fam53b	1.51	0.8858	ENSMUSG00000030956	Fam53b				ENSMUSG00000037610 - Kcnmb2	-1.4	0.9501	ENSMUSG00000037610	Kcnmb2
ENSMUSG00000031833 - Mast3	1.51	0.9298	ENSMUSG00000031833	Mast3				ENSMUSG00000038646 - Fam103a1	-1.4	0.7839	ENSMUSG00000038646	Fam103a1
ENSMUSG00000040888 - Gfer	1.51	0.7085	ENSMUSG00000040888	Gfer				ENSMUSG00000039686 - Zer1	-1.4	0.9105	ENSMUSG00000039686	Zer1
ENSMUSG00000046756 - Mrps7	1.51	0.765	ENSMUSG00000046756	Mrps7				ENSMUSG00000041670 - -	-1.4	0.7483	ENSMUSG00000041670
ENSMUSG00000050856 - Atp5k	1.51	0.7483	ENSMUSG00000050856	Atp5k				ENSMUSG00000042682 - Selk	-1.4	0.8842	ENSMUSG00000042682	Selk
ENSMUSG00000063382 - Bcl9l	1.51	0.9791	ENSMUSG00000063382	Bcl9l				ENSMUSG00000044629 - Cnrip1	-1.4	0.9273	ENSMUSG00000044629	Cnrip1
ENSMUSG00000071176 - Arhgef10	1.51	0.9033	ENSMUSG00000071176	Arhgef10				ENSMUSG00000048970 - C1galt1c1	-1.4	0.7579	ENSMUSG00000048970	C1galt1c1
ENSMUSG00000071637 - -	1.51	0.7165	ENSMUSG00000071637					ENSMUSG00000056216 - Cebpg	-1.4	0.8993	ENSMUSG00000056216	Cebpg
ENSMUSG00000002297 - Dbf4	1.5	0.9193	ENSMUSG00000002297	Dbf4				ENSMUSG00000057193 - Slc44a2	-1.4	0.8032	ENSMUSG00000057193	Slc44a2
ENSMUSG00000007039 - Ddah2	1.5	0.9474	ENSMUSG00000007039	Ddah2				ENSMUSG00000061079 - Zfp143	-1.4	0.9347	ENSMUSG00000061079	Zfp143
ENSMUSG00000007080 - Pole	1.5	0.9737	ENSMUSG00000007080	Pole				ENSMUSG00000070695 - Cntnap5a	-1.4	0.9261	ENSMUSG00000070695	Cntnap5a
ENSMUSG00000020697 - Lig3	1.5	0.8092	ENSMUSG00000020697	Lig3				ENSMUSG00000096960 - -	-1.4	0.8967	ENSMUSG00000096960
ENSMUSG00000021149 - Gtpbp4	1.5	0.8314	ENSMUSG00000021149	Gtpbp4				ENSMUSG00000014959 - Gorasp2	-1.39	0.8698	ENSMUSG00000014959	Gorasp2
ENSMUSG00000021265 - Slc25a29	1.5	0.8729	ENSMUSG00000021265	Slc25a29				ENSMUSG00000020023 - Tmcc3	-1.39	0.9417	ENSMUSG00000020023	Tmcc3
ENSMUSG00000026409 - Pfkfb2	1.5	0.7722	ENSMUSG00000026409	Pfkfb2				ENSMUSG00000020993 - Trappc6b	-1.39	0.8704	ENSMUSG00000020993	Trappc6b
ENSMUSG00000028910 - Mecr	1.5	0.8282	ENSMUSG00000028910	Mecr				ENSMUSG00000021478 - Drd1	-1.39	0.8696	ENSMUSG00000021478	Drd1
ENSMUSG00000031266 - Gla	1.5	0.9179	ENSMUSG00000031266	Gla				ENSMUSG00000022378 - Fam49b	-1.39	0.9479	ENSMUSG00000022378	Fam49b
ENSMUSG00000031628 - Casp3	1.5	0.6814	ENSMUSG00000031628	Casp3				ENSMUSG00000024963 - Dnajc4	-1.39	0.9443	ENSMUSG00000024963	Dnajc4
ENSMUSG00000032342 - Mto1	1.5	0.8991	ENSMUSG00000032342	Mto1				ENSMUSG00000025815 - Dhtkd1	-1.39	0.8204	ENSMUSG00000025815	Dhtkd1
ENSMUSG00000034206 - Polq	1.5	0.9551	ENSMUSG00000034206	Polq				ENSMUSG00000027663 - Zmat3	-1.39	0.8257	ENSMUSG00000027663	Zmat3
ENSMUSG00000034595 - Ppp1r18	1.5	0.6884	ENSMUSG00000034595	Ppp1r18				ENSMUSG00000029501 - Ankle2	-1.39	0.9137	ENSMUSG00000029501	Ankle2
ENSMUSG00000041199 - Rpusd1	1.5	0.5945	ENSMUSG00000041199	Rpusd1				ENSMUSG00000030170 - Wnt5b	-1.39	0.9074	ENSMUSG00000030170	Wnt5b
ENSMUSG00000041712 - Ubr7	1.5	0.9467	ENSMUSG00000041712	Ubr7				ENSMUSG00000040813 - Tex264	-1.39	0.7546	ENSMUSG00000040813	Tex264
ENSMUSG00000044906 - 4930503L19Rik	1.5	0.6619	ENSMUSG00000044906	4930503L19Rik				ENSMUSG00000046456 - Tmem150b	-1.39	0.853	ENSMUSG00000046456	Tmem150b
ENSMUSG00000048707 - Tprn	1.5	0.9004	ENSMUSG00000048707	Tprn				ENSMUSG00000049001 - Ndnf	-1.39	0.9412	ENSMUSG00000049001	Ndnf
ENSMUSG00000048967 - Ndufa13	1.5	0.9001	ENSMUSG00000048967	Ndufa13				ENSMUSG00000055963 - Triqk	-1.39	0.9395	ENSMUSG00000055963	Triqk
ENSMUSG00000068580 - Zfyve19	1.5	0.6684	ENSMUSG00000068580	Zfyve19				ENSMUSG00000070327 - Rnf213	-1.39	0.9362	ENSMUSG00000070327	Rnf213
ENSMUSG00000070476 - Fam217b	1.5	0.873	ENSMUSG00000070476	Fam217b				ENSMUSG00000075415 - Fnbp1	-1.39	0.8797	ENSMUSG00000075415	Fnbp1
ENSMUSG00000097805 - -	1.5	0.9358	ENSMUSG00000097805					ENSMUSG00000004070 - Hmox2	-1.38	0.912	ENSMUSG00000004070	Hmox2
ENSMUSG00000001844 - Zdhhc4	1.49	0.9222	ENSMUSG00000001844	Zdhhc4				ENSMUSG00000021482 - Aaed1	-1.38	0.8279	ENSMUSG00000021482	Aaed1
ENSMUSG00000004677 - Myo9b	1.49	0.7601	ENSMUSG00000004677	Myo9b				ENSMUSG00000022021 - Diaph3	-1.38	0.9718	ENSMUSG00000022021	Diaph3
ENSMUSG00000010110 - Stx5a	1.49	0.8844	ENSMUSG00000010110	Stx5a				ENSMUSG00000026771 - Spopl	-1.38	0.8416	ENSMUSG00000026771	Spopl
ENSMUSG00000012443 - Kif11	1.49	0.8351	ENSMUSG00000012443	Kif11				ENSMUSG00000027104 - Atf2	-1.38	0.9464	ENSMUSG00000027104	Atf2
ENSMUSG00000019988 - Nedd1	1.49	0.7946	ENSMUSG00000019988	Nedd1				ENSMUSG00000028399 - Ptprd	-1.38	0.9594	ENSMUSG00000028399	Ptprd
ENSMUSG00000021037 - Ahsa1	1.49	0.8836	ENSMUSG00000021037	Ahsa1				ENSMUSG00000030486 - Zfp108	-1.38	0.9196	ENSMUSG00000030486	Zfp108
ENSMUSG00000022454 - Nell2	1.49	0.6881	ENSMUSG00000022454	Nell2				ENSMUSG00000030522 - Mtmr10	-1.38	0.9682	ENSMUSG00000030522	Mtmr10
ENSMUSG00000022673 - Mcm4	1.49	0.8531	ENSMUSG00000022673	Mcm4				ENSMUSG00000031652 - N4bp1	-1.38	0.8927	ENSMUSG00000031652	N4bp1
ENSMUSG00000022768 - Ccdc116	1.49	0.8576	ENSMUSG00000022768	Ccdc116				ENSMUSG00000032181 - Scg3	-1.38	0.823	ENSMUSG00000032181	Scg3
ENSMUSG00000023495 - Pcbp4	1.49	0.7526	ENSMUSG00000023495	Pcbp4				ENSMUSG00000036885 - Arhgef26	-1.38	0.7278	ENSMUSG00000036885	Arhgef26
ENSMUSG00000024841 - Eif1ad	1.49	0.7885	ENSMUSG00000024841	Eif1ad				ENSMUSG00000037708 - Spag6l	-1.38	0.9608	ENSMUSG00000037708	Spag6l
ENSMUSG00000025034 - Trim8	1.49	0.9582	ENSMUSG00000025034	Trim8				ENSMUSG00000038370 - Pcp4l1	-1.38	0.9413	ENSMUSG00000038370	Pcp4l1
ENSMUSG00000025854 - Fam20c	1.49	0.7287	ENSMUSG00000025854	Fam20c				ENSMUSG00000040675 - Mthfd1l	-1.38	0.9678	ENSMUSG00000040675	Mthfd1l
ENSMUSG00000026234 - Ncl	1.49	0.8016	ENSMUSG00000026234	Ncl				ENSMUSG00000044576 - Gareml	-1.38	0.9514	ENSMUSG00000044576	Gareml
ENSMUSG00000026452 - Syt2	1.49	0.8864	ENSMUSG00000026452	Syt2				ENSMUSG00000056268 - Dennd1b	-1.38	0.9728	ENSMUSG00000056268	Dennd1b
ENSMUSG00000027490 - E2f1	1.49	0.8137	ENSMUSG00000027490	E2f1				ENSMUSG00000068270 - Shroom4	-1.38	0.9615	ENSMUSG00000068270	Shroom4
ENSMUSG00000031134 - Rbmx	1.49	0.7427	ENSMUSG00000031134	Rbmx				ENSMUSG00000069132 - Nxph2	-1.38	0.9681	ENSMUSG00000069132	Nxph2
ENSMUSG00000035992 - Fnip1	1.49	0.8923	ENSMUSG00000035992	Fnip1				ENSMUSG00000097103 - -	-1.38	0.8983	ENSMUSG00000097103
ENSMUSG00000037188 - Grhl3	1.49	0.6761	ENSMUSG00000037188	Grhl3				ENSMUSG00000030350 - Prmt8	-1.37	0.976	ENSMUSG00000030350	Prmt8
ENSMUSG00000037572 - Wdhd1	1.49	0.9333	ENSMUSG00000037572	Wdhd1				ENSMUSG00000001127 - Araf	-1.37	0.8667	ENSMUSG00000001127	Araf
ENSMUSG00000037872 - Ackr1	1.49	0.9792	ENSMUSG00000037872	Ackr1				ENSMUSG00000018433 - Nol11	-1.37	0.6866	ENSMUSG00000018433	Nol11
ENSMUSG00000038013 - Wipf2	1.49	0.7592	ENSMUSG00000038013	Wipf2				ENSMUSG00000021972 - Hmbox1	-1.37	0.7805	ENSMUSG00000021972	Hmbox1
ENSMUSG00000038417 - Fig4	1.49	0.6132	ENSMUSG00000038417	Fig4				ENSMUSG00000025880 - Smad7	-1.37	0.7039	ENSMUSG00000025880	Smad7
ENSMUSG00000042770 - Hebp1	1.49	0.912	ENSMUSG00000042770	Hebp1				ENSMUSG00000027957 - Slc35a3	-1.37	0.9451	ENSMUSG00000027957	Slc35a3
ENSMUSG00000051951 - Xkr4	1.49	0.7109	ENSMUSG00000051951	Xkr4				ENSMUSG00000028184 - Adgrl2	-1.37	0.8445	ENSMUSG00000028184	Adgrl2
ENSMUSG00000067365 - Tmem128	1.49	0.8391	ENSMUSG00000067365	Tmem128				ENSMUSG00000029650 - Slc46a3	-1.37	0.8244	ENSMUSG00000029650	Slc46a3
ENSMUSG00000088947 - -	1.49	0.916	ENSMUSG00000088947					ENSMUSG00000030708 - Dnajb13	-1.37	0.8313	ENSMUSG00000030708	Dnajb13
ENSMUSG00000097787 - -	1.49	0.9769	ENSMUSG00000097787					ENSMUSG00000030830 - Itgal	-1.37	0.6363	ENSMUSG00000030830	Itgal
ENSMUSG00000001120 - Pcbp3	1.48	0.8519	ENSMUSG00000001120	Pcbp3				ENSMUSG00000031701 - Dnaja2	-1.37	0.9048	ENSMUSG00000031701	Dnaja2
ENSMUSG00000001827 - Folr1	1.48	0.7785	ENSMUSG00000001827	Folr1				ENSMUSG00000032534 - Cep63	-1.37	0.9267	ENSMUSG00000032534	Cep63
ENSMUSG00000004393 - Ddx56	1.48	0.8592	ENSMUSG00000004393	Ddx56				ENSMUSG00000035126 - Wdr78	-1.37	0.9208	ENSMUSG00000035126	Wdr78
ENSMUSG00000019188 - H13	1.48	0.9791	ENSMUSG00000019188	H13				ENSMUSG00000035910 - Dcdc2a	-1.37	0.9539	ENSMUSG00000035910	Dcdc2a
ENSMUSG00000019795 - Pcmt1	1.48	0.7095	ENSMUSG00000019795	Pcmt1				ENSMUSG00000036585 - Fgf1	-1.37	0.8224	ENSMUSG00000036585	Fgf1
ENSMUSG00000021807 - 2700060E02Rik	1.48	0.7634	ENSMUSG00000021807	2700060E02Rik				ENSMUSG00000038542 - Pcid2	-1.37	0.9863	ENSMUSG00000038542	Pcid2
ENSMUSG00000022571 - Pycrl	1.48	0.8139	ENSMUSG00000022571	Pycrl				ENSMUSG00000039630 - Hnrnpu	-1.37	0.912	ENSMUSG00000039630	Hnrnpu
ENSMUSG00000026887 - Mrrf	1.48	0.9728	ENSMUSG00000026887	Mrrf				ENSMUSG00000041124 - Msantd4	-1.37	0.8424	ENSMUSG00000041124	Msantd4
ENSMUSG00000027248 - Pdia3	1.48	0.7969	ENSMUSG00000027248	Pdia3				ENSMUSG00000043541 - Casc1	-1.37	0.9227	ENSMUSG00000043541	Casc1
ENSMUSG00000030203 - Dusp16	1.48	0.6943	ENSMUSG00000030203	Dusp16				ENSMUSG00000044340 - Phlpp1	-1.37	0.6229	ENSMUSG00000044340	Phlpp1
ENSMUSG00000031835 - Mbtps1	1.48	0.8387	ENSMUSG00000031835	Mbtps1				ENSMUSG00000051483 - Cbr1	-1.37	0.8639	ENSMUSG00000051483	Cbr1
ENSMUSG00000033633 - Clec18a	1.48	0.7765	ENSMUSG00000033633	Clec18a				ENSMUSG00000053870 - Fpgt	-1.37	0.8129	ENSMUSG00000053870	Fpgt
ENSMUSG00000033857 - Engase	1.48	0.7502	ENSMUSG00000033857	Engase				ENSMUSG00000055850 - Rnf181	-1.37	0.9605	ENSMUSG00000055850	Rnf181
ENSMUSG00000035443 - Thyn1	1.48	0.8238	ENSMUSG00000035443	Thyn1				ENSMUSG00000057234 - Mettl15	-1.37	0.9643	ENSMUSG00000057234	Mettl15
ENSMUSG00000039385 - Cdh6	1.48	0.9788	ENSMUSG00000039385	Cdh6				ENSMUSG00000067235 - H2-Q10	-1.37	0.7992	ENSMUSG00000067235	H2
ENSMUSG00000042367 - Gjb3	1.48	0.9474	ENSMUSG00000042367	Gjb3				ENSMUSG00000070639 - Lrrc8b	-1.37	0.8991	ENSMUSG00000070639	Lrrc8b
ENSMUSG00000046541 - Zfp526	1.48	0.8077	ENSMUSG00000046541	Zfp526				ENSMUSG00000097536 - -	-1.37	0.9445	ENSMUSG00000097536
ENSMUSG00000046947 - Adck2	1.48	0.9517	ENSMUSG00000046947	Adck2				ENSMUSG00000002076 - Hsf2bp	-1.36	0.9656	ENSMUSG00000002076	Hsf2bp
ENSMUSG00000074899 - -	1.48	0.7564	ENSMUSG00000074899					ENSMUSG00000021072 - Tmx1	-1.36	0.925	ENSMUSG00000021072	Tmx1
ENSMUSG00000098120 - -	1.48	0.8847	ENSMUSG00000098120					ENSMUSG00000022679 - Mpv17l	-1.36	0.9022	ENSMUSG00000022679	Mpv17l
ENSMUSG00000003235 - Eif2b5	1.47	0.9704	ENSMUSG00000003235	Eif2b5				ENSMUSG00000024145 - Pigf	-1.36	0.8079	ENSMUSG00000024145	Pigf
ENSMUSG00000015467 - Egfl8	1.47	0.8691	ENSMUSG00000015467	Egfl8				ENSMUSG00000026851 - BC005624	-1.36	0.9727	ENSMUSG00000026851	BC005624
ENSMUSG00000020307 - Cdc34	1.47	0.7652	ENSMUSG00000020307	Cdc34				ENSMUSG00000031343 - Gabra3	-1.36	0.9429	ENSMUSG00000031343	Gabra3
ENSMUSG00000021044 - Adck1	1.47	0.7481	ENSMUSG00000021044	Adck1				ENSMUSG00000034422 - Parp14	-1.36	0.924	ENSMUSG00000034422	Parp14
ENSMUSG00000025402 - Nab2	1.47	0.634	ENSMUSG00000025402	Nab2				ENSMUSG00000038174 - Fam126b	-1.36	0.7821	ENSMUSG00000038174	Fam126b
ENSMUSG00000025730 - Rab40c	1.47	0.918	ENSMUSG00000025730	Rab40c				ENSMUSG00000038510 - Rpf2	-1.36	0.767	ENSMUSG00000038510	Rpf2
ENSMUSG00000026213 - Stk11ip	1.47	0.7645	ENSMUSG00000026213	Stk11ip				ENSMUSG00000045062 - Pcdhb7	-1.36	0.9392	ENSMUSG00000045062	Pcdhb7
ENSMUSG00000028010 - Gar1	1.47	0.9704	ENSMUSG00000028010	Gar1				ENSMUSG00000056019 - Zfp709	-1.36	0.9443	ENSMUSG00000056019	Zfp709
ENSMUSG00000030867 - Plk1	1.47	0.7577	ENSMUSG00000030867	Plk1				ENSMUSG00000068566 - Myadm	-1.36	0.7413	ENSMUSG00000068566	Myadm
ENSMUSG00000034675 - Dbn1	1.47	0.7537	ENSMUSG00000034675	Dbn1				ENSMUSG00000006567 - Atp7b	-1.35	0.8424	ENSMUSG00000006567	Atp7b
ENSMUSG00000035960 - Apex1	1.47	0.7922	ENSMUSG00000035960	Apex1				ENSMUSG00000015342 - Xk	-1.35	0.8432	ENSMUSG00000015342	Xk
ENSMUSG00000037661 - Gpr160	1.47	0.7498	ENSMUSG00000037661	Gpr160				ENSMUSG00000020420 - Zfp607	-1.35	0.8187	ENSMUSG00000020420	Zfp607
ENSMUSG00000040701 - Ap1g2	1.47	0.9852	ENSMUSG00000040701	Ap1g2				ENSMUSG00000021720 - Rnf180	-1.35	0.9572	ENSMUSG00000021720	Rnf180
ENSMUSG00000040761 - Spen	1.47	0.7058	ENSMUSG00000040761	Spen				ENSMUSG00000025145 - Lrrc45	-1.35	0.9001	ENSMUSG00000025145	Lrrc45
ENSMUSG00000049122 - Frmd3	1.47	0.7263	ENSMUSG00000049122	Frmd3				ENSMUSG00000028602 - Tnfrsf8	-1.35	0.8104	ENSMUSG00000028602	Tnfrsf8
ENSMUSG00000052310 - Slc39a1	1.47	0.7699	ENSMUSG00000052310	Slc39a1				ENSMUSG00000029311 - Hsd17b11	-1.35	0.7652	ENSMUSG00000029311	Hsd17b11
ENSMUSG00000054364 - Rhob	1.47	0.8355	ENSMUSG00000054364	Rhob				ENSMUSG00000033526 - Ppip5k1	-1.35	0.9565	ENSMUSG00000033526	Ppip5k1
ENSMUSG00000061544 - Zfp229	1.47	0.8799	ENSMUSG00000061544	Zfp229				ENSMUSG00000035901 - Dennd5a	-1.35	0.9429	ENSMUSG00000035901	Dennd5a
ENSMUSG00000073514 - Dok6	1.47	0.9026	ENSMUSG00000073514	Dok6				ENSMUSG00000039704 - Lmbrd2	-1.35	0.8439	ENSMUSG00000039704	Lmbrd2
ENSMUSG00000021144 - Mta1	1.46	0.933	ENSMUSG00000021144	Mta1				ENSMUSG00000042246 - Tmc7	-1.35	0.7713	ENSMUSG00000042246	Tmc7
ENSMUSG00000021494 - Ddx41	1.46	0.7508	ENSMUSG00000021494	Ddx41				ENSMUSG00000042608 - Stk40	-1.35	0.9023	ENSMUSG00000042608	Stk40
ENSMUSG00000021773 - Comtd1	1.46	0.9365	ENSMUSG00000021773	Comtd1				ENSMUSG00000044250 - Pced1b	-1.35	0.9134	ENSMUSG00000044250	Pced1b
ENSMUSG00000029430 - Ran	1.46	0.91	ENSMUSG00000029430	Ran				ENSMUSG00000044499 - Hs3st5	-1.35	0.9255	ENSMUSG00000044499	Hs3st5
ENSMUSG00000029776 - Hibadh	1.46	0.9614	ENSMUSG00000029776	Hibadh				ENSMUSG00000047669 - Msl3l2	-1.35	0.9157	ENSMUSG00000047669	Msl3l2
ENSMUSG00000032939 - Nup93	1.46	0.9671	ENSMUSG00000032939	Nup93				ENSMUSG00000049517 - Rps23	-1.35	0.8065	ENSMUSG00000049517	Rps23
ENSMUSG00000033918 - Parl	1.46	0.8399	ENSMUSG00000033918	Parl				ENSMUSG00000056429 - Tgoln1	-1.35	0.7541	ENSMUSG00000056429	Tgoln1
ENSMUSG00000034024 - Cct2	1.46	0.951	ENSMUSG00000034024	Cct2				ENSMUSG00000060227 - Casc4	-1.35	0.7844	ENSMUSG00000060227	Casc4
ENSMUSG00000035382 - Pcsk7	1.46	0.8701	ENSMUSG00000035382	Pcsk7				ENSMUSG00000061666 - Gdpd1	-1.35	0.9506	ENSMUSG00000061666	Gdpd1
ENSMUSG00000039069 - Mtg2	1.46	0.961	ENSMUSG00000039069	Mtg2				ENSMUSG00000078813 - Leng1	-1.35	0.9113	ENSMUSG00000078813	Leng1
ENSMUSG00000040220 - Gas8	1.46	0.9213	ENSMUSG00000040220	Gas8				ENSMUSG00000089417 - -	-1.35	0.6779	ENSMUSG00000089417
ENSMUSG00000041697 - Cox6a1	1.46	0.7156	ENSMUSG00000041697	Cox6a1				ENSMUSG00000045098 - Suv420h1	-1.34	0.8952	ENSMUSG00000045098	Suv420h1
ENSMUSG00000042625 - Safb2	1.46	0.9111	ENSMUSG00000042625	Safb2				ENSMUSG00000008489 - Elavl2	-1.34	0.922	ENSMUSG00000008489	Elavl2
ENSMUSG00000045917 - 6330416G13Rik	1.46	0.6744	ENSMUSG00000045917	6330416G13Rik				ENSMUSG00000019715 - Gle1	-1.34	0.9351	ENSMUSG00000019715	Gle1
ENSMUSG00000047090 - Tmem198b	1.46	0.7714	ENSMUSG00000047090	Tmem198b				ENSMUSG00000020277 - Pfkl	-1.34	0.9747	ENSMUSG00000020277	Pfkl
ENSMUSG00000051335 - Gfod1	1.46	0.941	ENSMUSG00000051335	Gfod1				ENSMUSG00000023147 - Wrb	-1.34	0.8774	ENSMUSG00000023147	Wrb
ENSMUSG00000061950 - Ppp4r1	1.46	0.7353	ENSMUSG00000061950	Ppp4r1				ENSMUSG00000025777 - Gdap1	-1.34	0.8956	ENSMUSG00000025777	Gdap1
ENSMUSG00000032263 - Bckdhb	1.45	0.7887	ENSMUSG00000032263	Bckdhb				ENSMUSG00000026404 - Ddx59	-1.34	0.9478	ENSMUSG00000026404	Ddx59
ENSMUSG00000001419 - Mef2d	1.45	0.9083	ENSMUSG00000001419	Mef2d				ENSMUSG00000026471 - Mr1	-1.34	0.8949	ENSMUSG00000026471	Mr1
ENSMUSG00000002781 - Tmem143	1.45	0.745	ENSMUSG00000002781	Tmem143				ENSMUSG00000027088 - Phospho2	-1.34	0.8416	ENSMUSG00000027088	Phospho2
ENSMUSG00000009566 - Fpgs	1.45	0.9725	ENSMUSG00000009566	Fpgs				ENSMUSG00000027742 - Cog6	-1.34	0.9404	ENSMUSG00000027742	Cog6
ENSMUSG00000018405 - Mrm1	1.45	0.8852	ENSMUSG00000018405	Mrm1				ENSMUSG00000028229 - Rmdn1	-1.34	0.8886	ENSMUSG00000028229	Rmdn1
ENSMUSG00000021484 - Lman2	1.45	0.7118	ENSMUSG00000021484	Lman2				ENSMUSG00000030788 - Rnf141	-1.34	0.8637	ENSMUSG00000030788	Rnf141
ENSMUSG00000021932 - Rnaseh2b	1.45	0.756	ENSMUSG00000021932	Rnaseh2b				ENSMUSG00000032313 - Tmem266	-1.34	0.8151	ENSMUSG00000032313	Tmem266
ENSMUSG00000023755 - Rhebl1	1.45	0.8983	ENSMUSG00000023755	Rhebl1				ENSMUSG00000034111 - Tmed8	-1.34	0.8517	ENSMUSG00000034111	Tmed8
ENSMUSG00000026127 - Imp4	1.45	0.9911	ENSMUSG00000026127	Imp4				ENSMUSG00000036678 - Aaas	-1.34	0.9647	ENSMUSG00000036678	Aaas
ENSMUSG00000027199 - Gatm	1.45	0.9119	ENSMUSG00000027199	Gatm				ENSMUSG00000036833 - Pnpla7	-1.34	0.9669	ENSMUSG00000036833	Pnpla7
ENSMUSG00000027300 - Ubox5	1.45	0.7575	ENSMUSG00000027300	Ubox5				ENSMUSG00000037747 - Phyhipl	-1.34	0.8439	ENSMUSG00000037747	Phyhipl
ENSMUSG00000028465 - Tln1	1.45	0.8091	ENSMUSG00000028465	Tln1				ENSMUSG00000037892 - Pcdh18	-1.34	0.8898	ENSMUSG00000037892	Pcdh18
ENSMUSG00000030881 - Arfip2	1.45	0.9719	ENSMUSG00000030881	Arfip2				ENSMUSG00000041354 - Rgl2	-1.34	0.8673	ENSMUSG00000041354	Rgl2
ENSMUSG00000032431 - Crtap	1.45	0.8373	ENSMUSG00000032431	Crtap				ENSMUSG00000042498 - D330045A20Rik	-1.34	0.7436	ENSMUSG00000042498	D330045A20Rik
ENSMUSG00000034255 - Arhgap27	1.45	0.9061	ENSMUSG00000034255	Arhgap27				ENSMUSG00000042675 - Ypel3	-1.34	0.7898	ENSMUSG00000042675	Ypel3
ENSMUSG00000038214 - Bend3	1.45	0.8801	ENSMUSG00000038214	Bend3				ENSMUSG00000042854 - Trp53rkb	-1.34	0.9349	ENSMUSG00000042854	Trp53rkb
ENSMUSG00000039208 - Metrnl	1.45	0.9224	ENSMUSG00000039208	Metrnl				ENSMUSG00000042857 - -	-1.34	0.8468	ENSMUSG00000042857
ENSMUSG00000053565 - Eif3k	1.45	0.977	ENSMUSG00000053565	Eif3k				ENSMUSG00000063605 - Ccdc102a	-1.34	0.9512	ENSMUSG00000063605	Ccdc102a
ENSMUSG00000066235 - Pomgnt2	1.45	0.9087	ENSMUSG00000066235	Pomgnt2				ENSMUSG00000105814 - -	-1.34	0.9157	ENSMUSG00000105814
ENSMUSG00000067288 - Rps28	1.45	0.956	ENSMUSG00000067288	Rps28				ENSMUSG00000001999 - Blvra	-1.33	0.8087	ENSMUSG00000001999	Blvra
ENSMUSG00000004270 - Lpcat3	1.44	0.9803	ENSMUSG00000004270	Lpcat3				ENSMUSG00000005893 - Nr2c2	-1.33	0.9177	ENSMUSG00000005893	Nr2c2
ENSMUSG00000005357 - Slc1a6	1.44	0.7201	ENSMUSG00000005357	Slc1a6				ENSMUSG00000022687 - Boc	-1.33	0.9597	ENSMUSG00000022687	Boc
ENSMUSG00000013997 - Nit1	1.44	0.882	ENSMUSG00000013997	Nit1				ENSMUSG00000026611 - Spata17	-1.33	0.8111	ENSMUSG00000026611	Spata17
ENSMUSG00000015023 - Ddx19a	1.44	0.9811	ENSMUSG00000015023	Ddx19a				ENSMUSG00000026893 - Gca	-1.33	0.863	ENSMUSG00000026893	Gca
ENSMUSG00000019214 - Chtf18	1.44	0.8619	ENSMUSG00000019214	Chtf18				ENSMUSG00000034636 - Zyg11b	-1.33	0.9443	ENSMUSG00000034636	Zyg11b
ENSMUSG00000020395 - Itk	1.44	0.6394	ENSMUSG00000020395	Itk				ENSMUSG00000034706 - Dnaic2	-1.33	0.8486	ENSMUSG00000034706	Dnaic2
ENSMUSG00000021371 - Mcur1	1.44	0.7594	ENSMUSG00000021371	Mcur1				ENSMUSG00000039106 - Htr5a	-1.33	0.9719	ENSMUSG00000039106	Htr5a
ENSMUSG00000022235 - Cmbl	1.44	0.951	ENSMUSG00000022235	Cmbl				ENSMUSG00000042121 - Ssh1	-1.33	0.8701	ENSMUSG00000042121	Ssh1
ENSMUSG00000026921 - Egfl7	1.44	0.8688	ENSMUSG00000026921	Egfl7				ENSMUSG00000045598 - Zfp553	-1.33	0.9517	ENSMUSG00000045598	Zfp553
ENSMUSG00000029177 - Cenpa	1.44	0.8936	ENSMUSG00000029177	Cenpa				ENSMUSG00000061080 - Lsamp	-1.33	0.9056	ENSMUSG00000061080	Lsamp
ENSMUSG00000029359 - Tesc	1.44	0.9454	ENSMUSG00000029359	Tesc				ENSMUSG00000067424 - Zfp563	-1.33	0.9567	ENSMUSG00000067424	Zfp563
ENSMUSG00000029554 - Mad1l1	1.44	0.8005	ENSMUSG00000029554	Mad1l1				ENSMUSG00000068151 - -	-1.33	0.9512	ENSMUSG00000068151
ENSMUSG00000030401 - Rtn2	1.44	0.9385	ENSMUSG00000030401	Rtn2				ENSMUSG00000078580 - E430018J23Rik	-1.33	0.828	ENSMUSG00000078580	E430018J23Rik
ENSMUSG00000031660 - Brd7	1.44	0.9339	ENSMUSG00000031660	Brd7				ENSMUSG00000001786 - Fbxo7	-1.32	0.7536	ENSMUSG00000001786	Fbxo7
ENSMUSG00000032834 - Pwp2	1.44	0.8209	ENSMUSG00000032834	Pwp2				ENSMUSG00000017667 - Zfp334	-1.32	0.7812	ENSMUSG00000017667	Zfp334
ENSMUSG00000035799 - Twist1	1.44	0.7125	ENSMUSG00000035799	Twist1				ENSMUSG00000018377 - Vezf1	-1.32	0.9661	ENSMUSG00000018377	Vezf1
ENSMUSG00000038126 - Mphosph9	1.44	0.8491	ENSMUSG00000038126	Mphosph9				ENSMUSG00000021228 - Acot3	-1.32	0.9234	ENSMUSG00000021228	Acot3
ENSMUSG00000040112 - Mrps35	1.44	0.8452	ENSMUSG00000040112	Mrps35				ENSMUSG00000021549 - Rasa1	-1.32	0.9517	ENSMUSG00000021549	Rasa1
ENSMUSG00000040488 - Ltbp4	1.44	0.8894	ENSMUSG00000040488	Ltbp4				ENSMUSG00000024663 - Rab3il1	-1.32	0.7633	ENSMUSG00000024663	Rab3il1
ENSMUSG00000040699 - Limd2	1.44	0.9505	ENSMUSG00000040699	Limd2				ENSMUSG00000028060 - 2810403A07Rik	-1.32	0.9463	ENSMUSG00000028060	2810403A07Rik
ENSMUSG00000044881 - Coa4	1.44	0.9062	ENSMUSG00000044881	Coa4				ENSMUSG00000028420 - Tmem38b	-1.32	0.9266	ENSMUSG00000028420	Tmem38b
ENSMUSG00000046854 - Pip5kl1	1.44	0.9486	ENSMUSG00000046854	Pip5kl1				ENSMUSG00000028657 - Ppt1	-1.32	0.963	ENSMUSG00000028657	Ppt1
ENSMUSG00000047003 - Zfp41	1.44	0.9022	ENSMUSG00000047003	Zfp41				ENSMUSG00000033350 - Chst2	-1.32	0.8122	ENSMUSG00000033350	Chst2
ENSMUSG00000048277 - Syngr2	1.44	0.9069	ENSMUSG00000048277	Syngr2				ENSMUSG00000035258 - Abi3bp	-1.32	0.9668	ENSMUSG00000035258	Abi3bp
ENSMUSG00000052085 - Dock8	1.44	0.9516	ENSMUSG00000052085	Dock8				ENSMUSG00000035329 - Fbxo33	-1.32	0.845	ENSMUSG00000035329	Fbxo33
ENSMUSG00000059436 - Max	1.44	0.9365	ENSMUSG00000059436	Max				ENSMUSG00000036745 - Ttll7	-1.32	0.772	ENSMUSG00000036745	Ttll7
ENSMUSG00000059796 - Eif4a1	1.44	0.904	ENSMUSG00000059796	Eif4a1				ENSMUSG00000039903 - Eva1c	-1.32	0.9178	ENSMUSG00000039903	Eva1c
ENSMUSG00000067995 - Gtf2f2	1.44	0.732	ENSMUSG00000067995	Gtf2f2				ENSMUSG00000041268 - Dmxl2	-1.32	0.9862	ENSMUSG00000041268	Dmxl2
ENSMUSG00000074652 - Myh7b	1.44	0.7411	ENSMUSG00000074652	Myh7b				ENSMUSG00000042814 - Mcts2	-1.32	0.8175	ENSMUSG00000042814	Mcts2
ENSMUSG00000000325 - Arvcf	1.43	0.744	ENSMUSG00000000325	Arvcf				ENSMUSG00000043300 - B3galnt1	-1.32	0.8681	ENSMUSG00000043300	B3galnt1
ENSMUSG00000002550 - Uck1	1.43	0.9004	ENSMUSG00000002550	Uck1				ENSMUSG00000046447 - Camk2n1	-1.32	0.7723	ENSMUSG00000046447	Camk2n1
ENSMUSG00000019338 - Zfp687	1.43	0.7212	ENSMUSG00000019338	Zfp687				ENSMUSG00000053164 - Gpr21	-1.32	0.8786	ENSMUSG00000053164	Gpr21
ENSMUSG00000019428 - Fkbp8	1.43	0.8485	ENSMUSG00000019428	Fkbp8				ENSMUSG00000059003 - Grin2a	-1.32	0.8235	ENSMUSG00000059003	Grin2a
ENSMUSG00000021147 - Wdr37	1.43	0.8353	ENSMUSG00000021147	Wdr37				ENSMUSG00000069911 - Fam196b	-1.32	0.9532	ENSMUSG00000069911	Fam196b
ENSMUSG00000025231 - Sufu	1.43	0.8832	ENSMUSG00000025231	Sufu				ENSMUSG00000085139 - -	-1.32	0.9703	ENSMUSG00000085139
ENSMUSG00000025465 - Echs1	1.43	0.938	ENSMUSG00000025465	Echs1				ENSMUSG00000102692 - -	-1.32	0.956	ENSMUSG00000102692
ENSMUSG00000026820 - Ptges2	1.43	0.8566	ENSMUSG00000026820	Ptges2				ENSMUSG00000018209 - Stk4	-1.31	0.734	ENSMUSG00000018209	Stk4
ENSMUSG00000027559 - Car3	1.43	0.9405	ENSMUSG00000027559	Car3				ENSMUSG00000018548 - Trim37	-1.31	0.8642	ENSMUSG00000018548	Trim37
ENSMUSG00000027573 - Gid8	1.43	0.7648	ENSMUSG00000027573	Gid8				ENSMUSG00000020589 - Fam49a	-1.31	0.9002	ENSMUSG00000020589	Fam49a
ENSMUSG00000028639 - Ybx1	1.43	0.9552	ENSMUSG00000028639	Ybx1				ENSMUSG00000021066 - Atl1	-1.31	0.9277	ENSMUSG00000021066	Atl1
ENSMUSG00000028845 - Tekt2	1.43	0.6952	ENSMUSG00000028845	Tekt2				ENSMUSG00000025153 - Fasn	-1.31	0.8077	ENSMUSG00000025153	Fasn
ENSMUSG00000029017 - Pmpcb	1.43	0.8444	ENSMUSG00000029017	Pmpcb				ENSMUSG00000026227 - 2810459M11Rik	-1.31	0.7592	ENSMUSG00000026227	2810459M11Rik
ENSMUSG00000031751 - Amfr	1.43	0.9614	ENSMUSG00000031751	Amfr				ENSMUSG00000026575 - Nme7	-1.31	0.9576	ENSMUSG00000026575	Nme7
ENSMUSG00000031932 - Gpr83	1.43	0.8301	ENSMUSG00000031932	Gpr83				ENSMUSG00000027900 - Dram2	-1.31	0.9287	ENSMUSG00000027900	Dram2
ENSMUSG00000032952 - Ap4b1	1.43	0.8993	ENSMUSG00000032952	Ap4b1				ENSMUSG00000028613 - Lrp8	-1.31	0.8321	ENSMUSG00000028613	Lrp8
ENSMUSG00000038371 - Sbf2	1.43	0.8748	ENSMUSG00000038371	Sbf2				ENSMUSG00000033352 - Map2k4	-1.31	0.6962	ENSMUSG00000033352	Map2k4
ENSMUSG00000040936 - Ulk4	1.43	0.9656	ENSMUSG00000040936	Ulk4				ENSMUSG00000037752 - Xkr8	-1.31	0.7844	ENSMUSG00000037752	Xkr8
ENSMUSG00000052139 - Bre	1.43	0.8917	ENSMUSG00000052139	Bre				ENSMUSG00000038524 - Fchsd1	-1.31	0.9072	ENSMUSG00000038524	Fchsd1
ENSMUSG00000054717 - Hmgb2	1.43	0.7747	ENSMUSG00000054717	Hmgb2				ENSMUSG00000039100 - -	-1.31	0.9197	ENSMUSG00000039100
ENSMUSG00000058145 - Adamts17	1.43	0.9696	ENSMUSG00000058145	Adamts17				ENSMUSG00000040146 - Rgl3	-1.31	0.9574	ENSMUSG00000040146	Rgl3
ENSMUSG00000060224 - Pyroxd2	1.43	0.9076	ENSMUSG00000060224	Pyroxd2				ENSMUSG00000041328 - Pcf11	-1.31	0.9385	ENSMUSG00000041328	Pcf11
ENSMUSG00000064125 - Prr36	1.43	0.8833	ENSMUSG00000064125	Prr36				ENSMUSG00000041598 - Cdc42ep4	-1.31	0.7032	ENSMUSG00000041598	Cdc42ep4
ENSMUSG00000067860 - Zic3	1.43	0.9637	ENSMUSG00000067860	Zic3				ENSMUSG00000046618 - Olfml2a	-1.31	0.951	ENSMUSG00000046618	Olfml2a
ENSMUSG00000097140 - -	1.43	0.8773	ENSMUSG00000097140					ENSMUSG00000046709 - Mapk10	-1.31	0.9424	ENSMUSG00000046709	Mapk10
ENSMUSG00000097187 - -	1.43	0.9687	ENSMUSG00000097187					ENSMUSG00000048347 - Pcdhb18	-1.31	0.9483	ENSMUSG00000048347	Pcdhb18
ENSMUSG00000102697 - Pcdhac2	1.43	0.6857	ENSMUSG00000102697	Pcdhac2				ENSMUSG00000048550 - Thnsl1	-1.31	0.743	ENSMUSG00000048550	Thnsl1
ENSMUSG00000000561 - Wdr77	1.42	0.9288	ENSMUSG00000000561	Wdr77				ENSMUSG00000049411 - Tmem241	-1.31	0.8769	ENSMUSG00000049411	Tmem241
ENSMUSG00000000776 - Polr3d	1.42	0.9617	ENSMUSG00000000776	Polr3d				ENSMUSG00000054469 - Lclat1	-1.31	0.9524	ENSMUSG00000054469	Lclat1
ENSMUSG00000004655 - Aqp1	1.42	0.8497	ENSMUSG00000004655	Aqp1				ENSMUSG00000063681 - Crb1	-1.31	0.9356	ENSMUSG00000063681	Crb1
ENSMUSG00000005442 - Cic	1.42	0.9344	ENSMUSG00000005442	Cic				ENSMUSG00000070520 - Ndnl2	-1.31	0.945	ENSMUSG00000070520	Ndnl2
ENSMUSG00000009828 - Ick	1.42	0.9463	ENSMUSG00000009828	Ick				ENSMUSG00000070880 - Gad1	-1.31	0.9343	ENSMUSG00000070880	Gad1
ENSMUSG00000019837 - Gtf3c6	1.42	0.9585	ENSMUSG00000019837	Gtf3c6				ENSMUSG00000072964 - Bhlhb9	-1.31	0.9494	ENSMUSG00000072964	Bhlhb9
ENSMUSG00000020044 - Timp3	1.42	0.7212	ENSMUSG00000020044	Timp3				ENSMUSG00000074698 - Csnk2a1	-1.31	0.9241	ENSMUSG00000074698	Csnk2a1
ENSMUSG00000023940 - Sgol1	1.42	0.8594	ENSMUSG00000023940	Sgol1				ENSMUSG00000097042 - -	-1.31	0.947	ENSMUSG00000097042
ENSMUSG00000024236 - Svil	1.42	0.8436	ENSMUSG00000024236	Svil				ENSMUSG00000097827 - -	-1.31	0.8574	ENSMUSG00000097827
ENSMUSG00000024556 - Me2	1.42	0.912	ENSMUSG00000024556	Me2				ENSMUSG00000008398 - Elk3	-1.3	0.9759	ENSMUSG00000008398	Elk3
ENSMUSG00000024659 - Anxa1	1.42	0.7802	ENSMUSG00000024659	Anxa1				ENSMUSG00000017376 - Nlk	-1.3	0.7125	ENSMUSG00000017376	Nlk
ENSMUSG00000028608 - 0610037L13Rik	1.42	0.871	ENSMUSG00000028608	0610037L13Rik				ENSMUSG00000020184 - Mdm2	-1.3	0.6969	ENSMUSG00000020184	Mdm2
ENSMUSG00000030082 - Sec61a1	1.42	0.8631	ENSMUSG00000030082	Sec61a1				ENSMUSG00000022789 - Dnm1l	-1.3	0.7926	ENSMUSG00000022789	Dnm1l
ENSMUSG00000030882 - Dnhd1	1.42	0.7345	ENSMUSG00000030882	Dnhd1				ENSMUSG00000023826 - Park2	-1.3	0.9579	ENSMUSG00000023826	Park2
ENSMUSG00000031821 - Gins2	1.42	0.861	ENSMUSG00000031821	Gins2				ENSMUSG00000024072 - Yipf4	-1.3	0.946	ENSMUSG00000024072	Yipf4
ENSMUSG00000034807 - Colgalt1	1.42	0.9299	ENSMUSG00000034807	Colgalt1				ENSMUSG00000026764 - Kif5c	-1.3	0.8417	ENSMUSG00000026764	Kif5c
ENSMUSG00000037415 - Ranbp10	1.42	0.8668	ENSMUSG00000037415	Ranbp10				ENSMUSG00000027569 - Mrgbp	-1.3	0.9658	ENSMUSG00000027569	Mrgbp
ENSMUSG00000039865 - Slc44a3	1.42	0.9059	ENSMUSG00000039865	Slc44a3				ENSMUSG00000027708 - Dcun1d1	-1.3	0.8424	ENSMUSG00000027708	Dcun1d1
ENSMUSG00000044442 - N6amt1	1.42	0.8069	ENSMUSG00000044442	N6amt1				ENSMUSG00000027889 - Ampd2	-1.3	0.8797	ENSMUSG00000027889	Ampd2
ENSMUSG00000045193 - Cirbp	1.42	0.6904	ENSMUSG00000045193	Cirbp				ENSMUSG00000031605 - Klhl2	-1.3	0.957	ENSMUSG00000031605	Klhl2
ENSMUSG00000049957 - Ccdc137	1.42	0.8617	ENSMUSG00000049957	Ccdc137				ENSMUSG00000032096 - Arcn1	-1.3	0.9225	ENSMUSG00000032096	Arcn1
ENSMUSG00000053841 - Txlna	1.42	0.6967	ENSMUSG00000053841	Txlna				ENSMUSG00000032267 - Usp28	-1.3	0.9615	ENSMUSG00000032267	Usp28
ENSMUSG00000059734 - Ndufs8	1.42	0.9609	ENSMUSG00000059734	Ndufs8				ENSMUSG00000033933 - Vhl	-1.3	0.9284	ENSMUSG00000033933	Vhl
ENSMUSG00000072875 - Gpr27	1.42	0.7933	ENSMUSG00000072875	Gpr27				ENSMUSG00000037148 - Arhgap10	-1.3	0.9212	ENSMUSG00000037148	Arhgap10
ENSMUSG00000086596 - Susd5	1.42	0.7389	ENSMUSG00000086596	Susd5				ENSMUSG00000040552 - C3ar1	-1.3	0.8526	ENSMUSG00000040552	C3ar1
ENSMUSG00000093092 - -	1.42	0.8925	ENSMUSG00000093092					ENSMUSG00000040752 - Myh6	-1.3	0.8481	ENSMUSG00000040752	Myh6
ENSMUSG00000097709 - -	1.42	0.7545	ENSMUSG00000097709					ENSMUSG00000041658 - Rragb	-1.3	0.8139	ENSMUSG00000041658	Rragb
ENSMUSG00000097793 - -	1.42	0.61	ENSMUSG00000097793					ENSMUSG00000044197 - Gpr146	-1.3	0.8235	ENSMUSG00000044197	Gpr146
ENSMUSG00000030720 - Cln3	1.41	0.9429	ENSMUSG00000030720	Cln3				ENSMUSG00000044502 - Bod1	-1.3	0.8543	ENSMUSG00000044502	Bod1
ENSMUSG00000004455 - Ppp1cc	1.41	0.8276	ENSMUSG00000004455	Ppp1cc				ENSMUSG00000046364 - Rpl27a	-1.3	0.9823	ENSMUSG00000046364	Rpl27a
ENSMUSG00000015305 - Sash1	1.41	0.9383	ENSMUSG00000015305	Sash1				ENSMUSG00000047842 - Diras2	-1.3	0.8609	ENSMUSG00000047842	Diras2
ENSMUSG00000016637 - Ift27	1.41	0.9163	ENSMUSG00000016637	Ift27				ENSMUSG00000050050 - Ccdc158	-1.3	0.9661	ENSMUSG00000050050	Ccdc158
ENSMUSG00000020116 - Pno1	1.41	0.9188	ENSMUSG00000020116	Pno1				ENSMUSG00000059336 - Slc14a1	-1.3	0.9295	ENSMUSG00000059336	Slc14a1
ENSMUSG00000025512 - Chid1	1.41	0.7277	ENSMUSG00000025512	Chid1				ENSMUSG00000062995 - Ica1	-1.3	0.9094	ENSMUSG00000062995	Ica1
ENSMUSG00000028691 - Prdx1	1.41	0.7626	ENSMUSG00000028691	Prdx1				ENSMUSG00000084792 - -	-1.3	0.9457	ENSMUSG00000084792
ENSMUSG00000029726 - Mepce	1.41	0.9612	ENSMUSG00000029726	Mepce				ENSMUSG00000022096 - Hr	-1.29	0.862	ENSMUSG00000022096	Hr
ENSMUSG00000030495 - Slc7a10	1.41	0.8387	ENSMUSG00000030495	Slc7a10				ENSMUSG00000020782 - Llgl2	-1.29	0.9349	ENSMUSG00000020782	Llgl2
ENSMUSG00000032215 - Rsl24d1	1.41	0.9185	ENSMUSG00000032215	Rsl24d1				ENSMUSG00000021431 - Snrnp48	-1.29	0.9818	ENSMUSG00000021431	Snrnp48
ENSMUSG00000033966 - Cdkl4	1.41	0.9389	ENSMUSG00000033966	Cdkl4				ENSMUSG00000021578 - Ccdc127	-1.29	0.7581	ENSMUSG00000021578	Ccdc127
ENSMUSG00000035248 - Zcchc6	1.41	0.9208	ENSMUSG00000035248	Zcchc6				ENSMUSG00000021693 - Kif2a	-1.29	0.9203	ENSMUSG00000021693	Kif2a
ENSMUSG00000035356 - Nfkbiz	1.41	0.8403	ENSMUSG00000035356	Nfkbiz				ENSMUSG00000022201 - Zfr	-1.29	0.8355	ENSMUSG00000022201	Zfr
ENSMUSG00000041506 - Rrp9	1.41	0.9403	ENSMUSG00000041506	Rrp9				ENSMUSG00000023266 - Frs3	-1.29	0.8679	ENSMUSG00000023266	Frs3
ENSMUSG00000044117 - 2900011O08Rik	1.41	0.9745	ENSMUSG00000044117	2900011O08Rik				ENSMUSG00000024647 - Cbln2	-1.29	0.7829	ENSMUSG00000024647	Cbln2
ENSMUSG00000055202 - Zfp811	1.41	0.6593	ENSMUSG00000055202	Zfp811				ENSMUSG00000026110 - Mgat4a	-1.29	0.8296	ENSMUSG00000026110	Mgat4a
ENSMUSG00000067722 - BC003965	1.41	0.9665	ENSMUSG00000067722	BC003965				ENSMUSG00000029007 - Agtrap	-1.29	0.879	ENSMUSG00000029007	Agtrap
ENSMUSG00000092035 - Peg10	1.41	0.8644	ENSMUSG00000092035	Peg10				ENSMUSG00000038538 - Ubn2	-1.29	0.8033	ENSMUSG00000038538	Ubn2
ENSMUSG00000005470 - Asf1b	1.4	0.9503	ENSMUSG00000005470	Asf1b				ENSMUSG00000040272 - Accs	-1.29	0.7651	ENSMUSG00000040272	Accs
ENSMUSG00000006019 - Dhx34	1.4	0.9562	ENSMUSG00000006019	Dhx34				ENSMUSG00000044501 - Zfp758	-1.29	0.8996	ENSMUSG00000044501	Zfp758
ENSMUSG00000018761 - Mpdu1	1.4	0.9146	ENSMUSG00000018761	Mpdu1				ENSMUSG00000059669 - Taf1b	-1.29	0.889	ENSMUSG00000059669	Taf1b
ENSMUSG00000020211 - Sf3a2	1.4	0.8134	ENSMUSG00000020211	Sf3a2				ENSMUSG00000062198 - 2700097O09Rik	-1.29	0.9312	ENSMUSG00000062198	2700097O09Rik
ENSMUSG00000024309 - Pfdn6	1.4	0.7656	ENSMUSG00000024309	Pfdn6				ENSMUSG00000063297 - Luzp2	-1.29	0.9858	ENSMUSG00000063297	Luzp2
ENSMUSG00000029101 - Rgs12	1.4	0.9172	ENSMUSG00000029101	Rgs12				ENSMUSG00000063894 - Zkscan8	-1.29	0.9613	ENSMUSG00000063894	Zkscan8
ENSMUSG00000029782 - Tmem209	1.4	0.8539	ENSMUSG00000029782	Tmem209				ENSMUSG00000090641 - Zfp712	-1.29	0.9306	ENSMUSG00000090641	Zfp712
ENSMUSG00000029863 - Casp2	1.4	0.7474	ENSMUSG00000029863	Casp2				ENSMUSG00000103897 - Pcdhga8	-1.29	0.9872	ENSMUSG00000103897	Pcdhga8
ENSMUSG00000030435 - U2af2	1.4	0.9674	ENSMUSG00000030435	U2af2				ENSMUSG00000020515 - Cnot8	-1.28	0.8416	ENSMUSG00000020515	Cnot8
ENSMUSG00000030591 - Psmd8	1.4	0.8485	ENSMUSG00000030591	Psmd8				ENSMUSG00000020895 - Tmem107	-1.28	0.8942	ENSMUSG00000020895	Tmem107
ENSMUSG00000032997 - Chpf	1.4	0.9872	ENSMUSG00000032997	Chpf				ENSMUSG00000021366 - Hivep1	-1.28	0.7083	ENSMUSG00000021366	Hivep1
ENSMUSG00000033991 - Ttc37	1.4	0.9567	ENSMUSG00000033991	Ttc37				ENSMUSG00000023175 - Bsg	-1.28	0.8636	ENSMUSG00000023175	Bsg
ENSMUSG00000034663 - Bmp2k	1.4	0.9553	ENSMUSG00000034663	Bmp2k				ENSMUSG00000027298 - Tyro3	-1.28	0.9057	ENSMUSG00000027298	Tyro3
ENSMUSG00000035896 - Rnase1	1.4	0.8574	ENSMUSG00000035896	Rnase1				ENSMUSG00000027660 - Skil	-1.28	0.901	ENSMUSG00000027660	Skil
ENSMUSG00000038014 - Fam120a	1.4	0.838	ENSMUSG00000038014	Fam120a				ENSMUSG00000030268 - Bcat1	-1.28	0.9594	ENSMUSG00000030268	Bcat1
ENSMUSG00000043460 - Elfn2	1.4	0.7749	ENSMUSG00000043460	Elfn2				ENSMUSG00000031105 - Slc25a14	-1.28	0.9537	ENSMUSG00000031105	Slc25a14
ENSMUSG00000048856 - Slc25a47	1.4	0.8253	ENSMUSG00000048856	Slc25a47				ENSMUSG00000032186 - Tmod2	-1.28	0.8036	ENSMUSG00000032186	Tmod2
ENSMUSG00000061024 - Rrs1	1.4	0.7866	ENSMUSG00000061024	Rrs1				ENSMUSG00000034780 - B3galt1	-1.28	0.9422	ENSMUSG00000034780	B3galt1
ENSMUSG00000065590 - -	1.4	0.8621	ENSMUSG00000065590					ENSMUSG00000037143 - Cfap61	-1.28	0.948	ENSMUSG00000037143	Cfap61
ENSMUSG00000003814 - Calr	1.39	0.9473	ENSMUSG00000003814	Calr				ENSMUSG00000038116 - Phf20	-1.28	0.7654	ENSMUSG00000038116	Phf20
ENSMUSG00000011179 - Odc1	1.39	0.9293	ENSMUSG00000011179	Odc1				ENSMUSG00000040548 - Tex2	-1.28	0.7347	ENSMUSG00000040548	Tex2
ENSMUSG00000018287 - Spag7	1.39	0.8883	ENSMUSG00000018287	Spag7				ENSMUSG00000048027 - Rgmb	-1.28	0.9355	ENSMUSG00000048027	Rgmb
ENSMUSG00000020430 - Pes1	1.39	0.9438	ENSMUSG00000020430	Pes1				ENSMUSG00000049950 - Rpp38	-1.28	0.8486	ENSMUSG00000049950	Rpp38
ENSMUSG00000020935 - Dcakd	1.39	0.9641	ENSMUSG00000020935	Dcakd				ENSMUSG00000052033 - Pfdn4	-1.28	0.7026	ENSMUSG00000052033	Pfdn4
ENSMUSG00000022665 - Ccdc80	1.39	0.8441	ENSMUSG00000022665	Ccdc80				ENSMUSG00000054737 - Zfp182	-1.28	0.948	ENSMUSG00000054737	Zfp182
ENSMUSG00000024909 - Efemp2	1.39	0.9451	ENSMUSG00000024909	Efemp2				ENSMUSG00000056004 - 9330182L06Rik	-1.28	0.8471	ENSMUSG00000056004	9330182L06Rik
ENSMUSG00000025351 - Cd63	1.39	0.9193	ENSMUSG00000025351	Cd63				ENSMUSG00000067825 - Pex26	-1.28	0.8865	ENSMUSG00000067825	Pex26
ENSMUSG00000027932 - Slc27a3	1.39	0.9256	ENSMUSG00000027932	Slc27a3				ENSMUSG00000087259 - -	-1.28	0.8302	ENSMUSG00000087259
ENSMUSG00000029484 - Anxa3	1.39	0.9307	ENSMUSG00000029484	Anxa3				ENSMUSG00000024621 - Csf1r	-1.27	0.9587	ENSMUSG00000024621	Csf1r
ENSMUSG00000030731 - Syt3	1.39	0.8266	ENSMUSG00000030731	Syt3				ENSMUSG00000000223 - Drp2	-1.27	0.9438	ENSMUSG00000000223	Drp2
ENSMUSG00000034487 - Kdelc2	1.39	0.9152	ENSMUSG00000034487	Kdelc2				ENSMUSG00000000531 - Grasp	-1.27	0.7864	ENSMUSG00000000531	Grasp
ENSMUSG00000035559 - Mpv17l2	1.39	0.9816	ENSMUSG00000035559	Mpv17l2				ENSMUSG00000001376 - Vps50	-1.27	0.9573	ENSMUSG00000001376	Vps50
ENSMUSG00000037221 - Mospd3	1.39	0.921	ENSMUSG00000037221	Mospd3				ENSMUSG00000003153 - Slc2a3	-1.27	0.9236	ENSMUSG00000003153	Slc2a3
ENSMUSG00000038010 - Ccdc138	1.39	0.9747	ENSMUSG00000038010	Ccdc138				ENSMUSG00000004843 - Chmp2b	-1.27	0.8329	ENSMUSG00000004843	Chmp2b
ENSMUSG00000042354 - Gnl3	1.39	0.864	ENSMUSG00000042354	Gnl3				ENSMUSG00000024878 - Cbwd1	-1.27	0.8946	ENSMUSG00000024878	Cbwd1
ENSMUSG00000042726 - Trafd1	1.39	0.9057	ENSMUSG00000042726	Trafd1				ENSMUSG00000025340 - Rabgef1	-1.27	0.8843	ENSMUSG00000025340	Rabgef1
ENSMUSG00000043183 - Simc1	1.39	0.8312	ENSMUSG00000043183	Simc1				ENSMUSG00000029338 - Antxr2	-1.27	0.9591	ENSMUSG00000029338	Antxr2
ENSMUSG00000046808 - Atp10d	1.39	0.8061	ENSMUSG00000046808	Atp10d				ENSMUSG00000032715 - Trib3	-1.27	0.907	ENSMUSG00000032715	Trib3
ENSMUSG00000051663 - Pcdhb1	1.39	0.9546	ENSMUSG00000051663	Pcdhb1				ENSMUSG00000034457 - Eda2r	-1.27	0.8859	ENSMUSG00000034457	Eda2r
ENSMUSG00000052105 - Mtcl1	1.39	0.9378	ENSMUSG00000052105	Mtcl1				ENSMUSG00000034612 - Chst11	-1.27	0.9582	ENSMUSG00000034612	Chst11
ENSMUSG00000052456 - Asna1	1.39	0.8215	ENSMUSG00000052456	Asna1				ENSMUSG00000038831 - Ralgps1	-1.27	0.9025	ENSMUSG00000038831	Ralgps1
ENSMUSG00000064326 - Siva1	1.39	0.81	ENSMUSG00000064326	Siva1				ENSMUSG00000040183 - Ankrd6	-1.27	0.969	ENSMUSG00000040183	Ankrd6
ENSMUSG00000068328 - Aup1	1.39	0.8132	ENSMUSG00000068328	Aup1				ENSMUSG00000040797 - Iqsec3	-1.27	0.8471	ENSMUSG00000040797	Iqsec3
ENSMUSG00000068523 - Gng5	1.39	0.8325	ENSMUSG00000068523	Gng5				ENSMUSG00000041777 - Cir1	-1.27	0.9847	ENSMUSG00000041777	Cir1
ENSMUSG00000097461 - -	1.39	0.9436	ENSMUSG00000097461					ENSMUSG00000043885 - Slc36a4	-1.27	0.9322	ENSMUSG00000043885	Slc36a4
ENSMUSG00000005148 - Klf5	1.38	0.9022	ENSMUSG00000005148	Klf5				ENSMUSG00000054752 - Fsd1l	-1.27	0.9631	ENSMUSG00000054752	Fsd1l
ENSMUSG00000005674 - Tomm40l	1.38	0.8516	ENSMUSG00000005674	Tomm40l				ENSMUSG00000058638 - Zfp110	-1.27	0.9057	ENSMUSG00000058638	Zfp110
ENSMUSG00000006720 - Zfp184	1.38	0.856	ENSMUSG00000006720	Zfp184				ENSMUSG00000087370 - Tmem170b	-1.27	0.9132	ENSMUSG00000087370	Tmem170b
ENSMUSG00000020766 - Galk1	1.38	0.7323	ENSMUSG00000020766	Galk1				ENSMUSG00000100691 - -	-1.27	0.9333	ENSMUSG00000100691
ENSMUSG00000021218 - Gdi2	1.38	0.8242	ENSMUSG00000021218	Gdi2				ENSMUSG00000002748 - Baz1b	-1.26	0.9667	ENSMUSG00000002748	Baz1b
ENSMUSG00000026380 - Tfcp2l1	1.38	0.9695	ENSMUSG00000026380	Tfcp2l1				ENSMUSG00000011658 - Fuz	-1.26	0.9628	ENSMUSG00000011658	Fuz
ENSMUSG00000029406 - Pitpnm2	1.38	0.8917	ENSMUSG00000029406	Pitpnm2				ENSMUSG00000015755 - Tab2	-1.26	0.862	ENSMUSG00000015755	Tab2
ENSMUSG00000030339 - Ltbr	1.38	0.9493	ENSMUSG00000030339	Ltbr				ENSMUSG00000020366 - Mapk9	-1.26	0.843	ENSMUSG00000020366	Mapk9
ENSMUSG00000030750 - Nsmce1	1.38	0.8904	ENSMUSG00000030750	Nsmce1				ENSMUSG00000022797 - Tfrc	-1.26	0.7899	ENSMUSG00000022797	Tfrc
ENSMUSG00000030978 - Rrm1	1.38	0.8051	ENSMUSG00000030978	Rrm1				ENSMUSG00000023307 - -	-1.26	0.9295	ENSMUSG00000023307
ENSMUSG00000035551 - Igfbpl1	1.38	0.9566	ENSMUSG00000035551	Igfbpl1				ENSMUSG00000025235 - Bbs4	-1.26	0.8191	ENSMUSG00000025235	Bbs4
ENSMUSG00000037995 - Igsf9	1.38	0.7359	ENSMUSG00000037995	Igsf9				ENSMUSG00000026640 - Plxna2	-1.26	0.973	ENSMUSG00000026640	Plxna2
ENSMUSG00000038342 - Mlxip	1.38	0.9659	ENSMUSG00000038342	Mlxip				ENSMUSG00000027309 - 4930402H24Rik	-1.26	0.9119	ENSMUSG00000027309	4930402H24Rik
ENSMUSG00000040463 - Mybbp1a	1.38	0.8514	ENSMUSG00000040463	Mybbp1a				ENSMUSG00000027765 - P2ry1	-1.26	0.7946	ENSMUSG00000027765	P2ry1
ENSMUSG00000042660 - Wdr55	1.38	0.9692	ENSMUSG00000042660	Wdr55				ENSMUSG00000027981 - Rnpc3	-1.26	0.9026	ENSMUSG00000027981	Rnpc3
ENSMUSG00000042763 - Maneal	1.38	0.8628	ENSMUSG00000042763	Maneal				ENSMUSG00000031229 - Atrx	-1.26	0.7964	ENSMUSG00000031229	Atrx
ENSMUSG00000057113 - Npm1	1.38	0.9503	ENSMUSG00000057113	Npm1				ENSMUSG00000031256 - Cstf2	-1.26	0.9408	ENSMUSG00000031256	Cstf2
ENSMUSG00000068329 - Htra2	1.38	0.8869	ENSMUSG00000068329	Htra2				ENSMUSG00000037458 - Azin1	-1.26	0.8943	ENSMUSG00000037458	Azin1
ENSMUSG00000069631 - Strada	1.38	0.9912	ENSMUSG00000069631	Strada				ENSMUSG00000038072 - Galnt11	-1.26	0.9833	ENSMUSG00000038072	Galnt11
ENSMUSG00000078656 - Vps25	1.38	0.8744	ENSMUSG00000078656	Vps25				ENSMUSG00000040612 - Ildr2	-1.26	0.9657	ENSMUSG00000040612	Ildr2
ENSMUSG00000002308 - Cd320	1.37	0.9861	ENSMUSG00000002308	Cd320				ENSMUSG00000040978 - Gm11992	-1.26	0.8931	ENSMUSG00000040978	Gm11992
ENSMUSG00000004151 - Etv1	1.37	0.9436	ENSMUSG00000004151	Etv1				ENSMUSG00000047037 - Nipa1	-1.26	0.9855	ENSMUSG00000047037	Nipa1
ENSMUSG00000006471 - Ndor1	1.37	0.9316	ENSMUSG00000006471	Ndor1				ENSMUSG00000047514 - Tspyl1	-1.26	0.8854	ENSMUSG00000047514	Tspyl1
ENSMUSG00000009281 - Rarres2	1.37	0.9104	ENSMUSG00000009281	Rarres2				ENSMUSG00000055214 - Pld5	-1.26	0.983	ENSMUSG00000055214	Pld5
ENSMUSG00000010505 - Myt1	1.37	0.9467	ENSMUSG00000010505	Myt1				ENSMUSG00000061898 - Rbak	-1.26	0.9401	ENSMUSG00000061898	Rbak
ENSMUSG00000015750 - Aph1a	1.37	0.955	ENSMUSG00000015750	Aph1a				ENSMUSG00000103144 - Pcdhga1	-1.26	0.764	ENSMUSG00000103144	Pcdhga1
ENSMUSG00000015943 - Bola1	1.37	0.8872	ENSMUSG00000015943	Bola1				ENSMUSG00000002997 - Prkar2b	-1.25	0.7346	ENSMUSG00000002997	Prkar2b
ENSMUSG00000019773 - Fbxo5	1.37	0.9591	ENSMUSG00000019773	Fbxo5				ENSMUSG00000005687 - Bcas2	-1.25	0.9302	ENSMUSG00000005687	Bcas2
ENSMUSG00000020439 - Smtn	1.37	0.956	ENSMUSG00000020439	Smtn				ENSMUSG00000008035 - Mid1ip1	-1.25	0.8673	ENSMUSG00000008035	Mid1ip1
ENSMUSG00000021647 - Cartpt	1.37	0.935	ENSMUSG00000021647	Cartpt				ENSMUSG00000018160 - Med1	-1.25	0.9502	ENSMUSG00000018160	Med1
ENSMUSG00000022994 - Adcy6	1.37	0.8998	ENSMUSG00000022994	Adcy6				ENSMUSG00000019699 - Akt3	-1.25	0.9051	ENSMUSG00000019699	Akt3
ENSMUSG00000024740 - Ddb1	1.37	0.8982	ENSMUSG00000024740	Ddb1				ENSMUSG00000020124 - Usp15	-1.25	0.9843	ENSMUSG00000020124	Usp15
ENSMUSG00000024778 - Fas	1.37	0.971	ENSMUSG00000024778	Fas				ENSMUSG00000021303 - Gng4	-1.25	0.91	ENSMUSG00000021303	Gng4
ENSMUSG00000024799 - Tm7sf2	1.37	0.9158	ENSMUSG00000024799	Tm7sf2				ENSMUSG00000021318 - Gli3	-1.25	0.7586	ENSMUSG00000021318	Gli3
ENSMUSG00000026305 - Lrrfip1	1.37	0.7489	ENSMUSG00000026305	Lrrfip1				ENSMUSG00000024646 - Cyb5a	-1.25	0.7653	ENSMUSG00000024646	Cyb5a
ENSMUSG00000026806 - Ddx31	1.37	0.8355	ENSMUSG00000026806	Ddx31				ENSMUSG00000024901 - Peli3	-1.25	0.9157	ENSMUSG00000024901	Peli3
ENSMUSG00000027355 - Tmco5	1.37	0.9581	ENSMUSG00000027355	Tmco5				ENSMUSG00000024935 - Slc1a1	-1.25	0.9365	ENSMUSG00000024935	Slc1a1
ENSMUSG00000028069 - Gpatch4	1.37	0.8268	ENSMUSG00000028069	Gpatch4				ENSMUSG00000026915 - Strbp	-1.25	0.9756	ENSMUSG00000026915	Strbp
ENSMUSG00000028843 - Sh3bgrl3	1.37	0.9617	ENSMUSG00000028843	Sh3bgrl3				ENSMUSG00000027822 - Slc33a1	-1.25	0.8118	ENSMUSG00000027822	Slc33a1
ENSMUSG00000029466 - Anapc7	1.37	0.9261	ENSMUSG00000029466	Anapc7				ENSMUSG00000028572 - Hook1	-1.25	0.9522	ENSMUSG00000028572	Hook1
ENSMUSG00000029675 - Eln	1.37	0.977	ENSMUSG00000029675	Eln				ENSMUSG00000029761 - Cald1	-1.25	0.8545	ENSMUSG00000029761	Cald1
ENSMUSG00000030403 - Vasp	1.37	0.9374	ENSMUSG00000030403	Vasp				ENSMUSG00000031770 - Herpud1	-1.25	0.8277	ENSMUSG00000031770	Herpud1
ENSMUSG00000032265 - Fam46a	1.37	0.7401	ENSMUSG00000032265	Fam46a				ENSMUSG00000034723 - Tmx4	-1.25	0.9777	ENSMUSG00000034723	Tmx4
ENSMUSG00000033400 - Agl	1.37	0.8834	ENSMUSG00000033400	Agl				ENSMUSG00000041216 - Clvs1	-1.25	0.91	ENSMUSG00000041216	Clvs1
ENSMUSG00000038828 - Tmem214	1.37	0.9622	ENSMUSG00000038828	Tmem214				ENSMUSG00000049606 - Zfp644	-1.25	0.9526	ENSMUSG00000049606	Zfp644
ENSMUSG00000041773 - Enc1	1.37	0.8297	ENSMUSG00000041773	Enc1				ENSMUSG00000051079 - Rgs13	-1.25	0.9626	ENSMUSG00000051079	Rgs13
ENSMUSG00000049922 - Slc35c1	1.37	0.9574	ENSMUSG00000049922	Slc35c1				ENSMUSG00000055932 - Fto	-1.25	0.9903	ENSMUSG00000055932	Fto
ENSMUSG00000049932 - H2afx	1.37	0.7889	ENSMUSG00000049932	H2afx				ENSMUSG00000058655 - Eif4b	-1.25	0.964	ENSMUSG00000058655	Eif4b
ENSMUSG00000050708 - Ftl1	1.37	0.9674	ENSMUSG00000050708	Ftl1				ENSMUSG00000059486 - Kbtbd2	-1.25	0.9447	ENSMUSG00000059486	Kbtbd2
ENSMUSG00000052337 - Immt	1.37	0.7876	ENSMUSG00000052337	Immt				ENSMUSG00000068874 - Selenbp1	-1.25	0.8076	ENSMUSG00000068874	Selenbp1
ENSMUSG00000054256 - Msi1	1.37	0.9697	ENSMUSG00000054256	Msi1				ENSMUSG00000074939 - Chrm5	-1.25	0.9485	ENSMUSG00000074939	Chrm5
ENSMUSG00000058444 - Map2k5	1.37	0.7364	ENSMUSG00000058444	Map2k5				ENSMUSG00000000374 - Trappc10	-1.24	0.9687	ENSMUSG00000000374	Trappc10
ENSMUSG00000059273 - Zc3h4	1.37	0.7772	ENSMUSG00000059273	Zc3h4				ENSMUSG00000011256 - Adam19	-1.24	0.9663	ENSMUSG00000011256	Adam19
ENSMUSG00000066152 - Slc31a2	1.37	0.9497	ENSMUSG00000066152	Slc31a2				ENSMUSG00000014496 - Ankrd28	-1.24	0.7985	ENSMUSG00000014496	Ankrd28
ENSMUSG00000074221 - Zfp568	1.37	0.951	ENSMUSG00000074221	Zfp568				ENSMUSG00000015224 - Cyp2j9	-1.24	0.9808	ENSMUSG00000015224	Cyp2j9
ENSMUSG00000008136 - Fhl2	1.36	0.9587	ENSMUSG00000008136	Fhl2				ENSMUSG00000020256 - Aldh1l2	-1.24	0.7901	ENSMUSG00000020256	Aldh1l2
ENSMUSG00000015776 - Med22	1.36	0.9253	ENSMUSG00000015776	Med22				ENSMUSG00000020538 - Srebf1	-1.24	0.809	ENSMUSG00000020538	Srebf1
ENSMUSG00000020251 - Glt8d2	1.36	0.9654	ENSMUSG00000020251	Glt8d2				ENSMUSG00000021022 - Ppp2r3c	-1.24	0.8918	ENSMUSG00000021022	Ppp2r3c
ENSMUSG00000020475 - Pgam2	1.36	0.7659	ENSMUSG00000020475	Pgam2				ENSMUSG00000022270 - Fam134b	-1.24	0.918	ENSMUSG00000022270	Fam134b
ENSMUSG00000020814 - Mxra7	1.36	0.7197	ENSMUSG00000020814	Mxra7				ENSMUSG00000024146 - Cript	-1.24	0.83	ENSMUSG00000024146	Cript
ENSMUSG00000021903 - Galnt15	1.36	0.7731	ENSMUSG00000021903	Galnt15				ENSMUSG00000024245 - Tmem178	-1.24	0.8621	ENSMUSG00000024245	Tmem178
ENSMUSG00000022257 - Laptm4b	1.36	0.9286	ENSMUSG00000022257	Laptm4b				ENSMUSG00000025903 - Lypla1	-1.24	0.7955	ENSMUSG00000025903	Lypla1
ENSMUSG00000024177 - Nme4	1.36	0.8887	ENSMUSG00000024177	Nme4				ENSMUSG00000026342 - Slc35f5	-1.24	0.9237	ENSMUSG00000026342	Slc35f5
ENSMUSG00000026482 - Rgl1	1.36	0.9479	ENSMUSG00000026482	Rgl1				ENSMUSG00000027177 - Hipk3	-1.24	0.9252	ENSMUSG00000027177	Hipk3
ENSMUSG00000027086 - Fastkd1	1.36	0.9633	ENSMUSG00000027086	Fastkd1				ENSMUSG00000027365 - Trpm7	-1.24	0.899	ENSMUSG00000027365	Trpm7
ENSMUSG00000028710 - Atpaf1	1.36	0.9104	ENSMUSG00000028710	Atpaf1				ENSMUSG00000028456 - Unc13b	-1.24	0.9938	ENSMUSG00000028456	Unc13b
ENSMUSG00000031931 - Ankrd49	1.36	0.6705	ENSMUSG00000031931	Ankrd49				ENSMUSG00000028518 - Prkaa2	-1.24	0.8063	ENSMUSG00000028518	Prkaa2
ENSMUSG00000031990 - Jam3	1.36	0.9748	ENSMUSG00000031990	Jam3				ENSMUSG00000030303 - Far2	-1.24	0.8192	ENSMUSG00000030303	Far2
ENSMUSG00000033083 - Tbc1d4	1.36	0.8727	ENSMUSG00000033083	Tbc1d4				ENSMUSG00000038323 - 1700066M21Rik	-1.24	0.9387	ENSMUSG00000038323	1700066M21Rik
ENSMUSG00000033767 - D930015E06Rik	1.36	0.7146	ENSMUSG00000033767	D930015E06Rik				ENSMUSG00000038984 - Tspyl5	-1.24	0.7947	ENSMUSG00000038984	Tspyl5
ENSMUSG00000039095 - En2	1.36	0.7747	ENSMUSG00000039095	En2				ENSMUSG00000042901 - Aida	-1.24	0.9619	ENSMUSG00000042901	Aida
ENSMUSG00000039512 - Uhrf1bp1	1.36	0.8505	ENSMUSG00000039512	Uhrf1bp1				ENSMUSG00000044674 - Fzd1	-1.24	0.8224	ENSMUSG00000044674	Fzd1
ENSMUSG00000051235 - Gen1	1.36	0.7903	ENSMUSG00000051235	Gen1				ENSMUSG00000046836 - Brox	-1.24	0.9398	ENSMUSG00000046836	Brox
ENSMUSG00000051557 - Pusl1	1.36	0.8874	ENSMUSG00000051557	Pusl1				ENSMUSG00000055128 - Cgrrf1	-1.24	0.9511	ENSMUSG00000055128	Cgrrf1
ENSMUSG00000052629 - -	1.36	0.9412	ENSMUSG00000052629					ENSMUSG00000056698 - Elmod3	-1.24	0.7518	ENSMUSG00000056698	Elmod3
ENSMUSG00000053293 - Pom121	1.36	0.9718	ENSMUSG00000053293	Pom121				ENSMUSG00000058690 - Ccser2	-1.24	0.9672	ENSMUSG00000058690	Ccser2
ENSMUSG00000078784 - 1810022K09Rik	1.36	0.9852	ENSMUSG00000078784	1810022K09Rik				ENSMUSG00000058793 - Cds2	-1.24	0.8622	ENSMUSG00000058793	Cds2
ENSMUSG00000019761 - Krt10	1.35	0.9423	ENSMUSG00000019761	Krt10				ENSMUSG00000062031 - Athl1	-1.24	0.8227	ENSMUSG00000062031	Athl1
ENSMUSG00000022146 - Osmr	1.35	0.8231	ENSMUSG00000022146	Osmr				ENSMUSG00000062931 - Zfp938	-1.24	0.9864	ENSMUSG00000062931	Zfp938
ENSMUSG00000023367 - Tmem176a	1.35	0.9212	ENSMUSG00000023367	Tmem176a				ENSMUSG00000063052 - Lrrc40	-1.24	0.9117	ENSMUSG00000063052	Lrrc40
ENSMUSG00000024007 - Ppil1	1.35	0.9722	ENSMUSG00000024007	Ppil1				ENSMUSG00000071679 - Zcchc16	-1.24	0.7529	ENSMUSG00000071679	Zcchc16
ENSMUSG00000027176 - Cstf3	1.35	0.7718	ENSMUSG00000027176	Cstf3				ENSMUSG00000074305 - Peak1	-1.24	0.8896	ENSMUSG00000074305	Peak1
ENSMUSG00000029314 - Agpat9	1.35	0.8514	ENSMUSG00000029314	Agpat9				ENSMUSG00000004473 - Clec11a	-1.23	0.9755	ENSMUSG00000004473	Clec11a
ENSMUSG00000029474 - Rnf34	1.35	0.9415	ENSMUSG00000029474	Rnf34				ENSMUSG00000020056 - Ccdc53	-1.23	0.8692	ENSMUSG00000020056	Ccdc53
ENSMUSG00000030523 - Trpm1	1.35	0.8085	ENSMUSG00000030523	Trpm1				ENSMUSG00000021027 - Ralgapa1	-1.23	0.98	ENSMUSG00000021027	Ralgapa1
ENSMUSG00000032572 - Col6a4	1.35	0.8657	ENSMUSG00000032572	Col6a4				ENSMUSG00000022389 - Tef	-1.23	0.7816	ENSMUSG00000022389	Tef
ENSMUSG00000036966 - Spryd3	1.35	0.9137	ENSMUSG00000036966	Spryd3				ENSMUSG00000024580 - Grpel2	-1.23	0.8746	ENSMUSG00000024580	Grpel2
ENSMUSG00000037461 - Ints7	1.35	0.8753	ENSMUSG00000037461	Ints7				ENSMUSG00000026790 - Odf2	-1.23	0.8961	ENSMUSG00000026790	Odf2
ENSMUSG00000042284 - Itga1	1.35	0.9425	ENSMUSG00000042284	Itga1				ENSMUSG00000027111 - Itga6	-1.23	0.9597	ENSMUSG00000027111	Itga6
ENSMUSG00000042705 - Commd10	1.35	0.9634	ENSMUSG00000042705	Commd10				ENSMUSG00000029290 - Zfp326	-1.23	0.9683	ENSMUSG00000029290	Zfp326
ENSMUSG00000045751 - Mms22l	1.35	0.9465	ENSMUSG00000045751	Mms22l				ENSMUSG00000030223 - Ptpro	-1.23	0.9508	ENSMUSG00000030223	Ptpro
ENSMUSG00000059839 - Zfp874b	1.35	0.9407	ENSMUSG00000059839	Zfp874b				ENSMUSG00000034297 - Med13	-1.23	0.7734	ENSMUSG00000034297	Med13
ENSMUSG00000069814 - E130309D14Rik	1.35	0.9702	ENSMUSG00000069814	E130309D14Rik				ENSMUSG00000034484 - Snx2	-1.23	0.9436	ENSMUSG00000034484	Snx2
ENSMUSG00000036940 - Kdm1a	1.34	0.8773	ENSMUSG00000036940	Kdm1a				ENSMUSG00000035834 - Polr3g	-1.23	0.969	ENSMUSG00000035834	Polr3g
ENSMUSG00000063870 - Chd4	1.34	0.8839	ENSMUSG00000063870	Chd4				ENSMUSG00000037236 - Matr3	-1.23	0.7488	ENSMUSG00000037236	Matr3
ENSMUSG00000002831 - Plin4	1.34	0.7961	ENSMUSG00000002831	Plin4				ENSMUSG00000038005 - 2700029M09Rik	-1.23	0.9277	ENSMUSG00000038005	2700029M09Rik
ENSMUSG00000019066 - Rab3d	1.34	0.9192	ENSMUSG00000019066	Rab3d				ENSMUSG00000040651 - Fam208a	-1.23	0.8725	ENSMUSG00000040651	Fam208a
ENSMUSG00000022489 - Pde1b	1.34	0.9189	ENSMUSG00000022489	Pde1b				ENSMUSG00000074212 - Dnajb14	-1.23	0.9499	ENSMUSG00000074212	Dnajb14
ENSMUSG00000024735 - Prpf19	1.34	0.9083	ENSMUSG00000024735	Prpf19				ENSMUSG00000074909 - Ranbp6	-1.23	0.9661	ENSMUSG00000074909	Ranbp6
ENSMUSG00000025001 - Hells	1.34	0.9356	ENSMUSG00000025001	Hells				ENSMUSG00000086212 - -	-1.23	0.9655	ENSMUSG00000086212
ENSMUSG00000025858 - Get4	1.34	0.94	ENSMUSG00000025858	Get4				ENSMUSG00000003948 - Mmd	-1.22	0.878	ENSMUSG00000003948	Mmd
ENSMUSG00000027509 - Rae1	1.34	0.8258	ENSMUSG00000027509	Rae1				ENSMUSG00000017485 - Top2b	-1.22	0.8627	ENSMUSG00000017485	Top2b
ENSMUSG00000029246 - Ppat	1.34	0.8059	ENSMUSG00000029246	Ppat				ENSMUSG00000017677 - Wsb1	-1.22	0.9535	ENSMUSG00000017677	Wsb1
ENSMUSG00000029832 - Nfe2l3	1.34	0.9271	ENSMUSG00000029832	Nfe2l3				ENSMUSG00000018507 - Trpv2	-1.22	0.8699	ENSMUSG00000018507	Trpv2
ENSMUSG00000031273 - Col4a6	1.34	0.9612	ENSMUSG00000031273	Col4a6				ENSMUSG00000022228 - Zscan26	-1.22	0.9437	ENSMUSG00000022228	Zscan26
ENSMUSG00000031672 - Got2	1.34	0.9823	ENSMUSG00000031672	Got2				ENSMUSG00000022969 - Il10rb	-1.22	0.9287	ENSMUSG00000022969	Il10rb
ENSMUSG00000032018 - Sc5d	1.34	0.8704	ENSMUSG00000032018	Sc5d				ENSMUSG00000024122 - Pdpk1	-1.22	0.9056	ENSMUSG00000024122	Pdpk1
ENSMUSG00000032322 - Pstpip1	1.34	0.7841	ENSMUSG00000032322	Pstpip1				ENSMUSG00000025050 - Pcgf6	-1.22	0.9602	ENSMUSG00000025050	Pcgf6
ENSMUSG00000032399 - Rpl4	1.34	0.6858	ENSMUSG00000032399	Rpl4				ENSMUSG00000025420 - Katnal2	-1.22	0.7088	ENSMUSG00000025420	Katnal2
ENSMUSG00000032607 - Amt	1.34	0.7969	ENSMUSG00000032607	Amt				ENSMUSG00000027598 - Itch	-1.22	0.9512	ENSMUSG00000027598	Itch
ENSMUSG00000035048 - Anapc13	1.34	0.8367	ENSMUSG00000035048	Anapc13				ENSMUSG00000029070 - Mxra8	-1.22	0.9004	ENSMUSG00000029070	Mxra8
ENSMUSG00000036636 - Clcn7	1.34	0.9211	ENSMUSG00000036636	Clcn7				ENSMUSG00000029569 - Tmem168	-1.22	0.9831	ENSMUSG00000029569	Tmem168
ENSMUSG00000036760 - Kcnk9	1.34	0.958	ENSMUSG00000036760	Kcnk9				ENSMUSG00000030861 - Acadsb	-1.22	0.8357	ENSMUSG00000030861	Acadsb
ENSMUSG00000040428 - Plekha4	1.34	0.8048	ENSMUSG00000040428	Plekha4				ENSMUSG00000031592 - Pcm1	-1.22	0.9544	ENSMUSG00000031592	Pcm1
ENSMUSG00000040842 - Szrd1	1.34	0.8762	ENSMUSG00000040842	Szrd1				ENSMUSG00000032398 - Snapc5	-1.22	0.9504	ENSMUSG00000032398	Snapc5
ENSMUSG00000041703 - Zic5	1.34	0.885	ENSMUSG00000041703	Zic5				ENSMUSG00000034345 - Gtf2h5	-1.22	0.8922	ENSMUSG00000034345	Gtf2h5
ENSMUSG00000042557 - Sin3a	1.34	0.6328	ENSMUSG00000042557	Sin3a				ENSMUSG00000034445 - Cyb561a3	-1.22	0.9659	ENSMUSG00000034445	Cyb561a3
ENSMUSG00000048905 - 4930539E08Rik	1.34	0.7864	ENSMUSG00000048905	4930539E08Rik				ENSMUSG00000039637 - Coro7	-1.22	0.9487	ENSMUSG00000039637	Coro7
ENSMUSG00000050822 - Slc29a4	1.34	0.8844	ENSMUSG00000050822	Slc29a4				ENSMUSG00000042429 - Adora1	-1.22	0.9394	ENSMUSG00000042429	Adora1
ENSMUSG00000059208 - Hnrnpm	1.34	0.9409	ENSMUSG00000059208	Hnrnpm				ENSMUSG00000057335 - Cep170	-1.22	0.8527	ENSMUSG00000057335	Cep170
ENSMUSG00000063019 - Manbal	1.34	0.8512	ENSMUSG00000063019	Manbal				ENSMUSG00000059810 - Rgs3	-1.22	0.9627	ENSMUSG00000059810	Rgs3
ENSMUSG00000067931 - Zfp948	1.34	0.9356	ENSMUSG00000067931	Zfp948				ENSMUSG00000062234 - Gak	-1.22	0.9424	ENSMUSG00000062234	Gak
ENSMUSG00000079550 - Mpp4	1.34	0.9453	ENSMUSG00000079550	Mpp4				ENSMUSG00000087590 - -	-1.22	0.9512	ENSMUSG00000087590
ENSMUSG00000000627 - Sema4f	1.33	0.7993	ENSMUSG00000000627	Sema4f				ENSMUSG00000090083 - Rnf8	-1.22	0.9857	ENSMUSG00000090083	Rnf8
ENSMUSG00000001761 - Smo	1.33	0.9164	ENSMUSG00000001761	Smo				ENSMUSG00000092192 - Dyx1c1	-1.22	0.9868	ENSMUSG00000092192	Dyx1c1
ENSMUSG00000002496 - Tsc2	1.33	0.9479	ENSMUSG00000002496	Tsc2				ENSMUSG00000097287 - -	-1.22	0.8579	ENSMUSG00000097287
ENSMUSG00000019194 - Scn1b	1.33	0.9308	ENSMUSG00000019194	Scn1b				ENSMUSG00000012076 - Brms1l	-1.21	0.8964	ENSMUSG00000012076	Brms1l
ENSMUSG00000021453 - Gadd45g	1.33	0.9788	ENSMUSG00000021453	Gadd45g				ENSMUSG00000020120 - Plek	-1.21	0.967	ENSMUSG00000020120	Plek
ENSMUSG00000022554 - Hgh1	1.33	0.7901	ENSMUSG00000022554	Hgh1				ENSMUSG00000020472 - Zkscan17	-1.21	0.7928	ENSMUSG00000020472	Zkscan17
ENSMUSG00000024436 - Mrps18b	1.33	0.8537	ENSMUSG00000024436	Mrps18b				ENSMUSG00000020641 - Rsad2	-1.21	0.9011	ENSMUSG00000020641	Rsad2
ENSMUSG00000024442 - 0610009O20Rik	1.33	0.9437	ENSMUSG00000024442	0610009O20Rik				ENSMUSG00000027359 - Slc27a2	-1.21	0.9387	ENSMUSG00000027359	Slc27a2
ENSMUSG00000025464 - Paox	1.33	0.8741	ENSMUSG00000025464	Paox				ENSMUSG00000029212 - Gabrb1	-1.21	0.9766	ENSMUSG00000029212	Gabrb1
ENSMUSG00000025934 - Gsta3	1.33	0.8531	ENSMUSG00000025934	Gsta3				ENSMUSG00000031137 - Fgf13	-1.21	0.9383	ENSMUSG00000031137	Fgf13
ENSMUSG00000027360 - Hdc	1.33	0.7689	ENSMUSG00000027360	Hdc				ENSMUSG00000031357 - Syap1	-1.21	0.9681	ENSMUSG00000031357	Syap1
ENSMUSG00000028468 - Rgp1	1.33	0.9682	ENSMUSG00000028468	Rgp1				ENSMUSG00000035829 - Ppp1r26	-1.21	0.9346	ENSMUSG00000035829	Ppp1r26
ENSMUSG00000029112 - Nkx1-1	1.33	0.8572	ENSMUSG00000029112	Nkx1				ENSMUSG00000037253 - Mex3c	-1.21	0.9444	ENSMUSG00000037253	Mex3c
ENSMUSG00000029402 - Snrnp35	1.33	0.9119	ENSMUSG00000029402	Snrnp35				ENSMUSG00000040043 - Rbms2	-1.21	0.877	ENSMUSG00000040043	Rbms2
ENSMUSG00000029575 - Mmab	1.33	0.9075	ENSMUSG00000029575	Mmab				ENSMUSG00000042410 - Agps	-1.21	0.9255	ENSMUSG00000042410	Agps
ENSMUSG00000030852 - Tacc2	1.33	0.7441	ENSMUSG00000030852	Tacc2				ENSMUSG00000050930 - Map10	-1.21	0.8453	ENSMUSG00000050930	Map10
ENSMUSG00000034083 - Ccdc174	1.33	0.9319	ENSMUSG00000034083	Ccdc174				ENSMUSG00000052241 - -	-1.21	0.8759	ENSMUSG00000052241
ENSMUSG00000035772 - Mrps2	1.33	0.9257	ENSMUSG00000035772	Mrps2				ENSMUSG00000060657 - Marf1	-1.21	0.8609	ENSMUSG00000060657	Marf1
ENSMUSG00000035969 - Rusc2	1.33	0.8072	ENSMUSG00000035969	Rusc2				ENSMUSG00000067787 - Blcap	-1.21	0.9602	ENSMUSG00000067787	Blcap
ENSMUSG00000037601 - Nme1	1.33	0.8131	ENSMUSG00000037601	Nme1				ENSMUSG00000073139 - BC023829	-1.21	0.9072	ENSMUSG00000073139	BC023829
ENSMUSG00000037815 - Ctnna1	1.33	0.7785	ENSMUSG00000037815	Ctnna1				ENSMUSG00000098132 - Rassf10	-1.21	0.9634	ENSMUSG00000098132	Rassf10
ENSMUSG00000038860 - Garnl3	1.33	0.9235	ENSMUSG00000038860	Garnl3				ENSMUSG00000078619 - Smarcd2	-1.2	0.7698	ENSMUSG00000078619	Smarcd2
ENSMUSG00000041734 - Kirrel	1.33	0.8731	ENSMUSG00000041734	Kirrel				ENSMUSG00000008540 - Mgst1	-1.2	0.9116	ENSMUSG00000008540	Mgst1
ENSMUSG00000044927 - H1fx	1.33	0.9705	ENSMUSG00000044927	H1fx				ENSMUSG00000020359 - Phykpl	-1.2	0.9468	ENSMUSG00000020359	Phykpl
ENSMUSG00000046792 - Zfp787	1.33	0.8933	ENSMUSG00000046792	Zfp787				ENSMUSG00000020454 - Eif4enif1	-1.2	0.8387	ENSMUSG00000020454	Eif4enif1
ENSMUSG00000079442 - St6galnac4	1.33	0.7993	ENSMUSG00000079442	St6galnac4				ENSMUSG00000021987 - Mtmr6	-1.2	0.8915	ENSMUSG00000021987	Mtmr6
ENSMUSG00000097767 - -	1.33	0.9921	ENSMUSG00000097767					ENSMUSG00000026623 - Lpgat1	-1.2	0.9732	ENSMUSG00000026623	Lpgat1
ENSMUSG00000003575 - Crtc1	1.32	0.8398	ENSMUSG00000003575	Crtc1				ENSMUSG00000027001 - Dusp19	-1.2	0.8374	ENSMUSG00000027001	Dusp19
ENSMUSG00000005338 - Cadm3	1.32	0.7972	ENSMUSG00000005338	Cadm3				ENSMUSG00000027014 - Cwc22	-1.2	0.9049	ENSMUSG00000027014	Cwc22
ENSMUSG00000007950 - Abhd8	1.32	0.7549	ENSMUSG00000007950	Abhd8				ENSMUSG00000028232 - Tmem68	-1.2	0.9488	ENSMUSG00000028232	Tmem68
ENSMUSG00000016496 - Cd274	1.32	0.8257	ENSMUSG00000016496	Cd274				ENSMUSG00000028542 - Slc6a9	-1.2	0.9115	ENSMUSG00000028542	Slc6a9
ENSMUSG00000022957 - Itsn1	1.32	0.7522	ENSMUSG00000022957	Itsn1				ENSMUSG00000031320 - Rps4x	-1.2	0.7243	ENSMUSG00000031320	Rps4x
ENSMUSG00000025086 - Trub1	1.32	0.8043	ENSMUSG00000025086	Trub1				ENSMUSG00000032328 - Tmem30a	-1.2	0.8551	ENSMUSG00000032328	Tmem30a
ENSMUSG00000025786 - Zdhhc3	1.32	0.846	ENSMUSG00000025786	Zdhhc3				ENSMUSG00000032382 - Snx1	-1.2	0.9258	ENSMUSG00000032382	Snx1
ENSMUSG00000028318 - Polr1e	1.32	0.946	ENSMUSG00000028318	Polr1e				ENSMUSG00000039763 - Dnajc28	-1.2	0.9587	ENSMUSG00000039763	Dnajc28
ENSMUSG00000028538 - St3gal3	1.32	0.845	ENSMUSG00000028538	St3gal3				ENSMUSG00000040464 - Gtpbp10	-1.2	0.8627	ENSMUSG00000040464	Gtpbp10
ENSMUSG00000028849 - Map7d1	1.32	0.7484	ENSMUSG00000028849	Map7d1				ENSMUSG00000042406 - Atf4	-1.2	0.9174	ENSMUSG00000042406	Atf4
ENSMUSG00000031775 - Pllp	1.32	0.6441	ENSMUSG00000031775	Pllp				ENSMUSG00000047193 - Dync2h1	-1.2	0.8241	ENSMUSG00000047193	Dync2h1
ENSMUSG00000034118 - Tpst1	1.32	0.939	ENSMUSG00000034118	Tpst1				ENSMUSG00000056919 - Cep162	-1.2	0.9154	ENSMUSG00000056919	Cep162
ENSMUSG00000038354 - Ankrd35	1.32	0.9721	ENSMUSG00000038354	Ankrd35				ENSMUSG00000057982 - Zfp809	-1.2	0.9308	ENSMUSG00000057982	Zfp809
ENSMUSG00000038618 - Rassf7	1.32	0.8567	ENSMUSG00000038618	Rassf7				ENSMUSG00000062488 - Ifit3b	-1.2	0.8874	ENSMUSG00000062488	Ifit3b
ENSMUSG00000038895 - Zfp653	1.32	0.9178	ENSMUSG00000038895	Zfp653				ENSMUSG00000072294 - Klf12	-1.2	0.9429	ENSMUSG00000072294	Klf12
ENSMUSG00000043289 - Mei4	1.32	0.7881	ENSMUSG00000043289	Mei4				ENSMUSG00000073421 - H2-Ab1	-1.2	0.9475	ENSMUSG00000073421	H2
ENSMUSG00000045008 - -	1.32	0.9841	ENSMUSG00000045008					ENSMUSG00000079484 - Phyhd1	-1.2	0.8732	ENSMUSG00000079484	Phyhd1
ENSMUSG00000047656 - Trpt1	1.32	0.9252	ENSMUSG00000047656	Trpt1				ENSMUSG00000091722 - Siah3	-1.2	0.9138	ENSMUSG00000091722	Siah3
ENSMUSG00000050144 - Slc25a44	1.32	0.8397	ENSMUSG00000050144	Slc25a44				ENSMUSG00000102206 - Pcdha11	-1.2	0.8234	ENSMUSG00000102206	Pcdha11
ENSMUSG00000008855 - Hdac5	1.31	0.9803	ENSMUSG00000008855	Hdac5				ENSMUSG00000019878 - Hsf2	-1.19	0.8319	ENSMUSG00000019878	Hsf2
ENSMUSG00000053470 - Kdm3a	1.31	0.8093	ENSMUSG00000053470	Kdm3a				ENSMUSG00000022456 - -	-1.19	0.9749	ENSMUSG00000022456
ENSMUSG00000002343 - Armc6	1.31	0.9634	ENSMUSG00000002343	Armc6				ENSMUSG00000022883 - Robo1	-1.19	0.9248	ENSMUSG00000022883	Robo1
ENSMUSG00000006058 - Snf8	1.31	0.8778	ENSMUSG00000006058	Snf8				ENSMUSG00000025144 - Stra13	-1.19	0.9753	ENSMUSG00000025144	Stra13
ENSMUSG00000007122 - Casq1	1.31	0.9108	ENSMUSG00000007122	Casq1				ENSMUSG00000028653 - Trit1	-1.19	0.9191	ENSMUSG00000028653	Trit1
ENSMUSG00000012123 - Aim1l	1.31	0.7563	ENSMUSG00000012123	Aim1l				ENSMUSG00000028883 - Sema3a	-1.19	0.9796	ENSMUSG00000028883	Sema3a
ENSMUSG00000015889 - Lta4h	1.31	0.9263	ENSMUSG00000015889	Lta4h				ENSMUSG00000033276 - Stk36	-1.19	0.9468	ENSMUSG00000033276	Stk36
ENSMUSG00000018669 - Cdk5rap3	1.31	0.9099	ENSMUSG00000018669	Cdk5rap3				ENSMUSG00000034732 - Pabpc5	-1.19	0.9504	ENSMUSG00000034732	Pabpc5
ENSMUSG00000019849 - Prep	1.31	0.9277	ENSMUSG00000019849	Prep				ENSMUSG00000034853 - Acot11	-1.19	0.9921	ENSMUSG00000034853	Acot11
ENSMUSG00000024767 - Otub1	1.31	0.8817	ENSMUSG00000024767	Otub1				ENSMUSG00000035007 - Rundc1	-1.19	0.9854	ENSMUSG00000035007	Rundc1
ENSMUSG00000024907 - Gal	1.31	0.7895	ENSMUSG00000024907	Gal				ENSMUSG00000036896 - C1qc	-1.19	0.8412	ENSMUSG00000036896	C1qc
ENSMUSG00000024960 - Plcb3	1.31	0.7533	ENSMUSG00000024960	Plcb3				ENSMUSG00000037938 - Chchd5	-1.19	0.8109	ENSMUSG00000037938	Chchd5
ENSMUSG00000026042 - Col5a2	1.31	0.9759	ENSMUSG00000026042	Col5a2				ENSMUSG00000038602 - Slc35f1	-1.19	0.9757	ENSMUSG00000038602	Slc35f1
ENSMUSG00000026201 - Stk16	1.31	0.9343	ENSMUSG00000026201	Stk16				ENSMUSG00000040957 - Cables1	-1.19	0.9457	ENSMUSG00000040957	Cables1
ENSMUSG00000026683 - Nuf2	1.31	0.9435	ENSMUSG00000026683	Nuf2				ENSMUSG00000041028 - Ghitm	-1.19	0.8461	ENSMUSG00000041028	Ghitm
ENSMUSG00000027502 - Rtfdc1	1.31	0.8819	ENSMUSG00000027502	Rtfdc1				ENSMUSG00000041415 - Dicer1	-1.19	0.973	ENSMUSG00000041415	Dicer1
ENSMUSG00000028034 - Fubp1	1.31	0.9683	ENSMUSG00000028034	Fubp1				ENSMUSG00000044933 - Sstr3	-1.19	0.8989	ENSMUSG00000044933	Sstr3
ENSMUSG00000028163 - Nfkb1	1.31	0.8373	ENSMUSG00000028163	Nfkb1				ENSMUSG00000046714 - Foxc2	-1.19	0.9608	ENSMUSG00000046714	Foxc2
ENSMUSG00000032657 - Fam189b	1.31	0.8317	ENSMUSG00000032657	Fam189b				ENSMUSG00000047992 - Fam69c	-1.19	0.9456	ENSMUSG00000047992	Fam69c
ENSMUSG00000033478 - Fam160b1	1.31	0.8427	ENSMUSG00000033478	Fam160b1				ENSMUSG00000048264 - Dip2c	-1.19	0.8761	ENSMUSG00000048264	Dip2c
ENSMUSG00000033697 - Arhgap39	1.31	0.9177	ENSMUSG00000033697	Arhgap39				ENSMUSG00000051034 - Zfp11	-1.19	0.9366	ENSMUSG00000051034	Zfp11
ENSMUSG00000034601 - 2700049A03Rik	1.31	0.8506	ENSMUSG00000034601	2700049A03Rik				ENSMUSG00000052406 - Rexo4	-1.19	0.9022	ENSMUSG00000052406	Rexo4
ENSMUSG00000035505 - Cox18	1.31	0.9122	ENSMUSG00000035505	Cox18				ENSMUSG00000052632 - Asap2	-1.19	0.8141	ENSMUSG00000052632	Asap2
ENSMUSG00000036591 - Arhgap21	1.31	0.9852	ENSMUSG00000036591	Arhgap21				ENSMUSG00000055760 - Gemin6	-1.19	0.9706	ENSMUSG00000055760	Gemin6
ENSMUSG00000037740 - Mrps26	1.31	0.8708	ENSMUSG00000037740	Mrps26				ENSMUSG00000055805 - Fmnl1	-1.19	0.8255	ENSMUSG00000055805	Fmnl1
ENSMUSG00000038446 - Cdc40	1.31	0.7514	ENSMUSG00000038446	Cdc40				ENSMUSG00000059742 - Kcnh7	-1.19	0.9618	ENSMUSG00000059742	Kcnh7
ENSMUSG00000039462 - Col10a1	1.31	0.9251	ENSMUSG00000039462	Col10a1				ENSMUSG00000074829 - 2010315B03Rik	-1.19	0.9102	ENSMUSG00000074829	2010315B03Rik
ENSMUSG00000039768 - Dnajc11	1.31	0.7594	ENSMUSG00000039768	Dnajc11				ENSMUSG00000078862 - Gm14326	-1.19	0.9727	ENSMUSG00000078862	Gm14326
ENSMUSG00000040034 - Nup43	1.31	0.8881	ENSMUSG00000040034	Nup43				ENSMUSG00000002032 - Tmem25	-1.18	0.9342	ENSMUSG00000002032	Tmem25
ENSMUSG00000046167 - Gldn	1.31	0.7926	ENSMUSG00000046167	Gldn				ENSMUSG00000019139 - Isyna1	-1.18	0.9894	ENSMUSG00000019139	Isyna1
ENSMUSG00000054074 - Skida1	1.31	0.9477	ENSMUSG00000054074	Skida1				ENSMUSG00000019883 - Echdc1	-1.18	0.9047	ENSMUSG00000019883	Echdc1
ENSMUSG00000016559 - H3f3b	1.3	0.9384	ENSMUSG00000016559	H3f3b				ENSMUSG00000020780 - Srp68	-1.18	0.94	ENSMUSG00000020780	Srp68
ENSMUSG00000017146 - Brca1	1.3	0.952	ENSMUSG00000017146	Brca1				ENSMUSG00000022377 - Asap1	-1.18	0.8846	ENSMUSG00000022377	Asap1
ENSMUSG00000021192 - Golga5	1.3	0.9473	ENSMUSG00000021192	Golga5				ENSMUSG00000022387 - Brd1	-1.18	0.9636	ENSMUSG00000022387	Brd1
ENSMUSG00000021614 - Vcan	1.3	0.9608	ENSMUSG00000021614	Vcan				ENSMUSG00000024472 - Dcp2	-1.18	0.972	ENSMUSG00000024472	Dcp2
ENSMUSG00000022557 - Bop1	1.3	0.8912	ENSMUSG00000022557	Bop1				ENSMUSG00000027255 - Arfgap2	-1.18	0.8856	ENSMUSG00000027255	Arfgap2
ENSMUSG00000022816 - Fstl1	1.3	0.9628	ENSMUSG00000022816	Fstl1				ENSMUSG00000027519 - Rab22a	-1.18	0.9595	ENSMUSG00000027519	Rab22a
ENSMUSG00000024369 - Nelfe	1.3	0.8511	ENSMUSG00000024369	Nelfe				ENSMUSG00000028124 - Gclm	-1.18	0.9068	ENSMUSG00000028124	Gclm
ENSMUSG00000024565 - Sall3	1.3	0.8991	ENSMUSG00000024565	Sall3				ENSMUSG00000028753 - Vwa5b1	-1.18	0.8142	ENSMUSG00000028753	Vwa5b1
ENSMUSG00000024660 - Incenp	1.3	0.8437	ENSMUSG00000024660	Incenp				ENSMUSG00000029056 - Pank4	-1.18	0.9227	ENSMUSG00000029056	Pank4
ENSMUSG00000025264 - Tsr2	1.3	0.9558	ENSMUSG00000025264	Tsr2				ENSMUSG00000034158 - Lrrc58	-1.18	0.7978	ENSMUSG00000034158	Lrrc58
ENSMUSG00000025509 - Pnpla2	1.3	0.9319	ENSMUSG00000025509	Pnpla2				ENSMUSG00000036395 - Glb1l2	-1.18	0.9227	ENSMUSG00000036395	Glb1l2
ENSMUSG00000032782 - Cntrob	1.3	0.9552	ENSMUSG00000032782	Cntrob				ENSMUSG00000037259 - Dzank1	-1.18	0.9185	ENSMUSG00000037259	Dzank1
ENSMUSG00000034570 - Inpp5j	1.3	0.9204	ENSMUSG00000034570	Inpp5j				ENSMUSG00000037486 - Asxl2	-1.18	0.9101	ENSMUSG00000037486	Asxl2
ENSMUSG00000034714 - Ttyh2	1.3	0.922	ENSMUSG00000034714	Ttyh2				ENSMUSG00000038648 - Creb3l2	-1.18	0.7924	ENSMUSG00000038648	Creb3l2
ENSMUSG00000037705 - Tecta	1.3	0.8887	ENSMUSG00000037705	Tecta				ENSMUSG00000040003 - Magi2	-1.18	0.8669	ENSMUSG00000040003	Magi2
ENSMUSG00000038843 - Gcnt1	1.3	0.9526	ENSMUSG00000038843	Gcnt1				ENSMUSG00000040520 - Manea	-1.18	0.7821	ENSMUSG00000040520	Manea
ENSMUSG00000040280 - Ndufa4l2	1.3	0.8855	ENSMUSG00000040280	Ndufa4l2				ENSMUSG00000041986 - Elmod1	-1.18	0.9401	ENSMUSG00000041986	Elmod1
ENSMUSG00000041417 - Pik3r1	1.3	0.7854	ENSMUSG00000041417	Pik3r1				ENSMUSG00000047766 - Lrrc49	-1.18	0.9003	ENSMUSG00000047766	Lrrc49
ENSMUSG00000045176 - Borcs6	1.3	0.7907	ENSMUSG00000045176	Borcs6				ENSMUSG00000051498 - Tlr6	-1.18	0.9489	ENSMUSG00000051498	Tlr6
ENSMUSG00000046613 - Vwa5b2	1.3	0.789	ENSMUSG00000046613	Vwa5b2				ENSMUSG00000053929 - Cyhr1	-1.18	0.8818	ENSMUSG00000053929	Cyhr1
ENSMUSG00000052146 - Rps10	1.3	0.9431	ENSMUSG00000052146	Rps10				ENSMUSG00000065979 - Cpped1	-1.18	0.9613	ENSMUSG00000065979	Cpped1
ENSMUSG00000056832 - Ttc26	1.3	0.8273	ENSMUSG00000056832	Ttc26				ENSMUSG00000072949 - Acot1	-1.18	0.9273	ENSMUSG00000072949	Acot1
ENSMUSG00000060559 - -	1.3	0.8705	ENSMUSG00000060559					ENSMUSG00000072969 - Armcx5	-1.18	0.9014	ENSMUSG00000072969	Armcx5
ENSMUSG00000063172 - Hspb11	1.3	0.9454	ENSMUSG00000063172	Hspb11				ENSMUSG00000031425 - Plp1	-1.17	0.8657	ENSMUSG00000031425	Plp1
ENSMUSG00000066150 - Slc31a1	1.3	0.7795	ENSMUSG00000066150	Slc31a1				ENSMUSG00000001520 - Nrip2	-1.17	0.9275	ENSMUSG00000001520	Nrip2
ENSMUSG00000015697 - Setdb1	1.29	0.9059	ENSMUSG00000015697	Setdb1				ENSMUSG00000003198 - Zfp959	-1.17	0.972	ENSMUSG00000003198	Zfp959
ENSMUSG00000030034 - Ino80b	1.29	0.7917	ENSMUSG00000030034	Ino80b				ENSMUSG00000017670 - Elmo2	-1.17	0.7613	ENSMUSG00000017670	Elmo2
ENSMUSG00000001507 - Itga3	1.29	0.977	ENSMUSG00000001507	Itga3				ENSMUSG00000020594 - Pum2	-1.17	0.8399	ENSMUSG00000020594	Pum2
ENSMUSG00000003099 - Ppp5c	1.29	0.7576	ENSMUSG00000003099	Ppp5c				ENSMUSG00000022476 - Polr3h	-1.17	0.9228	ENSMUSG00000022476	Polr3h
ENSMUSG00000003299 - Mrpl4	1.29	0.9688	ENSMUSG00000003299	Mrpl4				ENSMUSG00000023067 - Cdkn1a	-1.17	0.9009	ENSMUSG00000023067	Cdkn1a
ENSMUSG00000004446 - Bid	1.29	0.7666	ENSMUSG00000004446	Bid				ENSMUSG00000025956 - Mettl21a	-1.17	0.9685	ENSMUSG00000025956	Mettl21a
ENSMUSG00000006576 - Slc4a3	1.29	0.9523	ENSMUSG00000006576	Slc4a3				ENSMUSG00000026121 - Sema4c	-1.17	0.9064	ENSMUSG00000026121	Sema4c
ENSMUSG00000020176 - Grb10	1.29	0.7227	ENSMUSG00000020176	Grb10				ENSMUSG00000027164 - Traf6	-1.17	0.9415	ENSMUSG00000027164	Traf6
ENSMUSG00000022090 - Pdlim2	1.29	0.9137	ENSMUSG00000022090	Pdlim2				ENSMUSG00000028070 - Apoa1bp	-1.17	0.9389	ENSMUSG00000028070	Apoa1bp
ENSMUSG00000024393 - Prrc2a	1.29	0.9275	ENSMUSG00000024393	Prrc2a				ENSMUSG00000029156 - Sgcb	-1.17	0.9343	ENSMUSG00000029156	Sgcb
ENSMUSG00000025980 - Hspd1	1.29	0.884	ENSMUSG00000025980	Hspd1				ENSMUSG00000031536 - Polb	-1.17	0.9582	ENSMUSG00000031536	Polb
ENSMUSG00000026669 - Mcm10	1.29	0.858	ENSMUSG00000026669	Mcm10				ENSMUSG00000032580 - Rbm5	-1.17	0.9684	ENSMUSG00000032580	Rbm5
ENSMUSG00000027239 - Mdk	1.29	0.9667	ENSMUSG00000027239	Mdk				ENSMUSG00000035509 - Fbxl21	-1.17	0.9441	ENSMUSG00000035509	Fbxl21
ENSMUSG00000027394 - Ttl	1.29	0.9665	ENSMUSG00000027394	Ttl				ENSMUSG00000037492 - Zmat4	-1.17	0.9426	ENSMUSG00000037492	Zmat4
ENSMUSG00000027489 - Necab3	1.29	0.9868	ENSMUSG00000027489	Necab3				ENSMUSG00000038507 - Parp12	-1.17	0.9936	ENSMUSG00000038507	Parp12
ENSMUSG00000031467 - Agpat5	1.29	0.631	ENSMUSG00000031467	Agpat5				ENSMUSG00000048787 - Dcun1d3	-1.17	0.9719	ENSMUSG00000048787	Dcun1d3
ENSMUSG00000031760 - Mt3	1.29	0.9678	ENSMUSG00000031760	Mt3				ENSMUSG00000050394 - Armcx6	-1.17	0.847	ENSMUSG00000050394	Armcx6
ENSMUSG00000031904 - Slc7a6	1.29	0.9515	ENSMUSG00000031904	Slc7a6				ENSMUSG00000051456 - Hspb3	-1.17	0.8894	ENSMUSG00000051456	Hspb3
ENSMUSG00000032231 - Anxa2	1.29	0.8922	ENSMUSG00000032231	Anxa2				ENSMUSG00000056966 - Gjc3	-1.17	0.9324	ENSMUSG00000056966	Gjc3
ENSMUSG00000034673 - Pbx2	1.29	0.9596	ENSMUSG00000034673	Pbx2				ENSMUSG00000074743 - Thbd	-1.17	0.9312	ENSMUSG00000074743	Thbd
ENSMUSG00000035242 - Oaz1	1.29	0.8916	ENSMUSG00000035242	Oaz1				ENSMUSG00000074916 - Chst14	-1.17	0.9117	ENSMUSG00000074916	Chst14
ENSMUSG00000037606 - Osbpl5	1.29	0.882	ENSMUSG00000037606	Osbpl5				ENSMUSG00000090053 - Palm2	-1.17	0.8467	ENSMUSG00000090053	Palm2
ENSMUSG00000038990 - Cables2	1.29	0.9113	ENSMUSG00000038990	Cables2				ENSMUSG00000103310 - Pcdha12	-1.17	0.8273	ENSMUSG00000103310	Pcdha12
ENSMUSG00000039543 - Cfap70	1.29	0.8324	ENSMUSG00000039543	Cfap70				ENSMUSG00000040943 - Tet2	-1.16	0.8456	ENSMUSG00000040943	Tet2
ENSMUSG00000045903 - Npas4	1.29	0.9493	ENSMUSG00000045903	Npas4				ENSMUSG00000000948 - -	-1.16	0.9841	ENSMUSG00000000948
ENSMUSG00000048720 - Tbc1d12	1.29	0.9661	ENSMUSG00000048720	Tbc1d12				ENSMUSG00000002948 - Map2k7	-1.16	0.9192	ENSMUSG00000002948	Map2k7
ENSMUSG00000049090 - Zadh2	1.29	0.7627	ENSMUSG00000049090	Zadh2				ENSMUSG00000014226 - Cacybp	-1.16	0.9625	ENSMUSG00000014226	Cacybp
ENSMUSG00000059852 - Kcng2	1.29	0.9046	ENSMUSG00000059852	Kcng2				ENSMUSG00000020424 - Gatsl3	-1.16	0.8693	ENSMUSG00000020424	Gatsl3
ENSMUSG00000060181 - Slc35e3	1.29	0.9625	ENSMUSG00000060181	Slc35e3				ENSMUSG00000022075 - Rhobtb2	-1.16	0.9112	ENSMUSG00000022075	Rhobtb2
ENSMUSG00000062861 - Zfp28	1.29	0.923	ENSMUSG00000062861	Zfp28				ENSMUSG00000022342 - Kcnv1	-1.16	0.7946	ENSMUSG00000022342	Kcnv1
ENSMUSG00000071654 - Uqcc3	1.29	0.9702	ENSMUSG00000071654	Uqcc3				ENSMUSG00000024065 - Ehd3	-1.16	0.8866	ENSMUSG00000024065	Ehd3
ENSMUSG00000078427 - Sarnp	1.29	0.9704	ENSMUSG00000078427	Sarnp				ENSMUSG00000025813 - Homer2	-1.16	0.7459	ENSMUSG00000025813	Homer2
ENSMUSG00000091890 - -	1.29	0.9289	ENSMUSG00000091890					ENSMUSG00000026748 - Plxdc2	-1.16	0.9739	ENSMUSG00000026748	Plxdc2
ENSMUSG00000099094 - -	1.29	0.9104	ENSMUSG00000099094					ENSMUSG00000026880 - Stom	-1.16	0.9261	ENSMUSG00000026880	Stom
ENSMUSG00000004031 - Brinp2	1.28	0.968	ENSMUSG00000004031	Brinp2				ENSMUSG00000027361 - Gabpb1	-1.16	0.9567	ENSMUSG00000027361	Gabpb1
ENSMUSG00000004098 - Col5a3	1.28	0.9423	ENSMUSG00000004098	Col5a3				ENSMUSG00000028496 - Mllt3	-1.16	0.9326	ENSMUSG00000028496	Mllt3
ENSMUSG00000009406 - Elk1	1.28	0.8233	ENSMUSG00000009406	Elk1				ENSMUSG00000028894 - Inpp5b	-1.16	0.8093	ENSMUSG00000028894	Inpp5b
ENSMUSG00000020196 - Cabin1	1.28	0.9407	ENSMUSG00000020196	Cabin1				ENSMUSG00000029778 - Adcyap1r1	-1.16	0.9557	ENSMUSG00000029778	Adcyap1r1
ENSMUSG00000020346 - Mgat1	1.28	0.9102	ENSMUSG00000020346	Mgat1				ENSMUSG00000036422 - Pcdh8	-1.16	0.9735	ENSMUSG00000036422	Pcdh8
ENSMUSG00000020592 - Sdc1	1.28	0.9061	ENSMUSG00000020592	Sdc1				ENSMUSG00000038844 - Kif16b	-1.16	0.8453	ENSMUSG00000038844	Kif16b
ENSMUSG00000022106 - Rcbtb2	1.28	0.7937	ENSMUSG00000022106	Rcbtb2				ENSMUSG00000041926 - Rnpep	-1.16	0.9655	ENSMUSG00000041926	Rnpep
ENSMUSG00000023353 - Agap3	1.28	0.9431	ENSMUSG00000023353	Agap3				ENSMUSG00000042515 - Mum1l1	-1.16	0.9252	ENSMUSG00000042515	Mum1l1
ENSMUSG00000025092 - Hspa12a	1.28	0.8582	ENSMUSG00000025092	Hspa12a				ENSMUSG00000051527 - Usp29	-1.16	0.9251	ENSMUSG00000051527	Usp29
ENSMUSG00000026750 - Psmb7	1.28	0.9814	ENSMUSG00000026750	Psmb7				ENSMUSG00000056316 - -	-1.16	0.9237	ENSMUSG00000056316
ENSMUSG00000027947 - Il6ra	1.28	0.7971	ENSMUSG00000027947	Il6ra				ENSMUSG00000065954 - Tacc1	-1.16	0.9659	ENSMUSG00000065954	Tacc1
ENSMUSG00000028292 - Rars2	1.28	0.9053	ENSMUSG00000028292	Rars2				ENSMUSG00000066324 - Impad1	-1.16	0.9655	ENSMUSG00000066324	Impad1
ENSMUSG00000028334 - Nans	1.28	0.919	ENSMUSG00000028334	Nans				ENSMUSG00000025007 - Aldh18a1	-1.15	0.9632	ENSMUSG00000025007	Aldh18a1
ENSMUSG00000028568 - Btf3l4	1.28	0.9055	ENSMUSG00000028568	Btf3l4				ENSMUSG00000000127 - Fer	-1.15	0.9924	ENSMUSG00000000127	Fer
ENSMUSG00000035673 - Sbno2	1.28	0.7878	ENSMUSG00000035673	Sbno2				ENSMUSG00000004187 - Kifc2	-1.15	0.93	ENSMUSG00000004187	Kifc2
ENSMUSG00000035851 - Ythdc1	1.28	0.9177	ENSMUSG00000035851	Ythdc1				ENSMUSG00000009549 - Srp14	-1.15	0.9487	ENSMUSG00000009549	Srp14
ENSMUSG00000037993 - Dhx38	1.28	0.9861	ENSMUSG00000037993	Dhx38				ENSMUSG00000020829 - Slc46a1	-1.15	0.8649	ENSMUSG00000020829	Slc46a1
ENSMUSG00000039477 - Tnrc18	1.28	0.8567	ENSMUSG00000039477	Tnrc18				ENSMUSG00000020982 - Nemf	-1.15	0.9766	ENSMUSG00000020982	Nemf
ENSMUSG00000041623 - D11Wsu47e	1.28	0.8833	ENSMUSG00000041623	D11Wsu47e				ENSMUSG00000030207 - Fam234b	-1.15	0.8422	ENSMUSG00000030207	Fam234b
ENSMUSG00000042558 - Adprhl2	1.28	0.9291	ENSMUSG00000042558	Adprhl2				ENSMUSG00000030669 - Calca	-1.15	0.969	ENSMUSG00000030669	Calca
ENSMUSG00000048029 - Eno4	1.28	0.9762	ENSMUSG00000048029	Eno4				ENSMUSG00000031066 - Usp11	-1.15	0.9356	ENSMUSG00000031066	Usp11
ENSMUSG00000049624 - Slc17a5	1.28	0.9326	ENSMUSG00000049624	Slc17a5				ENSMUSG00000032308 - Ulk3	-1.15	0.8643	ENSMUSG00000032308	Ulk3
ENSMUSG00000052928 - Ctif	1.28	0.8874	ENSMUSG00000052928	Ctif				ENSMUSG00000034998 - Foxn2	-1.15	0.7954	ENSMUSG00000034998	Foxn2
ENSMUSG00000059005 - Hnrnpa3	1.28	0.9093	ENSMUSG00000059005	Hnrnpa3				ENSMUSG00000035578 - Iqcg	-1.15	0.9379	ENSMUSG00000035578	Iqcg
ENSMUSG00000081534 - Slc48a1	1.28	0.7854	ENSMUSG00000081534	Slc48a1				ENSMUSG00000039242 - B3galnt2	-1.15	0.9459	ENSMUSG00000039242	B3galnt2
ENSMUSG00000087153 - -	1.28	0.8422	ENSMUSG00000087153					ENSMUSG00000040389 - Wdr47	-1.15	0.9447	ENSMUSG00000040389	Wdr47
ENSMUSG00000000088 - Cox5a	1.27	0.9583	ENSMUSG00000000088	Cox5a				ENSMUSG00000040653 - Ppp1r14c	-1.15	0.8177	ENSMUSG00000040653	Ppp1r14c
ENSMUSG00000000791 - Il12rb1	1.27	0.9011	ENSMUSG00000000791	Il12rb1				ENSMUSG00000042271 - Nxt2	-1.15	0.9188	ENSMUSG00000042271	Nxt2
ENSMUSG00000004040 - Stat3	1.27	0.9877	ENSMUSG00000004040	Stat3				ENSMUSG00000043629 - 1700019D03Rik	-1.15	0.9043	ENSMUSG00000043629	1700019D03Rik
ENSMUSG00000013629 - Cad	1.27	0.9664	ENSMUSG00000013629	Cad				ENSMUSG00000049659 - Aftph	-1.15	0.9695	ENSMUSG00000049659	Aftph
ENSMUSG00000016028 - Celsr1	1.27	0.9377	ENSMUSG00000016028	Celsr1				ENSMUSG00000052957 - Gas1	-1.15	0.9301	ENSMUSG00000052957	Gas1
ENSMUSG00000017861 - Mybl2	1.27	0.9589	ENSMUSG00000017861	Mybl2				ENSMUSG00000053395 - Cacng8	-1.15	0.9465	ENSMUSG00000053395	Cacng8
ENSMUSG00000020069 - Hnrnph3	1.27	0.9578	ENSMUSG00000020069	Hnrnph3				ENSMUSG00000057455 - Rit2	-1.15	0.9731	ENSMUSG00000057455	Rit2
ENSMUSG00000020193 - Zpbp	1.27	0.855	ENSMUSG00000020193	Zpbp				ENSMUSG00000063455 - D630045J12Rik	-1.15	0.9592	ENSMUSG00000063455	D630045J12Rik
ENSMUSG00000020781 - Tsen54	1.27	0.9799	ENSMUSG00000020781	Tsen54				ENSMUSG00000097757 - -	-1.15	0.8823	ENSMUSG00000097757
ENSMUSG00000024968 - Rcor2	1.27	0.8207	ENSMUSG00000024968	Rcor2				ENSMUSG00000019777 - Hdac2	-1.14	0.8941	ENSMUSG00000019777	Hdac2
ENSMUSG00000027327 - 1700037H04Rik	1.27	0.9188	ENSMUSG00000027327	1700037H04Rik				ENSMUSG00000001829 - Clpb	-1.14	0.9612	ENSMUSG00000001829	Clpb
ENSMUSG00000029559 - 2210016L21Rik	1.27	0.9503	ENSMUSG00000029559	2210016L21Rik				ENSMUSG00000002372 - Ranbp3	-1.14	0.9468	ENSMUSG00000002372	Ranbp3
ENSMUSG00000031078 - Cttn	1.27	0.9299	ENSMUSG00000031078	Cttn				ENSMUSG00000004018 - Fancl	-1.14	0.8319	ENSMUSG00000004018	Fancl
ENSMUSG00000031402 - Mpp1	1.27	0.8211	ENSMUSG00000031402	Mpp1				ENSMUSG00000006288 - Ttc5	-1.14	0.9501	ENSMUSG00000006288	Ttc5
ENSMUSG00000031820 - Babam1	1.27	0.949	ENSMUSG00000031820	Babam1				ENSMUSG00000022696 - Sidt1	-1.14	0.8494	ENSMUSG00000022696	Sidt1
ENSMUSG00000032648 - Pygm	1.27	0.9353	ENSMUSG00000032648	Pygm				ENSMUSG00000024867 - Pip5k1b	-1.14	0.9632	ENSMUSG00000024867	Pip5k1b
ENSMUSG00000033208 - S100b	1.27	0.8445	ENSMUSG00000033208	S100b				ENSMUSG00000024993 - Fam45a	-1.14	0.9833	ENSMUSG00000024993	Fam45a
ENSMUSG00000033389 - Arhgap44	1.27	0.7902	ENSMUSG00000033389	Arhgap44				ENSMUSG00000026389 - Steap3	-1.14	0.8367	ENSMUSG00000026389	Steap3
ENSMUSG00000036733 - Rbm42	1.27	0.9541	ENSMUSG00000036733	Rbm42				ENSMUSG00000027335 - Adra1d	-1.14	0.947	ENSMUSG00000027335	Adra1d
ENSMUSG00000044627 - Swi5	1.27	0.829	ENSMUSG00000044627	Swi5				ENSMUSG00000030498 - Gas2	-1.14	0.9276	ENSMUSG00000030498	Gas2
ENSMUSG00000047379 - B4gat1	1.27	0.8151	ENSMUSG00000047379	B4gat1				ENSMUSG00000032359 - Ctsh	-1.14	0.9306	ENSMUSG00000032359	Ctsh
ENSMUSG00000050244 - Heatr1	1.27	0.9742	ENSMUSG00000050244	Heatr1				ENSMUSG00000033544 - Angptl1	-1.14	0.9244	ENSMUSG00000033544	Angptl1
ENSMUSG00000055041 - Commd5	1.27	0.8983	ENSMUSG00000055041	Commd5				ENSMUSG00000033900 - Map9	-1.14	0.8028	ENSMUSG00000033900	Map9
ENSMUSG00000059013 - Sh2d3c	1.27	0.7348	ENSMUSG00000059013	Sh2d3c				ENSMUSG00000033981 - Gria2	-1.14	0.8934	ENSMUSG00000033981	Gria2
ENSMUSG00000059518 - Znhit1	1.27	0.7953	ENSMUSG00000059518	Znhit1				ENSMUSG00000034774 - Dsg1c	-1.14	0.8339	ENSMUSG00000034774	Dsg1c
ENSMUSG00000061808 - Ttr	1.27	0.8133	ENSMUSG00000061808	Ttr				ENSMUSG00000036242 - 3632451O06Rik	-1.14	0.9581	ENSMUSG00000036242	3632451O06Rik
ENSMUSG00000068663 - Clec16a	1.27	0.9147	ENSMUSG00000068663	Clec16a				ENSMUSG00000036815 - Dpp10	-1.14	0.9422	ENSMUSG00000036815	Dpp10
ENSMUSG00000072915 - LOC102642717	1.27	0.8915	ENSMUSG00000072915	LOC102642717				ENSMUSG00000038412 - Higd1a	-1.14	0.9135	ENSMUSG00000038412	Higd1a
ENSMUSG00000074634 - Gm7120	1.27	0.9387	ENSMUSG00000074634	Gm7120				ENSMUSG00000038679 - Trps1	-1.14	0.8502	ENSMUSG00000038679	Trps1
ENSMUSG00000076431 - Sox4	1.27	0.7785	ENSMUSG00000076431	Sox4				ENSMUSG00000040102 - Klhl42	-1.14	0.8828	ENSMUSG00000040102	Klhl42
ENSMUSG00000088835 - -	1.27	0.9598	ENSMUSG00000088835					ENSMUSG00000040848 - Sft2d2	-1.14	0.8374	ENSMUSG00000040848	Sft2d2
[truncated: 5,352 more rows]

## Sheet: human
	Zscore	Pvalue	Gene				Zscore	Pvalue	Gene				Gene
芬戈莫德作用后up	3.97	0.008	ABHD15			down	-4.82	0.0003	APBB1IP			汇总	ABHD15
	3.72	0.0113	ALDH1L1				-3.63	0.0186	BTC				ALDH1L1
	3.88	0.0058	AMOT				-3.57	0.0081	CHSY1				AMOT
	3.8	0.0056	ANGPT1				-3.48	0.0374	DAPP1				ANGPT1
	3.45	0.042	BAK1				-3.33	0.033	EPN2				BAK1
	3.68	0.0132	CASKIN2				-4.21	0.0014	ETV5				CASKIN2
	4.84	0.0001	CCDC141				-3.38	0.0237	FUT8				CCDC141
	3.76	0.0096	CDT1				-3.77	0.0075	GRAMD4				CDT1
	3.83	0.0098	COL11A1				-3.59	0.0248	GRK5				COL11A1
	3.54	0.0308	CSTB				-3.7	0.025	GSAP				CSTB
	4.01	0.0047	CYP51A1				-3.26	0.0286	HNRNPR				CYP51A1
	3.19	0.0467	DUSP1				-3.35	0.0374	METTL7A				DUSP1
	3.58	0.0356	EARS2				-3.91	0.0035	MLEC				EARS2
	3.86	0.0086	EHD1				-4.35	0.0008	MOB3B				EHD1
	4.08	0.0013	EMD				-4.24	0.0051	MPV17				EMD
	3.98	0.0032	FGD3				-4.48	0.0017	MTIF3				FGD3
	3.78	0.0121	FLNA				-3.04	0.0362	NRARP				FLNA
	4.35	0.0032	HDAC7				-3.99	0.0044	PDZRN3				HDAC7
	4.58	0.0004	HSPB6				-3.15	0.037	PIP4K2A				HSPB6
	3.78	0.012	ITGA7				-4.79	0.0001	RNF145				ITGA7
	5.04	0.0001	KLHDC8A				-3.7	0.0173	SEC14L2				KLHDC8A
	3.87	0.0021	LHFPL2				-3.15	0.0416	SEC62				LHFPL2
	3.57	0.0204	LRRN2				-3.72	0.0246	SLC16A3				LRRN2
	3.7	0.0164	MMP14				-3.59	0.0379	SNAP29				MMP14
	3.43	0.0454	MYL9				-4.79	0.0001	SNN				MYL9
	3.22	0.0422	MYRIP				-3.99	0.0055	SNX18				MYRIP
	4.2	0.0061	NINJ1				-3.25	0.0265	SPIRE1				NINJ1
	3.56	0.0283	NTN1				-3.71	0.0155	SPRED1				NTN1
	3.24	0.0453	PRR5L				-3.23	0.0478	SPTLC1				PRR5L
	4.48	0.0011	PSMD3				-3.14	0.0318	TNS3				PSMD3
	3.75	0.0198	PTGFRN				-3.19	0.041	TPBG				PTGFRN
	4.18	0.0022	SFXN3										SFXN3
	3.36	0.0293	SLC20A1										SLC20A1
	3.76	0.0065	SLC41A1										SLC41A1
	3.57	0.0116	SRXN1										SRXN1
	3.84	0.0142	TOMM40										TOMM40
	3.87	0.0041	TRH										TRH
	3.53	0.0187	TTC39C										TTC39C
	3.67	0.0273	TUBB6										TUBB6
	3.71	0.0094	TXNRD1										TXNRD1
	3.84	0.0094	UBC										UBC
	3.35	0.0363	UQCRC1										UQCRC1
	3.78	0.018	VIM										VIM
													APBB1IP
													BTC
													CHSY1
													DAPP1
													EPN2
													ETV5
													FUT8
													GRAMD4
													GRK5
													GSAP
													HNRNPR
													METTL7A
													MLEC
													MOB3B
													MPV17
													MTIF3
													NRARP
													PDZRN3
													PIP4K2A
													RNF145
													SEC14L2
													SEC62
													SLC16A3
													SNAP29
													SNN
													SNX18
													SPIRE1
													SPRED1
													SPTLC1
													TNS3
													TPBG

## Sheet: FC
geneNames	Gene	0			VIM
CRH	ABHD15	0			UQCRC1
NFKBIA	ALDH1L1	0			TUBB6
ITPKB	AMOT	0			TPBG
NEUROD6	ANGPT1	0			NINJ1
VGF	BAK1	0			MMP14
PPEF1	CASKIN2	0			METTL7A
GFAP	CCDC141	0			ITGA7
AFF1	CDT1	0			FLNA
VIP	COL11A1	0			ETV5
NUPR1	CSTB	0			EHD1
RHBDF2	CYP51A1	0			DUSP1
KLF15	DUSP1	0			CHSY1
SST	EARS2	0			CASKIN2
FOXO1	EHD1	0			APBB1IP
EMP3	EMD	0			ANGPT1
HSPB3	FGD3	0			ALDH1L1
ADCYAP1	FLNA	0			0
FKBP5	HDAC7	0			0
NRN1	HSPB6	0			0
KCNF1	ITGA7	0			0
AEBP1	KLHDC8A	0			0
PRKD3	LHFPL2	0			0
IQGAP1	LRRN2	0			0
CA10	MMP14	0			0
CDKN2D	MYL9	0			0
TRABD	MYRIP	0			0
SCG2	NINJ1	0			0
COPS7A	NTN1	0			0
NCALD	PRR5L	0			0
RAMP1	PSMD3	0			0
ZFP36L1	PTGFRN	0			0
ACP1	SFXN3	0			0
PRMT8	SLC20A1	0			0
ARHGEF6	SLC41A1	0			0
KHNYN	SRXN1	0			0
RNFT2	TOMM40	0			0
TASP1	TRH	0			0
NMU	TTC39C	0			0
PNRC1	TUBB6	0			0
BEND5	TXNRD1	0			0
GNRH1	UBC	0			0
DDIT4	UQCRC1	0			0
FAM107A	VIM	0			0
CEBPB	APBB1IP	0			0
IGF1	BTC	0			0
CTDSP2	CHSY1	0			0
PLXNB1	DAPP1	0			0
SNAPC5	EPN2	0			0
SAFB2	ETV5	0			0
WSB2	FUT8	0			0
PLCE1	GRAMD4	0			0
PXN	GRK5	0			0
CSRP1	GSAP	0			0
KRT5	HNRNPR	0			0
HBP1	METTL7A	0			0
ARPC5L	MLEC	0			0
MPPED2	MOB3B	0			0
MAPKAPK2	MPV17	0			0
BTG1	MTIF3	0			0
SLN	NRARP	0			0
SNAP23	PDZRN3	0			0
TRIP10	PIP4K2A	0			0
CAMK4	RNF145	0			0
C2CD2L	SEC14L2	0			0
PFN2	SEC62	0			0
DUSP2	SLC16A3	0			0
PPP2R2B	SNAP29	0			0
KANK2	SNN	0			0
LCP1	SNX18	0			0
LRP4	SPIRE1	0			0
BRE	SPRED1	0			0
PNOC	SPTLC1	0			0
ATP5G1	TNS3	0			0
RUFY1	TPBG	0			0
TYK2		0			0
ROM1		0			0
SUB1		0			0
IMP4		0			0
SERPINB6		0			0
INPPL1		0			0
TBC1D2B		0			0
MKLN1		0			0
CHST3		0			0
ATP2B2		0			0
SCN3B		0			0
NPC2		0			0
LRP10		0			0
PPP1R7		0			0
NETO2		0			0
LANCL2		0			0
RAF1		0			0
RGS7		0			0
EGR1		0			0
ELK1		0			0
TUSC2		0			0
NIPSNAP1		0			0
PCYOX1L		0			0
GNG3		0			0
STOM		0			0
TLR2		0			0
ZBTB16		0			0
GALNT11		0			0
ITGB5		0			0
GAD2		0			0
SRD5A1		0			0
GABARAPL1		0			0
HABP4		0			0
FAM163A		0			0
GABRD		0			0
HSPB1		0			0
SPA17		0			0
NLK		0			0
SERTAD3		0			0
HCLS1		0			0
TPD52L1		0			0
HSD11B2		0			0
FANCC		0			0
POLR3K		0			0
SSFA2		0			0
SORCS3		0			0
HN1		0			0
NDUFA9		0			0
CRYM		0			0
TTC38		0			0
PTPRN2		0			0
SPEF1		0			0
BAG3		0			0
TRAPPC2L		0			0
DDA1		0			0
DTX4		0			0
TOB2		0			0
MCL1		0			0
LRRC32		0			0
EFNA4		0			0
CLIC1		0			0
CHCHD7		0			0
TMEM43		0			0
STK3		0			0
TM7SF2		0			0
RNASET2		0			0
CMTM6		0			0
ABL1		0			0
CRHBP		0			0
CAP2		ETV5			0
ETV5		0			0
NDN		0			0
TGFBR3		0			0
BCAS2		0			0
DOK1		0			0
THOC7		0			0
ARAP1		0			0
DHDDS		0			0
RELA		0			0
LSS		0			0
MEAF6		0			0
SCN8A		0			0
CAPN2		0			0
PRELP		0			0
EGR3		0			0
EMX2		0			0
MSX1		0			0
PRSS16		0			0
NACC2		0			0
B4GALT6		0			0
MAFF		0			0
HRASLS		0			0
CD200		0			0
SIX5		0			0
TMEM158		0			0
MT1M		0			0
NECAP1		0			0
STK38		0			0
EGR2		0			0
TRIM22		0			0
SEH1L		0			0
KCNK1		0			0
NDUFB5		0			0
VSIG4		0			0
MECR		METTL7A			0
METTL7A		0			0
CDK5R2		0			0
CIC		0			0
FXYD5		0			0
VASP		0			0
ZBTB1		0			0
CDC42EP4		0			0
TAZ		0			0
MSN		0			0
NME5		0			0
RPH3A		0			0
DCLK1		0			0
IL17RB		0			0
TBC1D9		0			0
CLEC2B		0			0
KLHL21		0			0
ACTR3B		0			0
TBL1X		NINJ1			0
NINJ1		0			0
GSDMD		0			0
NEK2		0			0
POLR2K		0			0
CEBPD		0			0
NFKBIE		0			0
SMAD4		0			0
TOMM20		0			0
IL13RA1		0			0
PLEKHB2		0			0
GSS		0			0
AAGAB		0			0
MDH2		0			0
CISD1		0			0
CHGB		0			0
MRPL15		0			0
DHRS3		0			0
ATXN10		0			0
TXN		0			0
IL4R		0			0
FHL2		0			0
FNDC4		0			0
BECN1		0			0
DLG3		0			0
NDUFA7		0			0
GOT1		ALDH1L1			0
ALDH1L1		0			0
C1QA		0			0
CHAF1B		0			0
LAGE3		0			0
CFLAR		0			0
PIAS2		0			0
GPRASP1		0			0
ACTR10		ANGPT1			0
ANGPT1		0			0
PECAM1		0			0
VAT1		0			0
TERF2IP		0			0
BEX4		0			0
VDAC2		0			0
TNIP2		0			0
CMAS		0			0
HPRT1		0			0
PTPRR		0			0
ACTN2		0			0
SOBP		0			0
MAGEH1		0			0
NLE1		0			0
RAB13		0			0
TYROBP		0			0
LILRA2		0			0
MARK1		0			0
VLDLR		0			0
BCAT2		0			0
PCP4		0			0
HBQ1		0			0
PDGFRB		0			0
PRPS1		0			0
ATP5L		0			0
ARPP19		0			0
TNS1		0			0
TLN2		0			0
AKAP6		0			0
POP4		0			0
ATP8A2		0			0
SUSD4		0			0
EIF4E		0			0
PRKX		0			0
A4GALT		0			0
DRAM1		0			0
DNAJC1		0			0
ARAF		0			0
FYCO1		0			0
TSPYL5		0			0
ANGPT2		0			0
LAMB2		0			0
RHOC		0			0
SERINC3		0			0
SLC15A3		0			0
ATP6V1B2		0			0
ATRNL1		0			0
SCG3		0			0
EEF1D		0			0
PDHB		0			0
ALPPL2		0			0
LAT2		0			0
DGKG		0			0
SRGN		0			0
NDUFA6		0			0
ANXA5		0			0
RALB		0			0
MOAP1		0			0
SLA		0			0
ATP5J		0			0
FCGR2A		0			0
NDUFAB1		TUBB6			0
TUBB6		0			0
WFS1		0			0
METAP1		0			0
TTC31		0			0
CD2BP2		0			0
MTMR11		0			0
SQRDL		0			0
FCGBP		0			0
ITGA5		0			0
NRIP3		0			0
DSE		0			0
KCNK3		0			0
CDH13		0			0
HDGF		0			0
EMP1		0			0
ARF5		0			0
ATP5H		0			0
SPARC		0			0
ATP6AP2		0			0
MRPL28		0			0
LRRC49		0			0
GJA1		0			0
CALB1		0			0
HIST1H1C		0			0
APOLD1		CHSY1			0
CHSY1		0			0
LHX6		0			0
MLLT11		0			0
MPST		0			0
GPR4		0			0
C3AR1		0			0
ACIN1		0			0
OGFRL1		0			0
SPATA7		0			0
SOX9		0			0
MRPS18A		0			0
LTBP3		0			0
CHCHD2		0			0
GIMAP4		0			0
SPP1		0			0
RIMBP2		0			0
CD81		0			0
HOPX		0			0
SCRIB		0			0
MAP3K6		0			0
TAGLN3		0			0
STAT5A		0			0
TMEM176A		0			0
FBXL7		0			0
ASH2L		0			0
KIFAP3		0			0
SNX10		0			0
DLEC1		0			0
MFSD6		0			0
WBP11		0			0
ATP6V1D		0			0
GRAMD3		0			0
ITGB2		0			0
ATP5B		0			0
FLRT1		0			0
RASL10A		0			0
PLEKHF1		0			0
TSSC1		0			0
DDX25		0			0
RPP40		0			0
ASPHD1		0			0
KIAA1644		0			0
TM6SF1		0			0
BZW2		0			0
FBXL2		0			0
ME3		0			0
RP2		0			0
MAPRE1		0			0
RAD51C		0			0
SERPINI1		0			0
HAP1		0			0
SYT1		0			0
ZC4H2		0			0
LBH		0			0
CSF1R		0			0
MTM1		0			0
CDA		0			0
RGL2		0			0
RABEPK		0			0
CASP1		0			0
PNMA1		0			0
LPIN1		0			0
COQ3		0			0
NFE2L2		0			0
RASL12		0			0
CDH8		0			0
DCAF6		0			0
TUSC3		0			0
CIDEC		0			0
C1QB		0			0
TARBP1		0			0
FSTL1		0			0
CITED1		0			0
TSPAN7		0			0
KCNV1		0			0
SERPING1		0			0
ILK		0			0
LDB2		0			0
PLEKHO2		0			0
RPGRIP1L		0			0
TMEM14B		0			0
SV2B		0			0
ICAM2		0			0
EXOSC5		0			0
TUBB2A		0			0
KIF3B		0			0
RAB20		0			0
CARHSP1		0			0
NDRG4		0			0
PRKAR1A		0			0
GUCY1B3		0			0
PYGL		0			0
HAS1		0			0
DYNC1I1		0			0
SFXN1		0			0
ARL4C		0			0
FZD7		0			0
MYB		0			0
CLDN5		0			0
HEBP2		0			0
IL15RA		0			0
CASP4		0			0
EPS8		0			0
TIMP1		0			0
DDAH2		0			0
STAMBPL1		0			0
ABHD4		0			0
CYBRD1		0			0
EBI3		0			0
KCNIP1		0			0
METTL10		0			0
ZNF609		0			0
PHGDH		0			0
ITPA		0			0
TAC3		0			0
NDEL1		0			0
BFSP1		0			0
DYNC1LI1		0			0
COPS4		0			0
MCTS1		0			0
TIMM8A		0			0
NEFL		0			0
SMO		0			0
PID1		0			0
ENOPH1		0			0
ANXA2P1		0			0
TSFM		0			0
ADIPOR2		0			0
TIMM50		0			0
STARD8		0			0
RANBP1		0			0
IL18		0			0
CPVL		0			0
CNIH3		0			0
C2CD2		0			0
SWAP70		0			0
TECTA		0			0
AKR1C3		0			0
CDKN3		0			0
OXCT1		0			0
SBNO2		0			0
STYK1		0			0
ANXA2		0			0
CYBA		0			0
ZIC1		0			0
PPCS		0			0
IL10RA		0			0
TOX3		0			0
CIRBP		0			0
GAP43		0			0
RTN1		0			0
PDLIM1		0			0
UQCRFS1		0			0
UBE2N		0			0
STMN1		0			0
PPM1E		0			0
STEAP3		0			0
NXN		0			0
SEZ6L2		0			0
PCMT1		0			0
KCNJ3		0			0
COX7A2		0			0
GMPR		0			0
GJA4		0			0
SPR		0			0
MED7		0			0
R3HDM1		0			0
GGCT		0			0
ANKRD55		0			0
CEP68		0			0
MED12		0			0
MYD88		0			0
APPL2		0			0
DYNLT1		0			0
EFHD1		0			0
STX1A		0			0
GABRG2		0			0
ACSS3		0			0
LIN7B		0			0
STX12		0			0
MMD		0			0
SEC11A		0			0
CNTNAP2		0			0
ITGB4		0			0
EPHA2		0			0
NEDD4		0			0
UBE2V2		0			0
GRM8		0			0
DMXL2		0			0
IMMT		0			0
PAN2		0			0
PEX11B		0			0
BEX1		0			0
S100A6		0			0
TRPC3		0			0
DDX10		0			0
SEC61A2		0			0
RHBDF1		0			0
SNRPD1		0			0
TUBG2		0			0
GPSM3		0			0
PSMD8		0			0
TACC2		0			0
UCHL1		0			0
CXCL1		0			0
ACSBG1		0			0
PARP16		0			0
CCDC87		0			0
TXNL4A		0			0
VRK1		0			0
TIMM17A		0			0
CD163		0			0
STAB1		0			0
RAB40C		0			0
PLTP		0			0
B4GALT1		0			0
TRAF3IP1		0			0
ZHX3		0			0
PANK3		0			0
ANXA3		0			0
CDK2AP2		0			0
PER2		0			0
C7		0			0
LRCH4		VIM			0
VIM		0			0
S100A10		0			0
ATP6V1E1		0			0
PARD3		0			0
LOXL2		0			0
STAR		0			0
STAT4		0			0
OSBPL10		0			0
ZNF217		0			0
HIVEP2		0			0
ANXA2P2		0			0
PLOD1		0			0
LGI2		0			0
RTF1		0			0
ANO2		0			0
DLAT		0			0
GBP2		0			0
OPN3		0			0
ST8SIA5		0			0
RBM6		0			0
CLSTN3		0			0
MICALL2		0			0
LTBR		0			0
STX11		0			0
SH3BP4		0			0
CDKN1A		0			0
GNG5		0			0
NECAP2		0			0
XKR8		0			0
PIN1		0			0
PSMG1		0			0
FARSA		0			0
SEMA3F		0			0
PHF14		0			0
PHB		0			0
PTPRU		0			0
HTR5A		0			0
PCDH8		0			0
NPPA		0			0
FIBP		0			0
PPP1R2		0			0
TOX		0			0
TRIM37		0			0
SIDT1		0			0
NDUFV1		0			0
RUNX3		0			0
DRD5		0			0
HLX		0			0
CACNG1		0			0
GRIA1		0			0
PRPS2		0			0
SCG5		0			0
ACOT7		0			0
CCND2		0			0
NBEA		0			0
CBFB		0			0
UGP2		0			0
LRPPRC		0			0
RPS27L		0			0
KHDRBS2		0			0
G3BP2		0			0
HSD17B1		0			0
SELL		0			0
FOXO4		0			0
S100A11		0			0
MGAT1		0			0
TMEM14A		0			0
MCAT		0			0
ADO		0			0
MAGEF1		0			0
SLC30A9		0			0
SH3TC1		0			0
HDGFRP3		0			0
RIT2		0			0
CPM		0			0
ATP5A1		0			0
EGR4		0			0
SEZ6L		0			0
ATP9A		0			0
SCIN		0			0
FRMPD4		0			0
LAPTM5		0			0
MYOT		0			0
ARHGEF9		0			0
CA4		0			0
RBM38		0			0
LILRB3		0			0
FANCE		0			0
ZNHIT3		0			0
PBXIP1		0			0
STAM		0			0
CLCN7		0			0
NDUFA4		0			0
MTMR9		0			0
TMEM47		0			0
RNASEH2B		0			0
COPS3		0			0
FKBP3		0			0
TCL1B		0			0
BGN		0			0
PLA1A		0			0
RASAL1		0			0
SPRY4		0			0
SPG20		0			0
MCM4		0			0
WEE1		0			0
RGS1		0			0
CDC27		0			0
DVL2		0			0
TXNIP		0			0
DIRAS2		0			0
NELL1		0			0
ZNF215		0			0
PRCP		0			0
SDC2		0			0
BDH1		0			0
FCGRT		0			0
KHDRBS1		0			0
SYNM		0			0
SRM		0			0
TM2D3		0			0
RARRES3		0			0
EPB41L3		0			0
GABRA5		0			0
POLA1		0			0
RNF130		0			0
SH3BP2		0			0
ATG7		0			0
TRIM38		0			0
USP11		0			0
DHRS11		0			0
MID1IP1		0			0
RNF19A		0			0
MYO1F		0			0
BNIP2		0			0
IER3		0			0
ZBTB5		0			0
OCA2		0			0
SOAT1		0			0
RAPGEF3		0			0
CCNA1		0			0
IL1R1		0			0
PHF21A		0			0
SAP30L		0			0
PRDX6		0			0
RASGRP1		0			0
TOB1		0			0
WWTR1		0			0
CACNG3		0			0
RNF11		0			0
PDHA1		0			0
MRTO4		0			0
AP3M2		0			0
OGFOD1		0			0
TSPAN5		0			0
ANKZF1		0			0
SMYD2		0			0
MAST3		0			0
NFE2		0			0
ARL4D		0			0
ZWILCH		0			0
INHBB		0			0
NDRG1		0			0
FAM149A		0			0
FERMT2		0			0
RFK		0			0
ACLY		0			0
ECHDC1		0			0
PRKAG1		0			0
RSAD1		0			0
TAF4		0			0
TREM2		0			0
PCLO		0			0
ANGPTL4		0			0
SMG5		0			0
ADH1A		0			0
MOCS1		0			0
CXCR4		0			0
DGKI		0			0
HINT1		TPBG			0
TPBG		0			0
FAM131A		0			0
GABRA1		0			0
CAMSAP1		0			0
TCF3		0			0
SCRN3		0			0
NXPH3		0			0
RMND1		0			0
DNAL4		0			0
CD180		0			0
CD99		0			0
RCN2		0			0
GABRG3		0			0
GABBR2		0			0
ALOX5AP		0			0
FEN1		0			0
PLOD3		0			0
SUMO1		0			0
PPP2CA		0			0
TTC9		0			0
CDKN2C		0			0
DOPEY2		0			0
GUF1		0			0
OPA1		0			0
FOXC1		0			0
MAGED1		0			0
INPP5F		0			0
FH		0			0
NFU1		0			0
AUH		0			0
RFX1		0			0
MGP		0			0
SYNGR2		0			0
HGF		0			0
ELF4		0			0
GPD1		0			0
HERC5		0			0
SYT11		0			0
RPGR		0			0
ATP5F1		0			0
ATP6V1A		0			0
IRF2		0			0
LRRC1		0			0
AP3S1		0			0
PPP3CB		0			0
MKNK2		0			0
DNAJC6		0			0
TMPRSS5		0			0
TRIM32		0			0
LZTR1		0			0
SYNJ1		0			0
LRRC47		0			0
STXBP5L		0			0
ECHDC2		0			0
LBR		0			0
NPFF		0			0
LMO4		0			0
UBTD1		0			0
MYOZ3		0			0
SLC35B1		0			0
PTS		0			0
GYPE		0			0
RRAGB		0			0
S100A9		0			0
GSN		0			0
PSEN2		0			0
NCF2		0			0
LRRC8B		0			0
FAM111A		0			0
GLI2		0			0
ACP2		0			0
GLRB		0			0
OAT		0			0
LOXL3		0			0
NFKB1		0			0
QPCT		0			0
HTR2C		0			0
ZBBX		0			0
SYT13		0			0
CNKSR2		0			0
CHD1		0			0
HMG20B		0			0
DYNLT3		0			0
PJA2		0			0
IFI16		0			0
PFKM		0			0
SLC43A1		0			0
PLCD1		0			0
MYCT1		0			0
NDUFS6		0			0
TNFRSF12A		0			0
TRIM21		0			0
COL8A2		0			0
HLA-DMB		0			0
FLI1		0			0
PDHX		0			0
BMP6		0			0
IL3RA		0			0
PERP		0			0
FOXD1		0			0
PRKCD		0			0
NSF		0			0
SMTN		0			0
PREP		0			0
SMYD3		0			0
ITPR3		0			0
MYOF		EHD1			0
EHD1		0			0
PAK3		0			0
CSK		0			0
TSPYL1		0			0
NDUFS3		0			0
AZGP1		0			0
UNC93B1		0			0
PHKA2		0			0
PSMC3		0			0
PNMAL1		0			0
TMEM121		0			0
GPHN		0			0
PIAS4		0			0
HMOX2		0			0
ZRSR2		0			0
CDK2AP1		0			0
HYI		0			0
GNAL		0			0
ITGA6		0			0
IRF1		0			0
NOTCH1		0			0
ZNF443		0			0
IL1R2		0			0
DDX28		0			0
ENC1		0			0
FAM49B		0			0
IMPG1		0			0
MCHR1		0			0
VSNL1		0			0
TFCP2		0			0
BBOX1		0			0
PGK1		0			0
ACADVL		0			0
SRPX		0			0
AP1G2		0			0
PJA1		0			0
IQSEC1		0			0
TGIF2		0			0
PFKFB3		0			0
PLK2		0			0
FCHSD2		0			0
YPEL1		0			0
ISG20		0			0
EID1		0			0
DDHD2		0			0
DSTN		0			0
SRPX2		0			0
ISYNA1		0			0
S100A8		0			0
KIF1C		0			0
GALNT14		0			0
NIT2		0			0
HSPB8		0			0
FYN		0			0
NDUFA5		0			0
ATP6V1F		0			0
BASP1		0			0
EYA2		0			0
TCEAL4		0			0
TUBA1C		0			0
RAP1A		0			0
SPATS2		0			0
CLEC5A		0			0
FOXF1		0			0
VAMP5		0			0
VAMP8		0			0
GULP1		0			0
MORC2		0			0
SMARCC1		0			0
MRPS18C		0			0
CD151		0			0
TUBGCP5		0			0
AMIGO2		0			0
LGALS8		0			0
CAPG		0			0
MAP2K1		0			0
PKN2		0			0
RAN		0			0
GPC4		0			0
DDN		0			0
HNRNPK		0			0
KCNJ10		0			0
CARTPT		0			0
CYTL1		0			0
HCRTR2		0			0
HIVEP1		0			0
SOX13		0			0
SYNGR3		0			0
MYH9		0			0
DOCK2		0			0
PRKD2		0			0
KLKB1		0			0
FOXJ1		0			0
CYC1		0			0
PRR16		0			0
TJP2		0			0
PPIC		0			0
ATP6V1H		0			0
SARS		0			0
GALR1		0			0
KCNA4		0			0
SRD5A3		0			0
TPP1		0			0
RNMT		0			0
TBCC		0			0
KIAA0513		0			0
TIPARP		0			0
COX4I1		0			0
SNAP91		0			0
RPA3		0			0
NDRG3		0			0
SLC4A10		0			0
RIN3		0			0
KIT		0			0
DDX1		0			0
CCDC69		0			0
GPATCH4		0			0
EMP2		0			0
ATP6V0D1		0			0
ARHGAP29		0			0
ACSL5		0			0
UBA5		0			0
TXNDC9		0			0
ECHDC3		0			0
ANKH		0			0
NELL2		0			0
REEP1		0			0
POP7		0			0
TAF1C		0			0
HOMER3		0			0
SPCS1		0			0
YBX1		0			0
PLSCR4		0			0
FAM188A		0			0
TRAM2		0			0
PTGES2		0			0
CD93		0			0
SMS		0			0
CD14		0			0
MAP3K5		0			0
MAN2B1		0			0
C3		0			0
DLD		0			0
TMEM2		0			0
P4HA2		0			0
LAPTM4A		0			0
POLR3F		0			0
PCDHB3		0			0
NPY5R		0			0
ACOX2		0			0
NRBF2		0			0
MFNG		0			0
COL6A1		0			0
FABP6		0			0
MED31		0			0
CHL1		0			0
MANSC1		0			0
EML3		0			0
MYO9B		0			0
CRTC3		0			0
TUBA1A		0			0
PFDN1		0			0
SOX2		0			0
IL15		0			0
KCNN3		0			0
ENO2		0			0
GLOD4		0			0
IRAK3		0			0
COX5A		0			0
DHCR7		0			0
EBP		0			0
AHCYL2		0			0
YEATS4		0			0
EGFR		0			0
PLEKHF2		0			0
ID4		0			0
EPHB4		0			0
ASTN1		0			0
MCM7		0			0
RBCK1		0			0
TCF7L1		0			0
PDLIM4		0			0
PSMD12		0			0
UBE2D2		0			0
MUC1		0			0
IMPA2		0			0
MAPK8		0			0
COX10		0			0
S1PR1		0			0
ZNF692		0			0
HIST2H2BE		0			0
TMEM123		0			0
KIAA0319		0			0
CLMN		0			0
PPM1H		0			0
SDHB		0			0
GPRC5B		0			0
CX3CL1		0			0
IKBKB		0			0
ENSA		0			0
LRPAP1		0			0
CLIP2		0			0
ADCY2		0			0
TSPAN13		0			0
SLC39A9		0			0
ELOVL6		0			0
ISCU		0			0
FTSJ3		0			0
EIF4H		0			0
PRPF39		0			0
MYEF2		0			0
MAD2L1		0			0
HEYL		0			0
ZCCHC24		0			0
CDK7		0			0
PLAUR		0			0
RBM3		0			0
CLEC7A		0			0
PIM1		0			0
RWDD2A		0			0
KRAS		0			0
TFEB		0			0
NAP1L2		0			0
PLCL2		0			0
CIDEA		0			0
TUBA4A		0			0
CSRNP2		0			0
FZD9		0			0
RND1		0			0
CRYAB		0			0
CBLN1		0			0
PARP4		0			0
DOC2A		0			0
FSTL3		0			0
STMN3		0			0
NDE1		0			0
NAP1L3		0			0
SRP19		0			0
CDH9		0			0
ZFP36L2		0			0
ITGA2B		0			0
MRPS35		0			0
TNFAIP8		0			0
DNA2		0			0
AKAP5		0			0
MEF2C		0			0
MYO16		0			0
LAMC1		0			0
REEP4		0			0
TOR1A		0			0
B3GALT2		0			0
F8		0			0
NYNRIN		0			0
NPY		0			0
BLCAP		0			0
SUMO3		0			0
OR7A5		0			0
WDR61		0			0
FIG4		0			0
TMEM59L		0			0
FAM63A		0			0
RAB3IL1		0			0
TIMM10		0			0
LONRF3		0			0
SUSD5		0			0
MYO10		0			0
LGALS3BP		0			0
LZTFL1		0			0
STMN2		0			0
STXBP1		0			0
SRRD		0			0
GTF2H3		0			0
PRPH2		0			0
CDC40		0			0
RTN3		0			0
LOC81691		0			0
OLAH		0			0
GAPDHS		0			0
EFEMP2		0			0
ZDHHC3		0			0
HYAL2		0			0
VEZT		0			0
RAB2A		0			0
BNIP3		0			0
TMED5		0			0
CLGN		0			0
LRIG1		0			0
NPTX2		UQCRC1			0
UQCRC1		0			0
CD33		0			0
PGRMC1		0			0
STK39		0			0
FGFR4		0			0
KCNS3		0			0
PLCB3		0			0
APOO		0			0
SNRK		0			0
FNDC3B		0			0
APOD		0			0
FGR		0			0
SCAMP1		0			0
CPNE3		0			0
COX6C		0			0
ANKRD46		0			0
KIAA1024		0			0
HECW1		0			0
AKR1C1		0			0
IGF2BP2		0			0
CACNA1D		0			0
HS1BP3		0			0
FAM162A		0			0
RPS6KA1		0			0
DPY19L4		0			0
CDKN1C		0			0
FZD4		0			0
KMO		0			0
ACAT2		0			0
ARID5A		0			0
TPI1		0			0
GPI		0			0
JUP		0			0
NINL		0			0
RAB32		DUSP1			0
DUSP1		0			0
VDAC3		0			0
HPCAL4		0			0
SEC61G		0			0
CSF3R		0			0
PVALB		0			0
RNASE6		0			0
SLC25A30		0			0
PLSCR1		0			0
FGD2		0			0
LRRC40		0			0
KCNQ1		0			0
GHITM		0			0
CHST2		0			0
NNT		0			0
CAMLG		0			0
RPLP1		0			0
PGAM2		0			0
ASAP3		0			0
PTPN6		0			0
NDUFS2		0			0
YWHAQ		0			0
ELOVL5		0			0
KLK5		0			0
IMPAD1		0			0
ZNF239		0			0
RNF41		0			0
YWHAH		ITGA7			0
ITGA7		0			0
TAL1		0			0
TRIM45		0			0
CACNB4		0			0
SFPQ		0			0
POGK		0			0
CABYR		0			0
GLCE		0			0
LOR		0			0
GSDMB		0			0
NTM		0			0
AKAP11		0			0
CD37		0			0
AKAP8L		0			0
PCSK2		0			0
BST2		0			0
STOML1		0			0
PI4KA		0			0
ABO		0			0
PTRF		0			0
VWF		0			0
NUDT18		0			0
S100A12		0			0
CD300A		0			0
IL13RA2		0			0
WIPI1		0			0
IL18RAP		0			0
CPSF1		0			0
TMEM109		0			0
CEP72		0			0
KLF10		0			0
COX7B		0			0
BAZ2B		0			0
TLN1		0			0
MYCBP2		0			0
GPRC5C		0			0
VNN2		0			0
GDPD3		0			0
ARF3		0			0
GRIA2		0			0
CTSH		0			0
PAM		0			0
TCAP		0			0
TSPYL4		0			0
WASF1		0			0
KCNB2		0			0
IRF3		0			0
CCL2		0			0
MAGEL2		0			0
CSPG5		0			0
ADAM23		0			0
AP2A2		0			0
MTX2		0			0
GNG4		0			0
DLX2		0			0
TYRP1		0			0
WDR7		0			0
NAV3		0			0
PRNP		0			0
SPINT2		0			0
PLXNB2		0			0
VAMP2		0			0
LIFR		0			0
MTUS1		0			0
FBXO2		0			0
WDR47		0			0
PSMA1		0			0
PSTPIP2		0			0
MYH14		0			0
KCNJ9		0			0
ZFR2		0			0
CDH5		0			0
GLI1		0			0
ANKRD34C		0			0
NUAK1		0			0
STK11		0			0
MORC4		0			0
ZMAT4		0			0
SAT1		0			0
SYP		0			0
ZNF675		0			0
ELAVL4		0			0
VPS35		0			0
SLC12A9		0			0
ZBTB40		0			0
RBM4B		0			0
LAIR1		0			0
CLUL1		0			0
RBM14		0			0
ATP6V0E2		0			0
GRM3		0			0
H2AFJ		0			0
LPA		0			0
SYT12		0			0
CDK5		0			0
HNRNPF		0			0
PTH1R		0			0
PDIA4		0			0
OFD1		0			0
COL8A1		0			0
CCNH		0			0
TCEAL2		0			0
MAP3K13		0			0
LYZ		0			0
EIF4EBP1		0			0
SERPINB1		0			0
KCNJ2		0			0
PARP2		0			0
ITGAM		0			0
CHM		0			0
KLF2		0			0
PTHLH		0			0
CROCC		0			0
PIGZ		0			0
PLEKHB1		0			0
TRIM8		0			0
GFRA2		0			0
MORF4L2		0			0
NDUFA8		0			0
NOLC1		0			0
AP3B2		0			0
GLRX2		0			0
SNX4		0			0
HMGCR		0			0
CBLB		0			0
PLP2		0			0
SNRPA1		0			0
IDH3A		0			0
CBS		0			0
PSMB5		0			0
CHN1		0			0
PNMA2		0			0
HIST1H2AC		0			0
RAB40B		0			0
CRTAC1		0			0
XK		0			0
PCOLCE		0			0
RHOG		0			0
UBE2NL		0			0
SERPINA5		0			0
E2F3		0			0
RAB11A		0			0
ATP1B1		0			0
TEAD3		0			0
FGF9		0			0
PLEKHM2		0			0
NRIP2		0			0
ZIC3		0			0
MMRN2		0			0
WBP4		0			0
RGS19		0			0
MLXIP		0			0
PLCG1		0			0
TGFB2		0			0
GIMAP6		0			0
NME4		0			0
LY96		0			0
EMILIN1		0			0
ALX3		0			0
NFKB2		0			0
MTCH1		0			0
CTNS		0			0
COPS5		0			0
CXCL14		0			0
CHI3L1		0			0
CSPG4		0			0
RCC1		0			0
RNPEPL1		0			0
PDCD10		0			0
SYNE2		0			0
HLA-DPA1		0			0
SLC35E3		0			0
CNTN5		0			0
DDB2		0			0
CCNB1		0			0
CHPT1		0			0
AP2M1		0			0
EXOG		0			0
RAD54L2		0			0
GADD45B		0			0
ERBB2		0			0
ENTPD3		0			0
RAB1A		0			0
FDPS		0			0
UCHL3		0			0
MYH10		0			0
POLR3B		0			0
TRPS1		0			0
HAGH		0			0
SULT4A1		0			0
SPINK2		0			0
GRIN2A		0			0
TUBAL3		0			0
SLC25A40		0			0
ZFP36		0			0
ZNF804A		0			0
GTF2H5		0			0
YARS		0			0
ATXN1		0			0
SEC14L1		0			0
SLBP		0			0
SOX11		0			0
LAPTM4B		0			0
PDE8B		0			0
BBX		0			0
GARS		0			0
FPR1		0			0
VNN1		0			0
KCNQ3		0			0
YTHDF2		0			0
ATP6V1C1		0			0
NPL		0			0
SERPINF1		0			0
RRH		0			0
UBE2K		0			0
APEH		0			0
IL18R1		0			0
MRPL2		0			0
LILRB2		0			0
CCR1		0			0
ARHGDIB		0			0
MAP3K9		0			0
GPR65		0			0
TBR1		0			0
RAB31		0			0
RPS16		0			0
POLR3C		0			0
SCGB1A1		0			0
ZDHHC18		0			0
CLDN15		0			0
ELOVL4		0			0
PPP1R13L		0			0
CNN2		0			0
PLCH2		0			0
SYPL1		0			0
WNT2		0			0
COX7A2L		0			0
ARPC1A		0			0
AK5		0			0
TESC		0			0
ADD3		0			0
RAB3GAP1		0			0
PAK6		0			0
PSMC6		0			0
HCK		0			0
CTSS		0			0
CCDC121		0			0
RINT1		0			0
PRC1		0			0
GRAMD1B		0			0
RNASE2		0			0
TMEM160		0			0
KIF17		0			0
CPNE6		0			0
CALML3		0			0
SALL1		0			0
BCAS4		0			0
KIAA1107		0			0
AEN		0			0
GDE1		0			0
TJP1		0			0
CD34		0			0
SCARF1		0			0
KIF3A		0			0
CHRM3		0			0
NIPSNAP3B		0			0
TINAGL1		0			0
COMMD8		0			0
ME2		0			0
GAS1		0			0
PYCARD		0			0
SYN3		0			0
MYC		0			0
SEC23A		0			0
LDOC1		0			0
CACNB3		0			0
CUL3		0			0
BTD		0			0
SH3GL2		0			0
B4GALT4		0			0
DCTN3		0			0
DDX24		0			0
RANBP6		0			0
ASIP		0			0
CLEC1A		0			0
AXIN1		0			0
RNASEH1		0			0
ADCY1		0			0
SAMD4A		0			0
MAPK6		0			0
RFTN1		0			0
DRD1		0			0
TLK1		0			0
SNAI2		0			0
ARIH1		0			0
DPYSL4		0			0
ABHD10		0			0
NDUFV2		0			0
RWDD2B		0			0
TEAD4		0			0
RUNDC3B		0			0
PDS5B		0			0
ADAMTS1		0			0
MSH2		0			0
RPL30		0			0
STUB1		0			0
ZFPM2		0			0
CASQ1		0			0
LY6G5C		0			0
MAP2K4		0			0
TRHDE		0			0
DNM2		0			0
ALOX5		0			0
WAS		0			0
FHOD3		0			0
SYNGR4		0			0
ZNF75D		0			0
DNM3		0			0
SELENBP1		0			0
DEPDC5		0			0
CACNA2D3		0			0
NRGN		0			0
MTSS1L		0			0
PIP4K2B		0			0
MAP3K11		0			0
FAIM2		0			0
ORAI3		0			0
UTP3		0			0
DTX2		0			0
CDKL1		0			0
NUDT11		0			0
CAB39		0			0
PTGDS		0			0
MMACHC		0			0
TGM2		0			0
GABARAPL2		0			0
RNASE3		0			0
DOPEY1		0			0
NUDT2		0			0
MKKS		0			0
TGFB3		0			0
PHLPP1		0			0
NAGA		0			0
SOX10		0			0
DLGAP1		0			0
MAK16		0			0
SMPX		0			0
DUS4L		0			0
NCAPD2		0			0
C5AR1		0			0
PPL		0			0
EDN3		0			0
MMP9		0			0
DFNA5		0			0
PELI1		0			0
POP1		0			0
IL7		0			0
MICB		0			0
GMNN		0			0
CAMKV		0			0
NPM3		0			0
PEX7		0			0
RAB11FIP2		0			0
NECAB2		0			0
INA		0			0
GGH		0			0
VBP1		0			0
ZNF358		0			0
PRKG2		0			0
TIMM13		0			0
TTC23		0			0
RBM17		0			0
HMOX1		0			0
SLITRK5		0			0
SHROOM2		0			0
EPS8L2		0			0
MGAM		0			0
OVOL2		0			0
SURF2		0			0
KLK7		0			0
TUBGCP4		0			0
SPTLC3		0			0
PRDM12		0			0
CD83		0			0
ANP32B		0			0
KIF13B		0			0
LYN		0			0
PSMD14		0			0
CDK5R1		0			0
ALDH9A1		0			0
TTBK2		0			0
PPP3CA		0			0
ALPK1		0			0
SORBS3		0			0
MORF4L1		0			0
PRSS2		0			0
NDUFAF1		0			0
SHC1		0			0
SMAD6		0			0
LGMN		0			0
ATP1A1		0			0
KIAA1324		0			0
PLD3		0			0
VCAM1		0			0
NMI		0			0
GLS2		0			0
RIMS3		0			0
CCRL2		0			0
FAM98A		0			0
PROS1		0			0
SNED1		0			0
TBPL1		0			0
PRSS3		0			0
SLC12A5		0			0
UBL4A		0			0
IQCK		0			0
ZNF365		0			0
MPP1		0			0
APP		0			0
OLFML2A		0			0
ALAS1		0			0
NXT2		0			0
RASSF4		0			0
SIGIRR		0			0
PIK3CB		0			0
SETD1A		0			0
DAGLA		0			0
BHLHB9		0			0
FLNB		0			0
PIM2		0			0
FGF7		0			0
HS3ST2		0			0
ACTR6		0			0
ACADL		0			0
SGCG		0			0
RAP2A		0			0
CUX2		0			0
FZD1		0			0
STXBP6		0			0
ATP1B3		0			0
MTF2		0			0
GNG11		0			0
PKD2L1		0			0
KIF3C		0			0
COX6B1		0			0
NUP188		0			0
PGBD5		0			0
PAFAH1B3		0			0
NDFIP1		0			0
CCNI		0			0
NQO2		0			0
HADHB		0			0
ADORA2B		0			0
CYTIP		0			0
AGTPBP1		0			0
CYFIP1		0			0
ABHD3		0			0
GPR22		0			0
RUFY3		0			0
MRPL3		0			0
CNNM3		0			0
TFAP4		0			0
CXADR		0			0
GPM6A		0			0
CDH12		0			0
POLH		0			0
ASL		0			0
PYCRL		0			0
MAPK4		0			0
NID1		0			0
WNT6		0			0
FAM53B		0			0
CD84		0			0
FMOD		0			0
PITPNB		0			0
CCR5		0			0
LPAR4		0			0
RPA4		0			0
COL4A6		0			0
PIGA		0			0
DBNDD1		0			0
MLPH		0			0
MCF2		0			0
PKNOX2		0			0
SLITRK3		0			0
NCKAP1L		0			0
RAI14		0			0
SLC2A11		0			0
NGFR		0			0
MYL5		0			0
PPM1D		0			0
TMX4		0			0
PLD2		0			0
ARC		0			0
TFB2M		0			0
GPR85		0			0
COPZ2		0			0
SH3GL3		0			0
DSP		0			0
LRRTM4		0			0
INSM1		0			0
CYB561D2		0			0
ANPEP		0			0
PCTP		0			0
FMR1		0			0
WNT10B		0			0
LGR4		0			0
TCF15		0			0
OSBPL1A		0			0
LST1		0			0
AGBL5		0			0
PPBP		0			0
ATP1A2		0			0
EFNB1		0			0
GDPD2		0			0
CACNA2D1		0			0
TNFRSF25		0			0
KCNA6		0			0
OSTF1		0			0
NUPL2		0			0
ZMIZ2		0			0
PENK		0			0
F10		0			0
PTPRM		0			0
ZNF184		0			0
BLVRA		0			0
TPPP		0			0
PRMT1		0			0
SPSB1		0			0
GNAI2		0			0
CNN3		CASKIN2			0
CASKIN2		0			0
DCX		0			0
PF4V1		0			0
IFNGR1		0			0
KCNJ6		0			0
TRIM17		0			0
ALOX15B		0			0
PRSS23		0			0
SLC17A9		0			0
F13A1		0			0
P2RX7		0			0
TIMELESS		0			0
ADSS		0			0
DUSP9		0			0
CACNA1G		0			0
TMC6		0			0
PRKCB		0			0
KHDRBS3		0			0
PPFIBP2		0			0
PTH2R		0			0
PRKAR2B		0			0
COL21A1		0			0
ADAMTS9		FLNA			0
FLNA		0			0
KLK14		0			0
BTG2		0			0
ABTB2		0			0
PPIA		0			0
CTSZ		0			0
ID1		0			0
FZD2		0			0
NPPC		0			0
MFAP4		0			0
PREPL		0			0
LAMA1		0			0
ACTL6B		0			0
SMAD9		0			0
SMAP1		0			0
TSC22D4		0			0
DLGAP2		0			0
AVL9		0			0
SOD3		0			0
RALYL		0			0
PCK1		0			0
XPO7		0			0
SCGB1D2		0			0
ZNF646		0			0
EVI2B		0			0
HIST1H2BE		0			0
CLIC4		0			0
HSPA2		0			0
NNAT		0			0
NCKAP1		0			0
LY86		0			0
FGD6		0			0
QDPR		0			0
SECTM1		0			0
NFIL3		0			0
NKX2-2		0			0
HEG1		0			0
JAM3		0			0
NPTXR		0			0
C1D		0			0
LDLR		0			0
ADAMTS8		0			0
PDK4		0			0
ALDH1A1		0			0
DIRAS3		0			0
LAX1		0			0
MCM5		0			0
RAPGEF4		0			0
GRM7		0			0
CNGB1		0			0
FLVCR2		0			0
SLC6A20		0			0
ERC2		0			0
GSPT2		0			0
CARD8		0			0
ZNF83		0			0
DOCK1		0			0
VCAN		0			0
COL1A2		0			0
HOXB2		0			0
TFAP2C		0			0
BATF		0			0
SLC6A16		0			0
CYBB		0			0
FSTL4		0			0
CCIN		0			0
ZNF226		0			0
RGR		0			0
CD4		0			0
ATP6AP1		0			0
REEP5		0			0
BARD1		0			0
DCK		0			0
AACS		0			0
TLR1		0			0
ADRB2		0			0
PODXL		0			0
AOX1		0			0
CHD7		0			0
NOTCH2		0			0
NPC1		0			0
RASL11B		0			0
EML1		0			0
SELPLG		0			0
GABRA2		0			0
GTF3C4		0			0
CDS1		0			0
LANCL1		0			0
VIPR1		0			0
CRISPLD2		0			0
TLR5		0			0
SNTA1		0			0
IPO5		0			0
PTPRN		0			0
ALOX12B		0			0
WSCD2		0			0
NFIC		0			0
CCNT1		0			0
SLAMF8		0			0
CDH18		0			0
FEM1B		0			0
MLC1		0			0
ADRA2A		0			0
N4BP3		0			0
MPO		0			0
TMSB4Y		0			0
VPS4B		0			0
TMEM151B		0			0
MRAS		0			0
FAT4		0			0
CDH10		0			0
AMPH		0			0
LYL1		0			0
LDLRAP1		0			0
RANGAP1		0			0
SERINC1		0			0
EDC3		0			0
SIX3		0			0
HHAT		0			0
CHMP2B		0			0
CD55		0			0
NOD2		0			0
GPNMB		0			0
KDM6B		0			0
TLR7		0			0
PKN1		MMP14			0
MMP14		0			0
ENG		0			0
RGS17		0			0
PDE2A		0			0
B3GNT4		0			0
RIMS2		0			0
CRYBB2		0			0
NOS2		0			0
PTTG1		0			0
LRRTM2		0			0
PROSC		0			0
EDN1		0			0
GPRC5A		0			0
SV2C		0			0
AIM2		0			0
SATB2		0			0
METTL2B		0			0
CAMK1G		0			0
CST7		0			0
PLCG2		0			0
AOAH		0			0
WASL		0			0
STAG2		0			0
ZNF304		0			0
PLEK		0			0
PTPN7		0			0
ADA		0			0
CTNNA2		0			0
ARL15		0			0
TAF4B		0			0
NT5DC3		0			0
LAMB3		0			0
IFI35		0			0
OSBPL3		0			0
EFEMP1		0			0
ID2B		0			0
RUNDC3A		0			0
TNIP3		0			0
SAMSN1		0			0
JUND		0			0
MKL2		0			0
GDF15		0			0
CTGF		0			0
NPTX1		0			0
TCF7		0			0
IGLL1		0			0
ADARB2		0			0
MTHFD2		0			0
BST1		0			0
ARMC1		0			0
MMADHC		0			0
ACSL3		0			0
RYR1		0			0
ALDOA		0			0
PCYOX1		0			0
KCNH1		0			0
RNF187		0			0
CAT		0			0
HIST1H2BM		0			0
SLC19A3		0			0
ADAMTS3		0			0
MTMR4		0			0
FLT1		0			0
EIF5A2		0			0
GLRA3		0			0
MTA2		0			0
HK3		0			0
HES1		0			0
KCND2		0			0
CA2		0			0
EYA1		0			0
POPDC3		0			0
SORL1		0			0
CDC7		0			0
ITGA8		0			0
CYTH4		0			0
ATP6V0C		0			0
HIP1R		0			0
CD48		0			0
ITGA10		0			0
GLS		0			0
HTR1F		0			0
MTMR6		0			0
ZNF292		0			0
ZNF423		0			0
CD53		0			0
ST6GALNAC2		0			0
BMP7		0			0
IL1RAPL2		0			0
MATN2		0			0
TYMP		0			0
RALGDS		0			0
RAMP3		0			0
GNAI1		0			0
HIST1H2BO		0			0
TLL2		0			0
ZNF334		0			0
DSN1		0			0
C1RL		0			0
COL5A2		0			0
LMOD1		0			0
PLAC8		0			0
PDGFRL		0			0
SEMA3E		0			0
TCN2		0			0
BAMBI		0			0
C1QTNF1		0			0
SIK1		0			0
FPR2		0			0
KCTD12		0			0
SPATA2L		0			0
AASDHPPT		0			0
HLF		0			0
RS1		0			0
TMEM51		0			0
MBTPS2		0			0
NUDT6		0			0
GMFG		0			0
PLK4		0			0
FBLN5		0			0
KYNU		0			0
OSMR		0			0
UAP1L1		0			0
FHL5		0			0
COL6A3		0			0
MMRN1		0			0
HBS1L		0			0
SLC25A46		0			0
DPP4		0			0
ZNF749		0			0
CARD10		0			0
IL6		0			0
THBS2		0			0
APOBEC3G		0			0
FRZB		0			0
SCAMP5		0			0
PLCH1		0			0
BTN3A2		0			0
FAT1		0			0
[truncated: 150 more rows]

## Sheet: EC
ID	Gene	0			VIM
DNALI1	ABHD15	0			UQCRC1
SNTB1	ALDH1L1	0			TXNRD1
YAP1	AMOT	0			TOMM40
DNM1	ANGPT1	0			TNS3
TGFBR3	BAK1	0			SPTLC1
SLC16A9	CASKIN2	0			SLC41A1
PRDX6	CCDC141	0			NTN1
CGNL1	CDT1	0			MYL9
FAM84B	COL11A1	0			MPV17
TSPAN6	CSTB	0			METTL7A
FAM114A1	CYP51A1	0			KLHDC8A
CPLX1	DUSP1	0			DUSP1
ROGDI	EARS2	0			COL11A1
SSPN	EHD1	0			ANGPT1
NHLRC2	EMD	0			AMOT
FSTL1	FGD3	0			0
LPIN1	FLNA	0			0
N4BP2	HDAC7	0			0
NEFM	HSPB6	0			0
SLC39A12	ITGA7	0			0
GNG12	KLHDC8A	0			0
KDELC2	LHFPL2	0			0
WWTR1	LRRN2	0			0
APLNR	MMP14	0			0
FAIM2	MYL9	0			0
IQGAP2	MYRIP	0			0
CPNE3	NINJ1	0			0
DNAJC3	NTN1	0			0
TNFRSF11B	PRR5L	0			0
ANTXR2	PSMD3	0			0
PANX2	PTGFRN	0			0
RPH3A	SFXN3	0			0
ECHDC3	SLC20A1	0			0
TUBG2	SLC41A1	0			0
ASXL2	SRXN1	0			0
ELAVL4	TOMM40	0			0
SFRP1	TRH	0			0
PALLD	TTC39C	0			0
ABCC4	TUBB6	0			0
TPPP	TXNRD1	0			0
ID4	UBC	0			0
PDE4DIP	UQCRC1	0			0
SP3	VIM	TNS3			0
TNS3	APBB1IP	0			0
B3GALNT2	BTC	0			0
FAM167A	CHSY1	0			0
SSR1	DAPP1	0			0
LIN7B	EPN2	0			0
TMBIM6	ETV5	0			0
AEBP1	FUT8	0			0
BBOX1	GRAMD4	0			0
TMEM64	GRK5	0			0
BTBD7	GSAP	0			0
C16orf45	HNRNPR	0			0
STK33	METTL7A	0			0
SPARC	MLEC	0			0
NPC2	MOB3B	0			0
SPPL2A	MPV17	0			0
C21orf62	MTIF3	0			0
RBBP8	NRARP	0			0
PLCE1	PDZRN3	0			0
PRRC1	PIP4K2A	0			0
RUNDC3A	RNF145	0			0
DYNLRB2	SEC14L2	0			0
PRCP	SEC62	0			0
CD109	SLC16A3	0			0
GJA1	SNAP29	0			0
GAP43	SNN	0			0
RASSF9	SNX18	0			0
RAB3A	SPIRE1	0			0
TMEM47	SPRED1	0			0
SOX9	SPTLC1	0			0
WDR49	TNS3	0			0
ACAP2	TPBG	0			0
CDKN2D		0			0
LAMB2		0			0
LRIG3		0			0
STMN2		0			0
B3GNT5		0			0
NEFL		0			0
TMED10		0			0
EPS8		0			0
SLC40A1		0			0
GMPPA		0			0
SERPINI2		0			0
BMPR1A		0			0
SLC22A5		0			0
ITPKB		0			0
MATN2		0			0
CTBS		0			0
WDR78		0			0
EEF1A2		0			0
MAOB		0			0
SV2A		0			0
ZDHHC2		0			0
CPT1C		0			0
ECHDC2		0			0
MICAL2		0			0
MYO5C		0			0
NPM2		0			0
OSBPL2		0			0
VAPB		0			0
TSR2		0			0
EFHC2		0			0
SMAD5		0			0
IPO8		0			0
PAK2		0			0
KIFC2		0			0
ABCC8		0			0
LPAR4		0			0
DPY19L4		0			0
CORO2B		0			0
FYN		0			0
AASDH		0			0
LIFR		0			0
STAG2		0			0
ENO2		0			0
MSX1		0			0
PPP1R16B		0			0
OGFRL1		0			0
HABP4		0			0
PLXNB1		0			0
CDC42EP4		0			0
SYNGR3		0			0
BYSL		0			0
GPR158		0			0
LOXL4		0			0
PBXIP1		0			0
GORASP1		0			0
MNS1		0			0
ITGB8		0			0
KCNT1		0			0
SLC9A3R1		DUSP1			0
DUSP1		0			0
ZC3H3		0			0
RIMKLB		0			0
ARRDC4		0			0
MAPK8IP2		0			0
SYNGR1		0			0
GOLIM4		0			0
YIPF6		0			0
LPP		0			0
SVOP		0			0
POLR2I		0			0
FAM35A		0			0
XRN1		0			0
ZHX1		0			0
CCNG1		0			0
CHN1		0			0
ATP5I		0			0
GRAMD3		0			0
CPT1A		0			0
PLCXD1		0			0
DDIT4L		0			0
SPG20		0			0
PTTG1IP		0			0
NHS		0			0
CCDC92		0			0
ZBTB20		0			0
TTC9B		0			0
IQCK		0			0
HIPK3		0			0
CHRNB2		0			0
STX2		0			0
ANO6		0			0
TRAM1		0			0
BCAR3		0			0
COQ4		0			0
ACACB		0			0
RCOR2		0			0
DOCK8		0			0
OSBPL11		0			0
NRSN1		0			0
KATNA1		0			0
SRD5A1		0			0
CDIPT		0			0
SPATA17		0			0
RUSC2		0			0
CA11		0			0
IFT88		0			0
UCHL1		0			0
EHF		0			0
INA		0			0
APLP1		0			0
KCNJ9		0			0
ZFP36L1		0			0
ANXA1		0			0
TRAK1		0			0
JAM2		0			0
PEX11A		0			0
FGF2		0			0
AP3B2		0			0
IFT74		0			0
ATF5		0			0
TRPM3		0			0
CLTA		0			0
DENND4C		0			0
RPS6KL1		0			0
TGIF2		0			0
TEAD2		0			0
C19orf18		0			0
GOLGA4		0			0
ACTA2		0			0
ZNF217		0			0
DCDC2		0			0
GNG3		0			0
ADAM11		0			0
NUP62CL		0			0
B4GALT1		0			0
MPP2		0			0
AKR1C3		0			0
B3GAT1		0			0
ECM2		0			0
GABRG1		0			0
SLC15A3		0			0
NEBL		0			0
ANXA4		0			0
RFX2		0			0
ASPHD1		0			0
THY1		0			0
BOC		0			0
LZIC		0			0
TNFRSF19		0			0
ZNF521		0			0
PSD2		0			0
NDUFS7		0			0
PTPN13		0			0
RBM47		0			0
ATP6V1G2		0			0
SLC15A4		0			0
NAGPA		0			0
ZFX		0			0
CACHD1		0			0
CDK2AP1		0			0
PACSIN1		0			0
FBXO11		0			0
ZNHIT6		0			0
VSNL1		0			0
GLT1D1		0			0
CCDC80		0			0
SNCG		0			0
DHRS3		0			0
CXCR3		0			0
CADPS2		0			0
PAPLN		0			0
ADCK2		0			0
C6orf136		0			0
ERBB4		0			0
S1PR3		0			0
FAM107A		0			0
GPI		0			0
EVL		0			0
SELP		0			0
MLF1		0			0
SATB1		0			0
SAP30L		0			0
CAPSL		0			0
FHL5		0			0
RNF19A		0			0
C9orf64		0			0
NEK1		0			0
NFIA		0			0
RALYL		0			0
MAPKAPK3		0			0
RFX3		0			0
TNFRSF21		0			0
ANTXR1		0			0
ALKBH6		0			0
C6orf118		0			0
DIAPH3		0			0
MAP1A		0			0
DNAJC6		0			0
LARP7		0			0
NEFH		0			0
AMT		0			0
TAGLN3		0			0
RIN2		0			0
GPC4		0			0
STON2		0			0
PLEKHA7		0			0
HSPB8		0			0
PPP2R1A		0			0
SHMT1		0			0
TM9SF1		0			0
FAM134A		0			0
HARS		0			0
RUSC1		0			0
SLMAP		0			0
SURF2		0			0
GAS7		0			0
CEND1		0			0
SNAP25		0			0
ATPAF1		0			0
HADH		0			0
ROR2		0			0
PJA1		0			0
ARHGAP25		0			0
FAM129B		VIM			0
VIM		0			0
CHD9		0			0
RGS7BP		0			0
SV2B		0			0
ARMC9		0			0
BRSK1		0			0
GRB2		0			0
TCEB2		0			0
FZD6		0			0
PFDN2		0			0
WNT10B		0			0
STX1B		0			0
BDH2		0			0
SYTL4		0			0
TTC25		0			0
FRMD3		0			0
BEX5		0			0
PRRT2		0			0
GRN		0			0
LTBP1		0			0
RHOT2		0			0
RCAN2		0			0
COBLL1		0			0
DSG2		0			0
TOR1AIP1		0			0
TIMP3		0			0
STMN3		0			0
IL17D		0			0
DEAF1		0			0
DNAH9		0			0
ALDH9A1		0			0
KIF1B		0			0
TMEM216		0			0
SF3B1		0			0
JPH3		0			0
EFHD2		0			0
SALL2		0			0
ZNF273		0			0
FAM181B		0			0
CORO6		0			0
IGFBP5		0			0
RTN4		0			0
STMN4		0			0
CHST6		0			0
RSPH3		0			0
DST		0			0
TMEM145		0			0
C14orf2		0			0
C1S		0			0
KIAA0513		0			0
GABPA		0			0
MERTK		0			0
PRDM2		0			0
PPP1R3F		0			0
ATP1A2		0			0
RASGRF1		0			0
NARF		0			0
TFAP2C		0			0
ACOX2		0			0
TOB1		0			0
SLC16A4		0			0
ATP13A2		0			0
SFRP2		0			0
SLC7A11		0			0
PIPOX		0			0
ZNF232		0			0
GNA13		0			0
CNNM2		0			0
MLLT11		0			0
NMD3		0			0
TNIK		0			0
LIMS1		0			0
ZNF385D		0			0
OSBPL9		0			0
KIAA1429		0			0
FOXO1		0			0
SETD7		0			0
ZNF621		0			0
PRICKLE1		0			0
ELFN2		0			0
RRAGB		0			0
SYNM		0			0
TMEM69		0			0
LEF1		0			0
FGF14		0			0
ASNS		0			0
CAB39L		0			0
L1CAM		0			0
ITPR2		0			0
FBLN1		0			0
EFCAB1		TOMM40			0
TOMM40		0			0
NEDD1		0			0
CDH11		0			0
FAT1		0			0
LAPTM4A		0			0
SNTA1		0			0
BIN1		0			0
FBXL16		0			0
JPH4		0			0
PRODH		0			0
CNTNAP1		0			0
A2M		0			0
FEZ1		0			0
FGF9		0			0
BRSK2		0			0
NEXN		0			0
NOTCH3		0			0
PPP2R1B		0			0
MSI2		0			0
DCTN1		0			0
ATP6V0B		0			0
CGRRF1		0			0
EMP1		0			0
RUVBL2		0			0
GNS		0			0
PCDHB4		METTL7A			0
METTL7A		0			0
CYP4V2		0			0
SYP		0			0
TBCB		0			0
TGFB2		0			0
RNF20		0			0
DDX3X		0			0
VCL		0			0
WFIKKN2		0			0
RAB15		0			0
SCN2B		0			0
STK32C		0			0
ILVBL		0			0
GRPEL1		0			0
CRTAP		0			0
AQP4		0			0
NRN1		0			0
SH3GL2		0			0
WWC1		0			0
RAB11FIP1		0			0
ACTL6A		0			0
PHKG1		0			0
EIF5A		0			0
GFRA2		0			0
CMYA5		0			0
GRIPAP1		0			0
BHMT2		0			0
DCBLD2		0			0
DGKQ		0			0
CDCA7L		0			0
LGR4		0			0
REST		0			0
BCL7A		0			0
NPDC1		0			0
USP53		0			0
ABLIM2		0			0
ACOT11		0			0
RGS9BP		0			0
RARRES3		0			0
TEX9		0			0
DPYSL3		0			0
NRXN2		0			0
KIF1A		0			0
PMP2		0			0
C5orf15		0			0
SPAG9		0			0
SOX6		0			0
C11orf88		0			0
ITGA6		0			0
RAB28		0			0
GABBR2		0			0
CP		0			0
COQ6		0			0
TNFRSF1A		0			0
PTPRN		0			0
BMP7		0			0
RAPGEF4		0			0
PIK3C2A		0			0
MAPRE3		0			0
CCNF		0			0
PNKD		0			0
C8orf37		0			0
PPIL6		0			0
HMGCS2		0			0
TNRC6A		0			0
DSC2		0			0
NBPF3		0			0
EXTL1		0			0
MT1F		0			0
MBNL3		0			0
CS		0			0
TERF2IP		0			0
OGDHL		0			0
LAMA2		0			0
KIF7		0			0
PKP4		0			0
LYST		0			0
SUMF1		0			0
WWC2		0			0
PAK1		0			0
FRZB		0			0
FOS		0			0
SMO		0			0
MLF2		0			0
FIBIN		0			0
USP11		0			0
DTNA		0			0
SEZ6L2		0			0
TCEAL2		0			0
SLC25A22		0			0
TMSB10		0			0
LINGO1		0			0
C15orf52		0			0
FAM181A		0			0
KLHL20		0			0
UBE2S		0			0
ASCL1		0			0
RAB3IL1		0			0
C9orf135		0			0
SCN1B		0			0
ZNF641		0			0
CDC73		0			0
NXT2		0			0
RAB11FIP4		0			0
RARRES2		0			0
LYZ		0			0
SLITRK1		0			0
C1orf216		0			0
PTPRG		0			0
KLF2		0			0
ARF3		0			0
BTBD2		0			0
SFRP4		0			0
FZR1		0			0
ZNF606		0			0
TIGD4		0			0
KLF3		0			0
APBA2		0			0
TEAD1		0			0
STARD7		0			0
PPIC		0			0
TLR4		0			0
AHCYL1		0			0
OPA3		0			0
RHPN2		0			0
ITGAV		0			0
ARHGDIA		0			0
PHYHIP		0			0
AKR1C4		0			0
PPP2R2C		0			0
HERC5		0			0
EP300		0			0
MAP7D2		0			0
SYDE1		0			0
IGSF21		0			0
C11orf80		0			0
MS4A2		0			0
PRLR		0			0
ABCA4		0			0
RASEF		0			0
HLTF		0			0
DCN		0			0
CACNG3		0			0
ATP6V0E2		0			0
MASP1		0			0
FAM170A		0			0
NOTCH2NL		0			0
HSD17B14		0			0
CD44		0			0
TSPAN5		0			0
NOP56		0			0
CXCL12		0			0
TFPT		0			0
TNK2		0			0
TTC1		0			0
TRMT1		0			0
DEK		0			0
GNAO1		0			0
SSFA2		0			0
ZNF800		0			0
DYNLRB1		0			0
HAGH		0			0
CD48		0			0
ARL5A		0			0
TLR3		0			0
LEPR		0			0
ATP6V0D1		0			0
CYB5R1		0			0
OSTM1		0			0
SLC33A1		0			0
MYEF2		0			0
KCMF1		0			0
DEF8		0			0
TRO		0			0
CACNA1D		0			0
GOLM1		0			0
FBXL15		0			0
UBE2H		0			0
CYBRD1		0			0
MAPT		0			0
HEPH		0			0
MIER1		0			0
TMEM74		0			0
ZHX3		0			0
TMCO1		0			0
GNAS		0			0
RYK		0			0
TP53INP1		0			0
GPAA1		0			0
KCNC1		0			0
IL13RA1		0			0
MED24		0			0
RGS7		0			0
TPD52		0			0
RP2		0			0
C14orf119		0			0
DERA		0			0
CCL2		0			0
DOCK7		0			0
DDRGK1		0			0
SLC8A2		0			0
BAZ1A		0			0
RELL2		0			0
HSDL2		0			0
ABCA1		ANGPT1			0
ANGPT1		0			0
MAP7D1		0			0
SUZ12		0			0
PM20D2		0			0
FANK1		0			0
LEPROT		0			0
SMC5		0			0
CDK5		0			0
DSE		0			0
SNCAIP		0			0
PI4K2B		0			0
MPZL1		0			0
CFL1		0			0
CHD5		0			0
PYGO1		0			0
PDLIM5		0			0
FBXL3		0			0
C7orf49		0			0
ZBTB40		0			0
EXPH5		0			0
B4GALT4		0			0
FAM96A		0			0
SLC16A10		0			0
TCEAL4		0			0
MAPK4		0			0
ZMAT4		0			0
DCTN3		0			0
WDR7		0			0
ACTB		0			0
PA2G4		0			0
SOCS4		0			0
GFAP		0			0
KLHDC3		0			0
PLSCR4		0			0
PTGS1		0			0
DAG1		0			0
SCN8A		0			0
OAZ3		0			0
WFDC1		0			0
PAWR		0			0
PCDH18		0			0
PTRF		0			0
TOR1AIP2		0			0
SYT4		0			0
MRAS		0			0
ARMC2		0			0
MORN4		0			0
MAP3K5		0			0
PDE2A		0			0
PRMT8		0			0
PRKD1		0			0
TCEB1		0			0
HIVEP2		0			0
SOAT1		0			0
FPR3		0			0
SCAMP5		0			0
DSCAM		0			0
KIAA2026		0			0
ACSS1		0			0
RPL7L1		0			0
SENP6		0			0
SGMS2		0			0
PITPNC1		0			0
SPAG1		0			0
MGAT3		0			0
EPB41L1		0			0
B3GALT5		0			0
SLC5A3		0			0
ATPIF1		0			0
PGPEP1		0			0
ZMYND10		0			0
ARID2		0			0
ERAL1		0			0
SYN1		0			0
DUSP26		0			0
ENAH		0			0
TCP11L2		0			0
RBMS1		0			0
FKBP2		0			0
ACTR1A		0			0
IRF2BP2		0			0
VCAN		0			0
KLHDC4		0			0
RAB24		0			0
IL6ST		0			0
PIP5K1C		0			0
MAGED2		0			0
COLEC12		0			0
PHEX		0			0
RHOBTB3		0			0
ACTG1		0			0
STAT5B		0			0
C10orf62		0			0
CMTM6		0			0
RASL12		0			0
TRAF3IP2		0			0
SPAG8		0			0
DYNLL2		0			0
NEK7		0			0
RAP1GDS1		0			0
RFTN2		0			0
FER		0			0
TMEM151A		0			0
C3orf17		0			0
PLEKHA5		0			0
SBF2		0			0
STOML3		0			0
ZNF614		0			0
PDGFRB		0			0
RRP1		0			0
TMEM123		0			0
WDR74		0			0
NPHP1		0			0
CHST2		0			0
MYLK3		0			0
OR51B2		0			0
RNF150		0			0
SMAD4		0			0
SLC25A43		0			0
STXBP3		0			0
GABRA1		0			0
SLC27A4		0			0
KLC1		0			0
MSI1		0			0
IQUB		0			0
LRFN4		0			0
KALRN		0			0
TRIP6		0			0
CCDC14		0			0
FOXRED1		0			0
SON		0			0
DNAH11		0			0
MPP1		0			0
RNF217		0			0
CTSK		0			0
PGAM1		0			0
DAAM1		0			0
DRP2		0			0
IQCA1		0			0
EDNRA		0			0
SMOC1		0			0
NQO2		0			0
ADAM23		0			0
CACNA2D3		0			0
ANK3		0			0
PDCD5		0			0
FOXJ1		0			0
CHCHD10		0			0
EPHB4		0			0
UCN		0			0
LDLRAD3		0			0
KLC2		0			0
NOVA2		0			0
RIMS1		0			0
MAPK10		0			0
DNASE1L1		0			0
STAT4		0			0
UXT		0			0
LYN		0			0
TNNT3		0			0
NDUFAF2		0			0
NAV2		SLC41A1			0
SLC41A1		0			0
PQLC3		0			0
GARS		0			0
DAB2		0			0
FAM57B		0			0
SUPT4H1		0			0
HMGA1		0			0
VEPH1		0			0
HHEX		0			0
CALM3		0			0
CYFIP1		0			0
OFD1		0			0
PPIL2		0			0
FAM46A		0			0
C19orf52		0			0
GABRG2		0			0
MRTO4		0			0
FBXO15		0			0
FAM65A		0			0
NDUFAF1		0			0
SLC44A1		0			0
CHMP7		0			0
USP1		0			0
SLC5A5		0			0
ZNF48		0			0
POLR3D		0			0
ATP5D		0			0
COX7A2		0			0
PLEKHG5		0			0
C10orf107		0			0
TAF1B		0			0
FXYD6		0			0
PPFIA1		0			0
GATM		0			0
NAP1L5		0			0
LRIG1		0			0
BAG3		0			0
GMPR		0			0
PLA2G4D		0			0
DDX41		0			0
SORBS1		0			0
BEGAIN		0			0
PLXDC2		0			0
AGT		0			0
RCN1		0			0
ARSD		0			0
AES		0			0
CDH18		0			0
PGM5		0			0
PRTFDC1		0			0
SBF1		0			0
UBE2N		0			0
RNF175		0			0
STXBP4		0			0
FLAD1		0			0
FLVCR1		0			0
PDIA2		0			0
TMEM67		0			0
IQCG		0			0
CD46		0			0
FAM174B		0			0
CD164		0			0
MKLN1		0			0
TANK		0			0
CCDC151		0			0
RANGAP1		0			0
GDAP2		0			0
MYO6		0			0
PLEKHJ1		0			0
ZNF107		0			0
OGN		0			0
C9orf131		0			0
IL6R		0			0
TPD52L1		0			0
ZNF22		0			0
AK7		0			0
EFHC1		0			0
FLVCR2		0			0
PCMTD2		0			0
POU3F2		0			0
C11orf84		0			0
CACNB3		0			0
GSK3A		0			0
GRM4		0			0
NAPA		0			0
TFCP2L1		0			0
RPS6KA5		0			0
TYRO3		0			0
SLC6A17		0			0
VEZF1		0			0
ZNF185		0			0
MICAL1		0			0
ANKRD49		0			0
LRP10		0			0
HMBOX1		0			0
ARL13B		0			0
FCGRT		0			0
KRCC1		0			0
MAPK8IP3		0			0
RBPMS2		0			0
MBP		0			0
PCYOX1L		0			0
SPHKAP		0			0
UNC5A		0			0
MYO10		0			0
LCORL		0			0
ATCAY		0			0
RORA		0			0
RIT2		0			0
SERPINA3		0			0
NPL		0			0
CLEC2D		0			0
BMP2K		0			0
CNOT4		0			0
ARHGAP12		0			0
ADAMTS5		0			0
CORO2A		0			0
GEM		0			0
GNA12		0			0
S100A6		0			0
CHGB		0			0
ATL3		0			0
ATP2B3		0			0
NFATC2		0			0
MFAP4		0			0
VSTM2L		0			0
MSRB3		0			0
DHX9		0			0
BNIP2		0			0
MFAP1		0			0
GPRC5C		0			0
CXCR4		0			0
NEK11		0			0
ABCB7		0			0
CKLF		0			0
CNGB3		0			0
PRDM16		0			0
BSN		0			0
PRKCZ		0			0
FOLR1		0			0
EFEMP2		0			0
ANKRD35		0			0
RBL2		0			0
NMRAL1		0			0
PELI2		0			0
RGR		0			0
FBXO8		0			0
ASAP3		0			0
PIN1		0			0
PIK3CG		0			0
TMEM198		0			0
TBL1X		0			0
PLEKHO2		0			0
LGI4		0			0
KPNA6		0			0
CXorf38		0			0
PLTP		0			0
WDR19		0			0
HECW1		0			0
R3HDM1		0			0
CTSH		0			0
MYOM1		0			0
SP100		0			0
COL1A1		0			0
PRMT2		0			0
YWHAZ		0			0
PDZD11		0			0
DISC1		0			0
LRP6		0			0
GZMA		0			0
GMPPB		0			0
GOLPH3		0			0
CALU		0			0
PPP2R2D		0			0
ZNF821		0			0
MAGEE1		0			0
INPP4A		0			0
ITGA10		0			0
GPR75		0			0
SNX33		0			0
C9orf16		0			0
EMP3		0			0
PDE7A		0			0
SLC20A2		0			0
SLCO1C1		0			0
EPN1		0			0
MACF1		0			0
ASPH		0			0
KCTD13		0			0
PARP10		0			0
STAG1		0			0
FMO2		0			0
SPATA18		0			0
ATAD2		0			0
CAPN2		0			0
ANKS1B		0			0
VARS		0			0
SPTBN4		0			0
DIRAS2		0			0
TTBK1		0			0
TGFBR2		0			0
GALNT10		0			0
SMC2		0			0
ZNF24		0			0
KLF12		0			0
PTPRR		0			0
ICA1		0			0
AVIL		0			0
KCNB1		0			0
KLF15		0			0
IQSEC2		0			0
AKAP6		0			0
PROS1		0			0
RANBP3L		0			0
CAMTA2		0			0
FGFR3		0			0
COL4A4		0			0
WDSUB1		0			0
ENTPD6		0			0
MAP4K5		0			0
LHFPL4		0			0
HMP19		0			0
TSPAN33		0			0
GTF2F2		0			0
IFNG		0			0
CA8		0			0
GABBR1		0			0
CHTF18		0			0
RNF8		0			0
RND2		0			0
AK3		0			0
MYOF		0			0
RNFT2		0			0
STK3		0			0
AGPAT5		0			0
LAGE3		0			0
CLDN2		0			0
TST		0			0
CEBPB		0			0
MATR3		0			0
SUDS3		0			0
DAP		0			0
SNX10		0			0
TSPAN7		0			0
CLTB		0			0
MARK4		0			0
UBE2E3		0			0
DBI		0			0
LIX1		0			0
ACBD5		0			0
DNASE2		0			0
KLF6		0			0
FNDC3B		0			0
SLC12A5		0			0
PSMD4		0			0
LSM4		0			0
MED31		0			0
CCL26		0			0
CNN3		0			0
MRAP		0			0
HCFC1R1		0			0
CREB3		0			0
GDA		0			0
MBOAT2		0			0
POLI		0			0
ATG4D		0			0
NAP1L2		0			0
ANO3		0			0
COX6B1		0			0
RBP1		0			0
GPR34		0			0
SEMA4F		0			0
ATP6V0A1		0			0
SIRT6		0			0
CNNM1		0			0
FAM89B		0			0
CTNNBIP1		0			0
MGST1		0			0
FMOD		0			0
FAM91A1		0			0
FZD8		0			0
TCEA1		0			0
RGS22		0			0
IFRD1		0			0
ATRNL1		0			0
PEX12		0			0
INTS9		0			0
PLEKHB2		0			0
CAPNS1		0			0
PPME1		0			0
SLC14A1		0			0
AP3M2		0			0
CHID1		0			0
ERLIN2		0			0
ANKRD42		0			0
USP3		0			0
STMN1		0			0
SNAP47		0			0
INPP5A		0			0
SAMD14		0			0
C1orf21		0			0
SLC39A1		0			0
COL4A3		0			0
SDC4		0			0
GRM2		0			0
RNF123		0			0
STK24		0			0
MANBAL		0			0
SLC35F2		0			0
SYPL1		0			0
PRRG4		0			0
TMEM136		0			0
CAV1		0			0
SRPX2		0			0
CD84		0			0
HSPB2		0			0
KRT8		0			0
PRSS2		0			0
AGA		0			0
BAIAP2		0			0
LHFPL5		0			0
TMEM87B		0			0
TSPYL4		0			0
GPC1		0			0
PIGZ		0			0
ZNF407		0			0
DMRT3		0			0
LPCAT4		0			0
CEP120		0			0
LIMA1		0			0
MAK		0			0
ABCA3		0			0
PALM2		0			0
CABP1		0			0
OR1I1		0			0
IDH3B		0			0
STXBP1		0			0
CTNS		0			0
KCNS1		0			0
GAS1		0			0
SEC11A		0			0
MTAP		0			0
MID1		0			0
FCHO2		0			0
ST8SIA5		0			0
ARPC5L		0			0
FAM111A		0			0
GDAP1		0			0
RB1		0			0
POFUT1		0			0
DHX32		0			0
ABI3BP		0			0
PKD2		0			0
TMED5		0			0
MR1		0			0
EDA		0			0
SCN2A		0			0
RNF152		0			0
CHMP2A		0			0
ZNF438		0			0
S1PR1		0			0
ATP6V1E1		0			0
ZNF443		0			0
ASNA1		0			0
SUPT3H		0			0
SLC4A1AP		0			0
TUBA1A		0			0
SYNC		0			0
S100A4		0			0
TRIM9		0			0
MDM1		0			0
SLC25A30		0			0
GPS1		0			0
ANKRD27		0			0
MYO5A		0			0
FGD6		0			0
CAMK2N1		0			0
SPEF2		0			0
FAM131B		0			0
IGDCC4		0			0
ACSM5		0			0
POU2F1		0			0
CTNNB1		0			0
CHCHD6		0			0
AHNAK		0			0
ELMO1		0			0
BAD		0			0
MMAB		0			0
AQR		0			0
PREPL		0			0
MAP1B		0			0
ARHGEF6		0			0
UXS1		0			0
RPRML		0			0
TCEAL7		0			0
NFE2L2		0			0
SP140		0			0
FDXR		0			0
TUBA1C		0			0
AP1G2		0			0
ZNF784		0			0
NOTCH1		0			0
PPFIA3		0			0
F2RL1		0			0
KCNJ13		0			0
KANK1		0			0
MAPK9		0			0
ARHGAP17		0			0
CHGA		0			0
BMI1		0			0
PARVA		0			0
SMAD9		0			0
NECAP2		0			0
CRYM		0			0
CD2AP		0			0
NUAK1		0			0
WDR90		0			0
ATM		0			0
ZSCAN29		0			0
CTSS		0			0
MTFR1		0			0
GABRA4		0			0
UBE2E2		0			0
CAMK1G		0			0
ZIC2		0			0
ELF2		0			0
CDC26		0			0
ATL1		0			0
GPD1L		0			0
MBNL2		0			0
DLGAP4		0			0
DNAJB6		0			0
ZNF608		0			0
OSBPL5		0			0
TOLLIP		0			0
IFI27L2		0			0
KCTD15		0			0
CACNA1A		0			0
EHD2		0			0
CSPP1		0			0
BSCL2		0			0
LCA5		0			0
SEC22C		0			0
DHPS		0			0
NUP188		0			0
MGAT1		0			0
UBE2T		0			0
CCL5		0			0
PPP2R4		0			0
BCOR		0			0
RRM2B		0			0
TPRG1L		0			0
PCSK2		0			0
SERPINB6		0			0
LOXL3		0			0
SYNPO2		0			0
MCF2L2		0			0
ZNF135		0			0
BICD1		0			0
GSS		0			0
ABCA7		0			0
HTT		0			0
RFXAP		0			0
ZC4H2		0			0
EYA4		0			0
RASL11B		0			0
FAM19A1		0			0
PSMD11		0			0
HSD11B1L		0			0
SMARCA5		0			0
NDOR1		0			0
RCBTB2		0			0
FADS1		0			0
ZBTB1		0			0
CAMKK2		0			0
NELL1		0			0
HCN2		0			0
MYBBP1A		0			0
SELK		0			0
OLA1		0			0
KCNH3		0			0
RAB27B		0			0
TAF9B		0			0
CCDC50		0			0
YWHAG		0			0
KCNMA1		0			0
SLC6A7		0			0
PES1		0			0
CAPS		0			0
GBF1		0			0
USPL1		0			0
SYS1		0			0
CLSTN1		0			0
NR2F2		0			0
PHGDH		0			0
BCL2		0			0
ELOVL6		0			0
ADCY8		0			0
THUMPD2		0			0
PAK6		0			0
VPS39		0			0
NR4A1		0			0
DACH2		0			0
SASH1		0			0
PRKCG		0			0
CEPT1		0			0
AP3B1		0			0
C12orf10		0			0
KCNC3		0			0
PEMT		0			0
CDH10		0			0
SLC22A13		0			0
LRRCC1		0			0
CALML4		0			0
NIPBL		0			0
RAB6B		0			0
TNFSF10		0			0
HNMT		0			0
TAPBP		0			0
IDE		0			0
PPP4R1		0			0
RIMS3		0			0
HPRT1		0			0
S100A10		0			0
TET2		0			0
PPP2CA		0			0
C17orf82		0			0
SLC39A8		0			0
AP2S1		0			0
WEE1		0			0
ANKZF1		0			0
ABCA9		0			0
KIF13A		0			0
RBL1		0			0
RARB		0			0
TMEM59L		0			0
ABHD12		0			0
ZC3HAV1		0			0
MSL3		MPV17			0
MPV17		0			0
TNR		0			0
AFF1		0			0
SLC38A2		0			0
FBXO16		0			0
SEZ6L		0			0
C17orf58		0			0
MRPL11		0			0
SNRNP25		0			0
NUMBL		0			0
PPP4R2		0			0
SLIT3		0			0
SLC43A3		0			0
SLC5A9		0			0
BCAT1		0			0
LMF1		0			0
NAB1		0			0
CLIC6		0			0
SMOC2		0			0
ADD2		0			0
CACNG2		0			0
F12		0			0
GABRD		0			0
UBE2K		0			0
WDR47		0			0
DCBLD1		0			0
RFESD		0			0
STX1A		0			0
IFNGR1		0			0
TESC		0			0
WDR86		0			0
TP53INP2		0			0
PCNT		0			0
C4orf19		0			0
TBCC		0			0
CRY1		0			0
APH1B		0			0
ATP5G1		0			0
FXYD7		0			0
TGIF1		0			0
PAQR8		0			0
ELF1		0			0
ZCCHC14		0			0
GNG11		0			0
CTPS2		0			0
DGAT2		0			0
CMKLR1		0			0
ZNF507		0			0
RREB1		0			0
RYR3		0			0
PPP1R9B		0			0
SMOX		0			0
CPXM2		0			0
CLDN23		0			0
CA10		0			0
ACVR1		0			0
GLB1L		0			0
NOXO1		0			0
MGLL		0			0
LCAT		0			0
PAQR6		0			0
PLOD2		0			0
OLFM1		0			0
MCTP1		0			0
SEC61A2		0			0
USP20		0			0
BNC2		0			0
C18orf25		0			0
ELOVL5		0			0
PRRT3		0			0
SYT13		0			0
TAAR2		0			0
TNFSF8		0			0
CRYBA2		0			0
IMPACT		0			0
FAHD1		0			0
ZNF574		0			0
PATZ1		0			0
REEP2		0			0
CALCOCO2		0			0
SYT3		0			0
PLEKHH2		0			0
BEX1		0			0
LOC389834		0			0
C11orf54		0			0
CMTM7		0			0
UNC5D		0			0
CAMK2D		0			0
SLC9A6		0			0
PDCD1LG2		0			0
SLC25A12		0			0
RTN1		0			0
MAST2		0			0
TAAR9		0			0
SLC4A3		0			0
GALNT9		0			0
MAPK11		0			0
APPL2		0			0
AP1M1		0			0
MEFV		0			0
BOLA3		0			0
NDST3		0			0
ANKFN1		0			0
TWSG1		0			0
NPAS3		0			0
SNAP91		0			0
ATF1		0			0
ZNF117		0			0
KCNJ16		0			0
MSN		0			0
PGR		0			0
LMO4		0			0
ATL2		0			0
LRFN5		0			0
POPDC3		0			0
WFDC8		0			0
FRMD6		0			0
SPAG6		0			0
WDR35		0			0
THRB		0			0
SLK		0			0
AKT1		0			0
ABLIM1		0			0
MAPK13		0			0
SEH1L		0			0
ZNF462		0			0
OR2H1		0			0
VAMP1		0			0
SAP30		0			0
PRSS12		0			0
RBP4		0			0
P4HTM		0			0
FABP6		0			0
DOT1L		0			0
NACC2		0			0
PIH1D2		0			0
ABCB1		0			0
MYT1L		0			0
DYX1C1		0			0
PHKA1		0			0
RTN3		0			0
RAB3C		0			0
DNMT3B		0			0
GRIA1		0			0
BDKRB1		0			0
EID3		0			0
MTM1		0			0
ABCC9		0			0
AASS		0			0
LNX1		0			0
MXRA7		0			0
NR1H3		0			0
PML		0			0
SLC44A3		0			0
LDB2		0			0
GJC2		0			0
PTPRB		0			0
DEDD2		0			0
F2R		0			0
CAMK2B		0			0
HECTD3		0			0
SRBD1		0			0
TCEAL3		0			0
ZDHHC22		0			0
SCNN1A		0			0
PNLIP		0			0
CLN5		0			0
BCL11A		0			0
PORCN		0			0
DARS2		0			0
SPATA6		0			0
MDFI		0			0
RGS4		0			0
FOXD4		0			0
NDUFB9		0			0
FARSA		0			0
SLC25A18		0			0
COL15A1		0			0
MTMR10		0			0
TUT1		0			0
CCDC121		0			0
KIF16B		0			0
C11orf63		0			0
CLIP3		0			0
PHACTR4		0			0
SCN3B		0			0
SLC35F3		0			0
FBXO32		0			0
GSDMD		0			0
MACROD2		0			0
FERMT2		0			0
TSNAXIP1		0			0
POFUT2		0			0
ZNF395		0			0
STAT3		0			0
HSP90AB1		0			0
GSTM3		0			0
SLCO2A1		0			0
C16orf58		0			0
CASC4		0			0
ABHD5		0			0
VEGFB		0			0
ZNF564		0			0
ABHD8		0			0
PGM2		0			0
RAB27A		0			0
HLA-DOA		0			0
C2orf40		0			0
POLB		0			0
ETS1		0			0
ERP27		0			0
GINS3		0			0
MAST1		0			0
DLGAP2		0			0
DCTPP1		0			0
MIF		0			0
COL8A2		0			0
MFGE8		0			0
IARS		0			0
DISP1		0			0
HSPB3		0			0
SEC14L4		0			0
SLC5A12		0			0
MFAP3L		0			0
NOTCH2		0			0
ATP1A3		0			0
ATP1B1		0			0
LIPH		0			0
BMPER		0			0
FAR2		0			0
ADHFE1		0			0
HOXA4		0			0
SAV1		0			0
STK16		0			0
PLEKHG1		0			0
G3BP1		0			0
CHIC2		0			0
S100PBP		0			0
NEK9		0			0
GMPR2		0			0
CYP4F3		0			0
FDX1L		0			0
RBM43		0			0
PRSS3		0			0
RAP1GAP		0			0
QKI		0			0
NFE2L3		0			0
RNF39		0			0
MAP4		0			0
FAM69B		0			0
DDX60		0			0
RPP40		0			0
MCM3		0			0
SLC6A20		0			0
TANC1		0			0
PLCD4		0			0
GEN1		0			0
PTPRT		0			0
ADRB1		0			0
IL15		0			0
DHX57		0			0
VDAC2		0			0
CPNE6		0			0
FKBP8		0			0
NT5DC2		0			0
HEMGN		0			0
ITPRIP		0			0
DDA1		0			0
NID2		0			0
ADCY1		0			0
TCEA3		0			0
NTRK2		0			0
UTRN		0			0
ENTPD2		0			0
CERCAM		0			0
HAPLN4		0			0
RAP1B		0			0
LPCAT2		0			0
SLC4A4		0			0
AKT3		0			0
SPATA13		0			0
GREM2		0			0
PIGW		0			0
SOCS2		0			0
LILRB2		0			0
ARFIP1		0			0
ACY3		0			0
ITGB1		0			0
KLK7		0			0
MOAP1		0			0
ATP11C		0			0
TMEM38B		0			0
FAM173B		0			0
CYR61		0			0
ARFIP2		0			0
PDZD4		0			0
SERPINB3		0			0
ZBTB33		0			0
RAB26		0			0
TFR2		0			0
CD58		0			0
ERMAP		0			0
PPFIA4		0			0
MAP1LC3A		0			0
GYG2		0			0
NDFIP2		0			0
FOXC1		0			0
C5		0			0
KIF3C		0			0
RRM2		0			0
IDH3G		0			0
IL16		0			0
NBR1		0			0
OMA1		0			0
SCO2		0			0
HLA-DMA		0			0
DTNB		0			0
MAF		0			0
COPG2		AMOT			0
AMOT		0			0
FBXO44		0			0
CHRNG		0			0
LAMA3		0			0
SLC24A2		0			0
PDZD7		0			0
STAM2		0			0
FAM26D		0			0
CAST		0			0
ASGR1		0			0
CNPY4		0			0
SPATS2		0			0
CYP4Z1		0			0
RBBP6		0			0
GEMIN7		0			0
DHRS11		0			0
MPP3		0			0
SS18		0			0
CDK10		0			0
MS4A14		0			0
BARD1		0			0
H2AFJ		0			0
ID3		0			0
BASP1		0			0
MRPL55		0			0
CA5A		0			0
ATP6V1H		0			0
SEPSECS		0			0
SEC31B		0			0
GTF3C6		0			0
TAGLN		0			0
ARFGAP3		0			0
RIMS2		0			0
SVIL		0			0
PARP9		0			0
ELOVL4		0			0
KCNN3		0			0
MRPS9		0			0
PELI3		0			0
SLC38A11		0			0
OGDH		0			0
CD99		0			0
P2RY1		0			0
MYH11		0			0
WFDC3		0			0
MYD88		0			0
NRXN3		0			0
CALCRL		0			0
LIN9		0			0
AMMECR1		0			0
ARID4A		0			0
FGL2		0			0
PI4KA		0			0
SPR		0			0
PCDH1		0			0
GKAP1		0			0
KCTD12		0			0
DEDD		0			0
SYT1		0			0
PFDN1		0			0
DISP2		0			0
KCNJ6		0			0
EPB41L5		0			0
SH2B3		0			0
MON1A		0			0
SPATA5		0			0
INTU		0			0
C11orf52		0			0
SCMH1		0			0
MED7		0			0
IFI16		0			0
SRPX		0			0
MCC		0			0
DPYD		0			0
MAD2L1BP		0			0
PTDSS1		0			0
FOXF2		0			0
SALL3		0			0
C6		0			0
HPS3		0			0
IFT57		0			0
TJP2		0			0
GIMAP8		0			0
ZNF460		0			0
ACSBG1		0			0
DTX3L		0			0
CYP7B1		0			0
SNRPB		0			0
KCND3		0			0
AKAP12		0			0
RFX4		0			0
DLK2		0			0
TBCEL		0			0
SKIL		0			0
ADAM19		0			0
CFLAR		0			0
EDF1		0			0
RNF113A		0			0
ADCYAP1		0			0
CAT		0			0
OPLAH		0			0
FABP3		0			0
VPS16		0			0
SLC27A6		0			0
KCNN2		0			0
OLFML1		0			0
MUC1		0			0
FAM179A		0			0
AZIN1		0			0
HES1		0			0
C1orf87		0			0
FNTA		0			0
GNB5		NTN1			0
NTN1		0			0
HPCA		0			0
SLC9A9		0			0
PBX3		0			0
LRAT		0			0
ABHD3		0			0
ZFAND6		0			0
YES1		0			0
SYNE2		0			0
PRY		0			0
IRF2		0			0
ZFHX4		0			0
TUBA4A		0			0
OLFML3		0			0
TUBA1B		0			0
LMO1		0			0
LGI3		0			0
FHL2		0			0
DLG3		0			0
MAP1S		0			0
CENPI		0			0
MCOLN1		0			0
LRRC16A		0			0
CRMP1		0			0
SORCS1		0			0
NPR1		0			0
WIPI1		0			0
CTSO		0			0
MAP3K10		0			0
LCE1E		0			0
ADD3		0			0
CACNB1		0			0
KHDRBS3		0			0
CYB561		0			0
KHK		0			0
TMEM163		0			0
THYN1		0			0
CDH22		0			0
UBA7		0			0
PCSK1N		0			0
PPP2R2B		0			0
PDLIM1		0			0
P2RY13		0			0
CSTF1		0			0
SLIT1		0			0
CLSTN3		0			0
IMPDH1		0			0
PRDM9		0			0
ZNF280D		0			0
DBNDD1		0			0
DYNLT3		0			0
KLF4		0			0
CYP4X1		0			0
CA3		0			0
CASP7		0			0
LMX1A		0			0
PRKACA		0			0
SOX2		0			0
CTDSP1		0			0
ZNF704		0			0
TSGA10		0			0
MECR		0			0
CACNA2D1		0			0
ARHGEF5		0			0
FAM89A		0			0
CLCC1		0			0
ARL11		0			0
PAX6		0			0
PPCDC		0			0
HS3ST2		0			0
CDK5R2		0			0
PIK3AP1		0			0
KLK5		0			0
PECAM1		0			0
MRPL41		0			0
TMEM222		0			0
EYA1		0			0
CALD1		0			0
SLC25A23		0			0
SLC6A14		0			0
GFER		0			0
ABHD14A		0			0
UBTD2		0			0
RAB31		0			0
C9orf3		0			0
ORAI3		0			0
GSN		0			0
ANG		0			0
ZNF471		0			0
NUDT10		0			0
SLC24A4		0			0
GRM7		0			0
PPIH		0			0
FAT4		0			0
TNNT1		0			0
VCAM1		0			0
ZNF268		0			0
PCK2		0			0
PTPRZ1		0			0
ANAPC2		0			0
ELN		0			0
GBP5		0			0
CAMKV		0			0
KRT79		0			0
GMCL1		0			0
TROVE2		0			0
CAMK2N2		0			0
SERPINI1		0			0
DDR2		0			0
ZMYND12		0			0
SNX5		0			0
SIDT1		0			0
NGEF		0			0
ANXA6		0			0
TAOK2		0			0
STRN4		0			0
RTN4RL1		0			0
CSMD1		0			0
ZAK		0			0
ZNF580		0			0
TCTEX1D1		0			0
LIPF		0			0
GPR4		0			0
NLRP7		0			0
IFI44L		0			0
RGS6		0			0
ASB3		0			0
PTPN21		0			0
LRRC1		0			0
DYNC2LI1		0			0
C1orf162		0			0
COL4A2		0			0
SYT6		0			0
CALN1		0			0
TSPAN13		0			0
RBPJ		0			0
DNAJC21		0			0
ZNF607		0			0
TMCO5A		0			0
KCNQ2		0			0
TP53BP2		0			0
CRELD1		0			0
ABCF2		0			0
DYRK3		0			0
DPF1		0			0
OPN5		0			0
CPNE7		0			0
TCTN1		0			0
DNAL1		0			0
FZD7		0			0
KCNJ4		0			0
NEU4		0			0
PFKFB2		0			0
GPAM		0			0
RCSD1		0			0
MAP2		0			0
LZTS1		0			0
SLC43A2		0			0
CYP2A7		0			0
NCDN		0			0
STT3A		0			0
PPP1CA		0			0
CALHM2		0			0
STK17B		0			0
BGN		0			0
DGKZ		0			0
TMEM130		0			0
IGFBP7		0			0
AP2M1		0			0
SLC39A6		0			0
SYN2		0			0
LAMA4		0			0
ATP8A2		0			0
HAS1		0			0
PCDHGA1		0			0
LMTK2		0			0
BCAS1		0			0
AACS		0			0
TMEM68		0			0
RAMP1		0			0
ALG10B		0			0
CNRIP1		0			0
C3orf14		0			0
DPY19L3		0			0
SORCS3		0			0
DIRAS1		0			0
WSCD2		0			0
SLC2A10		0			0
SULT1C4		0			0
EGLN3		0			0
ZYX		0			0
PRRT1		0			0
CECR6		0			0
AQP1		0			0
KRT17		0			0
DDT		0			0
TRMT2B		0			0
YWHAB		0			0
SELENBP1		0			0
ABCG4		0			0
ACSS3		0			0
SAMD4A		0			0
SRGAP1		0			0
GPNMB		0			0
OPRD1		0			0
A2ML1		0			0
CYP4F11		0			0
SH3PXD2A		0			0
ST6GALNAC3		0			0
TCERG1		0			0
CASP8		0			0
APLF		0			0
VAMP2		0			0
MN1		0			0
CEACAM8		0			0
TRIOBP		0			0
SIRT2		0			0
CNKSR2		0			0
IQGAP1		0			0
CYP1B1		0			0
ACAT1		0			0
AASDHPPT		0			0
CORIN		0			0
FBXL6		0			0
PKD1		0			0
RAPGEFL1		0			0
TEF		0			0
TRIM37		0			0
CAP2		0			0
UACA		0			0
CXCL6		0			0
FBXL2		0			0
CAMK2A		0			0
FCAR		0			0
LIMK2		0			0
MVD		0			0
TSPYL2		0			0
CDC14A		0			0
STX19		0			0
HPCAL4		0			0
SMAP2		0			0
CNTN2		0			0
MTHFD2		0			0
THBS3		0			0
C20orf197		0			0
ADCY2		0			0
[truncated: 941 more rows]

## Sheet: TC
ID	Gene	0				VIM
SRGAP1	ABHD15	0				TNS3
AEBP1	ALDH1L1	0				PIP4K2A
NPTX2	AMOT	0				NINJ1
GFAP	ANGPT1	0				LHFPL2
RPH3A	BAK1	0				HSPB6
NRN1	CASKIN2	0				FLNA
ITPKB	CCDC141	0				EHD1
ZDHHC23	CDT1	0				DUSP1
C14orf2	COL11A1	0				DAPP1
RGS4	CSTB	0				AMOT
CSRP1	CYP51A1	0				0
PAK1	DUSP1	0				0
TARBP1	EARS2	0				0
TRIP10	EHD1	0				0
SASH1	EMD	0				0
APLNR	FGD3	0				0
GNG3	FLNA	0				0
KCNF1	HDAC7	0				0
PLXNB1	HSPB6	0				0
PSD2	ITGA7	0				0
EMP3	KLHDC8A	0				0
USP54	LHFPL2	0				0
SGIP1	LRRN2	0				0
NCALD	MMP14	0				0
UBE2N	MYL9	0				0
DDIT4L	MYRIP	0				0
SNX10	NINJ1	0				0
SCG2	NTN1	0				0
PFN2	PRR5L	0				0
ZNF264	PSMD3	0				0
SLC6A12	PTGFRN	0				0
REEP1	SFXN3	0				0
VEZF1	SLC20A1	0				0
SYP	SLC41A1	0				0
NEUROD6	SRXN1	0				0
MLLT11	TOMM40	0				0
PRMT8	TRH	0				0
PCYOX1L	TTC39C	0				0
LRRC49	TUBB6	0				0
TBL1X	TXNRD1	0				0
NRSN1	UBC	0				0
LANCL2	UQCRC1	0				0
TUBB2A	VIM	0				0
ZHX3	APBB1IP	0				0
RASL12	BTC	0				0
SCAMP2	CHSY1	0				0
CACNG3	DAPP1	0				0
C3orf14	EPN2	0				0
ZBTB20	ETV5	0				0
PDLIM5	FUT8	0				0
PEX11A	GRAMD4	0				0
ATP2A2	GRK5	0				0
ATP6V1B2	GSAP	0				0
ENC1	HNRNPR	0				0
CA10	METTL7A	0				0
HMP19	MLEC	0				0
ATP6V1D	MOB3B	0				0
SMARCC1	MPV17	0				0
GHITM	MTIF3	0				0
KIAA0513	NRARP	0				0
FOXO4	PDZRN3	0				0
RAPGEF3	PIP4K2A	0				0
FAM63A	RNF145	0				0
ACP1	SEC14L2	0				0
RHOBTB3	SEC62	0				0
TAGLN3	SLC16A3	0				0
PGM2L1	SNAP29	0				0
C21orf62	SNN	0				0
SV2B	SNX18	0				0
NAP1L5	SPIRE1	0				0
PACSIN1	SPRED1	0				0
WWC3	SPTLC1	0				0
NFKBIA	TNS3	0				0
TMEM132D	TPBG	0				0
PTTG1IP		0				0
NFKB1		0				0
PDGFRB		0				0
LAMB2		0				0
UCHL1		0				0
FYN		0				0
NELL2		0				0
DYNC1I1		0				0
ATP6AP2		0				0
NDUFB5		0				0
ARHGEF6		0				0
SCG5		0				0
NRCAM		0				0
DDIT4		0				0
TTC17		0				0
GAP43		0				0
ATP6V1C1		0				0
GRAMD3		0				0
CTDSP2		0				0
GMPR		0				0
SYT13		0				0
CHST6		0				0
GOT1		0				0
C10orf35		0				0
PLXDC2		0				0
ATP6V1A		0				0
LDLRAD3		0				0
FAM107A		0				0
NECAP1		0				0
PLEKHO2		0				0
GLTP		0				0
SEZ6		0				0
SLC30A3		0				0
AP3S1		0				0
ATP6V1H		0				0
CEBPD		0				0
CDC42EP4		0				0
KCTD13		0				0
MRPL15		0				0
CHCHD6		0				0
TSPAN7		0				0
CNOT6		0				0
CSK		0				0
DHTKD1		0				0
MSX1		0				0
ITGB5		0				0
CUEDC1		0				0
MICAL2		0				0
PPP3CB		0				0
OPA1		0				0
EPDR1		0				0
TEAD2		0				0
ZNF462		0				0
GABRA1		0				0
HN1		0				0
MDH1		0				0
DDX24		0				0
PCMT1		0				0
ATXN10		0				0
NECAB1		0				0
POP4		0				0
MAP7D2		0				0
TMEM130		0				0
GOLIM4		0				0
FBXL2		0				0
INA		0				0
CHGB		0				0
TNFRSF1A		0				0
MAP3K5		0				0
RNF175		0				0
EHD2		0				0
DDR2		0				0
TRIM56		0				0
KIFAP3		0				0
NARS		0				0
GNAI2		0				0
AIFM3		0				0
KANK2		0				0
UBLCP1		0				0
PRKX		0				0
MEAF6		0				0
KLF15		0				0
VAMP2		0				0
SYT1		0				0
IQGAP1		0				0
VTA1		0				0
ASNS		0				0
SERPINB6		0				0
MRAS		0				0
BSN		0				0
PALLD		0				0
RTN3		0				0
DGKG		0				0
SLC4A1AP		0				0
STXBP1		0				0
ARHGEF10		0				0
TRIM47		0				0
TEP1		0				0
CHD4		0				0
FOXO1		0				0
ZCCHC17		0				0
PTMA		0				0
STMN3		0				0
UQCRC2		0				0
SLC25A4		0				0
VDAC2		0				0
PAX6		0				0
VSNL1		0				0
CIC		0				0
EFHD1		0				0
SLCO4A1		0				0
RARRES3		0				0
MAF1		0				0
YAP1		0				0
CGNL1		0				0
TFEB		0				0
HMBOX1		0				0
ATP6V1E1		0				0
ARL6IP1		0				0
GPI		0				0
GSTA4		0				0
MTX2		0				0
FANCE		0				0
HPCA		0				0
RAB15		TNS3				0
TNS3		0				0
MID1IP1		0				0
INPPL1		0				0
SLC16A9		0				0
EGR1		0				0
MXI1		0				0
USP11		0				0
PLCE1		0				0
LMNA		0				0
SERPINI1		0				0
SLC41A3		0				0
SPEN		0				0
TUBG2		0				0
ATOH8		0				0
KLF2		0				0
PDHB		0				0
RFTN2		0				0
ZNF438		0				0
MAP3K3		0				0
TRAF5		0				0
RIN2		0				0
CPLX1		0				0
ZCCHC12		0				0
FABP3		0				0
WDR54		0				0
CD200		0				0
FAM131A		0				0
ATP5C1		0				0
CDK2AP1		0				0
FYCO1		0				0
MRPS25		0				0
TMEM158		0				0
ZNF25		0				0
IDH3B		0				0
CEP135		0				0
ARL8B		0				0
ARAP1		0				0
MGST3		0				0
TTC38		0				0
TSPYL5		0				0
CBR4		0				0
IKZF4		0				0
DLG5		0				0
MDH2		0				0
SPR		0				0
KRCC1		0				0
HBQ1		0				0
DNAJC1		0				0
NCAM2		0				0
DNAL4		0				0
PTPRN2		0				0
ME3		0				0
PNMAL1		0				0
CADPS		0				0
SNAP25		0				0
PBXIP1		0				0
SCOC		0				0
RBM15B		0				0
PGAM2		0				0
AP3B2		0				0
KCNN3		0				0
N4BP1		0				0
MOAP1		0				0
SDAD1		0				0
TMBIM4		0				0
POMT2		0				0
SMAD1		0				0
NBEA		0				0
RWDD2A		0				0
PMPCB		0				0
TMEM59L		0				0
RAB31		0				0
DYNC1LI1		0				0
SLC25A46		0				0
PHF21A		0				0
CCT8		0				0
CHST12		0				0
KIF13B		0				0
SPOP		0				0
AGK		0				0
DLGAP2		0				0
ATP5G1		0				0
SP1		0				0
IARS		0				0
ACTR10		0				0
BCL6		0				0
HDAC4		0				0
PCSK5		0				0
SAMD1		0				0
ZCCHC24		0				0
MYOT		0				0
VASN		0				0
PEX11B		0				0
PIAS4		0				0
SMAP2		0				0
STXBP5		0				0
INHBB		0				0
ABLIM1		0				0
BRD3		0				0
AKAP6		0				0
POU2F1		0				0
ANP32B		0				0
KCNJ10		0				0
CCKBR		0				0
CDK5		0				0
KIAA0319		0				0
KLC1		0				0
SEC61A2		0				0
SH3GL2		0				0
SNCA		0				0
ADIPOR2		0				0
NKX2-2		0				0
CLIC1		0				0
EFEMP2		0				0
PDHX		0				0
SYTL4		0				0
HIPK2		0				0
STX1A		0				0
TNRC6A		0				0
DYNLT3		0				0
PGK1		0				0
ANO3		0				0
ZNF430		0				0
RALYL		0				0
POLDIP3		0				0
WBSCR17		0				0
SLC15A3		0				0
UBE2E2		0				0
NDE1		0				0
FAM43A		0				0
C9orf91		0				0
MORN4		0				0
SLC27A1		0				0
VGLL4		0				0
LYSMD2		0				0
CYP27A1		0				0
SNAP91		0				0
DCLK1		0				0
ELF1		0				0
SUCLA2		0				0
DUSP14		0				0
EGR4		0				0
TOMM20		0				0
PPP2R2B		0				0
NCAPD2		0				0
PHGDH		0				0
AP3M2		0				0
SDHA		0				0
SCN11A		0				0
SNCG		0				0
STMN2		0				0
BOC		0				0
WNT10B		0				0
PTCHD1		0				0
ICA1		0				0
ABHD4		0				0
BEX1		0				0
NPC2		0				0
NECAB2		0				0
CMAS		0				0
RCAN2		0				0
UBE2K		0				0
NEFM		0				0
RBPMS2		0				0
RTN4		0				0
MAPKAPK3		0				0
MYH10		0				0
ARV1		0				0
IL13RA1		0				0
STAMBPL1		0				0
EHD3		0				0
TMCC3		0				0
ID3		0				0
KIF1C		0				0
MARK1		0				0
PPP1R14C		0				0
DCN		0				0
RPS6KA2		0				0
BFAR		0				0
PNMA1		0				0
FBXO34		0				0
CDH10		0				0
PGRMC1		0				0
ARAF		0				0
CTDSP1		0				0
ORAI2		0				0
ATP5F1		0				0
HPRT1		0				0
BDNF		0				0
PHB		0				0
SLC39A1		0				0
OXCT1		0				0
MCTS1		0				0
RTN1		0				0
DYNC1LI2		0				0
SH3BP4		0				0
PPME1		0				0
MAPK10		0				0
RHOG		0				0
KRT222		0				0
LMBR1		0				0
TLN1		0				0
ENO2		0				0
SGPL1		0				0
R3HDM1		0				0
TRO		0				0
NAPB		0				0
NECAP2		0				0
HEYL		0				0
GLT1D1		0				0
DCAF6		0				0
SLC12A7		0				0
BBX		0				0
CASP8AP2		0				0
ARF3		0				0
THY1		0				0
MED12		0				0
BICD1		0				0
TCF3		0				0
KCNK12		0				0
SORBS3		0				0
MCHR1		0				0
TCF7L1		0				0
ST5		0				0
MAPKAPK2		0				0
MAPK6		0				0
SHROOM1		0				0
KIAA1468		0				0
BANP		0				0
PRELP		0				0
THYN1		0				0
TNFRSF21		0				0
CDCA7L		0				0
LTBP3		0				0
GABARAPL1		0				0
MPPED2		0				0
MACF1		0				0
SLITRK4		0				0
DDA1		0				0
VPS35		0				0
NUPR1		0				0
HVCN1		0				0
PECAM1		0				0
VCAN		0				0
NIPSNAP1		0				0
ZNF665		0				0
CLDN5		0				0
SYNGR3		0				0
ZBTB5		0				0
KCNIP3		0				0
PNMA2		0				0
ATP5H		0				0
GARS		LHFPL2				0
LHFPL2		0				0
GTDC1		0				0
GABBR2		0				0
APOO		0				0
FAM167A		0				0
CTSZ		0				0
DDAH2		0				0
RAB3A		0				0
NAV2		0				0
TERF2IP		0				0
STS		0				0
CTBP2		0				0
PPFIBP2		0				0
SYNGR1		0				0
CNTNAP2		0				0
MON1B		0				0
SULT4A1		0				0
B4GALT4		0				0
HDAC1		0				0
DNHD1		0				0
ANKMY2		0				0
SLCO3A1		0				0
SV2A		0				0
NRXN1		0				0
CABYR		0				0
ATP5L		0				0
PPFIA1		0				0
THOC7		0				0
ATP5B		0				0
NETO2		0				0
MAGED1		0				0
TMUB1		0				0
GFM1		0				0
AZGP1		0				0
DAG1		0				0
FXYD7		0				0
HAGH		0				0
PLCG1		0				0
RUNDC1		0				0
SLC22A17		0				0
USP47		0				0
RAB3IL1		0				0
NMNAT2		0				0
C1orf115		0				0
SERTAD1		0				0
ICAM2		0				0
MCM7		0				0
NINL		0				0
SMG6		0				0
NUDT11		0				0
PTPRN		0				0
TRAP1		0				0
SLC17A7		0				0
GPR146		0				0
PIAS2		0				0
ZFHX3		0				0
AQP1		0				0
VSTM2L		0				0
GLS		0				0
RHOJ		0				0
CAPN2		0				0
CAPS		0				0
SMG5		0				0
OLFM1		0				0
MAP2K1		0				0
MT1H		0				0
LGALS3BP		0				0
SLC25A18		0				0
RXRA		0				0
DPP9		0				0
FZD9		0				0
DHCR7		0				0
ISYNA1		0				0
CHMP4B		0				0
PCP4		0				0
ZBED3		0				0
BTBD10		0				0
HYOU1		0				0
LRRC1		0				0
NEDD4L		0				0
ZNHIT3		0				0
CPNE4		0				0
PAM		0				0
ANLN		0				0
TBPL1		0				0
VAT1		0				0
DAAM2		0				0
WASL		0				0
HSPA2		0				0
RNPEPL1		0				0
SSX2IP		0				0
TRIM9		0				0
ST3GAL1		0				0
THEM4		0				0
VDAC3		0				0
ADAM23		0				0
SUB1		0				0
SLC9A6		0				0
PAQR8		0				0
C16orf58		0				0
COPS8		0				0
U2AF1		0				0
PYGM		0				0
TTF2		0				0
FBXW4		0				0
IMMT		0				0
DLAT		0				0
MAP3K11		0				0
MAP4K4		0				0
LYN		0				0
DNAJB2		0				0
RELA		0				0
LZTS2		0				0
KCNK4		0				0
DDX10		0				0
MOCS2		0				0
GLRB		0				0
GLOD4		0				0
ESAM		0				0
CNNM3		0				0
ARL4D		0				0
SERBP1		0				0
SLC4A2		0				0
CALY		0				0
DOK1		0				0
PTH1R		0				0
DHRS3		0				0
GGCT		0				0
EMX2		0				0
STARD10		0				0
NDFIP1		0				0
RTN4IP1		0				0
BACE2		0				0
STAT4		0				0
FAM107B		0				0
TOB1		0				0
RNF14		0				0
YWHAG		0				0
MRPS35		0				0
RASEF		0				0
MAP2K4		0				0
BRE		0				0
ZFP36L1		0				0
ZBTB40		0				0
SYT5		0				0
FBXO11		0				0
PPM1E		0				0
WDR34		0				0
DHCR24		0				0
RHOC		0				0
THADA		0				0
ZNF160		0				0
SEZ6L2		0				0
EMID1		0				0
SLC25A44		0				0
CITED1		0				0
ATP1A1		0				0
CCDC136		0				0
CHRM1		0				0
DLD		0				0
RAMP1		0				0
DHRS11		0				0
SYNPR		0				0
CSMD3		0				0
FIBP		0				0
MSN		0				0
RNMT		0				0
FXN		0				0
HSP90AB1		0				0
SLC39A11		0				0
LDB2		0				0
SLBP		0				0
ARHGAP17		0				0
TBC1D2B		0				0
PIP4K2C		0				0
TMEM14A		0				0
TUBA4A		0				0
BASP1		0				0
COPS4		0				0
CRTC3		0				0
ILK		0				0
BEGAIN		0				0
TM2D3		0				0
HOMER3		0				0
OAT		0				0
OLAH		0				0
PCOLCE		0				0
GRPEL1		0				0
DENND4C		0				0
FTO		0				0
KIF7		0				0
ADD3		0				0
NET1		0				0
CCDC97		0				0
EEF1A2		0				0
ZFAND5		0				0
STAT3		0				0
CSE1L		0				0
PXMP4		0				0
RUSC1		0				0
ZFAND2A		0				0
PPP2R2C		EHD1				0
EHD1		0				0
HCLS1		0				0
ABCC8		0				0
PLCD1		0				0
ENOPH1		0				0
SYNM		0				0
AHI1		0				0
CD83		0				0
VDAC1		0				0
RRAGB		0				0
DPYSL4		0				0
CBLB		0				0
PRKD2		0				0
SPATA7		0				0
RBPJ		0				0
SPARCL1		0				0
SPSB2		0				0
COG1		0				0
CHN1		0				0
RAB22A		0				0
SCG3		0				0
CRYM		0				0
ZNF641		0				0
PFDN4		0				0
NDUFAB1		0				0
CYP4X1		0				0
KCNAB1		0				0
RIMBP2		0				0
ARHGAP27		0				0
ARF5		0				0
MAPK9		0				0
CAMKV		0				0
ZNF397		0				0
ZRANB2		0				0
GABRG2		0				0
GHDC		0				0
PTPN13		NINJ1				0
NINJ1		0				0
RBM38		0				0
EEF1D		0				0
DOCK1		0				0
KRAS		0				0
C10orf88		0				0
MKS1		0				0
RND2		0				0
SELT		0				0
EXTL1		0				0
PPP1R2		0				0
ELK1		0				0
PDPR		0				0
CDKN2D		0				0
AUH		0				0
UCHL5		0				0
NT5DC2		0				0
ICAM5		0				0
POLD1		0				0
CD59		0				0
DYNLL1		0				0
ATP1B1		0				0
SLC25A12		0				0
TRUB1		0				0
PHKB		0				0
LIN7B		0				0
SLC25A1		0				0
STAT5A		0				0
MGAT1		0				0
TIMP1		0				0
RAI14		0				0
PHF19		0				0
MEGF10		0				0
SGK1		0				0
SFRP1		0				0
PHKA2		0				0
PTRH2		0				0
LDLRAP1		0				0
LSS		0				0
LINGO1		0				0
TLN2		0				0
RHBDF2		0				0
SLC1A5		0				0
HACL1		0				0
ATF1		0				0
ESF1		0				0
AHCYL2		0				0
MRPS30		DUSP1				0
DUSP1		0				0
PITPNC1		0				0
DBI		0				0
FAM111A		0				0
MKLN1		0				0
PLK2		0				0
THRB		0				0
CPM		0				0
HLA-DPB1		0				0
STK38		0				0
NFAT5		0				0
WDR7		0				0
MAP4K5		0				0
NGEF		0				0
PREX1		0				0
CYP2E1		0				0
MT1M		0				0
CCK		0				0
GIMAP4		0				0
CSF1R		0				0
MYL12A		0				0
SYT4		0				0
RFTN1		0				0
CIRBP		0				0
MOV10		0				0
ZNF621		0				0
STK40		0				0
SUGT1		0				0
CYP1B1		0				0
ACVR2B		0				0
GARNL3		0				0
GPRC5B		0				0
ZNF524		0				0
TNPO1		0				0
PLA2G16		0				0
LBR		0				0
G3BP2		0				0
JAKMIP1		0				0
LRRC20		0				0
NOTCH1		0				0
STK32C		0				0
ZMYND10		0				0
ZNF385A		0				0
PC		0				0
RPP40		0				0
MMD		0				0
NT5C2		0				0
N4BP2		0				0
LHPP		0				0
RRAGA		0				0
AKAP11		0				0
EPB41L3		0				0
MBLAC2		0				0
DDX25		0				0
NFX1		0				0
HEG1		0				0
CTSD		0				0
C8orf46		0				0
RASL11B		0				0
G3BP1		0				0
FAM188A		0				0
ISCA1		0				0
DFFA		0				0
HSPH1		0				0
OTOS		0				0
FAM181B		0				0
CAMK2A		0				0
CYBA		0				0
SMAD5		0				0
CLIP2		0				0
NDN		0				0
BDH2		0				0
FICD		0				0
FKBP5		0				0
CLDN15		0				0
NEO1		0				0
RNF112		0				0
ASAP3		0				0
PSTPIP1		0				0
C6orf47		0				0
CCAR1		0				0
PFKFB4		0				0
NUAK1		0				0
IMPA1		0				0
GAS7		0				0
SNTA1		0				0
KIF5A		0				0
MEST		0				0
CLIP3		0				0
HEXDC		0				0
DCLRE1C		0				0
ZHX2		0				0
SPARC		0				0
PCBP4		0				0
AXL		0				0
ZNF136		0				0
SPAG9		0				0
GPR155		0				0
ABL1		0				0
SNX4		0				0
UBE2T		0				0
SLC12A4		0				0
EID2		0				0
DLC1		0				0
CD81		0				0
RGS2		0				0
SKIV2L2		0				0
FCGRT		0				0
PSMG3		0				0
LNX1		0				0
PBOV1		0				0
SRP54		0				0
LRP10		0				0
WDR82		0				0
PRKACB		0				0
CCR1		0				0
UBXN2A		0				0
CRMP1		0				0
NME5		0				0
ZFAND1		0				0
EXOC6		0				0
ADCY1		0				0
GRM8		0				0
MAMLD1		0				0
TNFSF15		0				0
PHYHIPL		0				0
HERC5		0				0
CNTNAP1		0				0
COX7B		0				0
SCIN		0				0
SKP1		0				0
GRAMD1C		0				0
CHRAC1		0				0
POLR3F		0				0
LGALS8		0				0
ANKRD46		0				0
METTL9		0				0
SIX5		0				0
FASN		0				0
PTS		0				0
APBA2		0				0
MAPK1		0				0
RFX1		0				0
ACSS1		0				0
TP53INP1		0				0
C1orf198		0				0
HINT1		0				0
TXNIP		0				0
RABEP2		0				0
BTG1		0				0
POGK		0				0
ZNF22		0				0
KLHL21		0				0
JUP		0				0
JAZF1		0				0
MAP3K6		0				0
CDC37L1		0				0
MYBPC1		0				0
SMYD2		0				0
SEH1L		0				0
MMAB		0				0
CAPG		0				0
APOLD1		0				0
BARD1		0				0
MYOM1		0				0
WDR61		0				0
PAFAH2		0				0
PTPRU		0				0
PHF10		0				0
SRD5A1		0				0
LZTFL1		0				0
CDK5RAP2		0				0
TRAPPC2L		0				0
UQCRFS1		0				0
RAP1GDS1		0				0
KIF1B		0				0
NRM		0				0
SPCS1		0				0
PID1		0				0
C3orf17		0				0
DYRK2		0				0
DNM1		0				0
MYO9B		0				0
FAM49B		0				0
IKBKB		0				0
NKRF		0				0
FGF12		0				0
DPP10		0				0
ELAVL4		0				0
ZMIZ2		0				0
MTUS1		0				0
VIP		0				0
GABRD		0				0
ANK3		0				0
YWHAH		0				0
ZAK		0				0
PSMD12		0				0
LRFN5		0				0
COX6C		0				0
NAP1L3		0				0
PCSK1N		0				0
ZNF652		0				0
NFIC		0				0
WSB2		0				0
CD44		0				0
YY1		0				0
SERPING1		0				0
SOX10		0				0
MNAT1		0				0
NSL1		0				0
MEF2C		0				0
HPCAL1		0				0
SNX6		0				0
HSPB8		0				0
CNKSR3		0				0
NEK6		0				0
N4BP2L1		0				0
SERINC1		0				0
FUT6		0				0
XRCC2		0				0
HPS5		0				0
HMGCR		0				0
ATP6AP1		0				0
ZIC2		0				0
AHDC1		0				0
PXN		0				0
AK5		0				0
OLA1		0				0
TJP1		0				0
PFKM		0				0
ECHDC1		0				0
EIF1B		0				0
PLEKHB1		0				0
LRPPRC		0				0
RBBP5		0				0
AASDHPPT		0				0
GFRA2		0				0
LITAF		0				0
TRIL		0				0
AKR1C3		0				0
RGMA		0				0
C11orf73		0				0
LRRC23		0				0
UBTD1		0				0
CEBPB		0				0
ZFP30		0				0
ACTR6		0				0
HADHA		0				0
TIMM23		0				0
GPD1L		0				0
PREP		0				0
MGLL		0				0
STAM		0				0
SAMD4B		0				0
C1orf64		0				0
ZDHHC8		0				0
CCDC113		0				0
CACNA2D3		0				0
MYO10		0				0
PCSK1		0				0
UBQLN2		0				0
COX7A2L		0				0
SLTM		0				0
MKNK2		0				0
CFD		0				0
C5orf24		0				0
GLUL		0				0
YPEL5		0				0
SEC61G		0				0
RRAS		0				0
PHYHIP		0				0
UBE2V2		0				0
CDK2AP2		0				0
TRAPPC6B		0				0
KCNJ2		0				0
FAM181A		0				0
ARMCX2		0				0
ANKDD1A		0				0
MCAT		0				0
NDRG1		0				0
STAU2		0				0
PARP2		0				0
SHOC2		0				0
ITGB1BP1		0				0
ABLIM2		0				0
DPP6		0				0
GYPC		0				0
NPM3		0				0
PRKCG		0				0
SLC30A9		0				0
DNM1L		0				0
PTK2B		0				0
TMEM14B		0				0
TM2D1		0				0
SATB2		0				0
DLK2		0				0
ORAI3		0				0
RBM12B		0				0
GAD2		0				0
NGB		0				0
KLKB1		0				0
RNF130		0				0
YBX1		0				0
ITGB4		0				0
ACSF2		0				0
ARHGEF3		FLNA				0
FLNA		0				0
DCTN6		0				0
PSMD8		0				0
ANXA5		0				0
ZBTB16		0				0
EML3		0				0
RASSF1		0				0
ZC3H15		0				0
SPTBN1		0				0
COL18A1		0				0
RASGRP1		0				0
COPS3		0				0
LTBP1		0				0
ABCA1		0				0
EFNB3		0				0
SP110		0				0
AKR1C1		0				0
PKN1		0				0
WDR20		0				0
CNR1		0				0
PRDX6		0				0
WASF1		0				0
SWAP70		0				0
GAD1		0				0
HERC1		0				0
DIP2B		0				0
WDR47		0				0
ZUFSP		0				0
XIAP		0				0
TMEM216		0				0
TBC1D7		0				0
REEP5		0				0
ZNF607		0				0
NTNG1		0				0
ACLY		0				0
TMEM63A		0				0
GNG11		0				0
CYP26B1		0				0
RPS19BP1		0				0
AFF1		0				0
PRPS1		0				0
FXYD5		0				0
ACSBG1		0				0
PSMA5		0				0
DOCK6		0				0
C16orf45		0				0
SDHB		0				0
PSMG1		0				0
TPI1		0				0
TCEAL2		0				0
CDC42		0				0
PAIP2		0				0
LCP1		0				0
GOLT1B		0				0
GNB5		0				0
CTXN1		0				0
PARP14		0				0
RALY		0				0
CHMP5		0				0
GNL3L		0				0
IPO5		0				0
TIMP3		0				0
KCTD20		0				0
MYH9		0				0
PPIH		0				0
VAMP5		0				0
ADARB2		0				0
DNALI1		0				0
KRT8		0				0
CPEB1		0				0
FIG4		0				0
YES1		0				0
DDX1		0				0
FAM98B		0				0
PORCN		0				0
DNAJC30		0				0
PLCL2		0				0
GAS2L1		0				0
TJP2		0				0
ALDOA		0				0
MPST		0				0
AKIRIN2		0				0
EIF2B3		0				0
IER3		0				0
SLC8A3		0				0
ACER3		0				0
EXOC1		0				0
PLAGL2		0				0
HSPA12A		0				0
RND1		0				0
KLHL5		0				0
CCDC9		0				0
STK11		0				0
CORO6		0				0
MAT2B		0				0
SMAD7		0				0
MIF4GD		0				0
ZNF521		0				0
PTPRR		0				0
SREBF1		0				0
TST		0				0
APOD		0				0
PSKH1		0				0
AKIRIN1		0				0
RAPGEF4		0				0
LIPE		0				0
DNAJC12		0				0
NHS		0				0
PLOD2		0				0
REPS1		0				0
FOXN3		0				0
ST8SIA5		0				0
SLC1A1		0				0
SLC39A12		0				0
ALDH5A1		0				0
NOL4		0				0
RNASEH2B		0				0
EIF1AX		0				0
HPCAL4		0				0
GLO1		0				0
PLOD1		0				0
RAD23B		0				0
ZNF148		0				0
YPEL4		0				0
LY6G5C		0				0
HSPB1		0				0
TAZ		0				0
RASAL1		0				0
FBXL7		0				0
DAGLA		0				0
SERPINA3		0				0
TNFRSF1B		0				0
CORO1A		0				0
TMX3		0				0
ATP5A1		0				0
DMPK		0				0
RASL10A		0				0
RHBDF1		0				0
SLC35E1		0				0
SERPINE2		0				0
FANCC		0				0
CPNE9		0				0
NCOA7		0				0
AKAP8L		0				0
STARD3		0				0
PIPOX		0				0
INSM2		0				0
APP		0				0
TMEM126B		0				0
PDE1A		0				0
TMEM51		0				0
ECE2		0				0
ZNF785		0				0
DBR1		0				0
BAZ1A		0				0
NUP43		0				0
VEGFB		0				0
KATNB1		0				0
NPTN		0				0
MUTYH		0				0
SHANK2		0				0
BAMBI		0				0
HS3ST2		0				0
CALD1		0				0
HOMER1		0				0
BAG3		0				0
ITGB1		0				0
FKBP3		0				0
MT1G		0				0
FOXQ1		0				0
TGFBR3		0				0
CEBPA		0				0
MFGE8		0				0
SLITRK1		0				0
ANKRD40		0				0
ERAP2		0				0
MRPL3		0				0
MCM8		0				0
LARGE		0				0
MMADHC		0				0
PDIA4		0				0
ZNF440		0				0
DBT		0				0
TMX1		0				0
IL4R		0				0
ANKRD29		0				0
COLEC12		0				0
SLC7A11		0				0
SCRIB		0				0
CD151		0				0
ROM1		0				0
MEPCE		0				0
TM2D2		0				0
NNT		0				0
TSC22D1		0				0
RHOU		0				0
C1orf27		0				0
CC2D1B		0				0
ABHD14B		0				0
ACOT7		0				0
SOX9		0				0
KTN1		0				0
TCIRG1		0				0
PLD3		0				0
XPNPEP3		0				0
MORF4L2		0				0
C1orf216		0				0
RFX2		0				0
KLHDC2		0				0
OGDH		0				0
ATRN		0				0
DZIP3		0				0
FZR1		0				0
CXCR4		0				0
DYSF		0				0
LGMN		0				0
GPR1		0				0
CIB2		0				0
MSRB3		0				0
ELOVL4		0				0
EPB41L4B		0				0
SPP1		0				0
CD22		0				0
TRIM37		0				0
RASA1		0				0
CARHSP1		0				0
TSPAN33		0				0
POLR2K		0				0
PRR18		0				0
CXorf40A		0				0
LYL1		0				0
PTP4A3		0				0
TMEM200A		0				0
NPTX1		0				0
TAGLN2		0				0
APPBP2		0				0
TCEAL7		0				0
BRWD3		0				0
CDH12		0				0
CXCL16		0				0
RAD51C		0				0
PIM1		0				0
BHLHB9		0				0
ATP1A3		0				0
NAP1L2		0				0
THBS2		0				0
TSPAN13		0				0
NPAS3		0				0
TUBG1		0				0
NRIP2		0				0
SYT3		0				0
LAPTM5		0				0
FRY		0				0
AIF1L		0				0
WRB		0				0
GCK		0				0
NSF		0				0
NPM2		0				0
SLC6A13		0				0
CCND1		0				0
ITPK1		0				0
HAVCR2		0				0
EBF4		0				0
LIPT1		0				0
TMEFF2		0				0
DTNA		0				0
PDE2A		0				0
IFT88		0				0
GADD45G		0				0
ACADSB		0				0
RGS3		0				0
FAT1		0				0
ZNF672		0				0
DSE		0				0
C1orf162		0				0
FBXL16		0				0
INPP5D		0				0
C12orf43		0				0
LANCL1		0				0
SOX8		0				0
VASH1		0				0
SLC12A5		0				0
CBFB		0				0
HIST1H2BD		0				0
NRSN2		0				0
ATAD1		0				0
FRAT2		0				0
TSPAN6		0				0
EID2B		0				0
CNIH3		0				0
LDHA		0				0
UGP2		0				0
PSAT1		0				0
YWHAZ		0				0
SMYD3		0				0
SPINT2		0				0
KLK7		0				0
NKX6-2		0				0
TMSB10		0				0
PPP4R2		0				0
HES4		0				0
LDLR		0				0
ACTL6A		0				0
STARD8		0				0
ATP5G3		0				0
IGF2BP2		0				0
PSMD14		0				0
ARHGAP9		0				0
NOL8		0				0
ARID4B		0				0
NNAT		0				0
JOSD2		0				0
PKIA		0				0
MYH14		0				0
SLC32A1		0				0
TMEM219		0				0
ZNF562		0				0
RHBDD1		0				0
RAVER1		0				0
LLGL2		0				0
RABGAP1L		0				0
PTPRO		0				0
IFITM3		0				0
IGSF21		0				0
PAK3		0				0
CNRIP1		0				0
POPDC3		0				0
COL4A5		0				0
RAN		0				0
C10orf10		0				0
CREB1		0				0
PARP9		0				0
BEST1		0				0
SUV39H2		0				0
ARHGAP4		0				0
FAM134B		0				0
EXTL2		0				0
FHL2		0				0
VIPR1		0				0
SLITRK5		0				0
ATP6V0D1		0				0
FUNDC1		0				0
H2AFJ		VIM				0
VIM		0				0
SORCS3		0				0
PTPRM		0				0
MRPS23		0				0
HES6		0				0
PDPK1		0				0
NUDT16		0				0
TSC22D3		0				0
PDLIM2		0				0
TPD52L1		0				0
TNKS1BP1		0				0
BCAT2		0				0
DOC2A		0				0
PSMA3		0				0
SLCO2B1		0				0
LAMP2		0				0
FSTL3		0				0
MAN2A1		0				0
FGF13		0				0
DLX1		0				0
ERBB3		0				0
TGFB3		0				0
NT5DC1		0				0
ZNF611		0				0
B3GALNT1		0				0
MBTD1		0				0
MT1X		0				0
BMP1		0				0
CMTM8		0				0
BRD4		0				0
PLCB1		0				0
SLC2A3		0				0
PJA1		0				0
MSC		0				0
NDRG4		0				0
PPP4R4		HSPB6				0
HSPB6		0				0
YJEFN3		0				0
DENND5B		0				0
ZNF234		0				0
LRRC3B		0				0
PTH2R		0				0
PYCRL		0				0
KCND2		0				0
SELENBP1		0				0
GPR37L1		0				0
DNER		0				0
SMTN		0				0
CLDND1		0				0
LGI4		0				0
PRKCZ		0				0
ZNF3		0				0
ZBTB7A		0				0
POLK		0				0
GSN		0				0
SEPN1		PIP4K2A				0
PIP4K2A		0				0
SEMA4B		0				0
PHAX		0				0
KBTBD6		0				0
PSMA1		0				0
GLG1		0				0
SERPINF1		0				0
CCND2		0				0
BCL7C		0				0
ATP10D		0				0
LAT2		0				0
SRRM4		0				0
TRABD		0				0
CHST3		0				0
RTKN		0				0
CDO1		0				0
MERTK		0				0
SCARA3		0				0
FBLN1		0				0
DEF6		0				0
NUPL2		0				0
MOXD1		0				0
FSTL5		0				0
BTBD3		0				0
MYL5		0				0
EFNA1		0				0
PCYOX1		0				0
PRR11		0				0
ADRA2C		0				0
BCL2		0				0
MED10		0				0
MBNL2		0				0
TM9SF2		0				0
VASP		0				0
APCDD1		0				0
CLUAP1		0				0
ATP1B2		0				0
SORBS1		0				0
CBS		0				0
CYB561D1		0				0
PPP3CA		0				0
DMD		0				0
FBXO9		0				0
MTMR6		0				0
ARRDC4		0				0
NRXN3		0				0
YEATS4		0				0
DHX34		0				0
ATP10B		0				0
FAM179B		0				0
AGAP1		0				0
ZNF768		0				0
ARMCX1		0				0
STOM		0				0
FGFRL1		0				0
SLC1A2		0				0
NKAIN2		0				0
FGFR1OP2		0				0
MYOF		0				0
F12		0				0
CDKN3		0				0
PDE9A		0				0
ZNF219		0				0
C11orf1		0				0
FAM81A		0				0
PDPN		0				0
BBOX1		0				0
HOXA2		0				0
ZNF426		0				0
ADRBK2		0				0
NCF4		0				0
SOX13		0				0
HOPX		0				0
TJAP1		0				0
TMEM17		0				0
ITCH		0				0
PRKDC		0				0
VWA1		0				0
C3		0				0
SLC9A3R2		0				0
RARRES2		0				0
ZNF526		0				0
FA2H		0				0
KCNJ4		0				0
GSPT2		0				0
POU2F2		0				0
CD34		0				0
PNKD		0				0
BCL11A		0				0
ACTA2		0				0
BCL6B		0				0
APH1A		0				0
BTG2		0				0
FAM46A		0				0
ADA		0				0
MORC4		0				0
TK2		0				0
HIST2H2BE		0				0
C14orf93		0				0
NPY		0				0
STAB1		0				0
LRP11		0				0
FBXO32		0				0
CDH9		0				0
MAX		0				0
NOXA1		0				0
TF		0				0
TSPAN4		0				0
BCAS1		0				0
STMN1		0				0
PDK4		0				0
DNM2		0				0
COL5A2		0				0
ABCB1		0				0
SRP72		0				0
MSI1		0				0
AMPH		0				0
EIF4EBP1		0				0
CXCL12		0				0
ACOX2		0				0
TYW3		0				0
COPS2		0				0
PRKAR1A		0				0
MSH3		0				0
DNAJB6		0				0
HYAL2		0				0
DUSP4		0				0
TSPYL4		0				0
FAM129B		0				0
SLC38A2		0				0
BEND6		0				0
LRCH4		0				0
MMRN2		0				0
GAB2		0				0
GLCE		0				0
PRKCB		0				0
USP28		0				0
COL6A2		0				0
C1QC		0				0
NIPBL		0				0
UACA		0				0
CDH18		0				0
AHR		0				0
BST2		0				0
AGT		0				0
PPP1R1B		0				0
MUM1L1		0				0
ZNF480		0				0
PLP2		0				0
RYBP		0				0
ATMIN		0				0
KCNK1		0				0
EYA2		AMOT				0
AMOT		0				0
IFIT1		0				0
PLTP		0				0
PURA		0				0
KCNIP1		0				0
FAHD1		0				0
KCNJ6		0				0
TGFBI		0				0
CENPB		0				0
C1QTNF4		0				0
EFS		0				0
TTC14		0				0
STEAP2		0				0
TYROBP		0				0
SLITRK3		0				0
ANKLE1		0				0
SLC7A5		0				0
GYG2		0				0
S100A10		0				0
ZNF385B		0				0
TRIM2		0				0
AKR1C2		0				0
CABP1		0				0
SLA		0				0
VPS41		0				0
NRGN		0				0
ZIC1		0				0
SEPP1		0				0
PSD3		0				0
TTYH2		0				0
RPAP2		0				0
PRKAR2B		0				0
PMP2		0				0
PODN		0				0
TAOK1		0				0
CMTM7		0				0
ARRDC2		0				0
DSN1		0				0
HAPLN2		0				0
FAM53B		0				0
NOSTRIN		0				0
TREM2		0				0
MRPL24		0				0
SLC1A3		0				0
SNCB		0				0
MCL1		0				0
METRN		0				0
IL17RB		0				0
PTPRT		0				0
ID4		0				0
REPIN1		0				0
ZNF577		0				0
CDKN1A		0				0
C1S		0				0
MKX		0				0
RASAL3		0				0
IGFBP4		0				0
TMEM144		0				0
DNAJC21		0				0
KPNA2		0				0
SEMA3F		0				0
ERMAP		0				0
ITPR3		0				0
SLC2A10		0				0
SEMA3E		0				0
HLA-DMA		0				0
USP14		0				0
LRIG1		0				0
GABPB2		0				0
ZFP1		0				0
PDE1B		0				0
S1PR1		0				0
CECR1		0				0
GDPD3		0				0
ADCY4		0				0
ITGAX		0				0
CRISPLD2		0				0
PLEKHG2		0				0
HEPH		0				0
ABCB7		0				0
SERTAD3		0				0
SQRDL		0				0
ZRANB1		0				0
SSB		0				0
CFB		0				0
PLEKHA1		0				0
TNFRSF10B		0				0
LRRTM2		0				0
TAGLN		0				0
SLC26A4		0				0
ZNF14		0				0
OVOL2		0				0
RNPC3		0				0
TCN2		0				0
FKBP14		0				0
MRAP2		0				0
TMEM123		0				0
MLC1		0				0
FCGBP		0				0
PPP1R3C		0				0
CPNE7		0				0
CLTC		0				0
ANXA2		0				0
BMPR2		0				0
KANK3		0				0
GPRC5C		0				0
CNNM2		0				0
DUSP19		0				0
RYR1		0				0
SCN2B		0				0
ZEB2		0				0
VAMP1		0				0
ZNF503		0				0
IFI35		0				0
GPIHBP1		0				0
DTX2		0				0
CLMN		0				0
SMOC1		0				0
CADPS2		0				0
NEU4		0				0
PEG10		0				0
GLRX2		0				0
LRRFIP1		0				0
LIMK2		0				0
ARGLU1		0				0
PNPLA8		0				0
AADAT		0				0
ZNF623		0				0
TADA3		0				0
CCNT1		0				0
OLIG1		0				0
ATL1		0				0
C1QB		0				0
CLDN11		0				0
DBF4		0				0
SNAPC1		0				0
PRKCD		0				0
TUSC3		0				0
SEC63		0				0
SLFN13		0				0
CCNH		0				0
MPDZ		0				0
HLA-DMB		0				0
STK10		0				0
CDC42EP1		0				0
MASP1		0				0
KCNJ16		0				0
CDH23		0				0
CSAD		0				0
CSF3R		0				0
GINS1		0				0
NMNAT1		0				0
EDN1		0				0
HHATL		0				0
HMOX1		0				0
PSMB8		0				0
HIST1H1C		0				0
VAPA		0				0
FOSB		0				0
CSPG4		0				0
ZNF669		0				0
RSAD2		0				0
C5orf28		0				0
TCERG1		0				0
CRABP1		0				0
TRIM23		0				0
ACSL5		0				0
MS4A6A		0				0
MOG		0				0
SLC44A4		0				0
FN1		0				0
ING1		0				0
FCAR		0				0
DIO2		0				0
SLC14A1		0				0
OSBPL8		0				0
ZNF549		0				0
ZNF620		0				0
PTN		0				0
ANTXR1		0				0
HAP1		0				0
SLC47A1		0				0
BRSK2		0				0
ZFP36		0				0
MAEA		0				0
MBLAC1		0				0
NINJ2		0				0
CSRNP3		0				0
AIRE		0				0
MYH11		0				0
MPZL2		0				0
FRZB		0				0
IGFBP3		0				0
FZD2		0				0
TCF7		0				0
BIRC3		0				0
SLC5A11		0				0
CBLN2		0				0
CBX5		0				0
GRM4		0				0
SMOX		0				0
GNB4		0				0
DMC1		0				0
ENHO		0				0
KLK6		0				0
HLA-DPA1		0				0
ID1		0				0
VAT1L		0				0
GJA1		DAPP1				0
DAPP1		0				0
CHRNA5		0				0
RAPGEF5		0				0
STXBP4		0				0
CD24		0				0
LPAR1		0				0
ABCA8		0				0
GPR83		0				0
ANXA1		0				0
ZFHX2		0				0
INTS7		0				0
CD93		0				0
NEFL		0				0
POLH		0				0
SLFN5		0				0
PAQR6		0				0
CYP4F3		0				0
S100A8		0				0

## Sheet: Three cortices
			ADGs	FC	EC	TC		FADGs	FC	EC	TC
				VIM	VIM	VIM			DUSP1	MYL9	DUSP1
				UQCRC1	UQCRC1	TNS3			ALDH1L1	DUSP1
				TUBB6	TXNRD1	PIP4K2A
				TPBG	TOMM40	NINJ1
				NINJ1	TNS3	LHFPL2
				MMP14	SPTLC1	HSPB6
				METTL7A	SLC41A1	FLNA
				ITGA7	NTN1	EHD1
				FLNA	MYL9	DUSP1
				ETV5	MPV17	DAPP1
				EHD1	METTL7A	AMOT
				DUSP1	KLHDC8A
				CHSY1	DUSP1
				CASKIN2	COL11A1
				APBB1IP	ANGPT1
				ANGPT1	AMOT
				ALDH1L1
