# Supplementary material for: The Therapeutic Targets of Fingolimod (FTY720) Are Involved in Pathological Processes in the Frontal Cortex of Alzheimer's Disease Patients: A Network Pharmacology Study
Source: Front Aging Neurosci. 2021 Feb 2;13:609679. doi: 10.3389/fnagi.2021.609679 (PMC7884771; doi:10.3389/fnagi.2021.609679)
Supplement: Supplementary file 7 [file Table_7.XLSX]

## Sheet: list
CRH
SYT1
KRT5
GNG3
GAD2
STAT4
PNOC
MAP2K1
DRD1
NPY
GRIA2
PENK
GRIA1
GABBR2
NPY5R
BCAS2
HTR2C
DRD5
STXBP1
KIT
MAPK8
GRIN2A
AKAP5
POLR2K
STX1A
TRPC3
LPA
EIF4E
VAMP2
CCNB1
PRNP
GTF2H3
RPA3
PPP3CA
GRM1
PRKAR2B
PRKCD
HMGCR
PPP2CA
GLS2
CCNH
CX3CL1
KRAS
SUMO1
CDK7
PKD2L1
PRKCB
NPY2R
GNAI1
DHDDS
ACAT2
HHAT
APP
ADRA2A
FDPS
MRPL2
DLGAP1
PTGES2
GNAQ
GLS
MRPS35
EBP
GNG4
NOS2
UBE2D2
CDC7
PLK4
ASL
ALOX12B
CXCL10
PLCG1
PHF21A
PLCG2
CAT
DDB2
ALDH9A1
IL10
RPS16
FYN
GLUL
TIMELESS
TLR4
ITGA2B
CBLB
ALOX15B
AOC3
GNAI2
AXIN1
P2RY14
RALGDS
LDLR
ORAI3
MCM5
RYR1
NFKB1
RAF1
PIAS4
DUSP9
CD4
PTPN6
IKBKB
EGFR
DHCR7
RPS6KA1
CCNT1
LDLRAP1
TP53
LBR
MTA2
TYK2
PROS1
FLT1
LYN
MCM7
WAS
HMG20B
FCER1A
ARHGDIB
EIF4EBP1
MTHFD2
ARAF
NOTCH1
GNG11
SNAI2
S1PR1
ITGAM
MYC
GNG5
NGFR
STAT5A
GLI2
KCNJ10
SNAP23
SMO
EDN1
FOS
ERBB2
GLI1
ALOX5
RHOC
DOK1
ITPR3
LSS
RELA
JUP
CCR5
GPR183
AOX1
PDGFRB
LY96
BMP4
MSN
MAPKAPK2
GAS1
FOXO1
VAMP8
PLXNB1
GPSM3
TREM2
PECAM1
CSF1R
ADH1A
PXN
PTGDS
IL6
CXCR4
ALOX5AP
TYROBP
C1QB
CCL2
NFKBIA
C1QA
HSPB1
CD163
GFAP

## Sheet: FC-cluster
MCODE_Cluster	MCODE_Node_Status	MCODE_Score	name	selected	shared name
Cluster 1	Clustered	23	ADRA2A	FALSE	ADRA2A
Cluster 1	Clustered	23	CX3CL1	FALSE	CX3CL1
Cluster 1	Clustered	23	GNG11	FALSE	GNG11
Cluster 1	Clustered	23	GABBR2	FALSE	GABBR2
Cluster 1	Clustered	23	GPSM3	FALSE	GPSM3
Cluster 1	Clustered	23	GPR183	FALSE	GPR183
Cluster 1	Clustered	23	CCR5	FALSE	CCR5
Cluster 1	Clustered	23	CXCL10	FALSE	CXCL10
Cluster 1	Clustered	23	CXCR4	FALSE	CXCR4
Cluster 1	Clustered	23	S1PR1	FALSE	S1PR1
Cluster 1	Clustered	23	NPY2R	FALSE	NPY2R
Cluster 1	Clustered	23	P2RY14	FALSE	P2RY14
Cluster 1	Clustered	23	GNG5	FALSE	GNG5
Cluster 1	Clustered	23	NPY5R	FALSE	NPY5R
Cluster 1	Clustered	23	APP	FALSE	APP
Cluster 1	Clustered	23	FPR1	FALSE	FPR1
Cluster 1	Clustered	23	GNG4	FALSE	GNG4
Cluster 1	Clustered	23	GNG3	FALSE	GNG3
Cluster 1	Clustered	23	PENK	FALSE	PENK
Cluster 1	Clustered	23	PNOC	FALSE	PNOC
Cluster 1	Clustered	23	SST	FALSE	SST
Cluster 1	Clustered	23	GNAI1	FALSE	GNAI1
Cluster 1	Clustered	23	GNAI2	FALSE	GNAI2
Cluster 1	Seed	23	NPY	FALSE	NPY
Cluster 10	Clustered	5.33333	CRH	FALSE	CRH
Cluster 10	Clustered	5.78571	DRD5	FALSE	DRD5
Cluster 10	Seed	5.78571	DRD1	FALSE	DRD1
Cluster 11	Clustered	2.82353	PRKCD	FALSE	PRKCD
Cluster 11	Clustered	3	RELA	FALSE	RELA
Cluster 11	Clustered	2.66667	MAP2K1	FALSE	MAP2K1
Cluster 11	Seed	3.01282	CCL2	FALSE	CCL2
Cluster 11	Clustered	2.96703	FOS	FALSE	FOS
Cluster 12	Clustered	2.57778	CCNB1	FALSE	CCNB1
Cluster 12	Seed	2.77778	CDK7	FALSE	CDK7
Cluster 12	Clustered	2.66667	CDKN1A	FALSE	CDKN1A
Cluster 13	Clustered	2	ALOX12B	FALSE	ALOX12B
Cluster 13	Clustered	2	ALOX15B	FALSE	ALOX15B
Cluster 13	Clustered	2	ALOX5	FALSE	ALOX5
Cluster 2	Clustered	6	PRKCB	FALSE	PRKCB
Cluster 2	Clustered	6	ITPR3	FALSE	ITPR3
Cluster 2	Clustered	5.30303	SHC1	FALSE	SHC1
Cluster 2	Clustered	4.84615	TP53	FALSE	TP53
Cluster 2	Clustered	5.5	NOTCH1	FALSE	NOTCH1
Cluster 2	Clustered	6	LDLR	FALSE	LDLR
Cluster 2	Clustered	5.925	KRAS	FALSE	KRAS
Cluster 2	Clustered	5	PTPN6	FALSE	PTPN6
Cluster 2	Clustered	5.09091	PLCG1	FALSE	PLCG1
Cluster 2	Clustered	5.06667	ERBB2	FALSE	ERBB2
Cluster 2	Clustered	6	CD4	FALSE	CD4
Cluster 2	Clustered	6	LDLRAP1	FALSE	LDLRAP1
Cluster 2	Clustered	6	SYT1	FALSE	SYT1
Cluster 2	Clustered	6	VAMP8	FALSE	VAMP8
Cluster 2	Clustered	6	VAMP2	FALSE	VAMP2
Cluster 2	Seed	6	PDGFRB	FALSE	PDGFRB
Cluster 2	Clustered	5	STX1A	FALSE	STX1A
Cluster 2	Clustered	5	STXBP1	FALSE	STXBP1
Cluster 3	Clustered	3.45	NFKB1	FALSE	NFKB1
Cluster 3	Clustered	3.84795	FYN	FALSE	FYN
Cluster 3	Clustered	3.27174	IL6	FALSE	IL6
Cluster 3	Seed	3.88889	MAPK8	FALSE	MAPK8
Cluster 3	Clustered	3.42857	ARAF	FALSE	ARAF
Cluster 3	Clustered	3.14103	RAF1	FALSE	RAF1
Cluster 3	Clustered	3.2381	ITGA2B	FALSE	ITGA2B
Cluster 3	Clustered	3.18182	PPP2CA	FALSE	PPP2CA
Cluster 3	Clustered	3.6	LYN	FALSE	LYN
Cluster 3	Clustered	3.33333	PLCG2	FALSE	PLCG2
Cluster 3	Clustered	3.14103	KIT	FALSE	KIT
Cluster 3	Clustered	3.42857	UBE2D2	FALSE	UBE2D2
Cluster 3	Clustered	3.14286	FCER1A	FALSE	FCER1A
Cluster 3	Clustered	3.73333	ITGAM	FALSE	ITGAM
Cluster 3	Clustered	3.88889	DOK1	FALSE	DOK1
Cluster 3	Clustered	3.88889	IKBKB	FALSE	IKBKB
Cluster 3	Clustered	3.73333	SNAP23	FALSE	SNAP23
Cluster 4	Clustered	8.83636	HTR2C	FALSE	HTR2C
Cluster 4	Seed	9.48718	GNAQ	FALSE	GNAQ
Cluster 4	Clustered	9	GRM1	FALSE	GRM1
Cluster 4	Clustered	9.34066	EDN1	FALSE	EDN1
Cluster 5	Clustered	4	CDC7	FALSE	CDC7
Cluster 5	Clustered	4	MCM5	FALSE	MCM5
Cluster 5	Clustered	4	MCM4	FALSE	MCM4
Cluster 5	Seed	4	MCM7	FALSE	MCM7
Cluster 6	Seed	3.73333	POLR2K	FALSE	POLR2K
Cluster 6	Clustered	3.2381	CCNT1	FALSE	CCNT1
Cluster 6	Clustered	3.33333	CCNH	FALSE	CCNH
Cluster 6	Clustered	3.2381	DDB2	FALSE	DDB2
Cluster 6	Clustered	3.42857	GTF2H3	FALSE	GTF2H3
Cluster 7	Clustered	4	BMP4	FALSE	BMP4
Cluster 7	Clustered	4.63636	MYC	FALSE	MYC
Cluster 7	Clustered	4.0719	EGFR	FALSE	EGFR
Cluster 7	Clustered	4.27273	STAT5A	FALSE	STAT5A
Cluster 8	Clustered	3	ALDH9A1	FALSE	ALDH9A1
Cluster 8	Clustered	2.7	GLUL	FALSE	GLUL
Cluster 8	Clustered	2.7	GLS2	FALSE	GLS2
Cluster 8	Seed	3	GLS	FALSE	GLS
Cluster 9	Clustered	2	HMGCR	FALSE	HMGCR
Cluster 9	Clustered	1.66667	LSS	FALSE	LSS
Cluster 9	Clustered	1.66667	FDPS	FALSE	FDPS
Cluster 9	Seed	2	TM7SF2	FALSE	TM7SF2
	Unclustered	0	ACAT2	FALSE	ACAT2
	Unclustered	0.666667	ADH1A	FALSE	ADH1A
	Unclustered	0	AOX1	FALSE	AOX1
	Unclustered	1.2	AKAP5	FALSE	AKAP5
	Unclustered	1.2	PRKAR2B	FALSE	PRKAR2B
	Unclustered	3	PPP3CA	FALSE	PPP3CA
	Unclustered	3	GRIA1	FALSE	GRIA1
	Unclustered	0	ALDH1L1	FALSE	ALDH1L1
	Unclustered	0	MTHFD2	FALSE	MTHFD2
	Unclustered	0	AOC3	FALSE	AOC3
	Unclustered	1.60714	GAD2	FALSE	GAD2
	Unclustered	2	MAPKAPK2	FALSE	MAPKAPK2
	Unclustered	0	ALOX5AP	FALSE	ALOX5AP
	Unclustered	4.46429	NGFR	FALSE	NGFR
	Unclustered	2	GFAP	FALSE	GFAP
	Unclustered	2	LPA	FALSE	LPA
	Unclustered	1.66667	PRNP	FALSE	PRNP
	Unclustered	0	PROS1	FALSE	PROS1
	Unclustered	2	ARHGDIB	FALSE	ARHGDIB
	Unclustered	1.2	RHOC	FALSE	RHOC
	Unclustered	0	ASL	FALSE	ASL
	Unclustered	2.85714	NOS2	FALSE	NOS2
	Unclustered	2.7	AXIN1	FALSE	AXIN1
	Unclustered	0	BCAS2	FALSE	BCAS2
	Unclustered	4.28571	BLNK	FALSE	BLNK
	Unclustered	4.46429	CBLB	FALSE	CBLB
	Unclustered	1.06667	GLI2	FALSE	GLI2
	Unclustered	0	C1QA	FALSE	C1QA
	Unclustered	0	C1QB	FALSE	C1QB
	Unclustered	1.4	CAT	FALSE	CAT
	Unclustered	5	TLR4	FALSE	TLR4
	Unclustered	2.32727	IL10	FALSE	IL10
	Unclustered	4	FOXO1	FALSE	FOXO1
	Unclustered	1.87879	RPA3	FALSE	RPA3
	Unclustered	2	CD163	FALSE	CD163
	Unclustered	2	CLEC7A	FALSE	CLEC7A
	Unclustered	3	CSF1R	FALSE	CSF1R
	Unclustered	2.77778	PXN	FALSE	PXN
	Unclustered	2.88889	PECAM1	FALSE	PECAM1
	Unclustered	2.7	SUMO1	FALSE	SUMO1
	Unclustered	0.666667	DHCR7	FALSE	DHCR7
	Unclustered	0.666667	EBP	FALSE	EBP
	Unclustered	0	DHDDS	FALSE	DHDDS
	Unclustered	2	DLGAP1	FALSE	DLGAP1
	Unclustered	0.857143	GRIN2A	FALSE	GRIN2A
	Unclustered	1.66667	DUSP1	FALSE	DUSP1
	Unclustered	2	DUSP9	FALSE	DUSP9
	Unclustered	1.66667	HSPB1	FALSE	HSPB1
	Unclustered	2	KRT5	FALSE	KRT5
	Unclustered	2.32727	TYK2	FALSE	TYK2
	Unclustered	4	SNAI2	FALSE	SNAI2
	Unclustered	1.4	JUP	FALSE	JUP
	Unclustered	0.5	EIF4E	FALSE	EIF4E
	Unclustered	0.666667	RPS16	FALSE	RPS16
	Unclustered	0.4	EIF4EBP1	FALSE	EIF4EBP1
	Unclustered	0.4	RPS6KA1	FALSE	RPS6KA1
	Unclustered	2	PLXNB1	FALSE	PLXNB1
	Unclustered	0	FEN1	FALSE	FEN1
	Unclustered	1.4	FLT1	FALSE	FLT1
	Unclustered	3	SMO	FALSE	SMO
	Unclustered	4	TYROBP	FALSE	TYROBP
	Unclustered	0.666667	WAS	FALSE	WAS
	Unclustered	4	TREM2	FALSE	TREM2
	Unclustered	4	KCNJ10	FALSE	KCNJ10
	Unclustered	0	GAS1	FALSE	GAS1
	Unclustered	3	GLI1	FALSE	GLI1
	Unclustered	2.7	GRIA2	FALSE	GRIA2
	Unclustered	0	HMG20B	FALSE	HMG20B
	Unclustered	0.666667	PHF21A	FALSE	PHF21A
	Unclustered	4.16667	NFKBIA	FALSE	NFKBIA
	Unclustered	3	LY96	FALSE	LY96
	Unclustered	4	STAT4	FALSE	STAT4
	Unclustered	2	TRPC3	FALSE	TRPC3
	Unclustered	1.66667	RALGDS	FALSE	RALGDS
	Unclustered	0.666667	MSN	FALSE	MSN
	Unclustered	2	TIMELESS	FALSE	TIMELESS
	Unclustered	0	MRPL2	FALSE	MRPL2
	Unclustered	0	MRPS35	FALSE	MRPS35
	Unclustered	2	MTA2	FALSE	MTA2
	Unclustered	0	ORAI3	FALSE	ORAI3
	Unclustered	1.4	PIAS4	FALSE	PIAS4
	Unclustered	0	PLK4	FALSE	PLK4
	Unclustered	0.666667	PTGES2	FALSE	PTGES2
	Unclustered	0	PTGDS	FALSE	PTGDS
Category	Term	Count	%	PValue	Genes	List Total	Pop Hits	Pop Total	Fold Enrichment	Bonferroni	Benjamini	FDR
KEGG_PATHWAY	hsa04062:Chemokine signaling pathway	10	41.6667	4.6615e-10	CXCL10, GNG3, GNG5, GNG4, CXCR4, CCR5, GNG11, GNAI1, CX3CL1, GNAI2	20	186	6879	18.4919	2.28414e-08	2.28413e-08	1.35183e-08
KEGG_PATHWAY	hsa04727:GABAergic synapse	7	29.1667	7.1051e-08	GABBR2, GNG3, GNG5, GNG4, GNG11, GNAI1, GNAI2	20	85	6879	28.3253	3.48149e-06	1.74075e-06	1.03024e-06
KEGG_PATHWAY	hsa05032:Morphine addiction	7	29.1667	1.07231e-07	GABBR2, GNG3, GNG5, GNG4, GNG11, GNAI1, GNAI2	20	91	6879	26.4577	5.25429e-06	1.75143e-06	1.03656e-06
KEGG_PATHWAY	hsa04726:Serotonergic synapse	7	29.1667	3.52519e-07	APP, GNG3, GNG5, GNG4, GNG11, GNAI1, GNAI2	20	111	6879	21.6905	1.72733e-05	4.31836e-06	2.55576e-06
KEGG_PATHWAY	hsa04713:Circadian entrainment	6	25	4.50874e-06	GNG3, GNG5, GNG4, GNG11, GNAI1, GNAI2	20	95	6879	21.7232	0.000220904	4.27058e-05	2.52749e-05
KEGG_PATHWAY	hsa05034:Alcoholism	7	29.1667	5.47607e-06	GNG3, GNG5, GNG4, NPY, GNG11, GNAI1, GNAI2	20	177	6879	13.6025	0.000268292	4.27058e-05	2.52749e-05
KEGG_PATHWAY	hsa04723:Retrograde endocannabinoid signaling	6	25	6.10083e-06	GNG3, GNG5, GNG4, GNG11, GNAI1, GNAI2	20	101	6879	20.4327	0.000298897	4.27058e-05	2.52749e-05
KEGG_PATHWAY	hsa04725:Cholinergic synapse	6	25	9.70401e-06	GNG3, GNG5, GNG4, GNG11, GNAI1, GNAI2	20	111	6879	18.5919	0.000475386	5.94371e-05	3.5177e-05
KEGG_PATHWAY	hsa04724:Glutamatergic synapse	6	25	1.10583e-05	GNG3, GNG5, GNG4, GNG11, GNAI1, GNAI2	20	114	6879	18.1026	0.000541712	6.02062e-05	3.56322e-05
KEGG_PATHWAY	hsa04728:Dopaminergic synapse	6	25	1.94567e-05	GNG3, GNG5, GNG4, GNG11, GNAI1, GNAI2	20	128	6879	16.1227	0.000952933	9.53378e-05	5.64244e-05
KEGG_PATHWAY	hsa04080:Neuroactive ligand-receptor interaction	7	29.1667	7.03245e-05	GABBR2, NPY5R, P2RY14, NPY2R, FPR1, S1PR1, ADRA2A	20	277	6879	8.69188	0.00344009	0.000313264	0.000185401
KEGG_PATHWAY	hsa05200:Pathways in cancer	7	29.1667	0.000480133	GNG3, GNG5, GNG4, CXCR4, GNG11, GNAI1, GNAI2	20	393	6879	6.12634	0.0232575	0.00196055	0.00116032
KEGG_PATHWAY	hsa04923:Regulation of lipolysis in adipocytes	3	12.5	0.0101855	NPY, GNAI1, GNAI2	20	56	6879	18.4259	0.394468	0.0383914	0.0227214
KEGG_PATHWAY	hsa04024:cAMP signaling pathway	4	16.6667	0.0161989	GABBR2, NPY, GNAI1, GNAI2	20	198	6879	6.94848	0.55078	0.0552192	0.0326808
KEGG_PATHWAY	hsa04971:Gastric acid secretion	3	12.5	0.0169038	SST, GNAI1, GNAI2	20	73	6879	14.1349	0.566286	0.0552192	0.0326808
KEGG_PATHWAY	hsa04014:Ras signaling pathway	4	16.6667	0.0229847	GNG3, GNG5, GNG4, GNG11	20	226	6879	6.08761	0.679987	0.0703905	0.0416597
KEGG_PATHWAY	hsa04060:Cytokine-cytokine receptor interaction	4	16.6667	0.0277635	CXCL10, CXCR4, CCR5, CX3CL1	20	243	6879	5.66173	0.748334	0.0800241	0.0473612
KEGG_PATHWAY	hsa04915:Estrogen signaling pathway	3	12.5	0.029904	GABBR2, GNAI1, GNAI2	20	99	6879	10.4227	0.774097	0.0814053	0.0481786
KEGG_PATHWAY	hsa05145:Toxoplasmosis	3	12.5	0.0362988	CCR5, GNAI1, GNAI2	20	110	6879	9.38045	0.836628	0.0936126	0.0554034
KEGG_PATHWAY	hsa04670:Leukocyte transendothelial migration	3	12.5	0.0393673	CXCR4, GNAI1, GNAI2	20	115	6879	8.97261	0.860263	0.0964499	0.0570826
KEGG_PATHWAY	hsa04071:Sphingolipid signaling pathway	3	12.5	0.0425327	S1PR1, GNAI1, GNAI2	20	120	6879	8.59875	0.88113	0.099243	0.0587357
KEGG_PATHWAY	hsa04360:Axon guidance	3	12.5	0.0471216	CXCR4, GNAI1, GNAI2	20	127	6879	8.1248	0.906063	0.104953	0.0621148
KEGG_PATHWAY	hsa04151:PI3K-Akt signaling pathway	4	16.6667	0.0667789	GNG3, GNG5, GNG4, GNG11	20	345	6879	3.98783	0.966175	0.141813	0.0839304
KEGG_PATHWAY	hsa04022:cGMP-PKG signaling pathway	3	12.5	0.0694597	GNAI1, ADRA2A, GNAI2	20	158	6879	6.5307	0.970622	0.141813	0.0839304
