# Supplementary material for: The Therapeutic Targets of Fingolimod (FTY720) Are Involved in Pathological Processes in the Frontal Cortex of Alzheimer's Disease Patients: A Network Pharmacology Study
Source: Front Aging Neurosci. 2021 Feb 2;13:609679. doi: 10.3389/fnagi.2021.609679 (PMC7884771; doi:10.3389/fnagi.2021.609679)
Supplement: Supplementary file 8 [file Table_8.XLSX]

## Sheet: FC（11-22）all
Sample_ID	GSM1176266	GSM1176262	GSM1176274	GSM1176255	GSM1176263	GSM1176273	GSM1176272	GSM1176264	GSM1176270
MMSE	11	12	15	17	17	18	19	20	22	R
RFTN1	2.79031	2.86212	2.632	2.52489	2.41423	2.38535	1.92792	2.14679	1.69226	-0.928101
CST1	1.45758	1.31704	1.34958	1.25661	1.29879	1.24778	1.11742	1.19378	0.978241	-0.895823
PTGS2	2.22622	2.76454	1.21373	1.64341	1.43133	1.58928	1.04369	1.11478	0.649134	-0.879335
MCM6	2.16394	2.1172	1.66664	1.80431	1.79571	1.61898	1.45693	1.77264	1.19568	-0.877394
DCT	1.99761	1.77737	1.67946	1.54281	1.30921	1.5097	1.31588	1.5356	1.254	-0.876216
CRY2	2.98969	3.2076	2.81447	2.00507	2.52631	2.1472	2.33112	2.25396	2.03878	-0.870898
CRISPLD2	2.07505	2.87649	1.75473	1.79453	1.49949	1.70318	1.2988	1.39378	0.958213	-0.869629
HGF	2.81773	3.31251	1.22538	1.3194	1.85318	1.45391	0.974331	1.41985	0.658451	-0.868552
DUSP9	2.50657	2.88937	1.86368	1.60127	2.00929	1.92711	1.64481	1.76794	1.45541	-0.867359
BSPRY	2.67233	2.53766	2.07014	1.67824	1.86581	1.5891	1.59784	1.90265	1.69727	-0.865137
MED9	2.7594	2.82635	2.6943	2.2383	2.55272	2.53319	2.49872	2.36212	2.06919	-0.858615
GADD45B	3.69464	5.06388	2.60537	2.77361	1.54785	2.28902	1.50057	1.94596	1.45477	-0.849462
CLEC1A	2.4879	2.37434	2.09525	2.04315	1.68783	1.45496	0.984597	1.64972	1.41821	-0.847064
ZNF81	1.89482	2.0206	1.59374	1.48849	1.59346	1.75081	1.47732	1.35875	1.46368	-0.840894
GPR135	2.04645	1.99848	1.8319	1.38691	1.52603	1.86412	1.32664	1.34475	1.4266	-0.825574
GADD45A	3.55716	4.39141	1.65886	2.28998	1.17661	2.00686	1.33923	1.57114	1.32892	-0.820831
PSPN	1.73478	1.69875	1.2752	1.30447	1.44279	1.36585	1.33149	1.2752	1.31148	-0.819325
DMXL2	3.1139	2.58773	1.8751	1.27928	1.82012	2.16459	0.733104	1.81806	0.981087	-0.816265
MCCC2	1.8261	1.96878	1.79343	1.65801	1.66188	1.39893	1.63263	1.57637	1.52981	-0.81576
LILRB3	2.84219	3.077	2.19732	2.49448	1.99129	2.31229	1.18886	2.21287	1.25525	-0.813062
JAK3	2.03492	1.88042	2.07697	1.79452	1.9947	1.4448	1.69233	1.47935	1.17431	-0.805332
ZFP36	4.29131	4.92259	2.48938	3.56228	1.82415	2.67189	1.78225	2.53403	1.92399	-0.804024
SOCS3	2.83603	3.6	1.61444	2.43565	1.80763	1.79694	1.17606	1.71899	1.39345	-0.803534
KLF12	2.31676	2.57796	2.0164	2.10507	2.32367	2.25542	1.57285	1.85194	1.28428	-0.801428
PPP3CC	2.36995	2.64136	2.38463	2.39329	2.13408	2.03804	2.28391	2.14494	1.69622	-0.801022
SRF	2.45292	2.62477	2.31052	2.34468	2.37908	2.46999	2.25775	2.1661	2.16425	-0.800408
MKL2	2.76199	3.96258	1.84792	1.76034	1.73002	1.69176	0.972699	2.34014	0.572651	-0.792805
ALDH1L1	3.30251	3.03366	2.19871	2.6708	1.96203	2.0274	1.22447	2.48282	1.45778	-0.792077
JARID2	2.51839	2.52941	2.20298	2.30924	2.42329	2.25139	2.3514	2.22916	2.14694	-0.79164
LPL	2.62414	2.90154	3.43364	2.43807	2.32352	2.48683	1.67673	1.73482	0.857509	-0.790652
ITPKC	2.38765	3.47166	1.93786	2.23316	2.10393	1.60882	1.59998	1.90185	1.36335	-0.790187
PCDHB11	2.08108	2.29054	1.26784	1.36731	1.69656	1.4928	1.42676	1.57495	1.13191	-0.786853
TM7SF3	2.45399	2.41482	2.38229	2.39543	2.30876	2.25854	2.24678	2.35547	1.97726	-0.786273
NFIL3	2.65965	3.95532	2.47655	1.95119	2.19102	2.28985	2.33762	2.15761	1.36439	-0.782097
VPS13B	2.27267	2.40894	2.2213	1.8253	1.97777	1.77735	2.14719	1.93046	1.80615	-0.78035
RPRM	3.34182	2.51837	2.09448	2.10307	2.17489	2.38533	2.06741	2.40449	1.49165	-0.777962
WDR19	2.50548	2.99577	2.14628	2.52369	2.53517	2.43995	1.89131	2.08044	1.34046	-0.774857
SGSM2	2.85397	3.03173	2.8641	2.60848	2.92954	2.84023	2.27255	2.60008	2.04709	-0.770787
HSPB1	3.3984	4.08385	2.92754	3.47171	3.055	3.67441	1.87452	2.3031	1.11449	-0.769573
IQCA1	2.02729	1.96242	2.09672	1.88322	1.94015	1.7354	1.7183	1.61377	1.78089	-0.767603
RGR	3.4326	3.21689	2.23774	3.60429	2.56134	1.40157	1.06529	1.36434	1.42797	-0.767406
UGP2	2.97931	3.33615	2.66325	2.3083	2.69254	2.64961	2.55049	2.81212	1.88124	-0.767005
F3	3.62641	4.02987	2.47889	1.97284	1.72012	1.95505	1.78611	2.49811	2.17226	-0.762731
B4GALT3	2.18193	2.3168	2.35375	2.00773	2.18715	2.08297	2.14199	1.94305	1.9065	-0.761934
TPST1	2.67963	3.42929	2.18506	2.11544	1.75311	1.91831	2.09536	1.88473	1.98977	-0.761343
MTMR1	2.25028	2.48525	2.11765	2.14913	2.14724	1.80002	1.97152	2.20806	1.63027	-0.751599
MYO9A	2.45226	2.80758	2.41498	2.2598	2.80424	2.29938	1.93269	2.10247	1.76585	-0.749036
DSCAM	2.26576	2.43106	2.28425	1.77918	2.17759	1.75787	1.89161	2.18804	1.18058	-0.748076
IFNGR2	2.94876	3.28973	3.16314	2.89719	2.81599	2.74174	2.63102	2.92817	2.58775	-0.74774
SLC39A14	2.51019	3.49418	2.00347	1.18897	1.85109	1.58631	1.31031	1.97532	1.42939	-0.747675
ATP13A3	2.08323	2.14869	2.1474	1.92533	2.01176	1.90299	1.89866	1.90197	1.9806	-0.746046
CCNT1	2.75811	2.7681	2.52435	1.68039	2.43931	1.92484	1.30024	2.08979	1.91183	-0.743226
RBMS3	1.8696	2.30205	2.1371	2.06413	1.69005	1.50795	1.40116	1.75236	1.32511	-0.741198
HTR1F	1.46534	1.75256	1.11862	0.939871	1.63868	0.875411	0.590237	0.854259	0.880307	-0.737713
JAK2	2.13099	1.90579	1.552	1.64841	1.9261	1.72358	1.47929	1.82045	1.07312	-0.734626
ATP1B2	3.51652	3.58075	3.23153	2.78807	2.99541	2.79741	2.31598	3.31532	2.60363	-0.733782
ARID5A	2.07465	3.70445	1.98758	2.30561	2.19259	2.06392	1.3422	1.65888	1.13571	-0.73013
MFHAS1	2.32872	3.32835	1.77687	2.01612	2.52694	2.09619	1.77749	2.00802	1.1152	-0.728283
MORF4L2	3.20608	2.72605	2.22109	1.42084	2.72534	2.90854	1.60799	1.99286	1.07522	-0.727597
LDLR	3.00615	3.69397	2.01918	2.06815	1.82031	1.68911	2.45516	2.02447	1.91829	-0.726664
VWA5A	2.62815	3.3019	2.46631	2.91566	1.88584	1.94056	2.01365	2.12702	1.91023	-0.726579
CCL2	2.41652	4.12985	1.53895	0.168006	0.787011	0.705869	0.716379	1.37346	0.776763	-0.725155
GTF2E2	2.52957	2.90225	2.63153	2.34565	2.65736	2.41797	2.26827	2.21508	2.36831	-0.720555
SHC1	2.55824	2.93152	2.66605	2.93802	1.58126	1.84658	1.59328	1.82884	1.67906	-0.72054
CDKN1A	3.33461	4.20208	1.75778	2.62394	1.61772	2.08267	1.33972	1.61179	2.1825	-0.720518
FADS2	2.74925	2.99803	2.74567	2.59124	1.66273	2.10608	2.34499	2.17525	2.00351	-0.720108
PLEKHO2	2.59787	3.47616	2.53456	3.19928	2.12311	2.11856	2.0318	1.8259	1.89631	-0.717439
SMC5	2.01036	2.18751	1.71212	1.75176	1.791	1.89241	1.84092	1.46771	1.72638	-0.717401
LRRC6	2.22836	2.18499	2.4361	1.96841	2.03928	2.04111	1.68014	2.12138	1.50342	-0.717393
EYA3	2.14533	1.77414	1.85443	1.87135	2.05001	1.78508	1.78857	1.58259	1.53389	-0.717125
KIAA0319	2.36516	2.38233	2.42493	1.92305	2.18734	1.81436	2.08743	2.28133	1.31263	-0.715754
HMBOX1	3.42063	2.51285	2.63886	2.45063	2.20276	3.21931	1.14962	1.8634	1.39644	-0.714985
ARC	1.64197	2.32273	1.61554	1.21012	1.88879	1.20897	1.31259	1.62694	0.688987	-0.710336
DUSP5	2.39404	3.10516	2.40805	2.2302	1.38027	1.05885	1.48244	2.32282	1.02296	-0.710332
LIN7A	2.26383	2.16299	1.57911	1.6143	1.53885	1.64709	1.27747	2.0546	1.24095	-0.709957
FPR1	2.06237	3.84656	2.36378	3.12104	1.37826	1.97441	0.597699	1.11206	0.787437	-0.708869
FADS3	2.38182	2.4909	2.42218	2.45058	2.04062	2.01663	2.29855	2.20198	1.89949	-0.707283
SLIT3	2.49441	2.09969	1.76955	1.28864	1.89107	1.82918	2.05395	1.84497	0.898168	-0.707246
TGFB2	2.54527	2.79159	1.8453	2.43242	2.37751	2.25776	0.699278	2.00727	0.918769	-0.703455
PTX3	2.84296	4.30949	0.547473	0.545893	1.1338	0.74845	0.699809	1.30825	0.949339	-0.703175
LRP1B	2.1727	2.71964	1.84909	1.97985	2.19247	1.94484	1.90615	1.87135	1.8237	-0.703011
EMP1	2.562	3.97093	1.14802	2.92548	0.775651	1.38216	0.556583	0.866437	1.05074	-0.702097
RGL1	3.51666	4.1162	3.4061	3.03045	3.20542	3.15172	3.19943	2.83335	3.29826	-0.701926
LRRC8E	1.80672	1.7237	1.40615	1.46914	1.81329	1.63903	1.46326	1.45997	1.25921	-0.701611
OSMR	2.32294	2.71209	1.60911	2.84423	1.20126	1.13628	1.0804	1.48263	0.965532	-0.700837
CNN3	3.20742	3.55638	2.81969	3.33527	2.48126	2.58735	2.44532	2.86148	2.53232	-0.699081
B4GALT4	2.1509	2.52677	2.34562	2.02327	2.37435	1.52874	1.8979	2.0634	1.43436	-0.69849
NCOA2	1.99846	2.20461	1.92615	1.95147	1.81836	1.5588	1.90817	1.42065	1.76412	-0.697872
UGCG	2.81699	2.79177	2.73529	1.78981	2.2507	2.2394	1.98788	2.48188	2.09577	-0.697767
S100A8	4.07566	4.92392	3.52073	5.99309	1.12629	1.12606	0.687358	2.55986	-0.672246	-0.697212
CHIT1	1.67802	1.32539	1.2151	1.27901	1.38402	1.44548	0.943536	1.31144	0.891438	-0.697029
S100A12	4.92487	4.27668	3.71462	6.40434	1.28813	1.03641	0.569806	1.51644	0.595501	-0.695799
SEC24D	1.55834	2.18678	1.25401	1.07179	1.49774	1.52737	1.03575	1.31187	1.02866	-0.695771
C5AR1	3.75683	3.91849	2.67993	3.8126	1.34266	3.81142	0.99479	1.88072	1.07657	-0.694464
FGF17	2.54644	2.26191	1.84963	1.86339	2.29722	2.51756	1.87445	1.81981	0.721587	-0.6925
GABRB1	3.34514	3.29477	2.99341	3.3288	3.3237	3.21513	2.42586	3.00958	2.12227	-0.692165
RBM12B	2.69679	2.30272	2.34771	1.59446	2.33068	2.16621	2.12021	1.68545	1.95646	-0.691741
LY9	1.51389	1.36312	1.26376	1.31088	1.41317	1.42604	1.33047	1.24096	1.16664	-0.691117
DGKG	2.28164	1.93963	1.94887	2.34037	2.11565	1.71221	1.75253	1.81493	1.10428	-0.690287
ST8SIA1	1.94702	2.71129	1.94524	1.20372	1.57314	1.67046	1.29724	1.95251	1.17713	-0.68966
SCML1	2.43583	3.08287	1.81497	2.16559	1.72389	1.64032	2.19708	1.65149	1.83838	-0.688628
JUN	2.93536	4.36341	2.82145	2.69797	2.99759	2.19294	2.3708	2.7553	2.29399	-0.68794
ALDH5A1	2.97573	2.98486	3.08994	2.29512	2.70504	2.46833	2.19347	2.92303	2.11554	-0.68791
FAM189A1	1.97471	2.47996	2.20993	1.69453	2.34501	1.59479	1.50213	2.04822	0.746451	-0.687514
BAALC	3.01035	3.44555	3.04932	2.96217	3.19165	3.00777	2.57077	3.05097	2.40387	-0.686639
PLAUR	1.94469	2.27694	1.40931	2.13836	2.09915	1.61375	0.94689	1.42401	1.02404	-0.686098
RND3	2.08655	3.59335	2.78974	1.99937	1.2121	1.44417	1.11198	1.97034	1.28659	-0.685548
BTG1	3.05972	3.48473	2.32683	3.16287	2.97102	3.17515	2.26405	2.35005	1.92902	-0.685398
LOC202181	1.93034	2.27818	2.2006	1.6154	1.83087	1.72554	0.349295	1.75939	0.769561	-0.684472
KDM6B	1.71223	2.19404	1.80394	1.92892	1.93092	1.66743	1.50087	1.73019	1.14554	-0.681115
GCNT4	2.23121	1.61794	1.61316	1.53424	1.88759	1.82893	1.6735	1.54847	1.14813	-0.680603
JMJD1C	2.01703	2.18999	1.78953	1.94482	1.93342	1.83606	2.08894	1.7738	1.18017	-0.679085
STIM1	2.48782	2.42911	2.50289	2.20439	1.98794	2.69317	2.00952	2.13713	1.30016	-0.678308
PFKFB3	3.16737	4.26594	2.4453	2.76172	2.74207	2.503	2.66857	2.32168	2.65745	-0.678141
HIC2	2.1283	2.19431	1.74819	1.70044	2.277	2.19084	1.72749	1.57279	1.32433	-0.677395
SAT1	3.48033	4.43282	3.08796	3.94173	3.15638	3.37922	2.54711	3.27489	2.42153	-0.677344
HMGB2	2.66012	3.03945	1.98872	2.50723	1.85919	2.43857	2.05297	1.81903	2.11414	-0.677302
RBM41	2.09402	1.93701	1.66999	1.58319	2.08661	1.94231	1.85752	1.46709	1.32499	-0.676936
RSRC2	2.77057	3.13158	2.58196	2.49108	2.52158	2.55333	2.73487	2.65775	2.37833	-0.676885
CARM1	2.46475	2.70858	2.6882	2.48532	2.76272	2.32147	2.34712	2.38074	1.75733	-0.676585
ZFPM2	2.56725	1.99093	2.30358	1.57326	2.23357	1.79994	1.74319	2.22802	0.703738	-0.675557
AP1G2	2.47844	3.07875	2.09397	2.60016	2.81875	2.55204	2.30455	1.9092	1.4693	-0.675037
KYNU	1.56144	2.39934	1.40688	1.77602	1.68598	1.53214	0.871919	1.43491	0.970643	-0.674913
MMP9	3.50648	2.74617	2.60088	3.79373	1.85196	1.79395	1.72025	1.85073	1.75017	-0.674845
SEMA4A	2.15797	2.32777	2.13924	1.68003	2.01079	1.76417	1.79022	2.05191	1.84386	-0.673683
ITM2C	3.73096	4.57795	4.22341	4.06515	3.24404	3.08806	2.83062	3.69145	2.98481	-0.673673
SIPA1L1	3.23303	2.96007	3.35912	2.54186	3.44151	2.69594	2.56308	2.83957	1.95526	-0.673275
FRMD4A	2.10851	1.89037	1.76755	1.64481	2.12598	2.09345	1.67449	1.50988	1.28112	-0.67293
IL6	1.77058	5.32581	0.600182	0.959615	0.780814	0.483912	0.296259	0.673281	0.451043	-0.670691
THBS1	1.5696	4.60214	1.49605	1.68663	1.16511	1.24776	0.648899	1.00844	0.75354	-0.670025
FABP7	3.2094	3.29641	2.92995	3.32031	3.11321	2.6855	2.05774	3.15236	1.70011	-0.669914
FLT1	2.02929	2.52574	2.16093	2.86806	1.87054	1.22625	1.34252	1.43698	1.06226	-0.669875
TFE3	2.48037	2.71276	2.76718	2.94891	2.12517	2.13909	1.78483	2.33867	1.48059	-0.669716
GRM7	2.70886	1.81201	2.17873	0.939478	2.14029	1.73208	1.6404	1.86347	0.845202	-0.669535
CDX2	1.94376	1.81623	1.69105	1.80035	1.76128	1.94723	1.64851	1.72817	1.41629	-0.669396
MYOZ3	1.81772	1.71465	1.70546	1.60217	1.58423	1.80069	1.53728	1.57064	1.59858	-0.669094
MCL1	2.96721	3.89768	2.30791	3.4677	2.28033	2.38098	1.43217	2.30581	2.01678	-0.667179
ALDH2	3.0035	3.64589	3.12983	3.23728	3.07312	3.19058	2.70565	3.03657	2.48099	-0.66518
SECTM1	1.61858	4.0806	1.27017	2.12505	1.19038	1.40266	0.937655	0.894633	0.802099	-0.664442
CSTF3	2.59738	2.73022	2.37426	1.65786	2.4128	2.28068	2.36425	2.10004	1.98121	-0.663933
CHI3L1	3.18273	3.61534	1.92466	0.174403	0.90877	1.29327	1.24858	2.59821	0.731825	-0.661505
LGALS2	1.57336	1.43884	1.03481	1.36874	1.34221	1.58315	1.04611	1.151	0.763154	-0.661323
YARS	2.58805	3.11377	2.63094	2.02897	2.35706	2.31136	2.39652	2.39784	2.28124	-0.659916
SRI	2.9148	3.33172	2.92789	3.08626	3.05572	2.92684	2.62527	2.90639	2.58705	-0.659631
ZBBX	2.10675	1.8641	2.26981	1.1031	1.86875	1.46697	1.54895	1.89768	0.66769	-0.659194
BTG2	3.32889	3.85567	2.37591	3.34526	1.87379	2.40829	2.04461	2.08765	2.56422	-0.659029
MARK4	2.46972	2.47966	2.68	2.31532	2.43249	2.23228	2.20278	2.49293	1.77534	-0.658936
CSF3	2.40375	3.55189	1.77351	2.75651	2.02798	1.92931	1.5079	1.86153	1.77135	-0.655043
ACD	2.59354	2.754	2.64136	2.65202	2.48775	2.50357	2.67927	2.50013	2.3706	-0.654837
SUPV3L1	2.38792	2.73977	2.4927	2.12106	2.39995	2.07776	2.62014	2.15699	1.8182	-0.6546
TOX	2.83453	2.16166	1.89264	1.59629	1.90773	2.07191	1.85442	2.34706	1.31213	-0.654237
NSMAF	2.61181	2.33361	2.16073	2.06335	1.54882	1.87446	2.12452	2.04498	1.93632	-0.652641
MAFF	1.90713	3.03744	1.7691	2.11118	1.42579	2.00843	2.09117	1.75666	0.419675	-0.651783
COL4A1	2.42939	3.41929	2.13892	3.458	0.726276	0.97096	1.14012	1.18372	1.12372	-0.650776
MDK	1.64554	1.68146	1.92915	1.70358	1.5492	1.45292	1.25432	1.36764	1.42403	-0.647992
DIRAS3	2.1985	1.80619	1.40854	1.26553	0.313343	1.437	1.34553	1.116	1.0428	-0.64766
PNRC1	2.85043	3.56459	2.28039	3.07757	2.64758	2.72471	2.14826	2.33051	2.33814	-0.646784
S100A9	3.56996	4.53853	3.47161	5.50709	0.606031	1.17531	0.385708	2.78327	-0.471151	-0.646695
PDLIM4	2.05736	3.62485	1.882	2.826	1.45957	1.01241	1.09355	1.95249	0.973276	-0.645888
WDR60	1.91515	2.08459	1.93022	1.78583	2.15817	1.94973	1.71557	1.56323	1.669	-0.644967
POU6F2	2.50125	1.82777	2.11522	1.35055	1.6839	1.94592	1.41849	1.88596	1.51301	-0.644227
RCN3	1.93511	1.79676	2.12981	1.87328	1.60944	1.61273	1.39665	1.85906	1.29128	-0.643976
CEBPB	2.86957	3.87876	2.82053	3.70483	3.03768	3.00724	1.98496	2.67392	1.73443	-0.642458
PDZD2	2.79525	2.18219	2.03441	1.92094	2.83814	2.17476	1.81379	1.99798	1.57822	-0.640413
TNNT1	1.90863	3.5989	2.78551	2.95007	2.22302	2.08856	1.79422	1.81241	1.17995	-0.640214
PER2	1.8556	2.31813	2.50247	1.84972	1.65219	1.64022	1.54744	1.40598	1.70016	-0.638745
NFKB2	1.65414	2.84563	1.94056	1.39854	1.90217	1.37789	1.58342	1.72335	1.1971	-0.637962
ADAMTS9	2.94793	3.81891	0.769938	3.89013	0.431951	0.907893	1.01541	0.731749	0.722759	-0.637326
CKS2	2.24542	2.46152	2.16136	1.10616	1.49553	2.7235	0.690879	1.07766	1.23852	-0.636476
GBP2	1.71447	4.83837	1.78638	3.02229	1.1974	1.33917	0.74824	1.30325	0.708845	-0.63579
CYR61	2.73186	4.11534	2.01659	1.61462	1.19554	1.41666	1.90553	2.13435	1.84432	-0.634307
TRPC4	1.25273	2.36638	1.05349	1.08989	1.39565	1.30599	1.10424	1.10654	0.79256	-0.633878
SLC25A37	2.29496	2.86712	2.51845	2.52278	2.13143	2.46446	1.97223	1.5216	2.10624	-0.633268
PLSCR1	2.3	4.01087	1.80757	3.23631	1.53811	1.55906	1.50439	1.69581	1.37837	-0.633117
LARS	2.54044	2.60169	2.90813	2.24931	2.31384	2.36514	2.15683	2.38394	2.23032	-0.633035
MMP8	3.06925	4.34403	0.791576	4.32669	0.910494	0.901157	0.806414	0.84134	0.853056	-0.632565
HS2ST1	2.33409	2.61662	2.36382	2.18833	2.69827	2.13412	2.2196	2.30225	1.71317	-0.632107
CXCL5	3.07151	2.43357	1.00275	3.1392	1.38982	1.38675	1.10709	1.16518	1.25273	-0.631789
HTR3B	3.13583	1.42624	2.91806	0.956402	1.55203	1.54405	0.973318	1.69087	1.04441	-0.630998
ICAM1	2.15376	3.23072	2.24748	2.93847	1.71325	1.71123	1.60278	1.81479	1.62589	-0.630654
ARL15	1.85898	1.77744	1.80768	1.69625	1.82095	1.54423	1.13724	1.88731	1.0063	-0.630359
PCDHB6	1.98941	2.11983	1.69253	2.00654	1.79073	1.4411	1.90116	1.58154	1.6569	-0.629942
PRX	1.79577	1.51434	1.5548	1.8069	1.48876	1.84527	1.12915	1.31675	0.968369	-0.629908
CLASP1	2.96723	2.60371	2.76782	2.50613	2.75472	2.73254	2.1962	2.79122	2.05304	-0.628835
USP53	2.13188	2.62482	1.9968	2.48635	2.41892	2.0318	1.55794	2.13925	1.23712	-0.628062
ZBTB16	3.24226	2.76999	3.14497	2.90043	3.06214	2.89867	2.69459	2.98312	1.69727	-0.62737
TYMP	2.02634	3.82945	1.94863	2.9184	1.61836	2.07535	1.32373	1.38989	1.47575	-0.625221
LTF	3.13276	2.65452	0.594807	3.29187	0.642742	0.671443	0.756168	1.3511	0.615709	-0.624758
AHDC1	2.28102	2.64893	2.38284	2.22361	2.01598	1.16141	1.6736	2.67088	0.0485329	-0.624092
DNAJB5	1.81534	2.15602	2.01288	1.34766	1.27252	1.56732	1.64789	1.65398	1.45964	-0.621222
TRPC5	1.70077	1.30448	1.6224	1.29084	1.47692	1.59982	1.13532	1.27627	1.1401	-0.620231
PIM1	2.12271	2.94954	1.94211	3.25046	1.80863	1.34919	1.49602	1.44743	1.1898	-0.620021
ADORA2B	1.8272	3.21405	2.41267	1.92888	2.56447	2.31797	1.10291	2.15633	0.508717	-0.61976
SMS	2.59443	2.70062	2.55464	2.30728	2.4095	2.69567	2.0882	2.66749	1.65104	-0.619641
FAM110B	2.40441	2.61811	3.01697	1.88285	2.26809	2.15765	1.97646	2.45641	1.60366	-0.619418
ARHGAP26	2.79406	2.45229	2.91974	2.23797	2.5142	2.31328	1.8701	2.71844	1.73957	-0.619389
CD93	2.47739	3.671	3.04613	4.09991	1.02592	1.45225	1.00287	1.44414	1.15791	-0.618861
ATN1	3.57345	2.92592	2.50202	2.86345	2.60289	2.9959	2.28575	2.84692	2.54866	-0.617863
CDH7	2.37063	1.83378	2.88972	0.933168	2.08243	1.41642	0.801296	1.801	0.945347	-0.616614
UAP1	2.40797	2.69748	2.63275	1.86253	2.49596	2.33279	2.06823	2.51407	1.64307	-0.614535
R3HDM1	3.36344	3.01999	3.04147	1.58421	3.30535	3.28303	1.53744	2.50337	1.68875	-0.614505
POSTN	2.25171	0.965845	1.67938	0.848177	1.09603	1.32829	0.672497	1.31729	0.744739	-0.614165
EFNA5	2.9876	2.42781	2.6995	1.26673	2.51243	2.24682	1.89964	2.51685	1.48062	-0.610772
VIM	2.92788	3.84358	3.84311	3.6942	2.8575	2.79922	1.85064	3.04691	1.99379	-0.610733
CCNG2	2.08454	2.47705	1.82684	1.99782	2.44316	2.02012	1.89873	1.99246	1.46042	-0.609807
ETNK2	2.02901	2.3482	1.85186	2.09506	1.99597	2.22178	1.67546	2.07724	0.669501	-0.609754
ZFP36L2	2.68122	3.62995	2.13623	2.19445	1.76668	2.3993	2.00845	1.76162	2.42416	-0.6076
FOSB	2.17158	2.07113	2.11439	0.88831	1.98846	1.80703	1.64101	2.08656	0.347519	-0.607507
KLF9	3.60151	2.26023	2.33933	2.23788	2.56214	2.67564	2.71639	2.51315	1.32715	-0.60708
ARHGAP29	2.27854	2.23969	2.36735	2.35261	1.69986	1.39712	1.08976	2.4617	0.810101	-0.605709
DPP4	1.57206	1.4479	1.18357	0.808899	1.36752	1.42491	1.30421	1.26897	0.784394	-0.605695
ATP6V1H	2.66062	2.33536	2.07452	2.08353	3.12537	2.3317	1.73611	2.05397	1.19159	-0.605618
UBE2I	2.47968	2.90943	2.59835	2.4474	2.41933	2.42061	2.456	2.53442	2.36245	-0.605114
EPS15L1	2.36438	1.92858	2.31187	1.409	1.97075	1.96493	1.94571	1.98626	1.39333	-0.604385
NPTXR	2.42334	2.53294	2.78563	1.68055	2.4514	2.05009	2.12054	2.34073	1.6878	-0.604198
CLIP1	2.20667	2.38462	1.99937	1.70893	2.58912	1.86101	1.58172	2.19744	1.2749	-0.604092
PHACTR1	3.0237	2.69836	2.57285	1.40327	2.90535	2.66213	1.46071	2.42946	1.66444	-0.603701
ING1	2.34044	2.86293	2.19091	1.86416	2.38274	2.19819	2.28275	2.15475	2.03927	-0.603653
ZNF257	3.82278	1.78414	1.32677	2.25921	2.11351	1.88197	1.11937	1.85509	1.43554	-0.602859
SMARCA1	2.24753	2.38912	2.07988	2.18366	2.04259	1.99527	1.7645	2.40007	1.64915	-0.600854
USP22	2.66872	2.39378	2.55994	1.98269	2.32918	2.21778	2.26046	2.43645	2.15129	-0.600463
ICAM5	2.82939	2.22493	3.06868	1.56659	2.16543	2.20159	2.16558	2.36425	1.43969	-0.600161
THAP4	2.43953	2.78863	2.73094	2.54436	2.44281	2.29525	2.27071	2.65415	1.99684	-0.599655
GABRG3	1.99552	1.48522	1.94897	1.15618	1.18642	1.2947	1.47486	1.55341	1.19974	-0.599484
RAB36	2.14368	2.04125	2.34485	2.00934	1.57942	1.37572	1.76781	1.90081	1.6276	-0.599417
CARTPT	4.05816	1.40838	2.83596	1.05696	2.0473	1.91212	1.61272	2.12076	1.01336	-0.598557
SRPK1	2.50085	2.31311	2.48945	2.07517	2.36686	2.30312	2.33387	2.33879	2.05068	-0.598246
KLF10	1.57361	2.05587	1.6577	2.35131	1.24867	1.61687	1.23283	1.32963	0.746793	-0.598169
OVOL2	1.90524	1.99762	2.09852	1.68461	1.98172	2.15969	1.48079	1.77345	1.35371	-0.59788
ADCY9	2.13045	2.09324	1.77848	2.10595	2.26663	1.53202	1.59961	1.85896	1.61029	-0.597153
KCNIP1	2.28459	2.32286	2.69743	2.00808	1.54537	1.53448	1.74861	2.10687	1.72162	-0.595112
KIF5C	3.38215	3.5378	3.07995	3.00944	3.59047	3.52213	3.2675	2.82174	2.75616	-0.59502
CHPT1	2.60294	3.01584	2.54952	2.66099	2.92178	2.79439	2.105	2.44494	2.21844	-0.594415
TRPC6	1.1197	1.42595	1.20196	0.967985	1.34953	1.13666	0.935743	1.02516	0.998394	-0.593598
TNIK	2.33525	2.54475	2.09123	2.79663	2.26837	2.23326	1.96902	2.17317	1.59103	-0.593399
ATRX	3.01877	2.40807	2.43239	1.90421	2.62517	2.34627	2.0207	2.74341	1.70119	-0.593212
BAG3	2.83285	4.20749	2.0579	4.32664	2.53835	2.62162	1.49695	1.97824	1.51753	-0.592495
ALDOC	4.10182	4.3154	4.4109	3.46903	3.8875	3.56441	3.48773	4.32698	3.26941	-0.590924
PIK3C3	2.72389	2.17368	2.44024	1.94072	2.38955	2.17345	2.47322	2.12714	1.90746	-0.590477
PRR16	2.08391	1.38035	1.52908	0.76178	1.29577	1.1434	1.41388	1.38326	1.1148	-0.59038
ABHD8	2.62101	2.53051	2.8506	2.11534	2.70211	2.51075	2.15736	2.67597	0.815981	-0.589466
FLOT2	3.00755	3.02891	3.34242	3.06392	2.64197	2.66459	2.53341	2.99545	2.51666	-0.588798
SCG3	2.53966	3.03135	2.71202	3.03617	2.58989	2.40728	1.96599	2.69617	1.89052	-0.587999
STX11	2.71443	1.79116	1.06394	1.32542	1.5989	1.52064	1.31609	1.28773	1.62213	-0.587952
ADRA2C	2.13939	2.4866	2.06102	2.22525	2.1862	2.51328	1.0865	1.77678	1.50006	-0.586536
CADM3	3.05146	2.58174	2.88179	2.43724	2.52022	2.17135	2.42115	3.06569	1.53828	-0.58625
CTNNAL1	1.82213	2.84283	1.84084	2.53192	2.14458	2.20695	1.73115	1.77201	0.957292	-0.586093
BICD1	2.54576	2.30879	2.20183	1.52846	2.31651	2.20823	1.64111	2.07761	1.95356	-0.585864
CLIC2	1.63329	2.39423	1.99847	2.50421	1.52404	1.55894	1.38372	1.61114	1.00615	-0.585516
CEBPD	2.67057	4.46489	3.22608	4.2986	2.27159	2.99567	1.3915	2.70353	1.36566	-0.585472
AVP	2.09713	1.88809	1.88837	1.81457	1.98329	2.08738	1.92883	1.78719	1.66487	-0.585048
KBTBD11	3.10411	2.95898	3.05787	2.69175	3.39782	2.61802	2.74713	2.70004	2.60701	-0.582945
KIF5A	3.208	3.12806	2.54952	2.99408	3.16823	3.26628	2.04684	3.08636	1.4425	-0.582847
MPPED2	1.97539	2.22112	2.18921	1.55252	1.91548	2.01214	1.71018	2.08742	1.45291	-0.581649
BTN3A2	1.36883	2.24388	2.15777	2.05561	1.45578	1.36087	1.05072	1.74549	0.467488	-0.581559
SOCS1	1.70916	1.79675	1.56729	1.58083	1.7077	1.89118	1.22688	1.70298	0.9894	-0.58105
KIAA1644	2.74026	2.73246	2.9838	1.47361	2.83598	2.50003	2.21433	2.41157	1.67819	-0.580491
MYC	1.82848	3.25867	1.71509	3.0879	1.53556	1.33154	1.25322	1.42285	1.16087	-0.580408
LTA	1.59438	1.60631	1.28793	1.39826	1.55324	1.64019	1.40828	1.42685	1.18734	-0.580373
CSN1S1	1.50177	2.2191	0.980349	1.23598	1.48641	1.51754	1.16355	1.16577	1.1729	-0.580345
CREM	1.65555	2.17724	2.13099	1.74459	1.86734	2.02286	1.606	1.75381	1.1625	-0.579186
GABRA2	2.44235	2.56668	1.98752	1.51398	2.71891	2.24255	2.01758	2.25475	1.21184	-0.57887
FAF2	2.515	2.76385	2.65482	2.37862	2.64417	2.26941	2.32785	2.64754	2.21236	-0.578539
HPCA	3.18528	2.97618	3.81461	1.21129	2.98799	2.76217	2.26695	2.86507	1.14542	-0.578529
GPRC5A	1.26045	2.53404	1.81217	1.90704	1.21486	1.34373	1.2776	1.09788	1.13187	-0.578431
SIN3B	2.62471	2.33054	2.62449	2.29444	2.64528	2.26587	2.40435	2.35264	2.12949	-0.577698
C1RL	2.4641	2.26982	1.92193	2.77809	1.67753	1.33651	0.676965	2.13079	1.23679	-0.576793
SRGN	2.95952	3.3858	2.31545	4.0629	1.85028	3.0911	1.44948	2.30365	1.10182	-0.576763
ASCL1	1.88811	2.23562	1.746	1.77384	2.30549	2.01758	1.75857	1.68966	1.38785	-0.576699
ELL	2.24412	2.27006	1.93765	1.53949	1.11933	1.81238	1.08739	1.82649	1.74772	-0.57549
GCKR	1.75199	1.60188	1.51068	1.53011	1.69437	1.73224	1.56764	1.61384	0.867773	-0.575025
PLEKHM2	2.55955	2.99024	2.55349	2.71194	2.96988	2.78753	2.02245	2.62723	1.73958	-0.574379
P4HA2	1.69689	2.51829	2.05102	1.75347	2.08425	2.12506	0.973296	1.54999	1.39416	-0.574308
RUNX1T1	2.29507	1.89996	2.23563	1.23186	2.30262	1.98502	1.63208	1.98291	1.09442	-0.57421
SERPING1	2.67579	3.26842	3.4142	3.4249	2.08038	2.24309	1.37953	2.90525	1.46548	-0.573987
CRYBB2	2.38312	1.39944	1.01822	1.05953	1.2998	1.51729	1.09654	1.19938	1.28646	-0.573544
FAM107A	4.12758	4.50876	3.77273	5.09988	3.89667	4.46935	3.08134	3.61951	2.62075	-0.570746
RSF1	2.59057	2.95928	2.39395	2.22495	2.97204	2.41485	2.60384	2.38714	2.05404	-0.570358
YTHDF1	2.96296	4.053	2.82314	2.99423	2.76729	2.68882	3.12088	2.7694	2.70081	-0.569384
RND1	2.14768	3.23205	2.28514	0.838147	2.1461	1.50699	1.73214	2.24354	1.36334	-0.569366
PDGFC	1.68045	2.32293	2.02859	2.14961	1.55845	1.58011	1.54054	1.85181	1.31351	-0.569131
CCR10	2.11952	1.73102	2.26144	1.24255	2.10503	1.82084	0.987853	1.91597	0.978624	-0.568845
ATP1A2	3.40346	3.86618	3.6969	3.41225	3.50105	3.45191	2.93607	3.80678	2.51996	-0.566838
TUBB2B	3.98085	4.49299	3.33372	4.51086	3.25436	2.65177	2.49612	3.0412	3.48143	-0.566704
SPTAN1	3.09961	2.82851	2.34993	2.24588	2.25807	2.15569	2.37495	3.20557	1.45902	-0.566445
ST8SIA5	2.41579	2.71848	2.41419	1.08475	2.2191	1.79594	1.89807	2.53178	1.27382	-0.566178
ERP44	2.09206	2.2603	2.4291	2.01698	1.82517	2.12732	2.24769	1.98641	1.57406	-0.565952
CCL5	1.58391	1.61788	2.52269	1.76293	1.55456	1.45449	0.730991	1.03246	1.0424	-0.565937
SATB2	2.79833	2.41532	2.41337	1.19152	2.84639	2.76321	1.71381	2.41781	0.685934	-0.565882
SEL1L3	1.73327	2.34451	2.06565	2.20106	2.16913	1.90736	1.33519	1.7093	1.39993	-0.565683
NPY1R	2.3446	2.26627	1.74883	1.70183	2.74618	2.45576	1.84784	1.77008	0.971806	-0.565605
COQ9	2.33188	2.47717	2.10946	2.13801	2.50393	2.23072	2.24705	2.10538	2.09762	-0.565069
WWTR1	1.84049	2.93904	1.93565	2.95632	1.74118	1.79509	1.62529	1.70072	1.16557	-0.56455
RBM14	2.42448	3.00509	2.76818	2.61985	2.47938	2.71586	2.2652	1.853	2.38206	-0.564085
PLCE1	1.97606	3.32437	1.81175	3.19178	1.97494	1.67424	1.19386	1.76026	1.30992	-0.563642
RIN1	2.35106	2.11101	2.24926	1.59205	2.195	2.31977	1.47383	2.20366	1.43366	-0.563363
GLUD2	2.02028	2.46233	2.09748	2.18729	1.96223	1.84631	1.71834	2.27762	1.62119	-0.563258
CAPN5	1.85193	1.95506	2.20168	1.7318	1.86937	1.48648	1.54504	1.9064	1.51481	-0.56325
SYT17	2.07143	3.20537	2.64739	2.70873	2.95797	2.07376	1.91437	2.37194	1.28756	-0.563229
SOD3	2.26689	2.60143	2.57692	3.11799	2.13229	1.7376	1.52202	2.31127	1.24184	-0.563155
NTSR2	2.53014	3.36189	2.79374	2.54403	1.70333	1.91655	2.38476	1.65922	2.46655	-0.562265
CHD5	2.81192	2.95327	3.08969	2.06658	3.22959	2.67245	2.17004	2.86018	1.75677	-0.561756
EMILIN1	1.57513	1.77264	1.98414	1.70833	1.64567	1.57284	0.822335	1.6401	1.03316	-0.561579
PDLIM3	1.80202	2.99478	1.78989	3.05631	1.31497	1.50477	1.25354	1.31287	1.2192	-0.561338
PACS1	2.52004	2.11176	2.33143	1.96176	2.02887	2.15037	1.59703	2.45274	1.64987	-0.560137
JUNB	3.19804	4.27965	2.30414	2.9593	1.05259	2.7858	1.49089	2.69651	2.18707	-0.559895
GPR21	2.77811	1.84123	2.33291	1.48959	1.84161	1.42481	1.82332	1.93634	1.83182	-0.559483
MGP	2.27955	3.99725	4.71881	2.06532	0.896238	3.26906	1.06768	2.22612	0.777514	-0.559081
ACTA2	2.83532	2.67848	2.74492	2.52368	1.08393	2.94328	1.68192	2.4521	1.27657	-0.558075
ADCY2	2.44038	2.76609	2.57714	3.50181	2.43566	2.28927	1.39145	2.26735	1.21528	-0.558067
S100P	2.96392	2.67816	3.44293	4.69153	1.0742	1.5868	1.47276	1.61606	0.688812	-0.558049
DGCR11	2.36441	1.43332	1.6253	1.331	1.56787	1.48519	1.00853	1.64135	1.45625	-0.557907
PLEKHO1	2.46879	2.87199	2.75549	3.01236	2.74356	2.55681	1.97464	2.66354	1.49253	-0.557844
ANKRD6	1.95981	1.97376	2.41269	2.0889	1.91368	1.99926	1.64183	1.82053	1.58108	-0.556974
XBP1	2.06487	2.43008	2.20228	2.38315	2.00535	2.50695	1.46802	1.45683	1.73526	-0.556832
ALDH4A1	2.29322	3.19539	2.58923	2.98324	2.28621	2.86093	1.8872	1.9751	1.93756	-0.556641
SH3GL1	2.40254	2.43927	2.41128	2.38142	2.67469	2.06878	2.20645	2.37385	1.93112	-0.556627
CRMP1	3.16479	2.78228	3.6275	2.44801	2.99588	2.41744	2.12689	2.99844	2.22416	-0.555728
GINS1	2.59963	2.67008	2.18159	1.3672	2.16909	1.80929	2.03652	2.27111	2.01532	-0.5545
TRIM8	2.83132	2.92181	3.01368	2.90847	3.26742	2.74175	2.35039	2.70446	2.3486	-0.554475
MAP3K6	2.17348	1.95932	2.44579	2.07761	2.23821	1.91533	1.7008	2.28054	0.613458	-0.553361
SEC14L1	2.27493	2.70477	2.28636	2.99365	2.40756	2.18715	1.52916	2.28819	1.47929	-0.552678
CCND2	3.21865	2.76701	2.74219	2.71286	2.74838	2.57595	2.09522	3.30488	1.81979	-0.552664
SYN3	3.33491	2.26302	2.54077	0.773162	3.08344	1.94036	0.619752	2.63533	1.07976	-0.551985
FNBP1L	1.98562	2.68958	1.92839	2.40794	1.86049	2.22773	1.94554	1.67777	1.74848	-0.551776
CD177	2.81618	1.81174	3.68937	2.36761	1.35285	1.69063	1.28548	1.89907	1.30639	-0.551291
DZIP1	2.37606	2.41498	1.86117	1.63553	2.6304	2.47772	1.82333	2.19751	1.02829	-0.551155
LRIG1	2.8909	4.08023	2.43974	3.641	1.98758	2.04114	1.92321	2.45085	2.42151	-0.550993
IL15RA	1.6312	3.23688	1.40359	2.60406	1.34402	1.87138	1.46095	1.34378	1.03977	-0.550783
PPFIA3	2.49911	2.52239	2.7625	2.29081	2.74343	2.41018	2.38048	2.58547	1.29672	-0.550488
LRRFIP1	2.4961	2.98072	2.63364	2.45009	3.11977	2.75445	1.79405	2.46901	1.85252	-0.55027
EVL	3.05523	2.81358	2.91175	2.2526	2.77894	3.12698	2.38289	2.65671	2.41426	-0.550257
LRAT	1.45251	1.75988	1.45963	1.29759	1.63487	1.56378	1.06399	1.27506	1.34739	-0.550137
MAP3K10	2.36986	2.24419	2.3864	1.46494	2.39244	2.51709	1.1748	2.37333	0.868408	-0.549885
CPNE6	2.57092	2.6454	3.05488	2.37329	2.01587	1.71135	1.9254	2.44492	2.13001	-0.549769
MYH10	3.32667	2.85251	3.52226	2.23809	3.34058	2.7323	2.57918	3.16889	1.9217	-0.548957
TUBB6	2.0596	2.7342	2.7846	3.74987	1.26745	1.30721	1.25681	1.63654	0.737576	-0.548729
SPRY2	2.32444	3.69572	2.66306	2.79106	2.668	2.24631	2.19576	2.25924	2.34495	-0.548348
ME1	2.15906	2.76929	2.35537	2.15957	2.18494	2.00208	1.73699	2.5748	1.65353	-0.548232
CHAD	1.92303	1.7817	1.86353	1.86719	2.00292	1.8989	1.44386	1.64538	1.61002	-0.548
VILL	1.79567	1.72082	2.18713	1.69146	1.20214	1.89376	1.37398	1.52667	1.23912	-0.547918
MEF2A	3.13135	2.20456	2.5458	2.23766	2.07597	2.35771	2.47012	2.59999	1.85447	-0.54757
FILIP1L	2.08288	1.77317	2.52708	2.07239	1.85494	2.1889	1.55387	1.85084	1.01598	-0.54755
CHAC1	2.25718	2.28477	2.402	1.86353	2.27731	2.09527	1.96062	2.36688	1.72257	-0.546823
CHERP	2.07441	2.41882	2.10999	2.11517	2.10641	1.89951	2.08533	1.63291	2.08076	-0.546656
AVL9	2.06991	1.90649	1.8836	1.11068	1.91225	1.49288	1.31122	1.79341	1.57022	-0.546208
SLC12A8	1.74599	1.82886	1.74631	1.40405	2.26338	1.55015	1.55863	1.68172	0.828483	-0.545024
NGLY1	2.37259	2.64731	2.06397	2.18611	2.44325	2.40724	2.18681	1.9568	2.21534	-0.544714
TOP1	2.62112	2.59241	2.57273	2.20104	2.97495	2.69691	2.0696	2.50572	1.77405	-0.543981
MALT1	1.86419	2.59718	1.853	2.02326	1.49974	1.89433	2.00087	1.77196	1.59128	-0.543895
IL1R2	2.77864	3.88621	2.41703	5.34697	1.35963	1.54946	0.962086	2.0528	0.610888	-0.54362
ZYX	2.63404	2.48853	2.85332	2.65398	2.15608	2.00304	2.13854	2.72729	1.78885	-0.542743
NEK11	2.34163	2.19588	2.46578	2.34762	1.86653	1.69111	1.98491	2.00561	2.0257	-0.542332
ANO1	1.61424	1.33005	1.35391	1.1867	1.54035	1.51664	1.15815	1.20242	1.25242	-0.542145
LZTS1	2.23712	1.76346	2.44398	1.71829	2.44722	1.72237	1.69085	1.91969	1.25467	-0.541907
NTNG1	2.14608	2.04852	2.48878	1.48684	2.17181	1.94383	1.77474	1.97157	1.59383	-0.541501
IRAK3	1.64101	1.93305	1.77708	2.05779	1.81988	1.58319	1.62101	1.67687	1.20507	-0.541115
KIFC1	1.62649	1.93939	1.33156	1.3682	1.64501	1.73969	1.22175	1.52113	1.34192	-0.541069
FNDC8	1.61215	1.44221	1.48233	1.45703	1.58649	1.58402	1.48099	1.52922	0.578012	-0.541028
OGFR	2.14247	2.26875	2.20235	2.31535	2.25903	2.0498	1.65964	2.26204	1.64288	-0.540802
SEMA3F	2.22451	2.11192	2.32131	1.99018	2.24833	1.89813	0.98459	2.16641	1.51201	-0.540601
GRAP2	1.45405	1.23813	1.08343	1.0077	1.47683	1.44296	1.18693	1.26633	0.307026	-0.539749
SKI	2.15756	2.44221	2.17228	2.37528	2.38568	2.28492	2.34808	1.95325	1.70399	-0.539742
AGPAT3	2.05118	2.15602	2.47014	2.07847	2.16823	1.52176	1.3246	2.23493	1.36954	-0.53963
NR0B2	2.40908	1.47321	1.35821	1.31382	1.41299	1.63705	1.43049	1.38463	1.51337	-0.539189
SH2B2	2.0269	2.6914	1.93941	2.20413	2.34636	2.39365	0.928973	1.92408	1.45415	-0.538824
CNN1	1.48874	1.38097	1.40821	1.37192	1.47761	1.426	1.31213	1.38806	1.35052	-0.53876
CASC1	2.21483	1.45885	1.34004	2.0175	1.47884	1.29183	1.43005	1.56893	1.20938	-0.538744
PLCD1	2.5784	2.82062	2.41856	3.20977	2.19308	2.07481	1.84815	2.14394	2.17758	-0.538061
MKNK2	2.18316	3.3592	2.26896	3.34636	2.72137	2.86743	1.85795	1.84639	1.30869	-0.537777
GSDMD	1.61035	2.19256	2.67179	2.49234	1.27092	1.68321	1.5701	1.58483	0.642313	-0.537438
CDH10	2.77899	2.89273	2.93288	1.21671	3.15193	2.62963	1.93118	2.72176	1.22096	-0.537252
ERC2	2.93052	2.57805	2.8466	1.79879	2.55801	2.6595	2.36791	2.66176	2.00384	-0.53723
TNFRSF12A	1.37608	2.42176	1.3004	2.01498	1.49269	1.25266	1.16066	1.45893	1.03526	-0.537142
HIST1H2AK	1.75885	1.56628	2.0163	1.11332	1.74527	1.58571	0.7713	1.4149	1.25053	-0.537075
NUDCD3	3.31357	2.58767	3.3036	2.33809	2.96319	2.59185	2.58424	2.93587	2.28583	-0.536668
RLBP1	1.54311	2.64324	2.35718	2.77662	1.52911	1.38377	0.999472	1.50646	1.12056	-0.536463
PRTN3	1.50852	1.43445	1.84565	1.39893	1.41073	1.55622	1.10771	1.35431	1.19092	-0.535221
PPP1R15A	2.52255	2.78923	2.4834	2.25057	1.89077	1.94704	1.77592	2.67773	2.0653	-0.534903
PANK4	2.60989	2.54009	2.73427	1.8232	2.63213	2.20546	2.56529	2.26074	2.03512	-0.533115
USP25	2.39058	1.94702	2.11166	1.70724	2.41066	2.04876	1.93918	1.89311	1.77347	-0.532918
PYY	2.3937	1.39209	1.28042	1.31798	1.46784	1.53255	1.32746	1.37854	1.4587	-0.532795
TCEB3	2.00485	1.95874	1.95077	1.74888	2.19152	1.97162	1.89592	1.61116	1.73656	-0.531779
COLQ	1.78253	2.39	1.71307	0.865966	0.918514	1.7247	1.7155	1.45066	1.2421	-0.531715
RAB13	2.63118	3.67742	2.47569	3.69774	2.62352	3.00769	1.92408	2.42447	1.92608	-0.53145
NR4A1	1.72087	1.96296	1.75523	1.91703	1.60077	1.49373	1.45154	1.88473	1.40046	-0.530469
SCMH1	2.24483	2.2052	2.41827	2.27841	2.40706	2.17598	1.65875	2.33984	1.51634	-0.530282
GLDC	2.16177	2.02861	2.3544	1.96857	2.28615	1.83946	1.70412	2.22199	1.52928	-0.529917
IL6R	1.57794	2.84857	1.63087	2.78293	1.70001	1.38195	1.27884	1.37815	1.16476	-0.529486
AP3B2	2.79906	2.16841	3.10303	1.55549	2.27011	2.04348	1.77708	2.44761	1.75129	-0.528533
TIPRL	2.88938	2.41754	2.86891	1.76374	2.59483	2.40217	1.98624	2.59573	2.04487	-0.52849
PLSCR4	3.10618	3.64659	1.95992	3.87481	2.79986	2.86049	1.61174	1.9115	2.32656	-0.528462
GPR63	2.17831	1.61692	2.14971	0.68619	1.74173	1.45742	1.43112	1.85802	0.966035	-0.528301
OSBPL10	1.92697	1.77869	1.6237	0.830938	1.9144	1.80955	1.07465	1.76943	0.940768	-0.527772
KCNQ4	1.86361	1.67577	2.33778	1.72019	1.91379	1.77962	1.68178	1.39597	1.43001	-0.527706
TRAK1	2.53829	2.87735	2.4029	3.2729	2.41676	2.51081	2.1111	2.28195	1.99156	-0.526839
TSHB	1.58566	1.83781	1.16171	1.14385	1.93968	1.65363	1.12521	1.31907	1.0408	-0.526793
PAK3	2.7461	2.26529	2.73553	0.394907	2.6452	2.46737	1.20569	2.42517	0.571985	-0.52675
ATP2B4	2.82266	2.60966	2.6706	2.69348	2.82285	2.1431	2.11778	2.89696	1.97594	-0.526626
RNF43	1.62333	2.6516	1.71452	1.60608	1.51662	1.59679	1.53275	1.65918	1.59646	-0.526623
SDC2	2.10173	2.89983	2.35525	2.61681	2.22853	2.36956	1.96182	2.45131	1.53047	-0.526495
COL6A1	2.67197	2.2599	2.40166	2.27073	2.1112	2.33977	1.84888	2.78159	1.37829	-0.526401
ZEB1	1.86551	2.29583	1.65259	2.00906	2.13237	2.14265	1.52137	2.06419	0.794665	-0.525972
SFN	2.38743	3.61826	1.12595	1.31925	1.22759	1.32278	1.25878	1.56032	2.06193	-0.525354
LMNB1	1.45702	3.44955	1.51817	1.91168	1.71294	1.6359	0.124065	2.23527	0.578725	-0.524229
CIB2	2.06298	1.94257	2.05288	2.16769	1.96745	1.78366	1.0576	1.96493	1.49174	-0.523828
SERPINE2	2.67493	3.24569	2.71423	3.36344	2.80096	2.46634	2.47725	2.59629	2.35488	-0.523451
GPR37L1	2.97004	2.97745	2.94167	2.74688	2.92245	2.49205	2.40195	2.7942	2.83636	-0.523254
FNDC3B	1.84131	2.78575	1.81722	2.35281	2.04204	1.76932	1.55296	1.48457	1.8592	-0.522679
ZBTB7C	1.61023	1.45336	1.68069	1.4087	1.66227	1.292	1.54002	1.60116	0.896683	-0.522493
MTHFD2	1.44479	2.52007	1.43264	2.36118	0.846162	1.67108	1.58332	0.742892	0.922941	-0.522303
STIP1	2.64783	2.92833	2.99991	2.30933	2.57751	2.96042	2.19748	2.42297	2.44924	-0.521156
DOK5	2.01348	2.4121	2.5076	2.26411	2.42402	2.26061	1.97189	1.993	1.762	-0.521107
BCR	2.50504	2.64274	2.88939	3.12828	2.34566	1.95721	1.97729	2.55486	1.76379	-0.520574
EDN1	2.39994	2.68893	1.82384	2.81156	1.16768	1.61659	2.21696	2.46059	0.622546	-0.519787
SMARCD3	2.38411	2.77688	2.61659	2.57194	2.68099	2.49093	2.25475	2.64993	1.88219	-0.519766
GRK1	1.72749	1.95102	1.36978	1.43483	1.49648	1.73782	1.53174	1.5017	1.52915	-0.51976
DLX4	1.42993	4.10568	1.25868	1.29804	1.42054	1.40294	1.29321	1.30477	1.32412	-0.519339
IER2	2.64398	2.61398	2.41159	2.92075	1.85521	2.04109	2.06093	1.99877	2.32391	-0.518397
GDPD5	2.16965	1.92308	2.71003	2.24127	1.99301	1.93869	1.84398	2.06303	1.37561	-0.518035
CHIC2	2.01475	2.93766	2.51623	2.64915	2.47387	2.26322	2.18182	1.96476	1.88397	-0.517854
UBR2	2.57306	3.01196	1.9161	2.0802	2.29393	2.06209	2.15771	1.81771	2.48432	-0.517141
MED13L	2.73286	2.89873	1.47058	2.61961	2.73518	2.94987	1.11294	1.90694	1.61003	-0.51659
PROS1	2.34293	2.83318	3.25563	2.84997	1.78372	2.14563	1.68664	2.54199	1.69308	-0.516185
EXTL3	2.54262	2.24351	2.78299	1.98244	2.08989	1.85759	2.03038	2.38139	2.0115	-0.516155
IL4R	2.06872	3.68853	2.20925	4.28351	1.76238	1.59985	1.66504	1.53394	1.10265	-0.515983
PITPNM1	2.74187	2.41246	2.91515	2.57098	3.05734	2.60549	1.84004	2.66829	1.57704	-0.515559
CXCL10	1.30697	7.1842	3.01263	1.16873	1.17689	1.30226	2.57223	1.10089	1.23	-0.51535
PCSK5	2.15132	2.9632	1.48053	2.42507	2.19287	1.89353	2.03725	1.65879	1.81274	-0.514471
TRIP10	2.07092	3.36023	2.10962	3.26894	2.37307	2.51892	1.97185	1.86283	1.48999	-0.513553
TMEM106C	2.51194	2.8637	2.5903	2.93821	2.75596	2.79803	2.2635	2.4384	2.13456	-0.513461
MEP1B	1.39553	2.4074	0.822598	1.08024	1.32316	1.4247	0.912864	1.21083	1.1476	-0.513367
PAK6	2.53216	2.214	2.73701	1.49055	2.61992	2.18782	2.00008	2.47839	1.24367	-0.512629
IBTK	2.75948	2.36687	2.03266	1.48206	1.65342	2.18307	1.74846	1.84973	2.25403	-0.512536
STARD5	3.10151	1.60357	1.73283	1.64011	1.81773	1.6947	1.65564	2.00707	1.66194	-0.512484
TSPYL2	3.40772	2.83321	3.27976	2.21028	3.13577	2.82348	2.62573	3.16073	2.34916	-0.512424
LHX2	2.72192	3.36005	2.70517	3.30925	3.43647	3.1704	2.43596	2.77321	1.56941	-0.512016
TGM3	2.69156	1.69189	1.54562	1.67607	1.80988	1.85461	1.59169	1.52582	1.84858	-0.511633
BRD2	2.85229	3.03298	2.80377	2.69459	2.98916	2.58914	2.72272	3.00154	2.48815	-0.511224
B4GALT5	2.68392	2.75561	2.81623	2.30915	2.63942	2.11573	2.49888	2.77381	2.24278	-0.511032
GRIA2	3.50701	3.33481	3.18019	1.47194	3.84102	3.40088	2.17137	3.25717	1.5837	-0.510382
CD163	2.74407	3.21013	3.90793	4.59683	1.1099	2.23509	0.45717	3.21544	-0.126805	-0.50986
REL	2.08619	1.77835	1.61678	2.02441	1.75544	2.34658	0.828117	1.46321	1.21198	-0.509112
PSTPIP2	1.44236	2.17904	1.78304	2.45388	1.19239	1.31992	0.0714818	1.01008	1.11961	-0.508349
CAPN1	2.9184	2.68251	2.88739	2.90654	2.48115	2.12866	2.6218	2.7168	2.40619	-0.508113
CHD3	2.66796	1.91621	2.71558	1.62099	2.22216	2.25152	1.74467	2.49183	1.27116	-0.507489
FHL5	1.87394	2.48814	1.0221	2.61215	1.35152	2.04301	1.07784	1.31078	1.03324	-0.506937
ETFDH	2.23642	3.0369	1.97598	2.57192	2.2548	2.38699	2.34609	1.81944	2.0338	-0.506702
LYPD1	1.2686	2.9558	2.44842	2.16146	1.97641	1.65429	1.59108	0.761581	1.37824	-0.50669
IMPDH1	2.34166	2.37453	2.60318	3.00752	2.56503	2.38037	2.25426	1.99898	1.48614	-0.506457
MKNK1	2.08726	2.50975	2.52626	2.71431	2.46176	2.23711	1.92732	1.92249	1.81826	-0.505757
MX2	1.79633	2.16827	2.09767	1.91551	0.76878	1.34986	1.81793	1.40538	1.37182	-0.505663
TRIM17	2.03904	1.52725	2.33481	0.584511	1.69417	1.85843	1.35559	1.86517	0.359197	-0.505647
ARHGAP10	1.91642	1.84454	1.91997	1.83047	2.00655	2.08802	1.88308	1.58758	1.51267	-0.505623
KIAA0513	3.35108	3.2092	3.32931	1.80222	3.12611	2.39796	2.20424	2.97857	2.7006	-0.505618
PRM2	1.5966	1.44924	1.12554	1.40302	1.5264	1.58387	1.29584	1.16075	1.20609	-0.505061
DDN	2.78251	2.55771	3.28149	1.7065	3.34017	3.04552	2.00623	2.57461	1.01907	-0.504648
RAB31	2.95059	3.61407	2.82056	3.63644	3.17279	3.32642	2.69373	2.86692	2.36715	-0.504353
NTM	2.60855	2.51697	2.25027	1.33628	2.84581	1.97972	1.99472	2.07987	1.93945	-0.504009
RRAS2	1.63696	2.18101	2.29592	2.77959	1.45281	2.06364	1.42248	1.59571	0.549903	-0.503639
CXCL14	2.66449	2.59183	3.09505	1.48626	2.91881	1.88034	2.10712	2.70142	1.51991	-0.503392
KCNH1	2.59158	1.76441	2.04021	0.977894	1.62436	1.73004	1.57369	1.8646	1.65612	-0.503363
FZD4	1.78761	2.59483	1.93124	2.29505	1.83952	2.05862	1.85596	1.68428	1.68321	-0.503186
PCTP	1.56821	2.03466	2.27407	2.33636	1.68977	1.40655	1.69314	1.59192	0.97476	-0.503152
NGF	1.78862	1.63755	1.30268	1.01796	1.34456	2.1832	1.07087	1.41416	0.808242	-0.501803
TNPO3	1.99667	1.94942	2.4254	1.75936	2.12073	1.91075	1.49598	1.97874	1.57035	-0.501772
HOPX	2.16607	3.01759	2.18008	2.75692	3.0003	2.18673	1.5156	2.33553	1.5148	-0.501198
SOX9	3.27094	3.88202	2.41528	3.97006	2.85911	2.94455	2.26125	2.4849	2.82754	-0.500953
ODC1	2.37958	2.93457	2.94023	2.46334	2.02794	2.49171	2.26448	2.05498	2.41201	-0.500912
UBE3B	2.69557	2.35422	2.34581	2.19754	1.91903	1.72748	2.45681	2.03866	2.24548	-0.500666
TSPAN7	3.45459	3.08463	3.5333	2.00273	3.28527	3.13945	2.73345	3.38875	2.00925	-0.499607
REPS1	2.00027	2.28304	1.55933	2.05615	2.12874	1.92665	2.0295	1.88701	1.43703	-0.499153
SCAMP5	3.17958	2.42153	2.73348	1.0026	2.88938	2.58488	1.56978	2.65333	1.58039	-0.498997
ZNF248	2.7743	2.4293	2.31519	1.53795	2.63927	2.69867	2.18238	2.24007	1.84126	-0.498855
ABR	3.34485	2.84929	3.58506	3.32813	2.98062	2.94507	2.44276	3.22647	2.45129	-0.498639
MMD	2.60791	3.09811	2.7686	2.12602	2.87253	2.59744	2.5227	2.72745	2.27208	-0.498385
TMEM2	2.20893	2.39574	2.14731	2.41041	2.90486	2.12308	1.9421	2.27619	1.05034	-0.498247
PMVK	2.51614	2.75326	2.76599	2.5728	2.44804	2.39063	2.45991	2.5425	2.49711	-0.498218
MMP17	2.47597	2.25007	2.98677	2.20715	2.11925	2.31522	2.44186	2.04894	1.9414	-0.497643
CXCL11	1.04947	7.17791	0.819222	0.973355	1.15038	1.08619	0.934176	0.958189	1.02354	-0.497224
MPHOSPH8	2.42269	2.6929	2.02574	1.80378	2.9249	2.88531	1.9095	2.20622	1.29246	-0.497171
TRIO	2.3605	2.12849	2.55751	1.71487	3.07285	2.11823	1.62248	2.39903	0.732643	-0.497136
NID1	2.07249	2.37689	2.87984	3.06367	1.44242	1.57536	1.18719	2.19575	1.06057	-0.497093
FEV	1.594	1.50712	1.38775	1.53217	1.54076	1.76616	1.23422	1.39852	1.19318	-0.49565
MLLT3	2.81386	2.41797	2.33308	2.0452	2.74203	2.61593	2.56771	2.40782	1.8926	-0.495114
HS3ST3A1	1.54692	2.1852	1.34704	1.38585	2.1215	1.61938	1.24048	1.5248	1.20032	-0.494797
KHDRBS2	2.68719	2.07206	2.575	1.05129	2.41279	2.03258	1.22291	2.67929	1.06689	-0.494672
ITGB4	3.07814	2.91722	2.47212	3.56903	1.32958	1.99627	1.81825	2.3996	2.0986	-0.494526
RGS20	1.81211	3.38669	2.12859	2.99806	1.58626	1.90187	1.33339	1.33831	1.85889	-0.494183
IGFBP4	2.74001	2.89152	4.37598	2.79952	2.72021	2.59068	1.25713	2.87392	1.64587	-0.493746
BBOX1	2.50364	3.28084	2.55015	3.51652	2.25755	2.57926	2.1686	2.0985	2.20746	-0.493155
COL13A1	1.53475	1.87206	1.84844	1.4276	1.63068	1.75073	1.43676	1.54754	1.46301	-0.493073
SORCS3	2.24467	1.39225	2.0526	0.878104	1.69888	1.32957	1.73211	1.66627	1.0725	-0.492728
C7	2.3046	2.65943	3.63247	2.89939	1.26026	2.72417	0.779183	2.38844	0.981396	-0.492026
GPR3	1.67008	1.99858	2.19341	1.47254	1.77987	1.73462	1.4949	1.67518	1.57092	-0.491935
UNC45A	2.20353	2.43203	2.29814	2.28267	2.26636	2.28024	1.8538	2.15751	2.17138	-0.488005
FAM172A	2.49077	2.84415	2.27857	2.67903	2.49025	2.59937	2.38256	2.17672	2.39751	-0.487948
LYST	2.04904	2.17267	2.00215	2.35997	2.52796	2.11951	1.63628	1.73214	1.61748	-0.487573
MCFD2	2.514	2.4043	2.09649	2.28796	2.27753	2.67294	1.79895	2.43506	1.78201	-0.487285
BIN3	2.30764	2.44818	1.83662	1.94917	2.16652	1.87999	1.90657	1.94457	2.20976	-0.487256
NANS	2.16457	1.70878	2.36966	1.52511	1.93897	1.75298	1.34815	2.1893	1.21902	-0.487044
EHBP1	3.08824	2.67634	3.0091	2.17752	3.08666	2.66171	2.01602	3.17753	1.87878	-0.487018
CCL17	2.32358	1.45202	1.18938	1.38372	1.66578	1.72045	1.07608	1.62682	1.3222	-0.486301
IRF1	1.30129	4.48777	1.83839	2.75715	1.63758	1.50415	1.66415	1.17525	1.38576	-0.4862
INPP5F	2.42874	1.93855	2.0269	0.94614	2.32794	1.84051	1.66083	2.10875	1.28942	-0.486058
RHBDL1	2.04796	1.74076	2.38004	1.25548	1.92847	1.64375	1.59709	2.06763	1.11066	-0.485972
LRRC32	1.94199	3.18532	1.99399	3.68565	1.49991	1.67119	1.194	1.84703	1.1686	-0.48597
HS3ST1	1.81035	1.60244	0.648454	1.54776	1.40589	1.73947	1.50275	1.32401	0.401559	-0.485896
PLD2	2.0629	2.75648	1.92986	2.47183	1.54213	2.41765	2.01216	1.48345	1.80835	-0.485254
KCNA4	2.62255	1.52626	2.28122	2.19536	1.89157	1.2277	1.81886	1.1928	1.82482	-0.485142
STK38	1.89429	2.69559	2.23095	2.26366	2.33806	2.47343	2.27581	1.87903	1.38795	-0.484679
ZC3H7B	2.34741	2.26588	1.99632	1.9517	2.09388	2.11359	1.81073	2.22911	2.09201	-0.484571
PLEKHA5	3.0645	2.34489	2.21025	2.03699	2.88783	2.52872	1.7255	3.00078	1.31203	-0.48389
LHFP	2.57898	2.8971	2.8772	3.18176	2.57612	2.39645	1.96185	2.87459	1.92001	-0.483196
CASP4	1.44408	3.72357	1.73124	2.86919	1.00645	1.29291	0.868214	1.57458	1.29303	-0.482699
MYOZ2	1.28096	1.29995	0.992075	1.09842	1.20508	1.27116	1.22767	1.00817	1.08801	-0.482167
FBXL14	2.58562	2.32317	2.40765	1.45449	2.16874	1.93047	2.36225	2.0426	2.05118	-0.481792
ARIH1	2.28318	2.2535	2.33374	1.95524	2.02992	2.0065	2.30594	2.16124	2.04025	-0.480698
SH3BP2	1.46954	2.0797	1.70507	1.86152	1.83437	1.42988	1.48127	1.66392	1.29855	-0.480343
SIX5	1.90585	2.09146	2.25918	2.29718	1.77578	1.98674	1.14528	1.78847	1.6273	-0.480302
CSDC2	1.96004	2.02698	2.24447	1.57181	1.94085	1.50196	1.71203	2.01615	1.65969	-0.480035
RPS6KA6	1.89364	1.80656	1.98404	1.21253	2.08559	1.84338	1.48149	1.88142	1.17878	-0.47997
NTS	1.67228	0.971801	0.977322	0.924764	1.30556	1.09369	0.85952	1.05503	1.04665	-0.479895
TARP	0.804057	2.4478	2.16688	1.18925	1.1135	1.23425	1.06321	1.9685	-0.478283	-0.478906
ITGA5	1.90525	2.38088	2.52451	3.52299	1.57383	1.8057	1.33857	1.84817	0.680306	-0.478433
PLA1A	1.51761	3.30145	2.06912	3.63589	0.915454	1.27506	1.43273	1.95725	0.230611	-0.477945
CRELD1	2.54519	2.38805	2.76748	1.84798	2.38434	2.65177	2.32942	2.22219	2.00359	-0.47785
CCDC9	2.16185	2.08886	2.20855	1.48798	2.09075	2.14264	1.5504	1.93121	1.84556	-0.477699
GSR	2.80763	2.5668	2.86762	2.50068	2.42175	2.58155	2.2798	2.71946	2.47001	-0.477512
PHYHIP	3.29103	2.55407	3.36383	1.65982	3.17069	2.38464	2.30851	3.24795	1.51082	-0.477242
LPA	1.40779	1.15254	0.974595	0.845121	1.49386	1.407	1.04743	1.22145	0.449988	-0.477201
GPR183	1.93928	2.7672	2.49149	2.34047	1.18424	2.61016	1.01087	2.36915	0.986577	-0.476884
TEX11	1.75588	1.11077	0.816747	1.10585	1.54677	1.30914	0.761574	0.958441	1.04028	-0.475973
PRRG3	2.27616	2.06677	2.39972	1.27931	2.33655	1.93311	2.01977	1.97232	1.59917	-0.475608
THBS4	1.94597	2.89573	2.17322	3.31988	1.76537	1.99576	1.56393	1.71951	1.51507	-0.475359
MGLL	2.74116	2.79978	2.91397	3.371	2.91526	2.51809	2.26256	2.80271	1.97662	-0.47516
NRSN2	3.67405	2.51851	3.75879	2.01655	2.89756	2.35004	2.8025	3.2823	1.91444	-0.474962
TGFBI	1.68634	4.23869	3.85203	3.16541	1.77883	2.52813	0.572022	2.66451	1.17195	-0.47496
GRM8	1.73274	1.70846	1.86177	0.901345	1.89977	1.52847	0.892469	1.97944	0.771451	-0.47429
RAB3D	2.37672	1.71049	2.13918	1.60181	1.95626	1.53802	1.46753	2.32915	1.34847	-0.474128
ITGA7	1.94541	2.27199	1.74745	2.51108	1.98993	2.06943	1.57969	1.82212	1.52201	-0.473785
HSF1	1.83192	2.29324	2.35077	2.44782	1.61191	2.00253	1.64833	1.7644	1.62491	-0.472994
CDH3	2.16648	1.69269	2.32395	1.53945	1.66766	1.82404	2.0245	1.32433	1.67143	-0.472545
EPHB6	3.0219	2.56289	3.3268	2.16535	2.98639	2.46411	2.60262	3.10444	1.61787	-0.472337
NFATC4	1.72112	2.11849	1.81704	1.76711	1.8794	1.72236	1.37341	1.85075	1.65881	-0.472126
OLFM4	1.6822	3.52136	2.22743	4.12052	1.98993	1.3216	1.10912	1.74223	0.895887	-0.471953
PITPNM3	1.87441	1.80338	2.04148	1.42806	2.21668	1.80995	1.59813	1.82483	1.27628	-0.471631
SETBP1	2.78024	2.11367	2.88685	1.91306	2.59116	2.28343	2.34644	2.46295	1.77159	-0.471508
TEAD3	1.96639	3.33884	1.28233	3.12307	1.77301	1.77042	0.935483	1.53522	1.62067	-0.471315
NPDC1	2.94273	2.37555	3.26249	2.65782	2.23557	2.50669	2.24853	2.71292	2.16562	-0.471217
CXCR1	1.88879	1.65982	1.6928	1.51154	1.64704	1.77266	1.63423	1.58602	1.68146	-0.471018
SYT12	2.07329	1.7775	2.0496	1.29811	2.09331	1.2959	1.5043	2.30766	0.850386	-0.470496
WIZ	1.87336	2.41484	2.08908	2.22662	2.42813	2.06311	1.46054	2.25385	1.2103	-0.470337
DGKA	2.21714	1.91887	2.61428	2.04476	2.13001	1.88579	1.94813	2.2796	1.35255	-0.470317
P2RY1	1.98313	2.56383	1.81183	2.03783	1.49837	1.75913	1.39079	1.23395	2.16457	-0.470208
TTR	0.670853	5.45151	1.25924	1.37028	0.949729	2.6941	0.506417	0.76618	0.606932	-0.470145
DNAJB1	1.98114	3.93121	2.19951	2.35208	2.80819	2.66518	1.94065	1.84103	2.03133	-0.469492
NCOA1	2.71927	2.70237	2.88445	3.04485	3.15319	2.43864	2.35401	2.7538	1.9953	-0.469324
FUT1	1.83388	1.7532	2.51037	1.9189	2.01287	1.79145	1.70116	1.86696	1.04982	-0.469137
ZNF516	1.6986	2.21865	1.74922	2.56084	1.91766	1.49722	1.58002	1.42527	1.4042	-0.469021
CCDC106	2.56857	2.16148	3.02978	2.14509	2.47346	2.36404	2.18115	2.40255	1.81306	-0.46877
IRS1	1.82953	2.02572	2.42291	1.52461	2.3802	2.00446	1.42196	1.99823	1.09249	-0.468584
CLPB	1.74452	1.9288	2.20071	1.77911	1.63772	1.64757	1.92811	1.91048	1.19613	-0.468463
MAST1	2.43665	2.16307	2.9063	1.22404	2.68461	2.14725	2.03418	2.45792	0.944081	-0.468235
KIF20A	1.24178	2.50018	0.725205	1.33675	1.28296	1.27457	1.23047	0.95265	1.11967	-0.467605
CRLF1	2.20256	3.8037	2.70009	4.01119	2.71242	1.6447	1.36777	2.00043	2.00346	-0.466128
DRD4	1.51859	3.91953	1.28349	1.35081	1.37402	1.49594	1.80269	1.32876	1.50727	-0.465529
PIK3C2G	1.6389	1.39572	1.69969	1.36385	1.70529	1.89177	1.22806	1.17303	1.16363	-0.465178
MTMR11	2.33005	2.86767	2.1773	3.12512	1.86083	2.17158	2.13826	2.14275	1.90439	-0.465081
CHSY1	2.51167	3.55149	2.86525	3.31734	2.52365	2.3036	2.99562	2.6796	2.06945	-0.464343
KRT16	1.67133	1.30156	1.13202	1.19237	1.32031	1.42267	1.12906	1.21828	1.31991	-0.464254
TRIB1	2.03339	2.79361	1.62763	2.76963	1.79477	1.85043	1.77949	1.76164	1.74623	-0.464216
CLEC2B	1.29802	3.04574	2.66791	3.19086	1.58923	1.78069	1.1048	1.66405	0.824229	-0.46312
UST	1.59084	2.10716	2.11445	1.78807	2.27772	1.60904	1.62543	1.67255	1.35629	-0.462657
SH2D3A	1.59041	1.8143	1.10821	1.33506	1.54124	1.61184	1.14677	1.18518	1.45948	-0.462003
PALM	2.84983	3.00723	3.10661	3.50739	3.27549	3.32755	1.92063	2.80443	1.8333	-0.461584
MSLN	1.72868	1.48858	1.35124	1.3997	1.58057	1.73882	1.62188	1.46157	1.09099	-0.461377
LIM2	1.9731	1.44456	1.40939	1.43298	1.57593	1.55499	1.1961	1.4634	1.55365	-0.461147
RAB26	2.52945	2.55247	2.58806	1.72616	2.85663	2.50047	2.13882	2.65563	1.56827	-0.461068
ATP5H	3.21043	2.73992	3.03331	2.36176	2.53955	2.63521	2.62915	2.92855	2.67316	-0.460365
PKNOX2	2.63774	2.13294	2.77908	1.46279	2.51184	2.13605	2.09164	2.42152	1.65041	-0.460059
LCN2	3.61505	2.04803	1.22546	4.17764	1.91347	1.57326	1.42026	1.81013	1.26315	-0.459867
MYOM2	2.74654	2.26945	2.42984	1.5023	2.30902	2.82212	1.64474	2.50984	1.60469	-0.459443
LPCAT1	2.83462	2.72307	3.29024	3.46588	2.74082	2.60887	2.45449	2.73174	2.1156	-0.459332
FSTL1	1.99458	2.96152	2.57089	2.64296	1.76296	1.80393	1.77205	2.65072	1.4529	-0.458761
DIAPH1	2.82459	2.32506	2.9988	2.4072	2.60857	2.54034	2.15702	2.76851	2.03673	-0.45803
ACSS3	1.91765	2.9811	1.91893	3.00113	2.62211	2.58844	1.87224	1.88163	1.13097	-0.457923
CCNO	2.12837	1.7826	2.73841	1.48713	2.77068	1.85037	1.7308	1.91542	0.929933	-0.457611
BCAS4	2.55526	1.7696	2.43804	1.22318	1.75425	1.82648	1.62542	2.1956	1.59519	-0.456511
TMSB10	3.90008	3.73923	4.55273	3.96781	3.87238	3.59743	3.44682	4.17369	2.89655	-0.456506
EFNB2	2.4363	2.60564	2.90015	2.42146	3.07067	2.4111	2.3304	2.61806	1.66686	-0.456264
GAS6	2.46584	2.6089	2.99805	2.55806	2.63592	2.37409	2.48242	2.60342	2.08912	-0.455683
DCX	2.26677	1.92085	2.12695	0.978177	2.58806	1.67446	1.64852	1.89199	1.36721	-0.454835
NMT1	2.86935	2.82234	3.08196	2.78795	2.37442	2.75517	2.25837	2.81266	2.60451	-0.454591
PDLIM1	2.77482	3.00148	4.52778	3.3949	0.646708	1.89564	1.01249	3.26487	0.986021	-0.453717
KCND3	2.31621	1.9736	1.93266	1.61575	2.44488	2.14238	1.56755	2.20998	1.43471	-0.453375
USP46	2.5296	2.13092	2.74274	2.03382	2.43807	2.21988	1.88628	2.51957	1.82196	-0.453283
RAB20	2.0673	2.93987	1.58828	3.18045	0.988491	2.55442	1.48549	1.23584	1.37806	-0.45297
APC2	2.42191	2.2357	2.57726	2.49368	2.27871	2.20481	2.17963	2.45296	1.96629	-0.452933
ADCYAP1	1.12505	1.61411	2.80928	-0.253706	0.691562	1.15088	0.486389	0.556785	0.694268	-0.452885
ITGA3	1.96993	1.7455	2.50041	1.87421	1.97951	1.28877	1.66333	2.11625	1.08707	-0.452581
SAMD4A	1.61371	3.14519	1.46917	2.06448	1.93982	1.41494	1.20771	1.50164	1.79182	-0.452164
TESK1	2.1146	2.40916	2.48792	2.36478	2.55339	1.99154	2.26787	2.27332	1.64325	-0.452113
SIK1	1.67609	2.07136	2.65856	2.18927	1.14723	2.07859	1.16382	1.7184	1.12619	-0.451811
FOLR3	1.77844	1.55282	1.51737	1.58272	1.70753	1.74202	0.668783	1.60585	1.21519	-0.451386
KLK15	1.57921	1.46916	1.3745	1.4195	1.75464	1.59724	1.2899	1.40963	1.22238	-0.451155
DKKL1	1.55722	1.52687	1.57369	1.25795	2.21878	1.43936	1.07701	1.61828	0.650162	-0.450854
SELP	1.57608	1.65328	1.24673	1.30655	1.42269	1.55713	1.40762	1.28505	1.45956	-0.44964
GNA12	2.17258	3.05265	2.08914	2.96893	2.40391	2.33961	2.07241	2.09904	1.97133	-0.449013
PRB4	1.97953	1.62138	1.46708	1.56025	1.70407	1.82641	1.34196	1.53121	1.61994	-0.448258
CCNL1	2.59686	3.56156	1.88003	2.74068	1.79832	2.09368	2.6761	1.76665	2.42277	-0.448101
NDUFB4	3.55173	3.29001	2.87078	2.56033	2.93467	3.02181	3.3402	2.87023	3.0468	-0.448096
B3GALT1	2.19309	1.43921	1.83395	1.45804	1.6112	1.90258	1.61853	1.62188	1.49058	-0.447725
CACNA1D	2.04738	1.91731	2.16944	1.22691	2.38168	1.83526	1.84314	1.94036	1.2378	-0.447691
MYCN	1.53088	1.37096	1.19279	1.28467	1.44093	1.50038	1.42526	1.29054	1.16119	-0.446771
LY96	2.06983	3.80059	2.70092	3.77492	1.21515	1.93636	1.43059	2.32811	1.65511	-0.446402
PPP1R13B	2.63696	2.61813	2.74103	2.63554	3.0739	2.73299	2.60659	2.63848	1.79315	-0.446397
IL2RA	2.11427	1.51083	1.11112	1.35082	1.60414	1.68719	1.32757	1.37809	1.4668	-0.446356
TNFRSF25	2.29747	2.59118	2.29826	2.45832	3.12942	2.58797	2.4188	2.23988	1.15829	-0.445891
ZNF277	1.98147	2.47093	1.53596	2.22826	1.93018	2.32702	1.60723	1.52967	1.76266	-0.445605
STOM	2.73988	4.00104	2.91678	4.29568	2.72214	2.84105	2.56253	2.67405	2.3337	-0.445597
RHO	1.69041	1.4143	1.41607	1.14821	1.62387	1.67873	1.19483	1.37104	1.28532	-0.445107
N4BP2L1	2.59177	2.33203	1.96057	1.93093	2.04194	2.16488	1.95702	2.16514	2.28968	-0.44468
CTBP1	2.66258	2.13262	2.61353	1.89287	2.42313	2.48614	2.3305	2.29492	1.94117	-0.444491
FNDC4	2.44111	1.95128	2.84002	2.17052	2.09619	1.82342	1.89695	2.43996	1.59878	-0.4443
ARHGEF17	2.59053	2.4135	2.73152	2.39935	2.80042	2.19431	2.06088	2.841	1.72906	-0.444228
LZTFL1	2.51504	2.40229	2.73988	1.73277	2.59685	2.37929	1.88489	2.37717	2.0867	-0.444138
PCBD1	2.19659	2.60369	2.76705	2.51349	2.17856	2.66231	2.20435	2.27408	1.8936	-0.444059
SIGLEC6	2.14894	1.69624	1.12079	1.70989	2.01494	1.92947	1.55047	1.27002	1.4108	-0.444036
BSG	3.52431	2.53463	3.48022	3.1528	2.54453	2.27233	2.29906	3.29691	2.31949	-0.443671
MT1M	3.45767	3.66621	2.19096	3.83515	4.02495	3.87406	2.64911	3.25706	1.31605	-0.443546
MR1	1.50682	2.03578	2.13633	2.27591	1.32751	1.51902	0.994196	1.74916	1.15202	-0.443158
LSAMP	3.23769	2.55506	2.9072	2.06266	3.02863	2.6513	2.12304	3.15053	2.07834	-0.443064
SEMA6B	2.39244	1.55713	2.29516	1.56274	2.00414	1.91787	1.35416	2.32059	1.12504	-0.443043
SHANK1	1.75473	1.97626	2.27056	1.7162	2.20743	1.91443	2.09028	2.0529	0.293497	-0.44252
DDX6	2.44787	2.57187	2.50651	2.47309	2.24107	2.16321	2.12726	2.62871	2.22181	-0.442465
FEM1C	2.61551	3.38096	2.6066	2.44729	3.33175	2.38325	2.95161	2.5422	2.25385	-0.442318
HNRNPL	3.32369	2.57293	2.13848	2.25296	2.38418	2.25296	2.74635	2.24813	2.58283	-0.442249
PARD3	1.96026	2.51278	2.07369	3.04549	2.28104	2.14627	1.46761	1.9316	1.39752	-0.442176
GFAP	5.45869	5.29092	4.05723	6.28822	2.63036	4.25072	3.69513	3.93361	4.2338	-0.442109
HIVEP3	1.9922	1.92011	1.83964	1.72152	2.23562	1.92725	1.83518	1.7237	1.71669	-0.441977
MAGI2	2.54022	2.35326	2.59952	2.67579	2.78087	2.50492	2.4114	2.10863	2.15263	-0.441356
NOD1	1.42369	2.76899	1.58465	2.33057	1.59815	1.64525	1.54318	1.50675	1.35615	-0.441055
ZNF804A	2.29697	1.74797	2.4395	0.189164	1.92107	1.53308	1.51129	2.01672	0.933052	-0.4404
NEDD4	1.34314	2.38637	1.50264	2.77781	1.45794	1.34003	1.36868	1.04461	1.00402	-0.440084
CAMTA2	2.64598	2.05881	2.68251	2.02883	2.51607	2.12884	2.0998	2.5755	1.73513	-0.440045
KCNJ8	1.71664	2.76539	1.92323	2.82664	1.50324	1.7207	1.60732	1.67978	1.53589	-0.439953
LRP1	2.65604	2.41152	2.96084	2.91318	2.20343	1.72873	1.87433	2.78235	1.84912	-0.439905
LGR4	2.2736	2.20063	1.39341	1.68056	2.17937	2.31481	1.79304	1.47446	1.77021	-0.439626
PDPN	2.33068	2.39296	2.56497	2.46873	1.28014	1.30128	1.84176	2.26549	1.80454	-0.439254
RYR2	2.85441	2.38367	2.17838	0.728816	2.54145	2.31425	2.04134	2.54285	1.35694	-0.438519
GDAP2	2.25325	1.99287	2.31843	2.22349	1.85428	1.9797	2.43085	1.71827	1.74924	-0.438346
ULK1	2.49145	2.32272	2.63391	2.00929	2.87427	2.51792	2.1542	2.61451	1.38685	-0.438129
NELL1	3.1065	1.43354	1.92409	0.358233	1.96961	1.48269	0.650161	2.30157	1.23697	-0.43806
PDYN	1.65364	2.03353	1.38834	1.11662	1.65729	1.47574	1.66125	1.89899	1.01309	-0.437378
BST2	2.2237	2.91077	2.31419	3.66716	2.07176	2.32086	1.97451	1.54929	1.79866	-0.437263
EMID1	2.06859	2.7649	2.29332	2.60976	2.24293	1.93347	1.8513	1.84861	2.23473	-0.437052
CABP2	1.74573	1.64064	0.869122	1.54309	1.48804	1.76945	1.40242	1.23143	1.09576	-0.436864
GNB2	3.07113	2.72171	3.041	3.59699	2.25428	2.30976	2.06696	2.90258	2.2411	-0.436763
KRAS	2.9784	2.09915	1.89409	1.63167	2.85946	2.48985	1.9669	2.20995	1.74045	-0.436218
ARL4A	2.77287	2.2444	2.39232	1.89771	2.95183	2.54489	1.96664	2.66846	1.54616	-0.436121
GBAS	2.50426	2.76692	2.3941	1.92323	2.5154	2.12734	2.49651	2.68633	1.99328	-0.435854
ITSN1	2.2826	2.43445	2.47577	2.10815	2.802	2.28548	1.98743	2.42481	1.80142	-0.434772
EXTL1	2.34574	2.23529	3.07898	1.83842	2.40521	2.33126	2.14007	2.19038	1.81024	-0.434636
CACNA1G	2.02775	1.54343	1.62404	1.14235	2.1326	1.75664	1.48267	1.71272	1.15587	-0.434609
NUCB2	2.40665	2.30544	2.51503	2.5674	2.34873	2.74806	2.38122	2.2522	1.63417	-0.434485
RPF1	2.05252	1.7819	1.61726	2.07362	2.18859	1.9075	1.08668	1.82841	1.38285	-0.434302
CLSTN1	3.86701	3.41715	4.04258	3.05977	3.73468	3.21115	3.29874	3.98797	2.85498	-0.433157
ADCYAP1R1	2.28565	2.86789	2.38532	2.95558	2.38052	2.60137	1.6382	2.55005	1.81635	-0.433134
RASGRP1	2.57043	2.36282	1.78589	1.42419	2.01074	2.64899	2.44012	1.94504	1.53966	-0.433067
GMDS	2.31037	1.89715	3.31431	1.98705	1.81975	2.10443	1.75242	2.34532	1.20732	-0.432394
IRS2	2.64787	2.86691	2.62346	2.48492	3.3196	2.85229	2.0478	2.65522	2.08367	-0.432149
CACNB3	2.42969	2.1631	2.69737	1.64281	2.69069	2.21071	1.91871	2.5784	1.34524	-0.432113
BARD1	2.41127	3.29598	1.16739	1.70764	1.39999	1.35994	2.78825	1.32391	1.85611	-0.431069
CCDC81	1.94348	1.80004	1.3648	1.9467	1.55162	1.56742	1.00333	1.43757	1.71408	-0.430694
TPD52L1	2.42075	3.24144	2.31954	3.52656	3.17397	2.78955	2.32057	2.59259	1.39267	-0.430385
PTGER1	2.52092	1.34653	1.50745	1.26123	1.85929	1.75704	1.24524	1.69761	1.46686	-0.430262
SIRPG	1.44722	1.372	1.24317	1.26787	1.53866	1.53137	0.945693	1.24056	1.18882	-0.429823
ZMIZ1	2.7165	2.81155	2.56904	3.37827	2.68232	2.34789	2.65171	2.36282	2.27045	-0.429733
MMP15	1.67357	1.1986	1.42389	1.23305	1.51999	1.13401	1.5045	1.39968	1.0663	-0.429573
ZDHHC13	1.62083	1.72135	1.84476	1.5138	1.84873	1.62473	1.81156	1.44982	1.4102	-0.428465
LSM6	2.28002	3.09808	2.14316	2.48687	2.79564	2.51952	2.53852	1.90889	2.15745	-0.428328
P2RY2	1.46063	2.64083	1.29403	1.31088	1.45285	1.44802	1.37603	1.74394	1.35081	-0.428318
KL	1.11487	1.88603	1.60294	1.85615	1.01897	1.38538	1.20083	1.2781	0.936482	-0.428273
APLNR	3.26889	2.92468	2.74259	3.21286	1.42847	2.09345	2.48464	1.93875	2.82663	-0.428255
ENPEP	1.15722	1.61432	1.22963	2.30897	1.28719	0.864879	0.592007	0.878496	0.801366	-0.428208
ITGA8	1.84058	1.85212	1.73735	1.55975	2.23899	2.04299	1.15263	2.06455	0.859036	-0.428142
HUNK	1.97979	1.67695	2.13169	1.40781	1.8531	1.8235	1.53737	1.79529	1.58953	-0.427565
CAMK2B	3.70421	3.19528	3.81271	2.78982	3.60672	3.19119	3.05055	3.79019	2.62101	-0.427539
RNASEL	1.476	2.23842	2.04062	1.75244	1.70597	1.70692	1.65562	1.8026	1.40453	-0.427221
SNX13	2.02264	2.1908	2.02356	1.97676	2.07461	2.08258	2.10541	2.00245	1.97474	-0.427181
CNNM1	2.44716	2.06179	2.66326	1.33304	2.9112	2.08029	2.08176	2.35297	1.13477	-0.42658
MRAS	2.85984	3.86177	3.11509	3.79906	4.09886	3.63467	1.79621	3.48988	1.46656	-0.426421
ASTN1	2.70339	2.13253	3.02966	2.07103	2.63119	2.00744	2.11153	2.67153	1.77645	-0.425465
GATA6	1.85988	1.76189	1.07325	1.85438	1.96224	1.75389	1.09422	1.3108	1.37288	-0.425079
MAP3K5	2.7183	3.19517	2.65015	3.41855	3.28804	3.10226	2.49064	2.62083	2.16032	-0.424958
TPK1	1.82515	2.04678	2.31634	1.66305	1.41653	1.77572	1.67071	2.11662	1.38556	-0.424058
SDCBP	2.8699	3.12193	3.01184	3.44661	3.20877	3.3072	2.07703	3.02332	2.09202	-0.423732
CDH8	2.63741	1.68887	2.28698	0.493903	1.9754	1.73762	1.48501	1.99978	1.45061	-0.423723
IQGAP2	1.54252	1.16939	1.6479	1.05097	1.56096	1.70886	0.745247	1.10243	1.04433	-0.423408
SOX2	2.55249	2.69146	1.8154	2.84386	2.87251	2.29964	2.04967	1.92621	2.12892	-0.423121
PPP1R3D	2.08949	2.67929	2.15454	2.93118	2.37233	2.42425	2.17219	1.94553	1.70892	-0.422837
EPB41	1.60368	2.10238	1.44452	1.86751	2.57035	1.85809	1.27779	1.72989	0.756336	-0.422772
ATP9A	3.05007	2.47046	2.35345	2.1119	2.93193	2.92699	2.31977	2.36835	2.29615	-0.422691
LGI2	1.60252	1.98095	2.04356	1.3698	1.34622	1.84773	0.289478	2.04819	0.986381	-0.422421
CALML3	2.22645	1.59193	0.738827	1.27324	1.48209	1.5244	0.860274	1.31231	1.51277	-0.421758
GRAMD1B	2.60505	2.04132	3.0693	1.81407	3.029	2.2513	1.84169	2.56225	1.34827	-0.420887
PIGZ	2.10221	2.09993	2.27755	2.02801	1.96033	1.28314	1.84008	2.39379	1.44751	-0.420346
GLI1	1.88659	2.0172	1.54138	1.55947	2.21574	2.02001	1.11581	2.33558	0.627947	-0.420326
TYRP1	1.67511	1.62768	2.13109	0.372562	0.796573	1.12503	1.46006	1.74013	0.735062	-0.419921
EFR3A	3.58307	3.32265	3.34916	2.65368	3.64139	3.4312	3.07246	3.42316	2.89981	-0.419655
ANKRD17	2.55506	2.35212	2.75475	1.98348	2.76238	2.36912	2.04379	2.44989	2.11305	-0.419154
TRPM2	2.33418	1.93059	2.60996	1.86203	1.6647	2.14675	2.32412	2.26746	1.23578	-0.418799
GBF1	2.87418	2.57982	3.07917	2.46151	2.46886	2.11682	2.13686	2.84189	2.46819	-0.418698
TRPM4	1.76628	1.68138	2.1497	2.96533	2.14468	1.81865	1.35667	1.9814	-0.147251	-0.417853
FSTL3	2.11421	1.73416	2.17632	1.95144	1.37276	1.77024	2.20481	1.41985	1.56141	-0.417838
TGM2	2.03498	2.49992	2.4933	3.50735	1.63322	1.43995	1.38557	2.01004	1.38206	-0.417827
MATK	2.66871	2.282	2.96408	1.62121	2.8804	2.15261	2.19048	2.71377	1.56683	-0.417664
TMEM100	1.27801	2.03799	2.6364	1.92411	1.78948	1.44273	1.77659	1.43404	0.874276	-0.417563
NAALAD2	2.39415	2.13303	1.45477	0.783814	2.15685	2.13899	1.49462	1.79769	1.57641	-0.417367
SLA	2.40438	2.83091	2.90055	3.69456	1.9372	2.43065	1.86374	2.47386	1.68028	-0.416839
FHL1	2.84813	2.6753	2.91846	2.848	2.58861	2.51572	2.32886	2.99579	2.3818	-0.416515
TPX2	1.84212	1.58044	3.01045	1.58141	1.75702	1.74746	1.01474	1.7273	1.17337	-0.416255
ALOX12P2	1.94772	2.06236	1.28366	1.55101	1.69587	2.02967	2.00604	1.53932	1.37503	-0.416139
IL32	1.39932	2.66922	1.43827	2.444	1.52741	1.39427	1.35401	1.46269	1.33866	-0.415976
TIMP1	2.35966	2.80829	3.54251	3.73886	0.35046	1.88512	1.08657	2.57337	1.06782	-0.41558
KAZALD1	1.80867	1.59258	1.86172	1.58505	1.88912	1.80039	1.77479	1.69427	1.29517	-0.415442
ANKRD36	2.65363	2.72039	1.99143	2.79549	2.47384	2.79288	2.14122	1.96507	2.3321	-0.415346
BCORL1	2.14714	1.91231	1.73589	1.92211	2.08225	1.81493	2.11265	1.67619	1.79666	-0.414821
TRIM21	1.56075	3.12618	2.29223	2.98005	1.71709	1.24917	1.62627	1.59129	1.67623	-0.414811
CD4	1.37754	2.86423	2.34554	2.94618	1.48501	1.45497	1.41086	1.41898	1.41502	-0.414491
ZFR	3.00917	2.8423	2.51957	2.75244	2.97616	2.58645	2.78966	3.16304	2.04507	-0.413854
MLXIPL	2.08383	2.18553	2.32143	1.71072	2.19037	2.0481	1.795	2.32027	1.68644	-0.413519
C1QA	1.97664	3.36941	3.88983	4.20739	1.67316	2.54991	1.84625	2.41861	1.04032	-0.413059
GHR	2.0391	1.79919	2.86495	1.50949	1.51146	1.70882	1.39614	1.96275	1.51469	-0.412748
GINS2	1.73029	1.40488	1.22725	1.38079	1.75942	1.39281	1.2615	1.51342	1.23397	-0.412569
FSTL4	2.23208	1.48689	2.997	0.780532	1.81241	0.936162	0.811856	2.36269	0.875823	-0.412562
MEIS2	2.36843	2.78731	1.95867	2.86177	2.76506	2.35678	2.42839	1.94115	1.97995	-0.412552
VN1R1	2.10629	1.90193	1.79582	1.73998	2.06326	1.95769	1.06967	1.72146	1.85148	-0.412199
FGF18	1.80076	1.66803	2.04008	1.34723	2.03985	1.55145	1.38907	1.93646	1.21819	-0.412162
GPM6A	3.95636	3.67594	3.67142	3.19813	3.86325	3.90785	3.2189	3.8589	3.33498	-0.412117
PLAC8	1.44488	3.12662	3.05854	3.98451	0.459596	0.819608	1.63554	2.02115	0.228001	-0.411641
HLX	1.44146	3.15907	1.76426	3.20251	1.40773	1.43515	1.36485	1.32389	1.39921	-0.411573
STK38L	2.36812	2.52077	2.33783	2.81677	2.76438	2.48345	2.12895	2.31081	1.93548	-0.411441
SEC14L2	2.56488	2.32441	2.03621	3.49765	2.23936	1.87427	1.76411	1.98512	1.7619	-0.410857
SDS	1.46296	2.85687	1.44124	2.75208	1.16572	1.63988	0.991699	1.30097	1.43367	-0.410526
THOC5	2.92725	1.7447	2.23416	2.04194	2.36707	2.40746	1.97767	2.25815	1.78876	-0.410074
ANGPTL4	2.19489	3.5487	1.23622	2.87602	0.50618	1.18006	1.04036	2.15026	1.72596	-0.410061
DDX24	3.41328	2.94807	3.46497	2.0676	3.29604	2.92112	2.64939	3.35171	2.45111	-0.409729
LEF1	1.53623	2.14988	1.86175	2.1805	1.66989	1.71947	1.8697	1.48283	1.39437	-0.409553
PITX3	1.58773	1.67738	1.6065	1.58083	1.81174	1.73145	1.31546	1.69378	1.27491	-0.409443
MAGEC1	1.44708	1.27731	0.999407	1.0428	1.42211	1.4669	1.14519	1.10759	1.0712	-0.409182
FZD3	2.78455	2.3542	2.65877	1.73823	3.42411	2.73302	2.09994	2.58914	1.44324	-0.409158
LIMD2	1.78927	1.67865	1.92614	1.78485	1.9172	2.04681	1.50784	2.08092	0.57771	-0.408806
UNC119	2.2345	2.3431	2.5859	2.4669	2.64658	2.49198	1.99717	2.42303	1.62182	-0.408447
KCNE4	1.56049	2.51224	1.47913	2.37222	2.15428	1.99406	1.38478	1.41018	1.38637	-0.408447
MYO3A	1.45806	1.51343	0.999132	1.07427	1.5769	1.45487	1.05008	1.14454	1.22829	-0.408368
DEAF1	2.46639	2.0847	2.54193	1.92064	2.41354	2.25862	1.93217	2.50812	1.75803	-0.408237
USP10	2.15836	2.13487	2.21899	1.8294	1.87607	1.71628	2.05105	2.26794	1.8119	-0.407585
SLC25A22	2.78085	2.2692	2.83135	1.61604	2.9022	2.23429	2.25347	2.71471	1.68239	-0.407544
LAMC1	2.01203	2.60893	2.43683	3.07517	2.26464	2.10026	1.57631	2.3464	1.50025	-0.407409
RIMS2	2.4513	2.43272	2.5887	1.55848	2.9916	2.74436	1.8726	2.55543	1.36014	-0.407256
ALOX15	1.80186	1.38003	1.44156	1.26211	1.96451	1.79273	1.08441	1.51375	1.0786	-0.407254
FOSL1	1.56996	2.55774	1.44619	1.98417	1.59711	1.55128	1.90481	1.55643	1.47863	-0.406973
NFKBIA	2.90943	3.28919	2.817	3.62032	3.15813	2.8936	3.27494	3.05433	1.81471	-0.406833
SNTG2	1.94483	0.931131	0.909238	0.9081	1.43425	1.15568	1.39136	0.953306	0.970724	-0.406597
ALDH3B2	1.50665	1.29425	1.40895	1.18898	1.5417	1.49429	1.33975	1.28801	1.20604	-0.406372
PTPN14	1.78116	1.86875	2.06614	2.43974	2.09418	1.6749	1.20754	1.9467	1.1556	-0.406209
GPR143	1.29036	2.78691	2.1871	1.95367	1.71498	1.31387	1.65459	1.4888	1.56905	-0.406193
AGBL3	1.86058	1.56065	1.07635	0.938092	1.70083	1.94422	1.37895	0.943461	1.26013	-0.406172
CXCL9	1.42272	2.56655	1.14647	1.24354	1.29196	2.02498	1.31694	1.17861	1.38052	-0.405999
FGGY	1.45442	2.22103	2.37642	2.17249	1.94624	1.2111	1.35606	1.69533	1.40618	-0.405241
KIF23	1.36446	1.2585	1.41902	1.11349	1.67862	1.41275	1.18419	1.1017	1.06643	-0.40512
CNTFR	2.55469	2.53817	2.4278	3.56592	2.53261	2.72298	2.27221	1.93354	1.77967	-0.404695
ID1	2.46292	2.07298	2.67803	3.3631	1.12162	1.80126	1.95668	2.10386	1.24533	-0.403547
EGR1	2.13176	2.49308	2.51949	1.89445	2.03515	1.66638	1.51244	1.78832	2.38301	-0.403065
RASA2	2.0008	1.98948	2.08249	1.58441	1.99081	1.99019	2.00923	2.21041	1.25196	-0.402383
DENND1B	1.85411	1.41205	1.68493	1.39845	1.81346	1.68736	1.41922	1.71548	1.24839	-0.401617
RNF19A	3.11473	3.42489	2.67922	4.04707	2.79519	3.28587	2.35225	2.98791	2.40218	-0.401485
SPRED2	1.91928	2.53072	2.8135	2.16814	2.67929	2.07426	1.60715	2.36276	1.58341	-0.401382
KCNF1	2.44619	1.99434	2.73947	1.30206	1.96337	1.94032	1.86732	2.15339	1.85906	-0.401141
SPAG5	2.15479	2.60094	2.1764	1.61656	2.74436	2.17972	2.50296	1.91265	1.70098	-0.400935
SPTBN4	2.33255	1.77486	2.48118	1.38381	2.20266	2.04635	1.62338	2.42115	1.20404	-0.400586
KIAA0753	1.78749	2.11269	2.20569	2.0033	2.47776	1.97504	1.86337	1.69795	1.54775	-0.40048
CEP152	1.44533	2.84495	1.12262	1.84945	1.8503	1.66306	1.3223	1.13312	1.61823	-0.400099
MPP6	1.93847	2.90785	2.19481	3.30283	2.20768	2.42204	1.84017	2.6844	0.632256	-0.39985
IPPK	2.14004	2.20303	1.96202	1.35398	2.18245	1.66058	2.26184	1.60549	1.85986	-0.399608
NRIP1	2.30165	2.36663	2.32183	1.54871	2.85387	2.41327	1.85012	2.24868	1.67079	-0.39955
ZNF787	2.26743	1.94054	2.09232	2.09123	2.07946	2.2085	2.04278	2.1771	1.74894	-0.399521
EYA2	1.69062	2.60398	3.09093	2.17231	1.58818	2.21716	2.31051	1.75132	1.35597	-0.399423
MYRIP	2.22598	1.9979	2.1449	1.65541	2.36206	1.8891	2.00185	2.34888	1.40962	-0.398809
MTMR3	1.94787	2.97066	2.31466	2.77353	2.22057	2.21662	2.06734	2.35743	1.75816	-0.398547
RYR3	2.50163	3.28162	2.11542	3.40407	1.97327	1.90653	2.11979	1.48496	2.59795	-0.398093
ANKRD55	1.35621	1.65374	2.41781	1.29414	1.545	1.45715	0.963237	1.14237	1.35601	-0.397975
ACSL5	1.89727	2.51163	2.09904	4.00179	1.76905	1.3315	1.16059	1.78759	0.969472	-0.397828
CKAP4	2.609	1.95671	2.76355	2.14721	2.20343	2.06031	2.22394	2.35407	1.93082	-0.3978
MTM1	1.93231	2.76921	1.59244	2.36346	2.02019	1.44784	2.21441	1.71905	1.77792	-0.397604
RFPL2	3.15866	1.88385	1.9255	1.09134	2.63306	1.84874	2.01937	2.53098	1.49557	-0.397542
VEGFC	1.31887	2.47328	2.14498	2.65618	1.34095	1.33196	1.54971	1.30828	1.28782	-0.397453
IL22	1.37897	1.04121	1.35638	0.917148	1.48043	1.3683	0.933916	0.978345	1.02245	-0.396806
NAGPA	2.49694	2.33755	3.08881	2.06517	2.6933	2.14058	2.34586	2.84847	1.43134	-0.396141
ATP1B3	2.91658	2.9411	3.44272	1.77888	2.84572	2.80208	2.44617	3.3804	1.80434	-0.39589
TACC1	2.9754	2.69148	3.00284	2.83912	2.7247	2.81414	3.12848	2.38221	2.5794	-0.395617
MNAT1	2.48777	2.04786	2.44663	1.76022	2.11671	2.05469	2.2164	2.16441	2.05436	-0.395277
HSPB6	2.67683	1.79025	1.97779	2.69013	1.32291	2.40864	2.01995	1.89151	1.44645	-0.394776
CDKL1	1.85858	1.45237	1.99117	0.948252	1.61177	1.50034	1.72347	1.78994	0.955763	-0.39471
CDK5R2	2.22711	1.54158	2.62146	0.718898	1.71005	1.24637	1.75483	2.09037	1.02115	-0.394527
COL8A1	1.25946	1.51405	1.95442	0.999055	1.38687	1.71474	0.942663	1.09933	1.11765	-0.394273
PPL	2.01408	1.63347	2.45815	0.916302	1.98477	1.56097	1.82876	1.81612	1.16976	-0.39415
UBE2B	2.26326	2.2811	2.07255	1.74147	2.19446	2.18977	1.8334	2.25253	2.02189	-0.394013
MAPK3	3.42683	3.12278	3.17764	2.90095	3.32962	2.78651	2.86001	3.4012	2.97243	-0.3937
LSM14B	1.99289	1.62427	1.73209	1.98051	1.87401	1.82168	1.01537	2.08172	1.1622	-0.393496
KRR1	2.16691	1.7187	1.39682	1.46077	1.87119	1.77836	1.86354	1.74826	1.48879	-0.393353
PYGL	1.858	2.87697	3.16939	4.17559	2.00183	2.3346	1.6711	1.87202	1.06678	-0.393247
ZNF467	1.43619	1.92924	1.904	2.30602	1.81449	1.77196	1.33643	1.64942	0.992875	-0.393244
AHCYL2	2.39077	3.01791	2.6319	2.92026	2.88026	2.79828	2.25123	2.70389	2.07067	-0.392753
BMP2	1.77526	2.05569	1.56231	1.17759	1.11054	1.23513	1.59027	1.34175	1.78898	-0.392714
GNA14	1.25885	3.03927	1.6629	2.68612	2.25802	1.55684	1.01402	1.73719	1.14094	-0.392329
TCP11L1	1.9514	1.68785	2.20948	1.6035	1.92183	1.88296	1.88716	1.82608	1.46541	-0.392085
NECAB2	2.2103	2.20561	2.96915	1.68377	2.35568	2.0784	1.79947	2.46963	1.60024	-0.391972
DBNDD1	2.44814	2.01286	2.94236	2.12927	2.4538	2.26175	2.07219	2.58224	1.43966	-0.391831
EYA1	1.49074	2.1787	2.71618	2.68483	1.90853	1.72161	1.71611	1.03826	1.36389	-0.391693
RPGR	1.85675	2.63294	1.95777	3.17138	1.85761	1.74096	1.90046	1.99594	1.29154	-0.391643
PPFIA4	2.71486	2.50064	2.7516	1.78421	2.85331	2.65519	2.34476	2.91985	1.59222	-0.391629
VGLL4	2.03258	2.79427	2.38293	2.62791	2.79287	2.32869	2.17049	2.0784	1.92934	-0.391284
PNMA1	3.29092	3.08942	3.45273	2.5176	2.99409	2.8488	2.89512	3.39862	2.7366	-0.391091
PARVA	1.85176	2.19626	2.11607	2.74715	2.44099	1.96364	1.3509	2.19758	1.03199	-0.390663
CPE	3.65231	3.65535	3.34567	3.70923	3.88028	3.60931	3.11564	3.78114	3.07761	-0.390158
EXT1	1.99749	1.6787	2.45762	1.42554	2.07032	1.86544	1.94051	1.7025	1.41193	-0.390053
CNTNAP1	3.00246	2.46701	3.21922	1.91214	2.91512	2.36416	2.45531	2.99544	2.03662	-0.389879
NAV3	2.34273	1.43064	1.96873	1.29894	1.20636	1.17345	1.964	1.54709	1.54004	-0.389507
CD247	1.62997	2.36509	1.70563	1.43992	2.04586	1.5977	1.39125	1.96922	1.52905	-0.389167
TMLHE	1.60577	2.15377	1.49776	2.31275	1.78266	1.59622	1.76246	1.40475	1.40539	-0.389023
CALCB	1.85257	1.36605	1.15223	1.27048	1.61832	1.55656	1.22518	1.36614	1.36977	-0.388822
PDXK	2.36031	2.61368	2.64453	2.20542	2.17908	1.93153	1.68856	3.03485	1.70566	-0.388347
F10	1.6351	1.5938	2.34721	1.18815	1.32891	1.92916	1.49947	1.64985	0.99396	-0.388273
SLC26A10	1.65344	2.00532	2.02354	1.50622	2.11873	1.61133	1.5229	1.95969	1.38073	-0.387987
KCNB2	2.12699	1.87657	2.41656	0.794769	2.03698	1.7768	1.7453	2.06784	1.30126	-0.387637
AES	2.93011	2.7389	3.49454	2.08038	3.11114	2.92765	2.11137	3.40732	1.6909	-0.387187
RAN	2.85794	2.59873	3.26099	2.14717	2.20164	2.33793	2.15271	3.09857	2.15351	-0.386425
CA11	3.16296	3.05759	3.37138	1.75877	3.66019	3.01352	2.29015	3.33067	2.09259	-0.385621
YAF2	1.74312	1.85081	1.70409	1.66453	1.70279	1.51357	1.43743	2.04658	1.39468	-0.385152
DEFB1	1.13285	1.84874	1.37484	1.10159	2.16566	1.41901	0.0848912	1.24156	0.892589	-0.385008
TLR2	1.30736	2.65382	2.31347	3.21082	1.57541	0.86106	1.89074	0.960209	1.13285	-0.384697
DACT1	1.69832	2.40055	2.60631	1.68405	1.60753	1.47428	2.23578	1.67544	1.62462	-0.384395
FGD6	1.59403	2.31811	2.17776	2.63257	1.75642	2.30521	1.41618	1.946	1.01408	-0.38432
DNM1	3.28886	2.61533	3.57479	2.16055	3.13934	2.6395	2.52951	3.34083	2.15853	-0.384218
OGDH	2.67131	2.41514	2.52883	2.42646	2.01363	2.06829	1.90641	2.72273	2.24346	-0.384144
WIF1	1.63209	3.83821	2.43595	2.50766	3.27073	2.02408	1.09652	2.54301	1.56965	-0.383946
C1QB	2.60157	3.63649	3.99946	4.39734	1.88089	2.71579	2.69905	2.76567	1.97249	-0.383574
CHRM3	2.54792	1.71324	2.65283	0.627535	2.35725	1.67727	1.669	2.3497	1.18033	-0.383421
CD226	1.62139	1.94386	0.689608	2.04287	1.74192	1.64087	1.03273	1.1195	1.16096	-0.383097
PRG4	1.43549	1.48508	2.15364	1.15983	1.71937	1.53339	0.98336	1.26297	1.27641	-0.382886
OLFML2B	1.89744	2.32796	2.63972	2.46737	1.57971	1.92767	1.6972	2.30287	1.49247	-0.382819
HOXB1	1.78068	1.99307	1.34437	1.53073	1.74453	1.76652	1.49564	1.6238	1.6594	-0.382685
ADAM3A	1.54009	1.1533	1.1562	1.04337	1.72153	1.47002	0.351533	1.10064	1.03169	-0.382566
FSHB	1.28502	1.21446	1.18123	0.918911	1.39522	1.30677	1.02941	1.23731	0.99302	-0.38255
RGS17	2.71651	2.03936	2.68111	1.04853	2.98085	2.40083	1.86449	2.20287	1.62036	-0.382277
SPTBN2	2.88922	1.84526	3.35843	1.57091	2.2215	2.11559	2.18108	3.01575	1.02681	-0.382017
MAB21L2	1.78946	1.35426	1.2147	1.33132	1.90136	1.55699	1.0684	1.33806	1.2778	-0.38187
RAVER2	1.86549	2.47644	1.73106	2.40111	2.39513	1.83272	2.08395	1.79705	1.59635	-0.381795
MAPK1IP1L	2.40741	2.57897	2.35826	2.32804	1.98348	1.85194	2.29725	2.48243	2.21174	-0.381348
LRRTM4	2.954	1.8356	2.70658	1.06919	2.87885	2.20253	1.73573	2.50371	1.52257	-0.381294
CDH9	2.30261	1.7613	2.27222	0.559782	2.53744	2.149	1.59817	2.0803	0.935198	-0.381114
ANP32E	2.25452	2.85712	1.85653	2.25808	1.91802	2.15268	1.95291	2.39223	2.11383	-0.379749
CCL22	1.75545	1.64643	1.51719	1.53691	1.54715	1.75444	1.37063	1.47199	1.6605	-0.379698
FKBP8	3.31639	1.5399	2.9754	1.43534	2.32138	2.06756	1.18926	3.2206	1.13495	-0.37926
DDAH2	1.84965	2.65211	2.31599	3.37047	1.86328	1.92166	1.70525	1.88216	1.49062	-0.3791
BAIAP3	2.19539	2.20995	2.98041	1.97193	2.67786	1.79674	1.73006	2.71944	1.30205	-0.379051
BMX	1.25229	2.1329	0.822076	1.41168	1.08531	1.29726	1.51663	0.995171	1.15839	-0.378791
CSNK2A2	2.21141	2.26262	2.41717	2.51802	2.28303	2.3809	2.33326	2.08644	1.92396	-0.378764
GRIA3	2.91258	2.11495	2.7205	0.670008	2.83585	2.25549	1.77193	2.70493	1.40457	-0.378331
GLB1L2	1.55332	1.47251	2.40353	1.4437	1.92286	1.52675	1.42986	1.8423	0.656571	-0.378281
EPN1	3.08099	2.3774	3.00595	2.41869	2.83817	2.70892	2.23002	3.06313	2.14352	-0.378252
MACROD1	1.8671	1.82629	1.18437	1.67617	2.15454	1.7314	1.6232	1.56206	1.30874	-0.37825
CLSTN2	3.00091	2.35808	2.68111	1.54959	2.0993	1.90191	2.07075	2.86232	2.15622	-0.378218
CELSR3	2.39618	2.52958	2.55174	2.09995	2.99797	2.6914	2.3447	2.5509	1.59266	-0.37811
CLDN14	2.62211	1.91937	1.75233	2.05956	2.32329	2.07267	2.00665	2.1089	1.89224	-0.377582
JMJD6	1.75618	2.56948	1.75023	2.07133	2.135	2.03938	2.0059	1.59438	1.79463	-0.377361
CDH17	1.27812	1.65486	1.19067	1.03818	1.69335	1.51639	1.20132	1.23148	1.092	-0.377002
KCTD12	2.19639	2.84714	2.98767	3.74877	2.90153	2.46693	2.04759	2.35697	1.53581	-0.376426
PCLO	2.4742	2.00009	2.35341	0.34041	2.04518	2.09955	1.83237	2.11415	1.34625	-0.376102
HPCAL4	3.02741	2.48012	3.20167	1.90083	3.12712	3.06628	2.16462	2.81333	2.07607	-0.375999
SNUPN	2.07355	2.28363	2.5815	2.21099	2.08685	2.10638	2.21302	2.09448	1.9919	-0.375923
KCNAB2	2.50529	1.96644	2.6167	1.36646	2.23764	2.0476	1.70544	2.45404	1.71498	-0.375277
AVPR1A	1.27512	1.13348	1.34155	1.09469	1.13956	1.26278	1.12055	1.03857	1.19401	-0.374514
LMBR1L	2.23989	2.92202	2.16617	2.46883	2.22796	2.48817	1.84315	2.00347	2.43732	-0.374188
TWF2	2.27752	2.01523	2.61492	2.07431	2.34134	2.13709	1.98677	2.38542	1.69263	-0.374165
ZIC1	1.80745	4.14149	3.13874	2.65263	1.78129	1.80514	2.67521	2.39697	2.01996	-0.373887
LASP1	2.59495	2.69278	3.1545	3.13763	2.8897	2.54781	2.29756	2.71305	2.23375	-0.373597
MYO1B	1.95526	2.0572	2.92452	2.27691	2.14396	1.7811	1.59401	2.24644	1.49093	-0.373328
YPEL1	2.43765	2.14012	2.38347	1.81855	2.72979	2.37522	1.90214	2.37856	1.7663	-0.373301
DNTTIP2	2.31667	2.79765	2.47778	2.33507	2.38139	2.39633	2.29283	2.72241	2.10605	-0.372912
FRAS1	1.87964	1.95199	2.62163	1.40599	1.87259	1.8936	1.71368	2.25401	1.18805	-0.372891
CX3CL1	2.57939	1.75456	3.21349	1.98445	2.28765	1.70268	2.06882	2.34166	1.60679	-0.372767
C2CD2L	2.19171	1.79565	2.44619	1.59917	1.92493	1.68735	1.85018	2.06972	1.73629	-0.372562
RUNDC3B	2.67757	2.28941	2.62255	1.61116	3.01897	2.57912	2.0335	2.68574	1.59792	-0.372406
PPP2R1A	3.57021	2.92058	3.87371	2.53808	2.95933	2.71036	2.75779	3.5517	2.73912	-0.372264
GNG5	2.04404	3.02329	2.36069	3.31311	2.11499	2.25996	2.00454	1.93861	2.01254	-0.371969
FEZF2	1.96722	1.96531	2.20463	1.72095	1.82839	1.92477	2.03426	2.06482	1.61366	-0.371883
RASL11B	3.05295	2.11567	2.67774	1.21171	2.42058	2.33047	2.35635	2.55655	1.87576	-0.370598
UTRN	1.90664	2.32275	2.14764	2.99682	1.71612	1.86738	1.60297	1.9375	1.53764	-0.370141
GLUL	3.23492	4.0843	2.86091	2.87099	3.64866	2.78052	2.93457	3.87619	2.64902	-0.369835
NEUROG3	1.87067	1.43617	1.39732	1.25516	1.66932	1.57241	1.20894	1.73179	1.31842	-0.369831
DGKZ	2.87313	2.41847	2.93022	1.95439	2.93986	2.38195	2.55985	2.96282	1.82565	-0.369366
CACNA2D2	1.97912	1.57608	2.16107	1.6073	2.05514	1.65981	1.7428	2.11399	1.07174	-0.369252
IL7	1.61903	1.34344	1.76058	1.36383	1.81477	1.63036	0.86022	1.36979	1.29512	-0.36916
ZNF674	2.13139	1.97601	1.61649	1.85419	2.50427	2.23021	1.74107	1.89608	1.4359	-0.369084
WASF3	2.96096	3.47898	2.98287	3.62758	3.34729	3.32503	2.83524	3.073	2.64058	-0.368838
KRT31	1.77677	1.71777	1.79092	0.42385	1.57649	1.79276	1.61447	1.78244	0.846768	-0.368417
SCN3A	2.32392	2.54842	2.43405	1.16548	3.30175	2.54502	2.06064	2.32787	1.30278	-0.368379
GJD2	2.09822	1.54974	1.37176	1.42906	1.50013	1.6407	1.52362	1.62714	1.62044	-0.368266
RSRC1	2.15363	1.72185	2.64303	1.22555	2.02465	1.83577	1.42133	2.08835	1.51435	-0.368226
PBOV1	2.05746	1.9308	1.69462	1.88834	2.10066	2.07873	1.85534	1.78766	1.77539	-0.367963
PI4KA	3.14318	2.6853	3.65168	2.22141	3.10062	2.40904	2.65137	3.20444	2.30472	-0.367426
SART3	2.5808	2.57202	2.54658	2.37574	2.36719	2.08392	2.67694	2.32397	2.45167	-0.36731
MICB	1.19337	3.26289	1.6855	2.97458	1.7178	1.50724	1.5236	1.12354	1.44206	-0.36728
BRS3	1.34863	1.57723	0.99823	1.08771	1.40043	1.39791	1.16694	1.11582	1.28167	-0.366962
PRKG2	1.23286	1.27111	1.54967	1.12131	1.39502	1.33206	1.08068	1.32173	1.0265	-0.366914
TGFBR3	1.98307	3.05493	2.88966	3.32398	2.38543	2.31866	1.36786	2.45821	1.83017	-0.366891
HRH1	1.62652	1.92847	2.49998	1.94712	2.15498	1.57054	1.30249	1.95228	1.31899	-0.366691
VPS13D	2.48988	2.08889	2.40893	1.88053	1.90491	1.69888	2.15313	2.49987	1.86648	-0.366415
EGR4	1.31032	1.92289	1.67943	1.21489	2.17418	1.58627	1.23421	1.26648	1.25636	-0.365425
NUCB1	2.68265	2.37567	3.15045	2.50806	1.65242	1.94188	2.1477	2.48096	2.26798	-0.365104
RPS25	3.5685	3.92726	3.33888	3.685	3.7938	3.67276	3.62564	3.73605	3.20047	-0.365082
PID1	1.96616	1.87119	2.96921	1.44527	2.45545	1.73358	1.20589	2.19943	1.30551	-0.365066
ZFP36L1	3.17248	3.6416	2.35735	4.13766	2.10666	3.1487	1.70871	2.67073	2.73741	-0.365058
EPN3	2.61463	1.23394	2.27175	0.960517	2.22176	1.48603	1.90686	2.22879	0.834285	-0.365013
CASZ1	1.59571	1.46023	1.31651	1.76231	1.57497	1.54932	1.57041	1.40124	1.15342	-0.364813
ERCC6L	1.49869	1.25555	0.894343	1.08173	1.69469	1.58108	1.04154	1.09646	0.906903	-0.364693
SH3GL3	3.38262	2.15359	1.77592	2.1394	2.30333	2.39809	2.41236	2.19045	2.31496	-0.364613
ZNF821	2.08848	2.16144	2.10114	1.75354	2.07579	1.66865	2.15961	2.30994	1.60445	-0.36458
CRIP2	2.3212	2.08254	2.96722	3.23048	2.4776	1.96894	1.89704	2.36119	1.39784	-0.364279
RIMS3	3.48067	2.98446	3.37074	2.65708	3.15611	3.13477	2.79404	3.36161	2.92376	-0.364116
MLLT10	1.97355	2.04324	1.57132	2.14026	2.37512	1.90003	1.69556	1.41576	1.75933	-0.363863
EVI5	2.81764	2.60462	2.65107	1.76395	2.52811	1.84925	1.99669	3.0835	2.10673	-0.363804
GYPB	1.41387	1.25887	1.14803	0.799194	1.43868	1.41623	1.20065	1.31991	0.893336	-0.363772
AQP5	2.09589	1.47826	1.37673	1.63315	1.42633	1.80295	1.52973	1.44529	1.59034	-0.363611
RAPGEF4	2.55686	2.85189	1.91462	1.84816	2.89356	2.88116	2.21859	2.42661	1.89667	-0.363362
P2RX6	2.35104	1.65025	2.38889	1.52742	1.65705	1.51181	1.98868	1.94235	1.72653	-0.363229
GFPT2	1.85075	2.06954	1.98901	2.161	2.09861	2.26609	1.9803	1.88643	1.40261	-0.363034
PROZ	1.98419	1.43509	1.27766	1.31106	1.66948	1.59659	1.31881	1.40566	1.563	-0.362863
FLNA	2.22859	2.80815	2.93044	3.71298	1.993	2.45774	1.88097	2.23582	1.81204	-0.362858
S100A3	1.46701	1.37926	1.19205	1.30643	1.36857	1.50431	1.17612	1.31978	1.28888	-0.362532
IL1R1	1.29245	2.44317	1.87179	3.05024	0.941947	1.62567	0.882556	1.73075	0.79572	-0.362419
SLAMF7	1.41703	1.99057	1.38643	1.18999	2.03057	1.4888	0.841265	1.65995	1.23204	-0.362401
CAMKV	3.48523	2.55498	3.46703	1.6734	3.08699	2.79215	2.58587	3.17553	2.28016	-0.36238
UBAP2	2.15822	2.4133	2.37784	2.4345	2.09492	2.13034	2.44768	1.97742	2.09221	-0.362011
PARP8	2.16061	1.84235	2.45928	1.50317	2.21318	1.91108	1.74211	2.25888	1.49049	-0.361985
CC2D1A	2.18471	2.40974	2.31289	2.24445	2.16586	2.38827	2.03234	2.54973	1.76091	-0.36197
USP4	2.11202	2.4372	2.47408	2.57347	2.4427	2.30542	2.07144	2.16742	2.04044	-0.361811
S1PR1	2.21325	3.22268	2.27312	3.54329	2.81719	2.45702	2.23464	2.38467	1.81803	-0.36151
ZFR2	2.00658	2.12512	2.64765	1.70015	2.74198	1.95459	1.79461	2.02116	1.63316	-0.361445
TEX12	1.27679	1.34828	0.836161	0.949977	1.3826	1.29795	0.921527	1.04043	1.08712	-0.361436
MAFB	2.36651	2.0123	2.64158	3.13234	1.52984	2.04087	1.66574	2.21539	1.54718	-0.361156
NPR2	1.65294	1.81607	2.27225	2.28419	2.18617	1.57828	1.61754	1.93893	0.993607	-0.361028
LTBP4	2.29655	1.75515	1.99242	1.66706	1.94289	2.10556	1.86414	2.21626	1.50139	-0.361
FIG4	2.55037	2.48256	3.25842	2.00936	2.8043	2.17567	2.33116	2.67666	2.05349	-0.35986
PRPS1L1	1.71805	1.19984	0.926461	0.888609	1.45642	1.38189	0.613642	1.09293	1.29124	-0.359845
PSD	2.5484	1.98413	2.38543	1.56786	2.65813	2.60681	1.87029	2.6216	1.18499	-0.359838
B3GNT3	1.79001	1.84293	1.34819	1.63672	1.64171	2.13758	1.70133	1.58677	1.26984	-0.359513
SPTLC3	1.12248	2.06891	4.15237	1.09857	0.995094	2.20191	0.577121	1.53894	0.519405	-0.35895
ACTR3B	2.5252	1.92299	2.33638	1.00679	2.23111	2.02287	2.27572	2.13127	1.5295	-0.358603
ETV4	1.31584	1.4642	1.38488	1.38606	1.70406	1.43669	1.12748	1.37562	1.1222	-0.358568
DENND3	2.17913	2.57783	2.48604	3.30599	2.15897	2.21223	1.76268	2.18043	1.87316	-0.35816
SCN7A	1.31396	1.46708	2.16584	1.29787	1.79212	1.15891	1.12313	1.55276	0.959946	-0.358069
AGPAT2	2.23298	2.03203	2.35136	2.35438	2.39859	2.36102	1.76628	2.3979	1.50939	-0.357906
MARK3	2.60004	2.98036	1.85625	2.56997	2.65821	2.53685	2.14933	2.28582	2.45533	-0.357884
LRRK1	1.81234	2.1839	2.09871	0.163728	2.06433	1.65085	1.57768	1.8092	1.22126	-0.357791
PNMT	2.1432	2.2066	1.94712	2.44107	2.01266	1.95772	1.37279	2.32433	1.7571	-0.3575
GMPR	2.54851	2.86285	2.35141	3.74016	1.9659	2.42703	1.43272	2.29243	2.15354	-0.357238
PECAM1	2.19337	2.65755	2.08954	3.94398	1.67453	1.84166	1.45491	2.21226	1.37654	-0.357178
CDC7	2.0753	2.2114	1.86265	1.04481	2.00881	1.11308	1.51056	2.35854	1.53918	-0.356724
WSCD2	2.02924	1.61788	2.42339	1.03933	2.1397	1.67202	1.35268	2.11661	1.21367	-0.356166
FAM65A	2.19582	2.13372	2.7498	2.52118	2.48506	2.07912	1.86445	2.38636	1.69546	-0.355875
HIST1H4D	1.73163	1.90268	1.19402	1.49385	1.88352	1.70035	1.45526	1.38695	1.58563	-0.355824
UBTD1	2.21555	1.7087	1.94305	2.28238	2.06642	1.80168	1.64643	1.91074	1.75063	-0.355075
PTPRN	3.46281	2.38949	3.64238	1.75273	3.03999	2.19884	2.45349	3.30869	2.14737	-0.354846
ANXA2P2	2.01705	2.78644	4.56416	2.74455	1.89501	2.20328	1.89552	1.88034	1.94654	-0.354651
GMNN	2.2671	2.76404	2.10192	3.52443	2.3788	2.55074	2.10889	2.27224	1.54427	-0.35442
SCN3B	2.705	1.81238	2.80595	0.309475	2.0558	1.87003	1.74704	2.21187	1.53181	-0.353868
ODAM	1.36632	1.79326	0.743691	1.09203	1.32253	1.31286	0.996721	0.956741	1.38104	-0.353759
SH2D2A	1.77097	1.46253	2.46005	1.41964	1.63186	1.58666	1.35946	1.27899	1.58365	-0.353728
ING2	1.63944	2.71338	2.10917	1.61796	2.26528	1.77743	2.10399	2.00963	1.57359	-0.353474
ASAP1	2.00152	2.1092	2.52995	2.09306	2.22284	1.96122	1.82049	2.16831	1.82268	-0.353337
MARCO	1.26354	1.17502	2.21376	1.09696	0.482595	1.39527	0.979166	0.105642	1.20848	-0.353155
AGER	1.84973	1.49208	0.975861	1.75955	1.3901	1.67216	1.42261	1.22807	1.3225	-0.352716
ALPK1	1.47504	3.26872	1.62603	2.07385	1.52259	1.81995	0.921364	1.88484	1.8091	-0.352579
DGCR2	3.07885	2.30622	2.52138	2.17732	2.62933	1.8692	2.37706	2.67304	2.41239	-0.35252
LDB1	2.98793	1.72182	2.58433	1.63382	2.43717	1.94507	1.79827	2.69314	1.71795	-0.35246
TAOK1	2.62101	2.89382	2.16104	2.45702	2.98435	2.96385	1.81463	2.43929	2.31568	-0.352337
PHKG1	1.92439	2.07572	1.45334	3.08594	1.37931	1.56387	1.17289	1.53841	1.39479	-0.352121
TOMM40	2.53935	2.03642	2.7429	1.96035	2.26721	2.0588	1.89804	2.44225	2.06362	-0.351926
TPSD1	1.82102	1.52159	1.407	1.47855	1.56733	1.62826	1.53282	1.49071	1.57586	-0.351344
KCNS1	3.2721	2.74028	3.5305	2.24479	3.87528	2.89662	2.63942	3.54745	1.76286	-0.3509
CCNF	1.7122	1.76892	1.67703	1.13132	1.9221	1.88269	1.27227	1.79612	1.29655	-0.350744
OR1D2	1.82459	1.67808	1.26518	1.43233	1.86174	1.80883	1.58526	1.63693	1.30625	-0.350572
CLEC11A	1.96701	2.22937	2.41982	2.02131	1.68932	1.87074	2.00921	2.05222	1.91945	-0.35009
ASAP3	2.08334	3.05714	2.31343	2.83266	1.51844	2.16813	1.98797	1.92621	2.26352	-0.349991
CXCR5	1.44387	1.43611	1.15143	1.17023	1.39813	1.43226	1.24372	1.25358	1.33129	-0.349937
BBS9	2.08952	2.50644	2.32146	2.48928	2.11272	2.13308	2.46773	2.24205	1.83019	-0.349922
CSGALNACT1	2.15662	2.06477	1.90716	2.76705	2.19021	2.23242	1.55603	1.78673	1.74209	-0.349915
PLEKHA6	2.69472	2.13745	2.67484	1.9266	2.98912	2.55681	2.31479	2.47207	1.77283	-0.34982
FES	1.50961	2.43538	1.81725	2.62862	1.5259	1.50206	1.5806	1.46776	1.56154	-0.349786
CDH5	1.64082	2.06664	2.16104	3.3625	0.849311	0.968924	1.52939	1.16424	1.14757	-0.349497
SUSD5	1.90289	1.66217	1.8542	1.05459	2.21588	1.81622	1.56234	1.64801	1.37018	-0.349167
FBXO40	2.64735	1.1301	1.82628	0.445076	1.18729	1.55713	1.69545	1.87561	1.06702	-0.348962
RHOBTB2	2.52551	2.00765	3.25452	2.17	2.47053	2.16209	1.89943	2.54897	1.79917	-0.348747
CTSA	2.74222	2.69998	3.36545	3.24575	2.65284	2.31676	2.5006	2.65455	2.48776	-0.34863
E2F3	2.02573	1.77871	2.9372	1.65149	2.5615	2.01895	1.55496	2.38888	0.935317	-0.348539
TRIP13	1.93868	1.6236	2.72564	1.06872	1.27382	1.64801	1.67637	1.68773	1.41371	-0.348495
GPHN	2.80195	2.35322	2.64016	2.10043	2.03977	2.16956	2.52097	2.31554	2.47817	-0.347951
GRIK5	2.71331	2.16221	2.46973	2.12867	2.0305	2.16541	1.81975	2.78267	2.01548	-0.347911
RAB1A	2.81895	2.71892	2.92025	2.54643	2.69659	2.5325	2.62167	3.0452	2.40149	-0.347659
DDX25	2.45616	2.10377	2.58067	1.09177	2.33641	1.97537	2.16107	2.56257	1.42819	-0.347453
FAM168A	2.42389	2.58333	2.51149	2.59589	2.6481	2.10365	2.49935	2.60815	2.11636	-0.347423
CCL7	1.44079	1.29094	1.23815	1.18791	2.30269	1.4566	0.692687	1.18726	0.797471	-0.3474
LPCAT4	2.51552	2.43925	2.68789	1.54286	2.77387	2.42027	2.49223	2.75401	1.48101	-0.347349
FCN2	1.69069	1.54388	1.27769	1.45999	1.84289	1.67832	1.58223	1.52615	1.17193	-0.347308
SPARCL1	3.74795	3.82585	3.58579	3.57382	4.05763	3.55992	3.2734	3.78374	3.5588	-0.347299
ACSBG1	2.44763	3.11825	2.54573	3.32524	2.4779	2.34591	2.50693	2.53223	2.33276	-0.347296
LONRF3	1.55103	2.54934	2.51058	2.07721	2.45428	2.55057	1.48871	1.6484	1.54041	-0.346996
NISCH	3.15505	3.05932	3.72278	2.92379	3.13829	2.83479	3.08098	3.36189	2.66313	-0.346685
AMOT	2.25507	2.56579	1.9758	2.14938	2.807	2.29354	2.01199	2.02709	2.12951	-0.346575
MPRIP	2.74541	2.59514	2.70605	2.74944	3.06674	2.19095	2.47961	2.19011	2.63345	-0.34628
PHF21A	2.61343	3.20974	2.39233	3.10569	3.02839	2.83639	2.65398	2.4032	2.5206	-0.346182
KMO	1.57046	1.28818	2.79832	1.26527	1.18371	1.26048	1.27326	1.05503	1.2722	-0.346147
PADI4	1.59764	1.51675	0.802365	1.01701	2.4225	1.62021	0.891601	1.71131	0.249524	-0.346002
TTC17	2.16309	2.57683	2.13222	2.71534	2.31899	2.59958	2.26632	2.02792	1.91132	-0.345581
GPR18	1.38037	1.72685	0.833854	1.12782	1.35768	1.42502	1.19634	1.09849	1.28951	-0.345543
DNAJC13	2.1775	2.24114	2.3588	1.83967	2.36735	2.05699	1.87081	2.54817	1.69265	-0.345426
AKAP1	2.09988	2.1949	2.21284	1.52973	1.64524	1.9738	2.32801	2.05919	1.68747	-0.345264
GALNT14	1.51084	1.42409	1.93607	1.16643	1.51052	0.897129	1.29781	1.75197	1.04652	-0.344818
LRTM1	1.56454	1.48399	1.32256	1.38359	1.67665	1.54656	1.19754	1.39074	1.4073	-0.344269
HTR1B	1.72024	1.85251	1.37539	1.5032	1.58765	1.71189	1.65538	1.49418	1.63612	-0.344022
LOXL1	1.34293	1.76076	2.56908	2.14799	1.20544	1.54932	1.28362	2.00502	0.549574	-0.343996
B3GNT2	1.47341	1.53987	1.82366	1.73311	1.61616	1.46961	1.16157	1.81781	1.03752	-0.343883
TSC22D1	3.17834	2.99739	2.90832	2.84676	3.18382	3.11896	2.2673	2.89173	2.98677	-0.343745
EMP3	2.05548	2.25818	2.62471	3.38649	1.83252	2.29283	1.27389	2.66549	0.848317	-0.343692
APOB	1.43159	1.29713	1.13824	1.19587	1.37155	1.45722	1.31536	1.20345	1.18886	-0.343204
CYBA	1.66942	2.19007	3.12453	3.5929	1.62682	1.57365	1.683	1.72653	0.975804	-0.343142
GCLM	1.8901	2.42295	1.84694	2.32639	2.32653	2.21235	1.29316	2.47036	1.26666	-0.343122
MAP3K4	2.20352	2.71326	2.4024	2.27177	2.59487	2.40426	2.5465	2.11152	2.19498	-0.342943
GSDMB	1.76827	2.18146	2.19455	1.57859	2.32993	2.52954	1.42031	1.70877	1.5297	-0.34275
TP53BP1	2.49037	2.51394	2.3518	2.74899	1.97743	2.04829	1.46312	2.61307	2.1928	-0.342694
GLRX	2.53794	2.39457	2.72154	1.64081	2.35572	2.33984	2.0032	2.85958	1.82795	-0.342432
MEGF8	1.90524	1.7797	2.41937	1.97121	2.15942	1.51301	1.80001	2.13335	1.3077	-0.342316
UBE2W	2.71295	2.92122	3.1514	1.86719	3.42545	2.9232	2.27979	2.75932	2.24268	-0.342297
CST7	1.69776	3.44155	1.86018	4.44196	1.66577	1.39589	1.60531	1.1003	1.64044	-0.342283
TLK1	2.16509	1.77142	2.1722	1.13742	1.888	1.88374	1.35517	2.09332	1.63922	-0.342191
RIMBP2	2.30636	1.91048	2.35058	1.10943	2.76773	2.13768	1.38257	2.42123	1.25035	-0.342097
CNOT4	2.15363	2.57445	2.38835	2.27673	2.57944	2.43484	2.55119	2.17351	1.92157	-0.341803
CCDC68	1.94203	2.57799	2.70585	1.34686	1.99847	2.1263	1.86498	2.21417	1.8655	-0.341534
DPY19L1	2.89822	2.20909	2.18284	1.62912	2.10773	2.11819	2.17797	2.43445	2.2618	-0.34148
PAX5	1.91055	1.42655	1.63674	1.43393	2.04649	1.66443	1.25805	1.5993	1.44665	-0.341098
HELLS	1.70693	1.44875	1.1332	0.363391	1.71965	0.995073	1.49642	1.52423	0.853289	-0.341047
FOXL1	1.94054	1.38683	1.20937	1.29231	1.54998	1.73018	0.995078	1.56149	1.38385	-0.340613
CLIC1	2.16686	2.7779	3.01243	3.84931	1.82662	2.43129	1.56156	2.18125	1.80059	-0.339811
GIP	1.34347	1.29846	1.27341	1.10533	1.41652	1.48341	1.04232	1.12532	1.24036	-0.339572
BZW2	2.73879	2.10532	2.6833	1.76634	2.39672	2.04736	2.45997	2.41477	2.07648	-0.339308
FIP1L1	2.63153	2.19397	2.03936	2.1262	1.60439	2.22408	2.79713	2.13123	1.71836	-0.339246
TGM5	1.33173	1.14458	1.36913	1.63916	1.38344	1.1941	1.19989	1.47121	0.634554	-0.339045
LY6E	2.85557	2.12994	3.5496	2.307	2.75115	1.98706	2.11816	3.17822	1.60406	-0.338908
ESRRG	2.4642	2.00439	2.66714	0.898373	2.21426	1.69118	1.58771	2.52367	1.64944	-0.338395
CCDC71	2.00612	1.8798	1.70841	1.8549	1.95935	1.84971	1.31354	2.05349	1.68188	-0.338325
CCL21	1.49738	1.49407	1.58235	1.37472	1.98853	1.51827	1.38068	1.83437	0.652	-0.338322
KCNC1	2.25842	1.82347	2.45417	1.37843	2.67756	1.68463	1.76115	2.57327	1.05176	-0.338252
PDE4A	2.49068	1.61674	2.40433	1.40593	1.89851	2.14448	1.86473	2.48834	1.19466	-0.338086
EFHD2	3.31528	2.59898	3.21496	2.41365	2.35535	2.66766	2.53025	3.33309	2.42051	-0.337807
PDE8B	2.76558	2.15404	2.59572	1.93097	2.83903	1.99223	2.10574	2.47282	2.19447	-0.337778
KIF2C	2.2037	1.47931	1.44074	1.87576	1.76453	1.69894	1.59999	1.5548	1.65398	-0.337627
BBS1	2.39157	2.12135	2.37508	2.40317	2.57843	2.10492	2.12503	2.43853	1.86573	-0.33728
ATP2B2	2.86617	1.76981	2.77194	1.46653	2.21244	1.97653	1.72006	2.67729	1.76636	-0.337272
STAC	1.66988	1.47296	1.71002	1.42109	1.65225	1.49977	1.47428	1.51096	1.54681	-0.337168
CASP1	1.14922	3.73042	2.62189	3.5891	1.19358	1.72205	1.34993	1.34116	1.6757	-0.337068
FBP1	1.18636	2.06973	2.29635	1.76362	1.25366	1.8956	1.11883	1.23148	1.36872	-0.336936
IBSP	1.3125	1.7511	2.11359	0.830868	1.66936	1.5546	0.810183	1.69851	1.08233	-0.336825
LILRB2	1.77283	2.11731	2.50549	3.48291	1.78113	1.77422	1.04501	1.39725	1.47292	-0.336689
REEP2	2.75786	2.14298	3.18096	2.11934	2.97047	1.9209	2.02359	2.84319	1.87486	-0.336669
ACSBG2	1.58187	1.81817	1.48695	2.06195	1.55816	1.57127	1.43036	1.45795	1.51142	-0.336537
RRP12	2.33275	2.00975	1.97672	1.71226	2.05722	1.89764	1.73916	2.39105	1.82902	-0.336467
POU6F1	2.15522	1.89848	2.25411	1.7742	2.36618	2.02864	1.68479	2.27211	1.60596	-0.33612
PTN	2.5664	3.47681	3.2694	2.83977	2.95444	2.86232	2.42	3.3576	2.36426	-0.336093
SV2A	3.36702	2.5107	3.66762	1.4519	3.08085	2.40688	2.7275	3.48875	1.78916	-0.335915
RGS6	2.1222	2.08333	2.65378	1.50716	2.42648	2.10467	1.77691	2.41805	1.49595	-0.335848
CLINT1	2.28549	2.35061	2.54177	2.26745	2.43583	2.20433	2.39882	2.48673	1.94079	-0.335549
PODXL2	2.39507	1.87253	2.41523	1.32506	1.91118	2.22089	2.21584	2.32599	1.37694	-0.335414
PTPRZ1	2.68478	3.49214	2.08757	3.20919	3.05655	2.74972	2.56755	2.54114	2.52659	-0.335061
PDCD5	2.63157	2.81484	2.315	2.08692	2.18214	2.27981	2.70743	2.65199	2.28735	-0.335006
PDK3	2.25554	2.03573	2.31359	1.65455	2.06495	2.13154	1.89383	2.29662	1.85323	-0.334984
ICAM2	2.22069	2.33541	2.20768	3.80353	1.52727	1.75407	1.95955	1.95614	1.36044	-0.33469
NPPB	1.86623	2.42844	1.53841	0.957764	2.05329	1.80964	1.73443	1.77327	1.69943	-0.334514
MX1	2.49194	2.60875	2.81339	2.5699	2.50451	1.58679	2.55787	2.84574	1.90602	-0.333373
MAP3K14	1.04631	2.6787	1.59226	2.0068	1.63282	1.84157	1.20756	1.02491	1.45753	-0.332454
GNPTAB	2.77255	2.51764	2.67265	2.36309	2.92258	2.35984	2.61536	2.69069	2.36228	-0.332368
GRIA1	2.51837	1.85294	2.61427	1.22674	2.22526	1.79984	1.72326	2.62484	1.52348	-0.332321
GRAMD4	2.47947	1.70589	2.25431	1.99302	2.0709	1.91167	2.14074	1.8814	1.9641	-0.332213
MNS1	2.18086	1.92742	1.43786	1.99714	1.62357	1.46829	1.49122	1.36865	2.10706	-0.332131
GOLM1	2.59605	2.57131	2.48238	2.80573	2.80979	2.36403	2.83569	2.5968	1.96971	-0.332043
AMIGO2	1.38597	2.06456	2.63576	2.18463	1.49781	2.09278	1.06116	1.91939	1.03589	-0.331867
ETV7	1.72707	1.8375	1.55931	1.32526	1.78228	1.57437	1.31313	1.88535	1.51595	-0.331798
ABLIM3	2.14484	2.23051	2.65023	2.44766	2.35277	2.17016	1.0911	2.25676	1.93848	-0.331773
FGD1	1.85538	2.09916	2.21726	1.9419	2.30501	1.80832	1.74197	2.26542	1.48066	-0.331743
NSF	3.89223	2.38019	3.60466	2.31999	2.82492	2.65912	2.16497	3.44894	2.69464	-0.331691
INTS3	2.46749	2.511	2.41288	2.73469	2.39848	2.24201	2.58417	2.10999	2.37021	-0.331475
NR3C2	2.4725	2.3572	2.48644	2.04821	3.30264	2.40629	2.12628	2.30995	1.88317	-0.330757
PGBD5	2.53691	2.19954	2.80357	1.64076	2.68385	1.96985	2.23536	2.54083	1.89507	-0.330232
LRFN4	2.17645	2.24783	2.18761	1.98754	2.40575	2.07951	2.09777	2.59336	1.48723	-0.330034
LOX	1.31436	1.16304	1.44518	1.12662	1.30448	1.32084	0.988247	1.08361	1.24963	-0.330022
RAI2	1.99563	2.30439	2.16977	3.0087	2.57701	2.00796	1.81613	2.42788	1.11136	-0.329781
PIP5K1C	2.6386	2.7975	3.50243	2.9356	3.26246	2.76331	2.66978	3.08221	1.89692	-0.329731
HIPK1	2.30174	2.54847	2.44633	2.77406	3.29434	2.71093	1.97517	2.33054	1.69597	-0.329613
TTC9	2.19365	1.57101	2.31812	1.15382	2.1955	1.82384	1.61406	2.16211	1.28207	-0.329183
LAIR1	2.34358	3.23219	3.01984	4.3381	1.73746	2.13723	2.41895	1.78382	2.18752	-0.329058
HOXB9	1.55072	1.41034	1.39209	1.35781	1.52823	1.57607	1.24687	1.40481	1.40109	-0.329004
NGB	2.66983	2.43903	2.80772	1.13534	3.17372	2.60561	2.09459	2.91854	1.40217	-0.328959
ZNHIT2	1.55359	1.41186	1.26289	1.32888	1.48855	1.59398	1.44417	1.2614	1.33476	-0.328887
CD151	2.10709	2.34649	3.22303	2.81668	2.37475	2.64036	1.33133	2.3819	1.66121	-0.328821
GMFG	1.71191	2.91529	3.37536	3.6255	2.0616	1.73614	1.59443	2.42694	1.40858	-0.328757
VIPR1	2.15098	1.77787	2.65534	1.27885	2.34232	1.77766	2.0647	2.02657	1.4286	-0.328747
OGDHL	2.70485	2.27848	3.01596	1.44427	2.72343	2.1681	1.84689	3.04603	1.69633	-0.328616
PASK	1.8773	2.10143	1.71974	1.91497	2.45782	2.08031	1.71803	1.98353	1.43251	-0.328347
TRHR	1.29917	1.77419	0.875315	1.14036	1.28681	1.24993	1.11263	1.0057	1.40319	-0.327609
FCGR2A	1.591	3.49263	2.69523	3.74471	0.999657	1.99755	1.04559	1.6402	1.96252	-0.32758
CHEK1	1.36276	1.16586	1.0885	1.87176	1.75694	1.53639	0.768031	1.19133	0.609368	-0.327558
POU3F1	1.65298	1.0694	1.74565	1.13824	1.53196	1.87841	1.09759	1.42702	0.870552	-0.327289
SFRP4	1.33769	1.26352	1.29197	1.24634	1.18228	1.21744	1.15065	1.13192	1.35696	-0.327116
TCF25	3.19403	2.7728	3.44459	2.52859	3.09819	2.76781	3.08807	3.31937	2.31901	-0.326954
PLA2G5	1.47944	1.82575	1.8939	2.91356	1.49897	1.61456	0.843324	1.01887	1.3197	-0.326495
KCNA3	2.19262	1.93541	1.63993	0.534498	1.78716	2.02445	1.93156	2.58164	0.482287	-0.326388
TTPA	1.07197	2.02477	0.815122	1.20261	1.12507	1.09794	1.16099	1.44418	0.942984	-0.326335
CYLC1	1.45026	1.5398	1.12918	1.19097	1.68497	1.44483	0.908764	1.31171	1.32175	-0.326231
PAPOLA	2.54686	3.41093	2.63363	2.75365	2.50928	3.16073	2.80845	2.31359	2.63754	-0.326136
SAFB2	2.62775	3.08027	2.46431	2.88718	3.15431	2.77432	3.20519	2.45357	2.11969	-0.325997
NPFFR1	1.72986	1.99861	1.68123	1.60008	2.31781	1.62103	1.47873	1.89299	1.4818	-0.325938
HCK	1.54903	2.90955	3.14824	3.82719	0.282362	0.628334	1.87959	1.48024	1.29029	-0.32547
L1TD1	1.73341	1.48455	1.43751	0.620974	2.02818	1.87741	1.00053	1.39694	1.12819	-0.325406
HOXB3	1.52837	1.45105	1.49343	1.18872	1.62339	1.61172	1.09055	1.46922	1.33088	-0.325322
AMBRA1	2.17582	2.0991	2.46781	1.72964	2.16161	1.77123	2.60213	1.64914	1.86755	-0.324968
EPHB1	1.88515	1.6054	1.9188	2.23796	2.05961	1.94743	1.83959	1.92231	0.937452	-0.324525
EPHA2	1.10122	3.0431	1.59105	3.40969	1.68176	1.08434	1.67795	1.56702	0.815149	-0.324417
MN1	1.72648	1.71644	2.37127	1.813	1.88118	0.61988	2.07015	1.18393	1.45753	-0.324373
STAT6	2.11308	2.14325	3.11583	2.97948	2.0072	2.2218	1.43441	2.54241	1.37668	-0.324337
PTPN1	2.50369	2.06476	2.401	2.10052	2.15094	2.01348	1.81544	2.13602	2.35182	-0.32427
LOC81691	1.43379	1.19184	1.99872	1.26842	1.43968	1.11719	1.29354	1.03337	1.29215	-0.323978
GALNT2	2.1657	2.66457	2.53897	2.97125	1.98866	1.76788	2.38876	2.37352	1.89689	-0.323916
RGS16	2.05731	3.09998	2.71288	1.55286	1.80553	1.5075	1.91017	1.39143	2.75996	-0.323855
MTRF1	1.78851	2.10116	1.98472	1.83798	2.00071	1.86693	1.93457	2.08882	1.56679	-0.323804
LRRC40	2.03572	2.09692	1.88097	1.55511	2.07822	1.88687	0.951758	2.08698	1.86254	-0.323502
PLN	1.07428	2.08953	1.17291	1.49263	1.24242	2.55663	0.744693	0.898536	0.82417	-0.323367
ZMAT4	2.73635	2.1063	2.93752	0.329564	2.25525	2.11185	2.17978	2.29687	1.67096	-0.323341
TSPYL1	2.8334	2.43255	2.67482	1.02701	2.71283	2.37837	2.19762	2.74949	1.90817	-0.3231
SERP1	2.57489	3.2983	2.34507	2.85497	2.74026	3.15102	2.51831	2.35919	2.56654	-0.323059
SLC35F2	1.90651	1.75375	1.71733	1.59479	1.78829	1.58718	2.01264	1.93261	1.38063	-0.322817
IL10	1.83854	1.66	3.14128	1.47473	2.03603	2.0238	1.17907	1.42761	1.60528	-0.322475
TBKBP1	2.18571	1.8478	2.30534	2.01657	2.08185	2.23121	1.10032	2.60165	1.25154	-0.322336
WDR45	2.37034	2.3567	2.54883	2.68206	2.47761	2.35095	1.98835	2.59087	2.00002	-0.322301
DDX42	2.81264	2.34442	2.80961	2.36677	2.01129	1.69243	2.31417	2.78547	2.24876	-0.322271
HSP90AB1	3.78675	3.52383	4.01171	2.82015	3.12524	3.53692	3.27683	3.83746	3.26057	-0.322182
PLP2	2.05238	2.46382	2.93712	3.60294	1.47742	1.21812	1.75804	2.0228	1.68968	-0.322172
MATN4	2.26679	1.38882	1.51939	1.33377	1.72936	1.87765	1.35379	1.90392	1.40133	-0.321831
FERMT2	2.72275	3.62898	2.38444	3.44067	2.43237	2.50117	2.61824	2.18728	2.97538	-0.321363
CCDC28A	2.66445	2.57066	2.47628	1.80028	2.71423	2.57818	2.22281	2.64174	2.24876	-0.321353
CHST1	2.73874	2.3229	2.92197	1.5466	2.97021	2.34213	2.36344	2.84469	1.74791	-0.321306
THPO	1.58756	1.27284	2.2095	1.5358	1.50647	1.46754	1.48953	1.26848	1.27205	-0.320926
EGFL7	2.12019	2.10739	2.55511	2.82652	2.11947	2.24993	1.56964	2.2974	1.61364	-0.320849
MDFIC	1.82933	2.33843	1.44141	2.53365	1.35282	2.0608	1.0216	1.45805	1.80281	-0.320737
GZMH	1.35839	1.13626	1.47707	1.22551	1.34394	1.39528	1.19377	0.980643	1.22987	-0.320539
BTBD2	2.69495	2.78342	3.4322	2.4249	3.33372	3.03199	2.00657	3.21894	1.92562	-0.320315
PRDM16	1.48097	2.04962	1.57845	2.49324	2.11496	1.69365	2.04742	1.24986	0.974658	-0.320129
KHDRBS3	3.12375	2.50601	3.40023	1.6511	3.20348	2.79716	2.66107	3.05135	2.01269	-0.319683
L1CAM	2.54183	1.94548	2.62292	1.41601	2.34298	2.00848	2.07697	2.55507	1.64968	-0.319631
ZNF136	2.75498	2.89229	2.28538	1.99119	1.89414	2.43357	2.1847	2.44013	2.69767	-0.319527
TCF7	2.02003	2.70518	1.95884	2.69197	2.81433	2.63498	1.37844	1.76462	1.95302	-0.319417
CETN2	2.69411	3.081	3.10867	3.06249	2.67673	2.68238	2.70272	3.0333	2.58384	-0.319102
S1PR4	1.66365	1.76093	1.91588	1.3994	2.02131	1.8087	0.935761	1.97347	1.27889	-0.319052
SCRN1	3.5952	3.40525	3.40554	3.98236	3.59755	3.64018	2.25103	3.46893	3.12988	-0.318882
CD300A	0.809444	2.10053	2.47821	2.5731	0.989833	1.08647	1.00277	0.921735	0.98848	-0.318797
SQRDL	1.5911	2.88915	2.80835	3.62835	1.34383	1.6084	1.6709	1.93748	1.45522	-0.318558
GPR173	1.93069	1.55718	1.69219	1.56543	1.43538	1.4547	1.38125	1.70565	1.72252	-0.318555
KCNJ4	3.05963	2.21518	3.55185	1.72401	2.88728	2.49684	1.87007	3.2544	1.85694	-0.318461
ZNF750	1.45153	1.17131	0.948937	1.1936	1.88165	1.48974	0.64031	1.05034	0.958748	-0.318456
CAMK4	2.36912	1.66154	2.12095	0.121057	2.15185	1.48088	1.54103	1.83815	1.48091	-0.318319
GTF2F1	2.54809	2.1672	2.83238	2.23051	2.38468	1.94866	1.7293	2.62686	2.15208	-0.31819
SIPA1L3	2.12083	1.68174	1.91851	1.49234	2.15076	2.20323	1.69247	1.97196	1.42253	-0.318058
CDK7	2.56083	2.45524	2.92407	2.11974	2.19077	2.19491	2.42277	2.62218	2.27798	-0.31801
PLEK	1.02395	1.80369	2.79929	2.35743	1.42646	1.10132	0.748717	1.85046	0.540651	-0.318002
HIST3H2A	2.03098	1.99686	1.99469	1.04519	2.42152	2.20602	1.83847	1.93429	1.38049	-0.31789
HCP5	1.36715	2.58288	1.32586	3.50195	1.58982	1.36486	1.36677	1.3618	0.961141	-0.317714
ELK1	2.94664	2.89941	2.78134	2.75628	3.79421	3.30061	2.48017	3.06963	1.96975	-0.317451
FOS	3.39901	4.35276	2.21803	3.59148	0.656685	2.89286	0.995631	2.88335	3.31499	-0.31739
HOXA5	1.41596	1.2715	1.94563	1.24157	1.3661	1.39644	1.30209	1.17731	1.27801	-0.317269
ADAMTS3	2.13219	1.71199	2.73567	0.391169	2.49461	1.82859	1.86335	2.00949	1.01892	-0.317081
SNRPA	2.33332	2.64266	2.33734	2.26129	2.17993	2.14264	2.37397	2.2887	2.42538	-0.316932
CLOCK	2.25613	1.71506	2.15687	1.37928	2.25884	2.04948	1.80343	1.93473	1.68725	-0.31621
CBFA2T3	2.01343	1.75843	2.5763	1.98089	2.3601	1.86649	2.0826	2.00075	1.37613	-0.31587
IQCC	2.45282	2.01645	2.44049	1.51391	2.22816	2.52578	1.52239	2.84766	1.29572	-0.315643
USP9X	2.22439	2.34765	2.35891	2.7026	2.77683	2.06173	2.27003	2.57357	1.45666	-0.315457
HCLS1	2.23757	2.50689	3.12021	3.55128	1.86813	1.95752	2.05286	2.25294	1.85144	-0.315155
TMEM158	2.33156	2.29037	2.78685	1.05126	2.68808	2.24384	2.29643	2.44315	1.48201	-0.315124
MAPKAP1	2.17369	2.49959	2.47595	2.865	2.69592	2.3914	2.08819	2.40569	1.81341	-0.315117
C1QL1	2.08258	1.99318	2.36451	2.51013	1.75193	2.29466	1.47555	2.10887	1.69687	-0.314973
DPT	1.50769	1.35777	1.78719	1.22287	1.44315	1.30071	2.21604	1.37443	0.525595	-0.314675
ALX3	1.97809	1.75964	1.84587	1.84864	1.85814	2.00438	1.2469	1.66492	1.85066	-0.314672
PDE6B	1.76151	2.2791	1.63256	1.13594	1.96723	2.63532	1.24451	1.35351	1.62515	-0.314497
AP2A2	2.4399	2.316	2.91596	2.25038	2.13915	2.01157	2.29599	2.50474	2.17496	-0.314156
GTF3C1	2.31821	2.19881	2.46322	2.27542	2.50664	1.74638	2.28658	2.29856	2.00932	-0.314012
TMEM159	2.18959	1.77467	2.19077	1.9156	2.41257	1.54963	1.42276	2.20214	1.69253	-0.313944
PDE2A	2.31768	2.01883	2.8728	1.20561	2.77113	1.94987	2.2286	2.38252	1.36909	-0.313737
PBXIP1	2.23285	3.06931	2.32223	3.9363	2.81595	2.43524	1.56718	2.40297	1.85788	-0.313602
S100A10	2.4461	2.56315	3.13743	4.05195	1.52758	2.39161	1.30733	2.36426	1.86921	-0.313528
GCNT3	2.07472	1.14724	1.68037	1.05993	1.40743	1.56868	1.51478	1.23855	1.5067	-0.313166
HNF1A	2.22076	1.49359	1.79369	1.44349	1.97562	1.85656	1.34797	1.87749	1.6359	-0.313026
MAPK11	1.76522	2.13282	1.94517	1.9203	2.23585	1.75073	1.78865	2.28836	1.27305	-0.312925
EFEMP2	2.01194	2.88004	2.79094	3.4257	2.1777	2.16271	2.07872	2.27152	1.9079	-0.312504
FZD9	1.95591	2.54267	2.16695	2.02501	2.36517	2.05153	2.24649	2.15336	1.93238	-0.31227
IL18R1	1.17552	2.7033	2.71155	5.19329	2.16723	0.969264	0.43874	1.01644	0.778208	-0.312085
GALR1	1.034	1.1061	0.897443	0.83884	1.42164	1.16841	0.947493	0.963032	0.750785	-0.312014
SH3TC1	1.51127	1.94768	1.91118	2.91062	1.23151	1.5399	1.38644	1.08629	1.36179	-0.311864
KLC2	2.83383	2.34237	3.15924	1.93057	2.75149	2.17321	2.58782	2.96035	1.9559	-0.311529
PIM2	1.82919	1.80327	2.37453	1.30232	2.35302	1.50077	1.02728	2.13248	1.40522	-0.311402
PPP1R2	2.66833	2.25978	2.4546	1.72598	2.02271	2.26928	2.0013	2.59393	2.19548	-0.311323
MAPKBP1	1.54235	2.19243	1.26921	2.04169	2.18782	1.81983	1.51628	1.45175	1.3865	-0.311298
RAPGEFL1	2.27787	1.61178	2.71619	1.42359	2.84038	2.05584	1.87307	2.3713	0.9335	-0.311253
OSGIN1	1.17	2.75931	1.87599	1.71115	1.38351	1.84751	1.68948	1.86875	1.20148	-0.311213
STAB1	1.8938	2.59354	3.7022	3.78593	1.38686	2.18873	0.943551	1.90116	1.75726	-0.311189
SPOCK2	3.47639	2.84402	3.71596	3.41522	2.87288	2.69181	2.53046	3.55395	2.79679	-0.311171
IQSEC2	2.7551	1.68962	2.69354	1.73084	2.18514	2.17599	1.47665	3.06175	1.24249	-0.311006
GZMK	1.45058	1.2747	1.44482	1.36659	0.56599	1.45345	1.17419	1.22638	1.10528	-0.310887
ADCY3	2.87649	2.74441	3.26469	2.72978	2.43923	2.57715	2.78002	2.83783	2.65377	-0.310737
FBXW12	1.73285	2.10888	1.18921	1.70763	1.98717	2.07297	1.09212	1.46917	1.61243	-0.310351
GAS2L1	2.04842	2.90917	2.63939	2.84395	3.1296	2.56886	2.10681	2.69571	1.55916	-0.31009
DLG5	2.26017	2.88431	2.29868	2.37913	2.15094	2.04748	2.68157	2.07808	2.35401	-0.310068
RAB3A	4.13019	2.65665	4.25896	1.28928	2.93728	2.9468	2.93979	3.97379	2.22982	-0.309922
STK11	2.08617	2.38348	2.11871	2.00812	2.95935	2.42889	1.86295	2.23641	1.59812	-0.309584
LMO2	1.91679	3.23596	2.28608	3.68721	2.23134	2.25669	2.13441	2.4413	1.54461	-0.309381
PLA2R1	1.6424	1.50578	1.43985	1.26421	2.07734	1.80046	1.17022	1.42496	1.2466	-0.309364
PAQR5	1.52724	1.62823	2.40058	2.02331	1.49519	1.53129	1.52963	1.43685	1.38389	-0.309218
ITGB3BP	2.43715	2.07944	2.63781	1.40592	2.09697	1.56045	1.74742	2.18907	2.20481	-0.309192
CACNA1I	2.09195	2.05978	1.81964	1.66776	2.38483	2.22473	1.68778	1.9404	1.78966	-0.309149
SYT5	2.4174	1.83035	2.64896	1.27901	1.97547	1.62123	2.08594	2.48706	1.50987	-0.308887
MFAP5	1.25261	1.43028	0.862181	1.16403	1.47253	1.32179	1.07388	1.08735	1.11057	-0.308864
MDN1	1.85034	1.5601	1.36949	1.53902	1.8128	1.51714	2.18061	1.33474	1.16332	-0.308744
CHL1	2.9128	1.89597	2.34651	1.30735	2.92059	2.1042	1.79854	2.53605	1.83078	-0.308569
SOX15	2.39227	2.13961	2.45545	2.10479	2.70177	2.63059	2.0394	2.47651	1.66422	-0.308117
RPL39L	2.15513	1.70325	1.79098	1.73186	1.77328	1.53577	1.611	2.07973	1.73088	-0.308092
FBLN2	2.01695	1.94955	2.36904	2.60939	2.04979	2.01094	1.6037	2.14907	1.59299	-0.30791
PPP3CA	3.21852	2.27377	2.76683	1.39559	3.40399	2.77503	2.39949	3.06794	1.64765	-0.307881
RIN3	1.95579	1.63009	1.69293	1.8107	1.85943	2.08926	1.6687	1.43675	1.65934	-0.307869
NCK2	1.99077	2.21058	2.71455	2.2234	2.80524	2.39097	1.76616	2.5513	1.1939	-0.307841
KIF3B	2.64481	2.23941	2.82265	2.29281	2.67426	2.41908	2.00335	2.79327	2.05694	-0.307725
STMN3	3.64075	2.91632	3.80702	2.14107	3.25971	2.81306	2.78074	3.57323	2.81501	-0.307689
UBE2M	2.90071	2.23558	2.95344	1.73805	2.76174	2.16491	2.46265	2.83778	2.02425	-0.307526
RIBC2	1.26893	1.19052	1.40005	1.27203	1.65081	1.44743	0.913681	1.06736	1.07934	-0.307487
UGT2A3	1.2903	1.1729	0.59075	1.11733	1.59559	1.32631	0.57414	0.941257	0.873129	-0.30712
MAN2B2	2.17973	2.20368	2.58487	2.51765	2.19785	2.01992	1.94028	2.56338	1.72424	-0.307095
SEZ6L	2.35159	1.81868	2.60938	1.07183	2.60489	1.82769	1.96524	2.28665	1.43884	-0.306934
SYNM	2.68892	3.52539	2.42902	3.24427	3.00532	3.1049	2.29111	2.61729	2.76953	-0.306657
EMX2	2.40572	3.31333	1.95532	3.73142	3.3079	3.07879	1.99873	2.6803	1.59567	-0.306513
USP24	2.19058	2.34255	1.67568	2.36719	2.22344	1.89389	2.39547	1.85122	1.88661	-0.306089
SESN1	2.913	2.67337	2.84906	2.65222	3.52801	3.00456	2.43925	3.02714	2.08025	-0.306067
PRLH	1.8971	1.99334	1.74992	1.32627	1.94334	2.22439	1.69759	1.89997	1.51057	-0.305874
DGAT1	1.90333	1.96827	2.32466	2.26027	2.32249	1.79541	2.04348	2.34952	1.08846	-0.305702
FKBP11	2.35195	2.02265	2.53852	1.95665	2.47242	1.95002	1.69219	2.55166	1.82329	-0.305448
MYCT1	1.35721	1.96947	1.4435	2.72026	1.42285	1.38826	1.00195	1.38663	1.1437	-0.305429
TMEM132A	2.57811	2.34846	3.11077	1.86902	2.48626	2.33361	2.09655	2.60517	2.23561	-0.305343
DLGAP2	2.82499	2.31587	3.32325	1.29949	3.25989	2.75232	2.42403	2.72883	1.69181	-0.305341
ZRSR2	1.83896	2.80992	2.20727	2.6138	2.5204	2.07353	2.03517	1.92047	2.03198	-0.305185
PCDHB13	1.82865	1.7902	1.16668	1.46206	2.23282	1.50863	1.40627	1.42023	1.54953	-0.304974
MMP25	1.65787	1.61531	1.5949	1.82447	1.85761	1.84275	0.826338	1.7239	1.29343	-0.304693
CUL7	1.54051	1.68021	2.06868	1.36119	1.73843	1.6084	1.32365	2.12204	0.948264	-0.304564
LAPTM5	2.16258	2.90813	2.82937	3.57396	1.89379	2.56826	2.05532	2.13231	2.06918	-0.304407
CYP11A1	1.56732	2.2124	1.73502	2.72718	1.55784	1.62419	1.513	1.4759	1.52149	-0.304337
APEH	2.09033	1.74409	2.71591	2.03781	1.90938	1.88401	1.9964	2.18687	1.44733	-0.304285
AURKAIP1	2.61213	2.48683	2.71317	2.58294	2.52567	2.81302	2.27375	2.77717	2.16627	-0.304223
HSPH1	3.3757	3.14404	3.64763	1.49624	3.67511	3.69125	2.40869	3.33035	2.42301	-0.304157
S100A1	2.63851	3.63938	2.46076	3.81383	1.98856	2.81766	2.41082	2.2184	2.75906	-0.304076
FKBP5	2.72212	2.27979	2.49792	3.34821	2.33496	2.60723	2.50075	3.04909	1.10871	-0.303928
UCHL1	3.59138	3.31608	3.62822	1.14904	3.39279	2.89457	2.85488	3.68225	2.54552	-0.303502
PERP	1.59163	1.99669	1.61177	1.83694	2.14721	2.19442	1.54641	1.96074	0.932129	-0.303253
ZER1	2.95157	2.44445	2.99548	2.56873	2.72851	2.6674	2.59571	2.91121	2.40986	-0.302962
GALK1	2.21235	2.02271	2.25988	1.54573	1.95789	2.17193	2.1473	1.89904	1.96088	-0.302568
AHI1	3.38149	2.03404	2.71778	1.94938	2.42775	2.13553	2.43589	3.17427	1.96895	-0.302456
NAB2	1.74095	1.47952	2.17187	1.55826	1.94844	1.69911	1.44828	1.78505	1.30685	-0.30244
CEACAM6	1.29081	1.19116	1.02534	1.61586	1.38999	1.31824	0.856347	1.18964	0.937303	-0.302339
TP53	2.29243	2.13912	2.29482	2.6996	0.996651	1.56717	1.64967	1.39096	2.28008	-0.301848
PAM	2.76612	2.56214	3.46227	2.55633	2.84238	2.77588	2.20409	3.16572	2.10064	-0.301181
PLEKHF2	1.65818	2.75548	1.68885	2.31203	2.15992	1.91552	2.28427	1.34645	1.77729	-0.301176
GGA2	2.10364	2.01815	2.45881	2.28078	2.17832	2.14903	1.88378	2.32163	1.6999	-0.30117
ZNF669	2.69789	3.30753	2.57606	1.86906	2.85964	2.61655	2.11684	2.83491	2.72684	-0.301135
CBX6	3.19559	2.65834	3.40945	2.35938	3.6222	3.00104	2.42048	3.28598	2.28885	-0.300926
ARMCX1	2.38866	2.39396	2.38182	2.23643	2.63113	2.07864	2.16218	2.76625	1.86728	-0.300869
NSA2	3.0508	2.62517	2.81108	2.90797	3.1885	3.01309	2.63488	2.73456	2.61317	-0.300782
KRT6B	1.82721	1.34806	1.0889	1.24573	1.38263	1.46846	1.44379	1.38196	1.37566	-0.300045
COG7	1.90832	2.2858	2.12735	1.9124	2.04047	1.7984	0.763148	1.8605	2.13226	-0.300042
LRP3	2.53112	2.94125	2.91156	2.79358	3.54942	3.03207	2.39453	2.79354	2.06328	-0.29982
APOLD1	2.1513	2.24633	2.29836	3.54204	2.15335	2.24322	2.63576	2.36851	0.634199	-0.299501
ATP4B	1.66567	1.50048	1.15668	1.3134	1.77184	1.4673	1.26468	1.09459	1.54354	-0.299438
KLK14	1.72932	1.60846	1.51425	1.55999	1.76511	2.35878	1.59678	1.64942	0.890241	-0.299431
PABPC3	2.33571	2.97209	2.01451	3.08976	2.74825	2.87602	2.26475	2.07866	2.1299	-0.2992
HIVEP2	2.77687	1.51401	2.94297	1.20188	2.24908	1.68357	1.84054	2.50273	1.58721	-0.299065
NOTCH2	1.77487	2.38271	2.15765	3.00745	2.49928	2.13653	1.71636	1.82371	1.52211	-0.298957
CASS4	1.55045	1.37746	1.09565	1.55607	1.63259	1.70612	1.12413	1.16277	1.22863	-0.298847
GNA15	1.60297	2.08955	2.5618	2.18495	2.28474	1.6151	1.41822	1.9749	1.51503	-0.29856
S100A11	1.82977	2.52458	3.28093	3.95979	1.26216	1.89182	1.64867	2.11115	1.28545	-0.298236
PEX6	2.56307	2.46033	2.57755	2.47791	2.18386	2.35002	2.91935	1.90956	2.33532	-0.297842
MLC1	2.52923	3.1619	2.57178	3.91463	2.44368	2.72538	2.19946	2.17089	2.48833	-0.297839
BAK1	1.86263	2.16188	1.98	2.31558	2.36019	1.57861	1.9651	2.11023	1.52515	-0.297284
EGR3	2.07365	2.02539	2.05574	0.687241	2.57908	1.5985	1.64632	2.25532	1.31968	-0.297028
TNFAIP8	1.30842	2.42039	2.28359	3.23044	1.45089	1.75871	1.23465	1.47844	1.27441	-0.296966
DOK2	1.85245	1.40366	1.65946	0.824671	2.17296	2.23713	-0.0778403	1.95759	0.813824	-0.296956
GLI2	1.385	2.92552	1.82712	3.85768	1.65466	1.77029	1.28698	1.63361	1.192	-0.296602
FGFR3	3.17732	3.50477	2.99102	4.12052	2.67906	2.74698	2.71	2.9385	3.08788	-0.296352
KRT12	1.24626	1.19914	0.983478	1.04208	1.23515	1.26138	1.12992	1.06698	1.1177	-0.296164
IL13RA1	2.05516	2.58048	2.42936	3.0771	1.90387	2.28895	1.96458	2.62383	1.48864	-0.296112
TMEM59L	3.08568	2.62533	3.53249	2.1979	2.943	2.42011	2.753	3.15753	2.41884	-0.295949
SHC3	2.91317	2.27286	3.29466	1.4812	3.31232	3.04551	1.51466	2.89365	1.87205	-0.295946
MKLN1	2.58553	3.12045	1.89192	3.56621	2.43818	2.53543	2.53551	2.33611	2.17842	-0.295858
ARHGAP24	1.86431	2.6516	2.25932	1.91671	2.34353	2.08166	1.64196	2.45912	1.83027	-0.295744
SAMD14	2.35688	1.88287	3.1663	1.96615	2.63559	2.25899	1.44036	2.4888	1.67198	-0.295566
CLEC4E	1.65075	2.36483	1.77671	2.47655	1.44338	1.64391	1.54568	2.19309	1.36211	-0.295487
CITED1	1.94967	1.67342	2.78081	1.32743	1.74824	1.37502	1.98018	2.21697	1.15053	-0.295323
SAMSN1	1.53859	2.17838	1.06891	3.49803	1.21734	0.948454	1.24603	1.14438	1.06517	-0.295213
KCNC3	2.80554	2.13646	2.60123	2.04831	2.37253	2.34791	2.27599	2.96288	1.81549	-0.29496
SELENBP1	1.98776	2.55612	2.25487	2.96499	2.00324	2.04883	2.02299	2.29028	1.74733	-0.294913
MSN	2.43841	3.24112	2.68246	4.06926	1.73838	2.28147	2.08513	2.1648	2.43438	-0.294881
CBLC	1.81011	1.46054	1.31494	1.30015	1.92816	1.80556	1.10313	1.51889	1.36647	-0.29487
RPA4	1.68769	1.54083	2.51221	1.37751	1.76223	1.67187	1.50538	1.49475	1.49715	-0.294705
GLS2	1.93979	1.51684	2.37287	0.601568	2.0304	1.57822	1.25472	2.0943	1.1287	-0.294677
RPL36	2.8129	3.39183	3.14768	3.22999	3.10417	3.12023	3.17834	2.99191	2.76727	-0.294643
CRTAM	2.42767	0.98314	1.07833	0.895263	2.41894	1.35257	1.26559	1.18891	1.28083	-0.294396
CHORDC1	2.14751	3.23604	2.03919	1.38038	2.93948	2.94015	1.9954	2.26421	1.94604	-0.293979
SPR	2.20423	2.60646	2.72679	2.81496	2.8472	2.80379	1.96116	2.60639	1.75456	-0.29396
EIF4EBP2	2.3481	3.03308	2.4792	3.35566	2.75103	2.67958	2.25756	2.48145	2.22987	-0.293746
TEF	2.85302	2.29561	2.95226	2.2038	2.83479	2.95245	2.31044	2.95793	1.88869	-0.293163
PIP4K2C	2.81717	2.60434	2.88752	2.28059	2.94189	2.46317	2.76923	2.8015	2.39682	-0.293053
ATP13A2	2.53716	2.14109	3.01992	2.07433	2.38494	1.88745	2.37799	2.71784	1.8471	-0.29293
SKAP1	1.50128	1.32253	1.24265	1.30827	1.39951	1.49744	0.659596	1.26537	1.36091	-0.292855
PNPLA4	1.55463	2.31111	1.85649	2.52335	1.81548	1.65359	1.3165	1.89652	1.54798	-0.292731
ITGB7	1.53351	1.76205	1.44626	1.8696	0.994735	1.5914	1.7936	1.5253	1.12609	-0.29269
ST14	1.33316	1.17295	1.39364	1.96125	1.5967	1.5017	0.630109	1.42237	0.693799	-0.292565
LILRB1	2.24659	2.6063	2.32708	3.12525	2.32577	2.60184	2.14263	2.20736	2.00666	-0.292351
NME4	2.2756	2.31734	2.58596	2.90317	2.31292	2.43437	2.37232	2.42038	1.72353	-0.292309
SLC25A42	2.12076	2.17172	2.00022	2.0938	2.82462	2.09654	1.61931	1.9263	1.91664	-0.292237
PTHLH	1.58857	1.46035	2.57063	1.40605	2.12869	1.6267	1.24798	1.43732	1.32519	-0.292132
GDAP1L1	2.42167	2.00856	2.45832	1.36462	2.28987	2.03135	2.24189	2.54255	1.5409	-0.291092
THUMPD2	2.10009	1.97884	1.9657	1.41399	1.78107	1.80074	1.83535	1.96085	1.93993	-0.290865
CLSTN3	2.66647	1.79444	2.97844	1.04403	2.20992	1.95601	1.02132	2.77538	1.72436	-0.290742
LRFN3	1.98768	1.86311	2.41576	2.08222	2.21984	1.42442	2.30558	2.23155	1.18664	-0.290727
METTL7A	2.89666	3.34725	2.49708	3.95727	3.46447	3.17925	1.58636	2.88064	2.50765	-0.290716
MAMLD1	2.13014	2.32294	2.52808	1.84317	2.46351	2.07607	2.42959	2.38123	1.7077	-0.290712
AAGAB	2.40042	1.61572	2.10581	1.93808	2.07469	1.64247	0.876268	2.00929	1.98595	-0.290488
OPRD1	2.12335	1.77083	2.05076	0.381909	1.73717	1.91466	1.87588	1.98234	1.22725	-0.29048
CHRDL1	2.06844	2.55667	2.55138	2.43369	2.83291	2.10351	2.16281	2.43569	1.87277	-0.290192
GNGT1	1.21166	1.02649	0.379812	0.898838	1.75586	1.23377	0.407178	0.875545	0.587917	-0.290018
MUC5B	1.81653	1.60324	1.3952	1.55707	1.70598	1.72309	1.48159	1.52527	1.62839	-0.290008
CEP57	2.11618	2.44072	1.8035	2.01365	1.78491	2.08215	2.22854	1.9913	2.03989	-0.290001
OASL	1.52378	1.81599	1.2754	1.34436	1.53772	1.54139	1.42068	1.35228	1.59727	-0.289959
SIGLEC9	1.43038	2.50009	1.6106	3.28463	1.44417	1.45642	1.35982	1.35671	1.3804	-0.289597
SBNO2	1.51731	2.66475	1.66794	2.44085	1.97922	1.69411	1.77443	1.89083	1.54241	-0.289561
KCNQ3	2.54042	1.842	2.64159	1.2318	1.53141	1.90583	1.77138	2.49571	1.76184	-0.289417
RFX1	1.89109	1.96006	1.88229	1.92705	1.85829	2.11949	1.9254	1.84466	1.75247	-0.289344
OTUD3	2.10864	1.99618	1.98301	1.40544	1.96456	1.46264	2.21841	2.05904	1.67173	-0.289337
STX1A	3.10009	2.70793	3.42894	1.58703	2.61194	2.67561	2.51298	2.8523	2.64432	-0.289178
GPR45	1.92696	1.46924	0.858591	1.37963	1.42534	1.63917	1.38326	1.31599	1.41636	-0.288501
NRGN	4.03957	2.74532	4.27426	1.7922	3.43231	3.31223	3.12761	3.81744	2.49699	-0.288399
ADH7	1.93278	1.46465	0.988535	1.1273	1.62343	1.6679	1.22226	1.46429	1.42134	-0.288135
HYAL4	1.50773	1.41142	1.08479	1.37712	1.54833	1.52653	1.38698	1.08479	1.31087	-0.288132
NDRG2	2.90652	3.84475	2.86155	4.27747	3.36617	3.41377	2.57184	2.79009	2.87663	-0.288106
LYN	1.29321	2.88096	2.71951	3.31002	2.33592	2.06834	1.5444	2.10931	1.13465	-0.288081
TRIM22	2.01226	2.64388	1.94964	3.04091	1.62146	2.05629	1.97818	1.66673	2.03863	-0.288049
ZNF778	2.1751	1.56925	1.4423	1.56362	1.91922	1.52825	2.16862	1.28636	1.60754	-0.287931
HCFC1	2.19235	2.52789	2.52318	2.50952	2.27451	2.0723	2.02573	2.56794	2.11134	-0.287916
PYGB	2.75381	2.19785	2.82519	2.63619	2.79777	1.93087	2.17394	2.65837	2.24459	-0.287823
VEGFB	2.01512	2.54428	2.41547	2.44951	1.66445	2.48338	2.03843	2.07781	2.00207	-0.287817
TSPAN13	3.04755	2.31727	3.1678	1.07675	3.19354	2.81968	2.37701	3.05592	1.65196	-0.287708
FRMPD4	2.63763	1.57945	2.78621	0.56827	2.50351	2.03137	1.82826	2.31962	1.37347	-0.287597
BCL2A1	1.15412	3.23687	2.09145	3.87037	1.25394	1.49777	1.33009	1.61381	1.27224	-0.287399
TCEA1	2.48046	3.04943	1.79955	2.21658	2.52984	2.61114	1.21176	2.36566	2.52157	-0.287076
ELAVL4	3.02092	2.28867	3.49154	0.957366	3.01115	2.65731	1.94539	3.17945	1.76078	-0.286759
ATXN2L	2.3198	1.65951	1.93779	1.45534	1.43146	1.82399	1.55131	2.11858	1.75093	-0.28675
CXCL1	1.15515	3.87815	1.20626	5.36024	1.37135	1.67514	1.54449	1.42566	0.570786	-0.286712
EEF2	3.66647	3.73416	3.83386	3.55328	4.34699	4.11652	3.11124	3.73239	3.24204	-0.286581
EGFR	2.01489	2.22522	2.07872	2.48718	2.6298	2.21265	1.8155	2.26248	1.55147	-0.28632
PARVB	2.48952	1.58357	2.43668	3.05148	1.65537	1.74363	1.57328	2.30023	1.46345	-0.28626
GABRP	1.47044	1.38269	1.14826	1.2665	1.37691	1.46859	1.13053	1.10702	1.42842	-0.286173
RAB35	2.50551	2.32411	2.76053	2.4781	2.12183	2.09558	1.76696	2.7278	2.21025	-0.286091
RNF123	2.19337	1.94392	2.48789	1.89847	2.39045	1.82602	2.21889	2.35035	1.56681	-0.286066
TRIM38	1.48218	2.97576	2.36932	3.71107	0.929847	1.82046	1.71385	1.53271	1.50516	-0.285857
CDH2	2.82889	2.93954	2.64927	3.82918	3.58707	3.01193	2.35037	2.87308	2.06344	-0.285098
TMEM176A	2.1559	3.36832	2.22219	3.7954	1.70823	2.32027	1.56279	2.30471	2.22137	-0.28481
MLPH	1.40945	1.48424	2.9539	1.42885	1.59139	1.49576	0.790355	2.11008	0.767581	-0.284178
MEOX2	1.18019	1.12069	1.65595	0.98988	1.3562	1.21547	1.15843	1.03153	1.06202	-0.283962
KIAA0895	1.70088	1.84452	1.14989	1.33896	2.14668	2.28001	1.8394	0.986159	1.16083	-0.283691
LDHC	1.51934	1.29966	1.23026	1.20709	1.44548	1.51811	1.18488	1.25771	1.33607	-0.283564
USP11	3.06886	2.30808	3.53189	1.5289	2.52971	1.96836	2.25654	3.05279	2.26357	-0.283546
SLC19A3	1.38472	2.44763	1.07864	3.38328	1.23351	1.21303	1.26898	1.59534	0.883476	-0.283494
NPHP1	1.46547	1.52077	1.25492	1.95251	1.76124	1.4021	0.788159	1.45108	1.20322	-0.283233
PCGF2	2.35173	2.18812	2.4875	2.35706	2.319	2.36296	2.09376	2.53472	1.95445	-0.283194
PRB3	1.7828	1.32352	1.41265	1.70117	1.83651	1.56965	1.06625	1.62771	1.28847	-0.283117
RAMP1	2.4942	2.93326	2.75243	3.489	3.17736	2.88506	2.27375	2.73752	2.08596	-0.283107
NMI	1.43862	2.98607	1.50716	3.37551	1.36364	1.93997	1.51155	1.46157	1.45922	-0.283092
TACC2	2.22337	1.69015	2.37145	1.84162	2.06641	1.49471	2.12484	2.13205	1.60464	-0.283066
CDH22	2.45776	2.22213	2.79442	1.85207	2.62683	2.24964	2.10923	2.63874	1.95136	-0.282933
GDF15	1.57554	1.28182	0.738035	1.05887	1.54889	1.64277	1.36911	1.24601	0.809981	-0.282869
CABIN1	2.36342	2.26414	2.86067	2.48807	2.48361	1.86437	2.36655	2.68686	1.81172	-0.282848
TAS2R7	1.95726	1.47067	1.44413	1.30642	1.92826	1.8713	1.12529	1.31844	1.66254	-0.282847
HIST1H2AB	2.2313	1.65753	1.16189	1.6218	2.01757	1.76472	1.14682	2.19178	1.32809	-0.282757
FOXF2	1.13529	2.16677	2.22144	2.6653	2.31151	1.51466	1.79512	1.78853	0.540114	-0.282749
PACRG	1.96182	2.04386	2.36676	2.05523	1.43265	1.08641	1.9462	2.11875	1.70031	-0.282333
MAB21L1	1.23563	1.54634	3.4337	1.20184	1.47905	1.29926	1.16366	1.18936	1.16892	-0.282276
CLEC2D	1.19715	1.59592	0.761558	1.31106	1.44809	1.27979	0.791336	1.04175	1.21492	-0.28215
ROR2	1.61404	1.4156	1.43315	1.43927	1.78432	1.60842	1.17109	1.37296	1.4385	-0.282013
IFI16	2.59066	3.79554	1.80278	4.04159	2.00229	2.2257	2.73769	1.87503	2.60446	-0.281494
GPR52	1.55717	1.2874	1.12384	1.21968	1.31982	1.38515	1.32999	1.19395	1.35402	-0.281024
NOX4	1.43485	1.63078	0.897737	1.09102	1.50487	1.49295	1.13818	1.14012	1.36291	-0.280933
PLTP	2.82039	3.14101	3.37371	4.27418	2.02669	2.31623	2.17499	3.13153	2.36539	-0.280429
TNS4	1.68864	1.49628	1.7278	1.30487	1.94753	1.5662	1.42511	1.69422	1.34935	-0.280269
OLFML1	1.25617	1.22115	1.38822	1.26962	1.30123	1.27304	1.21154	1.19977	1.2267	-0.280229
LGI1	2.6689	2.69488	2.60559	3.97694	3.16558	2.94834	2.03595	2.67301	1.83444	-0.280201
RARRES3	2.62837	3.29984	2.25561	4.20629	1.70293	2.33816	2.5186	1.80159	2.53101	-0.279449
ASTN2	2.40512	2.43603	2.61548	2.39355	2.02663	1.82469	2.41615	2.37043	2.30681	-0.279176
ATP2C2	1.81764	1.29021	1.89277	1.01663	1.20862	1.17541	1.18018	1.52966	1.54883	-0.279121
MYT1	1.83239	2.40488	1.50372	2.14858	2.31446	2.16686	2.18367	1.95694	1.3504	-0.279088
NPAS1	1.73254	1.40107	1.10441	1.31208	1.92146	1.60715	1.53285	1.70317	0.8394	-0.27881
DSN1	2.72654	1.92803	1.20832	1.41832	2.13545	1.87853	1.28782	2.67345	1.53695	-0.278744
BLVRA	2.46451	2.28695	2.79706	2.1562	2.2322	2.01011	2.24275	2.80945	1.95283	-0.278645
SHBG	1.44783	1.32689	1.20504	1.21709	1.38199	1.44889	1.23141	1.27046	1.32424	-0.277928
MLEC	2.57527	2.68709	2.98871	3.10392	2.75027	2.73083	2.33859	2.7149	2.38535	-0.277899
F2RL2	1.70066	1.56547	1.23105	1.50252	1.74661	1.72376	1.27169	1.37231	1.50941	-0.277883
PCDHB12	2.05237	1.80177	1.66166	1.65956	1.65949	1.02045	1.72986	1.88244	1.7744	-0.277495
PNLIPRP1	1.6323	1.37801	1.15975	1.27948	1.60621	1.53094	1.23039	1.38399	1.35072	-0.277416
RFPL3	2.73324	2.05845	1.32776	0.846916	2.64826	1.75817	1.98844	2.13694	1.72527	-0.277391
FUT7	1.615	1.63376	1.48949	0.959398	1.66212	1.98743	0.839005	1.58295	1.32619	-0.277333
HPSE2	1.61149	1.76036	1.29748	2.54618	1.49913	2.29773	0.915132	1.44798	1.01503	-0.277332
MYOG	1.76451	1.69376	1.50853	0.884102	1.75145	1.79352	1.45009	1.70394	1.37119	-0.276768
RIPK4	1.63335	1.27281	3.13959	1.41591	1.19271	1.35959	1.50094	1.15376	1.3271	-0.27652
SPATS2	2.06477	1.63008	2.27192	0.962812	2.14229	1.88558	1.34618	2.35629	1.1811	-0.27651
OSR2	1.43466	1.38539	0.98643	1.27163	1.68502	1.41885	0.993012	1.27915	1.18281	-0.276072
XCL1	1.43468	1.2617	1.41432	1.24072	1.5013	1.5145	1.19719	1.24729	1.28776	-0.276017
SDC3	2.6168	3.34312	3.41885	3.15133	2.94254	2.18659	2.52584	3.18464	2.67282	-0.275742
HMX1	1.76951	1.44094	1.76058	0.902279	2.03745	1.80748	0.893672	1.82557	1.1706	-0.275536
MYBPC1	2.30644	3.4243	2.42194	3.8259	2.7525	3.37739	2.33756	2.20819	2.12681	-0.275533
CAMLG	2.98262	2.76764	2.79102	2.35082	3.22077	3.0477	2.5433	3.03669	2.4121	-0.27537
AKAP10	1.98078	2.37271	1.67806	2.58086	1.95365	2.23906	2.09176	1.70277	1.80992	-0.275344
LIME1	2.08101	1.97754	2.38281	1.8597	2.04724	2.04756	2.04256	2.01912	1.94441	-0.275211
OPA1	2.82932	2.50631	2.96337	1.48198	2.1157	2.15501	2.54113	2.76053	2.30009	-0.275122
CCNA1	2.0828	1.27267	2.41397	0.136512	1.72095	1.58821	1.55224	2.10622	0.810767	-0.27482
ECE1	1.94944	2.1123	1.98836	2.69638	1.9837	1.80767	1.72516	2.13275	1.62405	-0.274466
TEK	1.60205	2.02659	1.90781	2.67736	1.83256	1.52903	1.57672	1.94047	1.24321	-0.274215
TCP10L	1.84633	2.13644	2.50008	1.42892	2.37849	2.57573	1.92537	1.77715	1.54637	-0.274172
TIMP4	1.48343	1.79728	1.59726	2.2325	1.40071	1.26226	1.58984	1.48597	1.34587	-0.273947
HHAT	1.72729	1.63931	2.11134	1.27341	1.80298	1.41799	1.06837	2.25083	1.21101	-0.273881
LOR	1.39317	1.2743	1.41707	1.2077	1.28495	1.43487	1.2214	1.22141	1.34089	-0.272921
WRNIP1	2.57457	2.80134	2.6277	2.29111	2.11046	2.41778	2.84898	2.50589	2.44213	-0.272917
CCT8	2.84988	2.56939	2.64776	2.26225	2.78685	2.73084	2.46698	2.89017	2.39431	-0.272567
S100A6	2.61562	3.03844	2.62153	3.04542	3.06634	2.83523	2.83695	3.0992	1.99371	-0.272199
TMEM160	2.58373	2.30037	2.97271	1.66048	2.35292	1.83994	2.59487	2.88937	1.76068	-0.27216
LDHB	3.73711	3.80243	4.051	3.60327	3.86261	3.77688	3.57067	4.11262	3.39136	-0.271908
PPM1F	2.34096	2.15472	2.34473	2.53462	2.57286	2.32733	1.82607	2.40049	1.9666	-0.271874
MMP28	1.66544	2.36221	2.02434	2.51679	1.94421	1.83674	1.79419	2.0311	1.60185	-0.2718
RPL37A	3.42676	3.53242	3.61841	3.1958	3.6047	3.6218	3.40759	2.87204	3.52549	-0.27179
TTC22	1.46475	1.32194	1.08104	1.2171	1.36596	1.41947	1.29847	1.21713	1.2783	-0.271444
CABP1	3.09021	2.02288	3.10083	1.50436	2.77899	2.57743	2.42325	2.97273	1.80158	-0.271405
DNMBP	1.11244	1.89649	1.80762	2.08124	1.80297	1.34021	1.44458	1.69801	0.834191	-0.27125
HEBP2	2.31324	2.7968	2.48742	3.3162	2.32539	2.64136	2.29627	2.58737	1.9606	-0.271089
ARHGEF9	3.11938	2.19592	3.21367	1.79316	2.66991	2.42753	1.53207	3.17096	2.28105	-0.270754
PIK3R1	3.47025	2.85143	3.52122	2.01293	3.62988	3.34564	2.66688	3.40343	2.56571	-0.27026
TNNT2	3.08998	2.07226	2.90089	1.3181	2.24514	1.84741	2.2658	3.12705	1.90485	-0.270249
CCDC69	1.77683	1.91396	1.93098	2.52465	2.15863	2.20767	1.51212	2.16732	1.01875	-0.270239
DDX54	1.79208	1.74177	2.20545	1.60143	2.17165	1.75173	1.87722	1.97812	1.3297	-0.270014
TBC1D16	1.79999	2.30824	2.05044	2.9166	1.97829	1.95831	1.75358	2.11131	1.48555	-0.269817
TSPAN2	1.21418	1.39271	1.37096	1.1024	1.93904	1.31206	0.769265	1.09855	1.17414	-0.269637
RHBDF1	1.97109	2.58833	2.00228	3.20012	1.98973	1.43406	2.08392	1.94942	1.83819	-0.269472
GYG2	2.25198	2.5671	2.25437	2.67406	1.39386	1.96189	1.62468	2.32258	2.23298	-0.269051
SCAPER	2.53893	2.51384	2.31965	2.08804	2.14129	2.21273	2.40171	2.03999	2.60925	-0.269009
SCGB2A1	1.64745	1.30793	1.45756	1.07155	1.51964	1.58487	1.25579	1.13192	1.50028	-0.268935
EPHB4	1.80139	1.61233	2.08424	2.32226	1.84976	1.82097	1.20161	2.02322	1.27123	-0.268877
CA3	1.2753	2.19119	0.877843	1.54605	1.89188	1.49251	1.06933	1.31043	1.36123	-0.268874
ENTPD6	2.84528	2.32398	3.00954	2.26384	2.5517	2.34502	2.53415	2.69644	2.42918	-0.268655
SLCO5A1	1.44262	1.22514	1.10284	1.06655	1.47612	1.49397	1.02729	1.18146	1.20173	-0.268298
PCSK1N	3.28403	2.64091	3.43841	1.36033	3.08125	2.76794	2.6061	3.28076	2.29772	-0.26823
PPIC	1.35419	2.2842	2.30017	2.84576	1.41884	1.78703	1.58565	1.70334	1.26291	-0.267592
CCL1	1.48513	1.46541	1.09775	1.32683	1.52884	1.52006	1.29191	1.30105	1.31951	-0.267558
GPC5	1.69192	3.13687	2.11604	2.73202	2.43757	1.52922	2.09477	1.90108	2.07413	-0.267435
SMNDC1	2.74818	3.08944	2.42939	2.44996	2.71019	2.80984	3.05587	2.16834	2.73902	-0.267407
EFNA3	2.23455	1.3994	2.63661	1.27002	1.96411	1.45798	1.72567	2.05525	1.50306	-0.26739
TM4SF20	1.52007	1.39768	1.21948	1.28708	1.56339	1.58238	1.19726	1.38746	1.30505	-0.267317
RFC2	2.12545	1.86414	1.91687	1.80371	1.87634	1.55589	1.86328	2.08093	1.87158	-0.267132
ANXA2	2.28592	2.49039	3.85544	3.90869	1.12245	2.37236	1.18082	2.81651	1.60896	-0.266899
VWF	2.28283	2.37744	2.76326	3.80575	2.0592	1.92275	1.87765	2.367	1.76228	-0.266868
ZNF358	3.09221	3.14897	2.98468	3.00415	3.7881	3.34656	2.54383	3.4634	2.38898	-0.266756
SERPINF1	2.64765	1.66758	3.02972	0.699595	2.09805	1.92435	2.04206	2.41471	1.56389	-0.266687
PLA2G15	1.76146	2.24118	2.68489	2.25683	2.17847	1.8545	1.99383	1.8927	1.84488	-0.266633
WNT5B	1.78496	1.4597	2.1449	1.4773	1.97201	1.74858	1.62165	1.85873	1.23227	-0.266604
SDHD	1.74151	2.59505	2.18151	1.95805	2.13599	2.08188	2.1274	2.13941	1.79081	-0.266305
SPINK4	2.29498	1.22749	1.1096	1.39783	1.54125	1.53076	1.77994	1.38534	1.43523	-0.266253
SLC41A3	2.61552	2.51801	2.95755	2.56241	2.87286	2.47052	2.32396	2.81815	2.33038	-0.265511
KIAA1024	1.36772	1.32603	2.54602	0.905438	1.42753	0.918928	1.4466	1.63867	0.902577	-0.265329
RALYL	3.12227	2.87351	3.29098	0.944667	3.29214	2.91105	2.7148	3.11378	2.17144	-0.265201
WDR82	2.72172	2.44263	3.01925	2.14611	3.09397	2.77228	2.0106	2.98747	2.07857	-0.265013
BEGAIN	1.94497	2.29266	2.74145	1.81486	3.0318	2.36849	1.82775	2.3549	1.4761	-0.264769
RPE65	0.940628	0.943038	0.427003	0.538424	1.22069	1.0169	0.177966	0.629887	0.793716	-0.264662
EEF1A2	3.56883	2.93744	3.9169	2.16528	3.25952	3.03456	3.10253	3.89454	2.43031	-0.264605
SULT1E1	1.49624	1.17147	0.930654	1.08118	1.65536	1.53778	1.01388	1.18388	1.02228	-0.264466
HIST1H1B	1.49526	1.35793	1.19764	1.28534	1.39332	1.47172	1.0813	1.14872	1.45733	-0.264392
ACTL7B	1.64619	1.48395	1.41182	1.34662	1.69968	1.61994	0.958184	1.53704	1.47251	-0.264357
MICAL1	1.99	2.43703	2.51916	2.43436	2.31283	2.22389	2.44873	2.06042	1.93189	-0.264291
NUP62CL	1.49456	1.46913	0.950824	1.12743	1.6731	1.53741	1.00194	1.20965	1.30173	-0.264283
PLK4	2.26942	0.93536	1.0306	1.01182	1.17722	1.09221	1.43514	1.39431	1.30753	-0.264231
ADD1	3.03797	3.08189	3.1299	3.13206	2.90414	2.70179	3.36512	2.96291	2.81068	-0.26411
EPO	1.44114	1.73919	1.47794	1.06695	1.73463	1.64937	1.06082	1.67373	1.31071	-0.263793
ME3	2.43418	1.83938	2.57449	0.908412	1.6926	1.59971	1.66702	2.6956	1.5558	-0.263755
DNAI1	1.34082	2.17684	1.47018	1.36547	1.63043	1.49607	1.4049	1.61969	1.53348	-0.263409
KLHL18	1.97252	1.80785	2.21389	1.78916	2.43973	1.61565	1.73346	1.79724	1.80721	-0.263346
CD81	3.71551	4.31035	3.8074	4.29642	3.16422	3.25684	3.59726	3.36104	4.04598	-0.263261
RNF11	2.78544	2.51586	2.59634	1.7667	2.89018	2.68256	2.35816	2.84045	2.1552	-0.263193
NDUFA5	3.29925	2.16875	2.3086	1.15831	2.81774	2.91582	1.4162	3.12851	1.94511	-0.262762
AMFR	2.73752	1.9949	2.85954	2.62632	2.93824	2.39425	1.7114	2.83707	1.87283	-0.262642
MYL6B	3.1839	2.77239	3.50098	2.91763	3.24434	2.87541	2.64722	3.56215	2.43674	-0.262635
CKAP5	3.01461	2.84053	3.11783	2.87693	2.85966	2.49515	2.82023	3.07335	2.80438	-0.262615
PDGFRB	2.33327	2.79467	2.46503	4.04965	2.66196	2.43256	1.88427	2.64614	1.72858	-0.262567
RECQL4	1.7003	1.65637	1.80693	1.59037	1.96963	2.07761	1.575	1.95586	1.05957	-0.262532
PODXL	2.15567	2.56814	2.85098	4.08832	2.26042	2.04185	2.13275	1.86179	1.89001	-0.262524
BAP1	2.45818	2.11012	2.80566	2.37339	2.88825	2.64912	1.79988	2.66819	1.73981	-0.262453
SNTA1	2.55278	3.18415	2.88014	3.64509	3.06966	3.20668	2.38958	2.69127	2.39199	-0.261779
PUM1	2.92484	2.88036	3.07242	2.75337	3.34889	3.01489	2.8274	2.83262	2.72154	-0.26172
DNAJB4	1.949	2.85693	1.48685	1.77377	2.17383	2.87098	1.91513	1.66662	1.88371	-0.26169
TUBB2A	3.98126	3.29814	4.10273	3.24119	2.63185	2.72434	3.38835	4.0541	3.20121	-0.261677
TNNT3	1.93841	1.55952	2.86547	1.48309	1.91203	1.76617	1.38994	1.78309	1.67119	-0.26167
TEX28	1.86583	1.26169	1.39087	1.38956	1.55311	1.53832	1.50635	1.43638	1.43784	-0.261335
MIOS	2.3802	2.33018	2.49824	2.70187	2.51804	2.34676	2.27454	2.2954	2.24886	-0.261233
HIST1H2BB	1.39066	1.24271	1.21513	1.28244	1.52798	1.48685	0.975046	1.31712	1.14809	-0.261231
SUPT3H	1.92568	2.19747	2.19257	1.56434	1.06265	1.41981	1.86192	1.08901	2.29836	-0.261031
GRIK3	1.81139	1.3732	1.85263	1.84374	1.72577	1.56586	1.56779	1.52923	1.51678	-0.260882
RAB11FIP3	2.95792	2.07951	2.49833	2.16774	2.40944	2.65748	2.32928	2.465	2.31953	-0.260846
SCUBE2	1.70631	1.99174	1.92108	3.35231	1.61093	1.18718	1.17387	1.45409	1.53501	-0.260416
NOTCH4	1.70468	1.96638	1.92085	2.34286	1.22418	1.58875	1.76871	1.74474	1.53922	-0.260268
CACNA2D3	2.7019	2.03919	3.13053	1.3676	2.66412	2.10007	2.21607	2.83736	1.75397	-0.260089
PFKM	2.898	2.53378	3.45124	2.25855	3.01823	2.34753	2.22595	3.31618	2.23931	-0.260074
HIST1H1C	2.24359	3.50987	1.92865	4.48582	2.64867	3.67775	1.8794	1.96666	1.76837	-0.259965
AURKB	1.75729	1.32356	1.17984	1.14066	1.56138	1.52067	1.25354	1.22998	1.49572	-0.259378
LBP	1.21935	1.2012	1.01631	1.08996	1.17328	1.20746	1.1371	1.09298	1.16098	-0.259292
F13A1	1.75232	4.00838	4.77428	4.62478	0.59315	1.97789	1.22364	4.45001	0.779409	-0.259206
CNTN5	1.54852	1.18991	1.63308	0.9589	1.87247	1.12912	1.23634	1.71309	0.891554	-0.259074
HDHD3	2.06012	2.36933	2.83537	1.81358	1.92092	2.39614	1.24386	2.61096	1.86417	-0.258792
SHROOM2	1.94285	1.86706	2.65548	1.72966	2.39181	1.74787	1.83086	1.7853	1.83509	-0.258771
ALOX12B	1.33125	1.22515	1.9716	0.778178	1.63107	1.32217	1.19426	1.58662	0.823966	-0.258507
KCNK3	1.95582	1.5111	2.7185	1.25892	2.00658	1.60093	1.48109	2.20629	1.2797	-0.258451
SSR3	2.02888	2.45434	2.25608	2.1818	2.20866	2.00713	1.45248	2.21299	2.2194	-0.258431
RASSF9	1.2835	1.14118	1.15097	1.02065	1.33048	1.33543	1.14246	0.973393	1.1758	-0.258401
ARSJ	1.51618	2.24504	1.39909	1.39494	1.79464	1.99223	1.76948	1.29597	1.6103	-0.257956
STXBP5L	2.39903	1.80741	2.3617	0.616987	2.20783	1.84902	1.41304	2.53722	1.52507	-0.257659
METTL2B	1.57692	1.69312	2.13238	1.36367	2.52437	1.9599	1.47465	1.08619	1.47465	-0.257617
FAM98A	2.41553	3.19636	2.47315	1.97228	3.1432	2.36613	2.95423	1.73671	2.63058	-0.257423
CD48	1.61821	1.56576	2.00722	1.47871	1.44592	2.04933	1.17018	1.52251	1.47167	-0.257341
POLG	2.52731	2.29348	2.66524	2.60661	2.06788	2.36313	2.24225	2.60967	2.18094	-0.257268
PRAME	1.30917	1.1506	1.0558	1.03703	1.3141	1.34103	1.10489	1.0502	1.15545	-0.257113
GABRA3	2.73357	1.71118	2.89329	-0.00645122	2.44291	1.28546	1.69897	3.05601	1.14966	-0.256819
ACBD4	2.0556	1.91568	2.57334	1.92951	1.60933	2.36066	1.80743	1.94631	1.81112	-0.256417
SWAP70	2.11023	2.93617	2.075	2.9241	2.37825	2.57219	2.36593	1.90283	2.20309	-0.256247
CLIP3	3.6977	3.10672	3.87747	2.97472	3.03828	3.06616	2.89168	3.68857	3.25578	-0.25605
AMN	1.61412	1.46653	1.49023	1.44672	1.46672	1.87902	1.11743	1.79964	1.11754	-0.256022
SH3GL2	3.69575	2.96522	3.68152	1.5393	3.53705	3.26198	2.97792	3.87345	2.35665	-0.256004
HTR2C	1.69358	0.61932	1.52209	0.567031	0.999011	0.771267	0.968159	1.23752	0.994421	-0.255723
STK3	1.84252	3.08243	1.67233	2.4734	1.97324	1.80918	2.23365	1.675	2.18932	-0.25565
GRIN2C	2.25299	3.00064	2.0228	3.14859	2.44661	2.27316	2.16281	2.46507	2.1684	-0.255624
AMPD2	2.52588	2.01596	2.57931	2.26274	2.87532	2.03935	2.27306	2.56914	1.78502	-0.255604
PAX9	1.70329	1.5763	1.62017	1.50576	1.60305	1.72374	1.57137	1.44616	1.65602	-0.255588
ADCY6	2.326	1.96556	2.85907	2.3656	2.30395	2.29004	1.94859	2.06744	2.11426	-0.255382
REG3A	1.58688	1.39475	1.43229	1.26828	1.75092	1.5698	1.17906	1.50663	1.3445	-0.255284
MMP1	1.43942	1.24585	0.984401	1.04952	1.52763	1.46984	1.00988	1.09808	1.21267	-0.255229
DNAJA2	3.04397	2.76969	3.22728	2.39801	3.08861	2.86028	2.91532	3.09742	2.56659	-0.254986
EDN3	0.977786	1.07989	1.92901	1.68904	1.64361	0.959888	1.14263	1.15215	0.554653	-0.254947
SPATA7	2.22464	2.05459	2.52791	1.73612	1.92869	2.03719	2.06898	2.20146	2.02287	-0.254909
KSR1	2.12298	2.15167	1.83974	2.44542	1.74503	2.06562	2.01409	1.58848	2.09057	-0.254791
CNKSR2	2.53695	1.78382	2.60775	1.11686	2.56867	1.95699	1.99116	2.56323	1.53029	-0.254672
PF4V1	1.30215	1.15088	0.572034	0.922455	1.77175	1.54885	0.294032	1.09544	0.753929	-0.254627
GFOD1	3.33059	2.4227	3.45661	2.49637	3.71702	3.10882	2.63645	3.33299	2.14053	-0.254235
FXYD7	3.05577	2.08642	2.88242	1.0682	2.41681	2.36893	2.3377	2.92652	1.90643	-0.254049
SOX21	1.45594	1.94509	1.22578	1.7753	1.85894	1.63634	1.84326	1.10063	1.38343	-0.25397
MARK1	2.16773	1.5344	2.46687	0.595788	2.27927	2.11705	1.69423	2.19572	1.07349	-0.253943
C1QTNF1	1.85058	1.8853	1.69914	2.87847	1.93834	1.5709	1.51556	1.53631	1.59156	-0.253822
CAPRIN2	2.58898	2.20515	2.51193	1.80737	2.42208	2.25203	2.13249	2.68713	2.07378	-0.253345
NLGN1	2.44061	2.64358	2.21996	1.2014	2.6633	2.22166	2.45302	2.12544	2.22628	-0.253299
CTNNA2	3.00691	2.49645	2.88968	2.87726	3.19225	2.94986	2.36259	3.1895	2.16058	-0.253181
RALGDS	1.90021	2.64586	1.56443	2.17663	1.48951	1.83766	1.08736	1.45911	2.40903	-0.253063
YIPF1	2.08136	2.4332	2.59491	2.01263	1.83463	2.02474	2.20704	2.04835	2.24566	-0.252868
TUBB1	1.55847	1.4234	1.58166	1.55157	2.05458	1.64944	1.30529	1.35073	1.31196	-0.252623
PLG	1.68831	1.52661	1.15952	1.31696	1.702	1.73769	1.29049	1.36783	1.44432	-0.252541
OSBPL8	2.78994	2.67383	2.81193	2.21246	3.18032	2.85738	2.64113	2.64001	2.4658	-0.252415
ADH1A	1.51683	1.25197	1.46398	1.18039	1.5879	1.64837	1.16249	1.14467	1.34861	-0.252101
MAD2L1	2.0976	1.29538	1.67683	0.718178	1.46815	1.05409	0.983612	1.76017	1.62833	-0.251599
TCAP	1.65991	2.24612	1.17483	2.54923	2.55804	2.28582	1.57559	1.37051	1.2493	-0.25136
PACSIN2	2.55675	2.77701	2.86008	3.08358	2.45014	2.41829	2.02363	2.57566	2.67358	-0.251148
TSPYL4	2.83468	2.55663	2.75917	0.806381	2.87431	2.75897	2.27564	2.67768	2.0857	-0.251147
DNAJC24	1.95981	1.63542	2.02542	1.46303	2.1456	1.80252	1.90627	1.66186	1.63584	-0.250451
SYNGR3	2.68067	2.13383	3.26139	1.35376	2.79076	1.99767	2.10251	3.01867	1.76134	-0.25026
SNCB	4.10974	3.11497	4.18902	2.13264	3.59236	3.34774	3.43419	4.11787	2.86231	-0.250175
INHA	1.71534	1.51907	1.43841	1.4083	1.55693	1.6185	0.882319	1.58312	1.58676	-0.249967
RAB5A	2.92231	3.00619	2.82585	2.66338	2.68276	2.67327	2.80299	3.03145	2.8375	-0.249892
ADIPOQ	1.92614	1.74162	1.58331	1.5548	1.96566	1.92001	1.83503	1.60653	1.67118	-0.249782
HOXA4	1.51602	1.41184	1.0457	1.32164	1.51377	1.56473	1.19817	1.191	1.35203	-0.249739
GNG13	2.50107	1.9696	3.06255	1.02651	2.08716	1.74611	2.38409	3.06297	1.16138	-0.249517
ZNF556	1.28435	2.07881	1.22702	1.35699	1.70774	1.60895	0.828106	1.48631	1.48751	-0.249336
CDKN2D	2.71056	2.32583	2.7679	1.55728	2.39862	2.29133	2.36261	2.78215	2.11496	-0.249335
RGS7	2.66408	1.95545	2.81441	0.490015	2.37395	2.15574	1.97598	2.55453	1.69152	-0.249279
GRIK4	1.64034	1.55747	1.60358	1.59251	1.20609	1.20533	1.68677	1.72398	1.32325	-0.249277
CD3E	1.55276	1.38495	1.51146	1.38981	1.42243	1.56593	1.22616	1.35795	1.50353	-0.249064
MYD88	1.39247	2.72563	2.3523	3.30515	1.52431	1.29031	1.69947	1.78556	1.56107	-0.248949
DENND4A	1.96847	2.37228	2.05911	1.96067	1.92308	2.00131	2.27277	1.91197	2.04898	-0.248927
PQLC1	2.73435	2.60156	2.98797	2.63687	2.81823	2.65919	2.77624	3.00601	2.20447	-0.248659
HOXA7	2.18074	2.0616	1.46814	1.94287	1.98445	2.30466	1.68158	1.75499	1.94168	-0.248349
CHD1	2.11806	2.96332	1.96704	2.37665	2.2657	2.07546	2.53431	1.78677	2.38639	-0.247839
NCKAP1L	1.65042	3.04686	2.97027	3.97578	1.25258	2.24347	1.59115	1.69568	1.9398	-0.247765
KCNJ6	2.7427	1.94198	2.97105	0.495415	2.92524	2.4519	2.08699	2.65229	1.47925	-0.247709
S100A14	2.13593	1.74968	1.89385	1.63645	2.13271	1.88812	1.63688	2.02386	1.80053	-0.247419
SFTPD	2.1817	1.75283	2.46064	1.0738	1.81664	1.63067	1.75203	1.3941	2.16603	-0.247341
TRAP1	2.43677	2.03608	2.59289	1.68151	2.09812	2.01594	2.34936	2.36834	1.95873	-0.247335
GPI	3.13035	2.54441	3.66066	1.91082	2.6063	2.21412	2.59892	3.34604	2.39196	-0.24709
SOX14	1.5438	1.3667	1.17133	1.21469	1.60544	1.5856	1.22533	1.27045	1.33098	-0.246917
SOAT1	1.3437	2.39355	1.86948	2.56132	1.6973	1.63179	2.27026	1.47339	1.2228	-0.246785
LRRN2	2.11136	2.05396	2.58771	2.0125	2.56654	2.25699	1.80007	2.27876	1.81108	-0.246597
SGCG	1.49702	1.21812	0.915618	1.09842	1.45402	1.37733	1.04516	1.15587	1.23129	-0.246307
ACTL6B	2.89917	2.05838	3.06633	0.868272	2.58182	2.04162	2.14695	2.97124	1.81507	-0.246264
COX7C	3.65249	3.5144	3.64336	3.07236	3.83005	3.63624	3.39085	3.88676	3.12451	-0.245877
NUP205	1.93355	2.61164	1.94854	2.36024	1.86011	1.67675	2.16334	1.98111	2.09759	-0.245863
GSC2	1.66462	1.2601	0.956076	1.13161	1.51112	1.56424	1.21593	1.15597	1.29925	-0.245832
TNIP2	1.71203	2.80659	1.88133	3.38917	2.17206	1.80913	1.74646	1.84162	1.76939	-0.245765
CCDC57	1.73095	1.10164	1.06631	1.14119	1.95873	1.66738	1.09433	1.18637	1.09798	-0.245638
FBXL2	2.66573	2.15302	2.98398	1.08119	2.44165	2.41882	2.04216	2.80678	1.83536	-0.245635
TMOD1	2.81381	2.29536	3.39188	2.08372	2.76066	2.57028	2.64115	2.96885	2.01043	-0.245458
TBX2	1.41102	1.81184	1.41353	2.41655	1.86166	1.30351	1.16025	1.51901	1.24642	-0.245164
DOPEY1	2.23867	2.1391	1.89172	1.66221	1.99648	2.00805	2.15009	2.06298	2.03725	-0.245042
FCF1	2.10325	1.93946	1.52407	1.76923	1.7137	1.50445	2.58475	0.961447	1.8241	-0.244938
PADI1	1.71427	1.60845	1.41537	1.54793	1.70793	1.72377	1.43641	1.50223	1.61068	-0.244843
LRRTM2	2.57521	1.94597	2.11297	0.719892	2.97389	2.44392	2.13643	2.09901	1.54476	-0.244753
CBLN1	2.44114	0.565424	2.25941	0.772847	0.770286	1.07139	1.22918	1.32258	1.45402	-0.244344
EXOSC1	1.70635	1.25172	2.64554	1.24211	1.40361	1.71198	1.9033	1.44338	1.08358	-0.244201
AOX1	1.15844	1.564	3.03424	1.14854	1.21598	1.61961	1.05674	1.32553	1.17142	-0.244039
MFN2	2.5323	2.48957	2.79224	2.34	2.35441	2.25598	1.72536	2.81442	2.39833	-0.243732
EMX1	2.13458	1.44263	2.43347	1.15782	2.16779	1.91226	1.31527	2.22009	1.35309	-0.243322
SSBP1	3.58507	2.11137	2.51775	2.11583	2.2679	2.32726	2.77154	2.82279	2.48289	-0.243314
NEU3	1.83137	1.70012	1.90177	1.65286	1.8266	1.84063	0.746772	1.7317	1.78896	-0.24314
SMPX	2.04091	1.14777	1.75974	0.829971	1.76865	1.65944	1.59179	1.99968	0.886823	-0.242977
AGXT	1.64114	1.4635	1.6256	1.37278	1.5624	1.64877	1.41013	1.39285	1.58701	-0.24264
HES1	2.10742	2.5598	1.94347	2.10586	1.32529	1.60693	1.60365	1.57427	2.56724	-0.242619
SAMHD1	1.9429	2.65672	2.2082	3.26463	2.36908	2.35441	2.18972	2.19432	1.64905	-0.242503
SSB	2.94464	2.6328	2.70403	2.43764	3.1731	2.84809	2.51982	3.24093	2.13472	-0.242487
ALOX12	1.72465	1.54474	1.34366	1.51261	1.6538	1.75356	1.32388	1.23162	1.65798	-0.242077
TLN2	2.71529	2.28228	3.18046	1.88099	2.26496	2.22572	2.64893	2.73415	2.13393	-0.241978
GRB14	1.69475	2.16729	3.1396	1.15683	2.7442	2.08835	1.66076	2.5109	1.0859	-0.241766
PCMTD2	2.40502	3.30235	1.9658	2.4705	2.32803	2.74629	2.83175	1.89956	2.55036	-0.241582
TGFB1	1.46459	1.73988	2.25995	2.69739	1.64505	1.49744	1.40967	1.70015	1.1732	-0.241323
SPC25	1.90539	1.51327	1.43351	1.57222	2.08905	1.92951	1.39893	1.4913	1.5213	-0.241165
FAM163A	1.31881	1.19894	2.37798	0.89452	1.09164	1.52781	0.924518	1.20422	1.19385	-0.241125
FAT1	1.95241	3.14217	2.45467	3.0465	2.88288	2.08822	2.12053	1.918	2.41463	-0.241034
IQCH	1.59748	1.28119	1.01954	1.32726	1.58775	1.42483	1.02346	1.21495	1.36524	-0.240964
GNG4	2.1938	1.78359	2.55652	1.59492	2.15004	1.35039	1.8981	2.21879	1.78901	-0.240874
AVPI1	3.07062	2.54039	3.0655	2.01477	2.69799	2.66388	2.57561	2.87284	2.64962	-0.240683
STXBP1	3.80122	2.7371	3.90929	1.8981	3.49797	2.88411	3.1975	3.72586	2.59009	-0.240512
GABBR2	3.11668	2.1206	3.56846	1.4443	2.94915	2.37285	2.35512	3.23458	1.94665	-0.240444
BFSP1	1.41269	1.36919	1.9989	0.523004	1.67327	1.45368	1.0453	1.5843	1.07648	-0.240435
SCYL2	2.28844	2.21404	2.40541	2.30053	2.26139	2.22452	2.34888	2.38019	2.05296	-0.240191
PLK2	2.79126	1.77077	2.72628	0.661916	2.52223	2.10081	2.12022	2.54059	1.64881	-0.240106
CAP2	2.7767	1.93994	3.05352	0.45064	2.76143	2.51091	1.83424	2.72092	1.62169	-0.240095
SYP	3.64401	2.25297	3.69729	1.63321	2.59859	2.44888	2.65715	3.39445	2.46009	-0.239988
GPX3	2.90314	2.53943	3.70381	3.73258	2.21773	2.56957	2.10762	3.67451	1.79616	-0.239831
ETFA	2.27374	2.87174	2.67283	3.01616	2.73723	2.40344	2.33998	2.77059	2.14505	-0.239568
PINK1	3.306	2.93264	3.50322	3.11492	3.28014	3.01285	2.78396	3.62286	2.72698	-0.239325
CBR3	1.62471	2.66313	1.99533	2.7562	2.18159	2.3744	2.04261	2.06616	1.43012	-0.239129
TFDP3	1.62418	1.30411	0.845014	1.2675	1.3801	1.44213	1.23287	1.24008	1.26305	-0.238955
TRMT2B	2.06826	1.75752	1.90554	1.72843	1.99004	2.03852	0.621538	2.23861	1.64189	-0.238939
PROP1	2.08921	1.9694	1.75586	1.47863	1.97573	2.07954	1.18232	1.88676	2.00627	-0.238835
ASB9	1.34843	1.35739	1.21836	1.12878	1.61239	1.45799	1.13247	1.34828	1.16197	-0.238812
IL1RAPL2	2.71363	0.859101	1.38089	0.670358	1.57795	1.60692	1.27328	1.65119	1.46584	-0.238778
NOVA2	2.6481	2.2933	2.70612	1.48807	1.96546	2.42173	2.39526	2.35609	2.27847	-0.23871
TLR5	1.40713	2.79374	1.92002	3.31388	1.69134	2.70495	1.54977	1.32157	1.48926	-0.238693
SNRPA1	2.50066	2.31061	2.48044	1.57691	2.09571	1.95567	2.65245	2.51187	1.97084	-0.238416
GPR22	2.29534	1.48017	2.29929	0.00743628	2.323	2.0261	1.72462	2.22543	0.963538	-0.238405
EFHC2	1.40966	2.07356	1.17166	2.10452	2.24719	1.69448	1.10808	1.91136	0.997447	-0.238123
FARS2	2.12092	1.94742	2.33494	2.02993	1.79418	2.04082	1.79031	2.16866	1.95288	-0.238107
DBP	2.2297	2.15817	2.44219	1.58527	2.08305	2.22678	2.09186	2.19991	2.04436	-0.237917
KIF20B	1.48076	1.36261	1.52375	1.20351	1.81303	1.65901	0.868688	1.46019	1.25631	-0.23737
TRIB2	2.14019	2.46375	2.98462	2.58033	2.5401	2.11967	1.91018	2.63472	2.02956	-0.237308
BSN	3.33556	2.57048	3.55765	2.16353	3.70567	2.84894	2.70627	3.54374	2.22611	-0.237048
MRPS10	2.4268	1.97966	2.48089	1.81099	2.53235	2.0647	2.00151	2.4729	1.92329	-0.237009
HTR1E	2.38622	1.93019	2.52459	1.09548	2.80165	2.17061	1.91249	2.51267	1.5222	-0.236748
UBAP2L	2.46423	2.031	2.71757	2.72019	2.16114	2.13801	2.22387	2.33855	2.06916	-0.236713
CDH18	2.84039	1.9936	2.87708	0.696376	2.72876	2.53234	2.0673	2.78804	1.66388	-0.236399
DPF1	2.4949	1.90258	2.58796	1.63654	2.7213	2.36999	1.99919	2.68184	1.54732	-0.236031
TBL1X	2.25446	3.27891	2.57394	4.11541	2.22844	2.75456	2.46971	2.01548	2.30778	-0.236011
DSG1	1.52482	1.34721	1.02594	1.22741	1.63358	1.54711	1.09089	1.2245	1.29358	-0.235729
SLC43A1	2.15324	2.03188	2.3968	2.04424	2.32312	2.42839	1.62549	2.06652	2.01613	-0.23568
LY6H	3.26201	2.36833	3.12214	2.09615	2.90222	2.87075	2.82739	3.27788	2.13425	-0.235667
CMAS	2.52149	2.28869	2.49093	1.19932	2.52564	2.35387	2.21406	2.60423	1.89844	-0.235263
SIGLEC15	1.80459	1.34138	1.38974	1.90101	1.7463	1.36847	1.43354	1.45552	1.437	-0.235217
ZDHHC18	1.9132	2.02338	2.07174	1.33111	2.3269	1.62033	1.74001	1.96097	1.81714	-0.235009
PDLIM7	2.0241	1.32027	2.08096	2.34797	2.26125	1.80049	1.54682	2.20583	0.882307	-0.234861
AFAP1	1.65395	1.74286	1.57567	1.96588	2.00577	1.8619	1.45902	1.77915	1.35041	-0.234245
PDGFB	1.50443	1.52631	2.02119	1.59907	2.07971	1.68677	1.69834	1.80093	0.929564	-0.233948
CELSR1	1.64284	1.43743	1.31223	1.32129	1.86857	1.70178	1.25629	1.33501	1.4149	-0.233756
SNRK	2.27341	1.79938	1.78009	1.65776	2.32522	1.88749	1.39287	2.46175	1.57039	-0.233653
PTH1R	1.75615	2.17703	2.77435	3.46736	2.47923	2.04736	1.73139	2.22524	1.18844	-0.233545
PELI1	2.57035	2.63225	1.71269	3.11622	1.70809	2.30873	2.46549	1.67324	2.36961	-0.233485
CRYBA4	1.77058	1.55397	1.39493	1.46365	1.66562	1.78497	1.43407	1.48947	1.59154	-0.233483
NPR1	1.83364	1.69771	1.74049	1.95455	2.09471	1.99846	1.48074	1.93093	1.41338	-0.233444
NIPSNAP3B	1.83228	1.47637	1.69301	0.605548	1.72586	1.63992	1.53448	1.7182	1.27752	-0.233341
CLDN6	1.42989	1.38166	1.23875	1.25429	1.49856	1.46478	1.32838	1.33902	1.29911	-0.233191
NPC1L1	1.4758	1.24497	1.00912	1.10647	1.32667	1.46275	1.15464	1.09434	1.29214	-0.233191
ZNF675	2.61137	1.52361	1.26705	1.28229	2.10115	2.18044	1.62068	2.02824	1.53042	-0.233137
KLF4	1.64425	2.30655	2.75796	3.0644	1.29207	1.63432	2.29163	2.23271	1.09733	-0.233062
ARG1	1.56546	1.29396	0.826856	1.19603	1.7822	1.59327	1.1332	1.13855	1.13146	-0.233036
ARSF	1.86316	1.63138	2.02919	1.24874	0.296871	1.70544	1.69618	1.1249	1.69172	-0.232939
BATF	1.89733	1.54376	1.54454	1.26063	1.66174	1.70774	1.66546	1.63649	1.57706	-0.232859
LHX1	1.58045	1.43719	1.35976	1.47263	2.12715	1.6218	1.24667	1.25451	1.34119	-0.232745
AP3M2	2.54915	2.47184	2.80975	2.26612	2.70513	2.38611	2.14842	2.68734	2.41867	-0.232729
ALAS2	1.33004	1.25111	1.66188	1.58603	1.3255	1.33093	1.20271	1.24369	1.26255	-0.232391
TUB	2.25039	2.18141	2.55335	2.12334	2.51424	2.05183	1.96754	2.53649	1.96713	-0.232235
ATP12A	1.70663	1.44704	1.40201	1.33627	1.53321	1.67642	1.37543	1.31491	1.59138	-0.232109
VAMP8	2.07649	2.6659	3.69686	3.83784	1.28109	2.40002	2.05221	1.99915	2.04191	-0.232069
SH2D3C	1.67746	1.37232	2.09049	2.31329	1.66988	1.3122	1.46809	1.86539	1.06633	-0.231874
PRPF8	2.86401	2.68456	3.26166	2.7578	2.75622	1.44953	2.6351	2.88336	2.63203	-0.231703
WFS1	2.5377	2.80735	2.82367	3.62344	2.82071	2.33428	2.54112	2.82103	2.16514	-0.231672
CLCN1	1.61533	1.48639	1.53845	1.28991	1.6985	1.59384	0.953535	1.59387	1.49297	-0.231564
CXCR6	1.95527	2.11751	1.77997	1.41147	2.13912	2.21284	1.70838	1.87262	1.83641	-0.231414
CHST7	1.9882	2.39717	2.64946	2.63043	2.51634	2.48389	2.28204	1.91505	1.97278	-0.230963
CENPJ	2.1911	2.03873	2.01553	1.75226	2.58853	2.23499	2.03588	2.12438	1.77014	-0.230747
CTBS	2.34703	2.43824	1.51914	3.06356	1.60591	2.03945	2.05485	1.69617	2.13635	-0.230281
INPP5A	2.64698	2.34486	2.77965	2.13776	2.38595	2.04992	2.31284	2.63865	2.43019	-0.230224
GGT5	1.71577	1.74812	2.0135	3.03784	1.27537	1.46743	1.5241	1.821	1.18817	-0.230205
IL10RA	1.69332	2.58764	2.91999	3.33906	2.02015	3.23058	1.41879	1.81771	1.58755	-0.230112
TIMM8A	1.48445	1.69174	1.5431	1.05109	2.39764	1.49044	0.978936	1.42488	1.40665	-0.230088
CRLF3	2.18131	2.3455	2.16246	2.31919	2.54563	2.36045	1.97863	2.19521	2.13091	-0.22997
GCH1	1.11141	2.78807	2.10008	2.95786	0.618399	1.22508	1.6311	1.29539	1.57694	-0.229755
EXOSC10	2.27511	2.78858	2.18237	2.74837	2.01264	2.31207	2.65626	2.2207	2.21434	-0.229634
MEF2C	3.75054	2.67567	3.79413	1.79671	3.29126	3.15912	2.73894	3.67803	2.66575	-0.229583
WBP2	3.70527	3.28257	3.63849	2.76063	2.53865	2.74536	3.24044	3.44384	3.43836	-0.229554
PIK3CB	2.39167	1.7119	2.23064	1.19479	2.54702	1.92205	1.84969	2.42436	1.49834	-0.229349
PMEPA1	2.54907	2.74953	3.0843	2.16678	2.25543	2.48554	2.62525	2.49322	2.62109	-0.229346
NIPAL2	2.29895	1.79823	2.25354	1.27537	2.55702	1.71104	1.61602	2.40112	1.67433	-0.229295
LRP2BP	2.00916	2.44418	1.6215	1.59734	1.22015	1.27775	2.34136	1.03683	2.28821	-0.229002
IL12B	1.30789	1.05564	0.933604	1.06125	1.3767	1.32912	0.517403	1.05542	1.1162	-0.228653
ANO2	1.4592	1.46204	2.71368	1.41298	1.44757	1.41685	1.45373	1.43391	1.38034	-0.228627
STEAP3	1.3079	2.24459	2.53888	3.6461	1.3393	1.37569	1.49802	1.34813	1.33959	-0.228396
CIB1	2.3962	3.20995	2.51383	3.24177	2.291	2.49242	2.62223	2.291	2.64463	-0.228212
PIP5K1A	2.74313	2.03998	2.46318	1.76981	1.98271	2.05721	0.768451	2.64273	2.39368	-0.228097
NXF3	1.2137	1.35855	1.96223	1.16808	1.25262	1.45672	1.20549	1.1768	1.25492	-0.227769
ARF3	3.23919	2.65709	3.47752	2.35438	3.09003	2.81257	2.58394	3.35603	2.64882	-0.227589
POLA2	2.36719	1.78585	1.93264	1.85908	1.45735	2.05261	2.01288	2.21358	1.72827	-0.227559
PDE3A	1.96976	1.87229	1.51852	1.97216	1.92339	1.8612	1.69537	1.67	1.86212	-0.227473
HSPBP1	2.32123	2.1129	2.83146	1.70215	2.05475	1.79907	2.11747	2.26534	2.17868	-0.227343
CLEC16A	1.84256	1.79773	2.17035	2.12417	1.85859	1.57035	1.92151	1.89293	1.6574	-0.227183
KRT23	1.55707	1.40269	1.10919	1.26986	1.41766	1.54917	1.33735	1.23693	1.39336	-0.227026
KLHL25	1.81795	2.21487	2.3031	1.81976	2.23577	1.41921	1.34581	2.18218	1.95478	-0.226901
IFI35	1.68541	2.39863	2.28918	3.70042	1.47281	1.93604	1.58295	1.5436	1.65405	-0.226864
ZNF444	2.36269	2.3869	2.524	2.70427	2.78155	2.71411	2.37495	2.40055	1.99185	-0.226805
SLC30A10	1.53765	1.56302	1.35291	2.04791	1.46126	1.22757	1.25484	1.6206	1.30502	-0.226398
TUBG1	2.60506	2.30965	3.20623	2.40081	1.9978	1.71173	2.82565	2.6394	2.09959	-0.226386
OCRL	2.73047	2.35398	2.78105	2.31322	2.5637	2.29242	2.4605	2.77192	2.36794	-0.226345
FGF9	2.9086	1.75392	2.67421	0.826115	2.51179	2.14756	2.2103	2.52707	1.80522	-0.226307
IL17A	1.54369	1.29963	1.0441	1.21682	1.74732	1.54621	1.33693	1.24896	1.14618	-0.226202
CSRNP3	2.95828	2.00153	2.63049	0.804472	2.96894	2.43779	2.07737	2.77545	1.80913	-0.225832
CCR5	2.23932	1.18413	2.49037	2.9949	1.65416	1.31274	0.984633	1.41556	1.78333	-0.225603
CDH12	2.39888	1.53597	2.12446	0.863031	2.1889	1.86568	1.86568	2.17654	1.49009	-0.225405
SYNC	1.69968	2.17314	1.94164	2.95871	1.66827	1.83511	1.49448	1.99906	1.46943	-0.225313
RPH3AL	1.68121	1.56458	1.93027	1.4734	1.89705	1.68631	1.55578	1.52274	1.60947	-0.225216
ALLC	1.42495	1.24458	3.85298	0.979406	1.62226	1.30024	1.15452	1.26461	1.25557	-0.224863
NBEA	2.8406	2.0857	2.86424	1.04814	2.84463	2.30428	2.10832	2.80165	1.9453	-0.224753
SYNE2	1.65642	2.47635	1.3439	3.53086	1.5877	1.70616	1.5121	1.86254	1.26614	-0.224444
NTN1	1.29744	1.82968	1.90729	1.747	0.931454	1.34992	1.77984	1.32638	1.34904	-0.224388
CEACAM8	1.10076	1.82002	0.722603	2.9241	1.20801	1.17598	0.736088	0.949354	0.916746	-0.224315
NPHS1	1.83574	1.4786	1.81533	1.37837	1.74874	2.29781	1.29932	1.64029	1.37696	-0.224298
ST5	1.91959	2.37137	2.22741	2.81056	2.13786	2.10212	1.91772	2.09968	1.87856	-0.224082
ADCY8	1.8107	1.96092	1.89792	3.18795	2.08384	2.08195	1.76139	1.84098	1.20104	-0.223803
SPDEF	1.72239	1.57967	1.64492	1.13796	1.77129	1.83518	1.49106	1.72239	1.38952	-0.22379
CDKL3	2.4073	1.75507	1.85706	1.45322	2.11141	2.39271	2.42167	1.38561	1.80984	-0.223778
CRYGB	1.76943	1.37948	0.443288	1.27476	0.856645	1.75408	1.56452	0.535448	1.26664	-0.223609
BLCAP	3.08814	2.43799	3.57469	2.14365	3.14496	2.70444	2.31378	3.37495	2.29369	-0.223558
TRAT1	1.33261	1.31048	1.21907	0.950839	2.29853	1.61386	0.663133	1.35331	0.867849	-0.223431
CLSPN	1.54911	1.3673	1.03745	1.1913	1.43979	1.5966	1.02697	1.28246	1.35393	-0.223369
ADAM5	1.67751	1.35781	1.10507	1.24937	1.46065	1.54162	1.29768	1.24788	1.46069	-0.223358
GPN2	2.06202	2.1819	2.1511	1.7107	1.52298	1.13588	2.09453	1.86415	2.12684	-0.223229
HECW1	2.54379	1.62531	2.62709	0.62535	2.23791	1.72242	1.44896	2.76646	1.48666	-0.223222
TAT	1.89618	1.30616	1.18023	1.22668	1.64364	0.777063	1.42954	1.30374	1.5846	-0.223186
DCAF6	2.57163	1.93218	2.99181	1.86481	2.7345	2.33051	1.94671	2.86844	1.69848	-0.222722
PAX7	1.56595	1.45615	2.50785	1.03315	1.76259	1.42205	1.30149	1.73076	1.33315	-0.222486
MAPK13	2.20014	1.65336	2.43816	1.49309	2.13899	1.81868	1.7219	2.24295	1.67831	-0.222369
TESC	1.91983	1.61074	2.50511	1.70912	2.37114	1.81377	1.75343	2.25816	1.21145	-0.222342
RNF24	2.16053	2.08027	2.857	2.12828	2.57454	1.98315	2.07556	2.4704	1.78609	-0.222272
TIPARP	2.08794	3.57901	1.84829	2.5703	2.3304	2.28711	2.74328	1.79558	2.53274	-0.222234
SUMO4	2.26826	2.82496	1.76768	2.26114	2.79143	2.6784	2.15087	2.13446	2.19036	-0.222169
SYCP1	1.44278	1.20569	0.875141	1.01328	1.9783	1.41049	0.817443	1.08678	1.08412	-0.222148
BCAT2	1.82509	2.59301	1.95936	2.25415	2.31577	2.20763	1.99505	2.22916	1.81018	-0.222083
ESRRA	2.0055	1.90495	1.97824	1.88539	2.14041	1.99221	1.93435	2.10951	1.71966	-0.222048
KLF5	1.60073	1.62351	3.22581	1.15991	1.82827	1.70247	1.11479	2.14347	1.23526	-0.221903
GLRA3	1.39762	1.75656	0.83419	1.12838	1.88534	1.46551	0.816774	1.43602	1.28389	-0.221892
RUNDC3A	2.97219	2.7919	3.65998	2.01287	3.69547	2.95674	2.61844	3.46389	2.16045	-0.221407
SCGB1D2	1.62989	1.55831	0.821959	3.65734	0.888267	1.60885	0.902984	0.849275	0.924643	-0.221196
PIP4K2B	2.57922	2.17381	2.55894	2.104	2.30374	2.34403	1.99958	2.66941	2.19613	-0.220922
NXT1	1.5318	2.79578	2.29083	2.63501	1.96238	1.6649	2.4266	1.8067	1.74636	-0.220738
TBCA	3.14369	3.05242	2.93931	2.7166	2.99109	3.05011	3.01584	3.29747	2.78361	-0.220691
TBC1D9	2.11928	1.39045	2.50549	1.36266	1.59937	1.55986	1.4964	2.27081	1.41572	-0.220551
SSX2IP	2.95937	2.28231	2.93216	1.87308	2.93697	2.51993	2.52548	2.84238	2.2765	-0.220549
CST5	1.4876	1.38867	1.27566	1.35353	1.66449	1.5084	1.10342	1.34156	1.38081	-0.220397
RETN	1.63825	1.49023	1.14419	1.4492	1.58495	1.67686	1.32129	1.30846	1.46529	-0.220298
LMO1	1.09628	1.01195	1.20075	0.895705	1.31081	1.0885	1.06885	1.30875	0.700047	-0.220275
CDC42EP4	2.57129	3.47907	2.66038	4.06988	3.08675	3.12002	2.43727	2.98675	2.35081	-0.219995
IDH3A	2.86171	2.41599	3.13475	1.78	2.50495	2.39495	2.49716	3.08815	2.21069	-0.219983
RNASE2	0.664358	3.12811	3.0297	4.37242	0.854481	1.60579	1.17092	2.4626	0.36528	-0.219906
GSK3B	2.79707	2.16572	3.08503	1.32979	2.52747	2.25037	2.4234	2.8234	2.02964	-0.219843
ARAP3	2.00165	2.12483	1.98872	3.29902	1.63904	1.59317	1.81554	1.59331	1.85935	-0.219725
IGFALS	1.87915	1.86416	1.98814	1.34463	1.96964	2.20066	1.76603	1.83344	1.63174	-0.218964
SCN8A	2.4708	1.41054	2.57947	0.983849	1.74148	1.52163	1.35873	2.60797	1.5191	-0.218744
VGF	1.69634	1.3608	2.78694	1.34172	1.77962	1.69175	0.654456	1.44239	1.699	-0.218368
PKP3	2.26212	0.841156	2.25771	1.30395	1.88672	0.833105	1.63009	1.13045	1.66158	-0.218192
EGF	1.59194	2.03682	1.2864	3.05462	0.836424	1.64121	1.53643	1.1863	1.36463	-0.218148
SYCP2	1.75608	1.43869	0.75674	2.06524	1.72452	1.12027	2.03374	0.963995	1.0523	-0.217948
WT1	1.3283	1.14566	0.879432	1.16206	1.96785	1.34668	0.624695	1.21979	0.895024	-0.217575
AEN	2.27792	2.03408	2.04035	1.69558	2.18209	2.53011	1.84253	2.13376	1.9221	-0.217505
CNIH3	2.65044	1.76365	2.58538	1.18439	2.09658	1.86925	2.03928	2.49382	1.88428	-0.21739
OR10H2	1.48342	1.32605	1.09253	1.16934	1.57526	1.48612	1.14233	1.24275	1.30511	-0.217379
F11	1.50449	1.27251	0.879287	1.22155	1.79749	1.59059	0.734751	1.19894	1.17531	-0.21723
CUX2	2.39395	1.50124	2.95942	0.771887	3.52149	2.33964	2.0658	2.54913	0.716348	-0.217182
PTH	1.37175	1.19739	0.941012	1.09198	1.56024	1.42081	0.912323	1.10453	1.15761	-0.21701
ASPHD1	2.59346	2.51538	2.60527	2.15439	2.6956	2.48885	2.71355	2.41019	2.42122	-0.216883
RRAS	1.76518	2.09414	2.17983	3.16718	1.87545	2.10366	1.78304	1.87424	1.40862	-0.21656
HS3ST2	2.23751	1.63937	2.28276	1.07891	1.28403	1.66079	1.71397	2.28895	1.60111	-0.216428
BRDT	1.14304	1.02962	0.629806	0.739684	1.14963	1.16407	0.884331	0.691643	1.0156	-0.216374
FGFBP1	1.97677	1.60466	1.2296	1.441	1.83273	1.71147	1.49555	1.68239	1.59777	-0.216261
PPP1R1A	2.54808	2.21719	1.9016	2.4868	2.45667	2.29133	2.56382	2.59578	1.6692	-0.216233
STAT4	2.5974	1.71367	2.99198	0.344308	2.18511	1.89919	2.00264	2.53592	1.58162	-0.216001
INPPL1	2.22845	2.95389	2.38654	3.67851	2.77597	2.3133	2.23861	2.49285	2.08045	-0.215784
RPL24	3.44273	3.73643	3.81732	3.49955	3.79604	4.00579	3.50056	3.61639	3.29291	-0.215687
NCBP2	2.479	2.46777	2.79877	2.84094	2.59057	2.4779	2.27085	2.64829	2.30806	-0.215183
BCL7A	2.47333	1.7985	2.51096	0.653822	2.56983	1.88136	1.99328	2.35115	1.64313	-0.215159
KCNK13	1.58258	1.38897	1.18752	1.25179	1.43239	1.58779	1.27697	1.30337	1.42543	-0.215022
KRT20	1.49484	1.27168	2.12126	1.2694	1.38277	1.89492	1.01656	1.24488	1.37327	-0.214813
USP27X	1.86183	1.84136	2.2448	1.20409	2.17058	1.68439	1.46892	2.39617	1.38139	-0.214707
HCRP1	1.3725	1.52765	1.59037	1.41296	2.01016	1.83032	1.49278	1.3925	1.06559	-0.214632
HSDL2	2.18863	2.93037	1.98793	2.98651	2.24043	2.66775	1.9824	2.0888	2.34114	-0.214259
CACNB4	2.4632	1.97847	2.4509	0.469909	2.24715	1.92431	1.69322	2.57177	1.73891	-0.214237
PIK3R4	1.98915	1.55498	1.54423	1.67451	1.60191	0.921258	1.27492	2.11115	1.53384	-0.214088
PRMT5	2.21776	2.12823	2.67174	2.15281	2.2609	1.61058	2.27354	2.25876	2.05942	-0.214068
DMWD	2.15811	2.21808	2.09699	2.20226	2.50016	2.42475	1.91981	1.93893	2.12138	-0.213892
MGAM	2.14295	1.34798	1.79895	4.18723	1.73428	1.60714	1.1353	1.24183	1.22661	-0.213679
EHHADH	0.979789	2.28619	1.07084	2.11277	1.89183	1.1723	0.769843	1.12274	1.43818	-0.213621
GALNT11	2.79719	2.5333	3.00766	2.02768	3.07108	2.74578	2.70492	3.04923	2.0862	-0.213359
LAD1	1.59214	1.48099	1.5982	1.44604	1.89243	1.69045	1.47825	1.54623	1.35473	-0.21332
GFRA2	2.56243	1.91022	3.14577	0.700674	2.4993	1.46972	1.9948	2.97227	1.56968	-0.213268
FOXL2	1.53973	1.6584	1.14124	1.46421	1.30755	1.62513	1.39363	1.2085	1.55726	-0.213029
DLX6	1.36088	1.25199	2.03262	1.14456	1.23887	1.34037	1.30863	1.16631	1.3394	-0.21288
NUDT18	1.90483	1.4466	2.29377	1.10846	1.99163	0.530145	2.10845	2.05334	1.09035	-0.212834
NR2F6	1.64672	2.02087	2.63117	2.30207	2.46681	2.43456	1.74114	2.22252	1.11205	-0.212602
EXO1	1.40251	1.25524	0.990325	1.12646	1.42724	1.44766	1.03691	1.14145	1.24561	-0.21244
LDB2	3.07191	2.02729	3.00197	0.496495	2.86537	2.52655	2.08305	3.01865	1.8145	-0.212348
KCNJ14	2.00321	1.62125	1.52969	1.35668	1.88013	1.84629	1.52394	1.6631	1.73803	-0.212258
FAH	1.77955	2.06769	1.68592	2.88301	1.78643	2.00224	1.54871	1.56144	1.66109	-0.211934
DBF4	1.92555	2.3291	2.05508	1.51083	2.75994	1.69153	2.55896	2.11672	1.46166	-0.211924
OR2B6	1.65456	1.38963	1.20455	1.43065	1.76465	1.42729	1.23027	1.37517	1.46024	-0.211812
CSPG5	2.1177	2.49534	2.22356	1.49889	2.43898	1.95888	1.96884	2.70186	1.81578	-0.211805
TNPO2	2.89963	2.26838	2.78535	2.04128	2.96706	2.41642	1.91115	2.94099	2.3565	-0.211598
HIST1H4L	1.52184	1.35222	1.14612	1.26395	1.46036	1.51647	1.32765	1.27415	1.34377	-0.211452
SYNPO	2.05036	1.92503	2.95976	1.40434	2.20128	2.28832	1.71556	2.70657	1.30547	-0.211344
SLPI	1.6128	2.24093	4.33648	1.22516	1.14096	3.26759	1.02752	2.44307	1.17159	-0.21134
GABRQ	1.41573	1.36962	1.32238	1.33401	1.36934	1.06285	1.34305	1.32818	1.39403	-0.21118
ETS1	1.79377	2.37817	1.70425	3.10986	1.83117	1.81732	1.79708	1.84931	1.65508	-0.211128
RUSC2	2.55937	2.25095	3.08323	2.06086	2.57649	2.16089	2.55105	2.51094	2.2443	-0.211041
PMP2	3.56985	3.92807	3.02767	2.75415	2.49566	3.24082	3.43335	2.82148	3.81465	-0.211026
MFAP3	1.64185	2.49656	1.79733	2.69362	2.27914	1.86183	1.39928	1.87615	1.82631	-0.210773
NCKIPSD	2.39016	1.94965	2.35738	1.35084	2.61966	1.79357	1.6632	2.54335	1.85714	-0.21073
PREX2	1.30599	2.55492	1.48918	2.37047	2.23978	2.13855	1.41009	1.08776	1.71109	-0.2107
BCL9	2.1775	2.03668	2.30331	1.98554	2.44731	1.72458	2.33172	2.14823	1.87759	-0.21065
CALML5	1.95625	1.5359	1.167	1.51247	1.63372	1.71713	1.59103	1.51321	1.57931	-0.210623
AMPH	2.99255	2.15171	3.27404	0.817009	2.92129	2.23994	2.38883	3.06199	1.92077	-0.210525
FAM49B	2.3802	1.93233	1.69698	1.94651	2.1763	2.10879	1.56604	2.31015	1.90589	-0.210428
HES2	1.54677	1.38859	1.24312	1.18312	2.15469	1.71657	0.832651	1.47278	1.15908	-0.21033
PTPN7	1.57297	1.63482	1.17893	1.5897	1.54961	1.65526	1.32161	1.53068	1.42677	-0.21011
SLC9A7	1.83225	1.73928	1.8755	1.08136	1.47756	1.66992	1.51955	2.15721	1.41987	-0.210047
KISS1	1.6151	1.44924	1.27485	1.36386	1.56914	1.6116	1.39256	1.29678	1.50173	-0.209988
PTGES	1.85183	1.66975	1.83636	1.98778	2.32587	1.76047	1.27291	2.16983	1.32143	-0.209701
CYBRD1	1.99054	3.48401	2.73386	3.63101	2.07337	2.77551	2.47564	2.22284	2.32362	-0.209699
OTUB2	1.70946	1.66179	2.41397	1.46309	1.64453	1.27877	1.59983	1.82612	1.63409	-0.209669
SIM1	1.38334	1.24166	1.03747	1.17914	1.50537	1.4146	0.925526	1.17662	1.24317	-0.209206
NELL2	3.45578	2.46221	3.50474	0.611912	3.30304	2.8253	2.5737	3.53533	2.0776	-0.209154
CDKN2A	2.13353	1.63006	1.19214	1.27105	2.02608	1.74138	1.24301	1.76303	1.70308	-0.209086
MIA2	1.65888	1.62938	1.8403	1.83962	1.61022	1.67146	2.02411	1.27988	1.5179	-0.209015
GCM1	1.52994	1.37661	1.17926	1.21862	1.50043	1.5404	1.30342	1.24854	1.39461	-0.208596
ARL4C	2.32823	1.48086	2.75441	0.717795	2.01077	1.92922	1.48318	2.15607	1.66481	-0.208435
BTC	1.41364	1.32757	1.37462	1.12195	1.86543	1.44424	0.949489	1.48532	1.16073	-0.208432
TUSC3	2.39805	1.78089	2.58193	1.1484	2.00121	1.76597	1.84298	2.22636	1.97684	-0.208407
MYOF	1.28524	2.35721	2.68539	3.69467	1.30262	1.32476	1.27231	2.07832	1.14585	-0.207754
ECHDC2	2.18947	2.71459	2.3963	3.36681	2.21177	2.54469	1.93675	2.21747	2.21545	-0.207687
MYH8	1.36599	1.21589	0.952164	1.07156	1.62735	1.41988	1.06105	1.2453	1.03067	-0.2075
XAB2	3.15551	2.03862	2.34005	2.08712	1.7076	2.16767	3.12881	2.34725	2.14675	-0.207148
OPN3	2.33812	1.73303	2.32994	0.970736	2.51385	2.08045	2.01538	2.40387	1.3985	-0.207122
RASSF4	2.01062	2.15221	1.89514	2.615	1.4562	1.48292	2.19176	1.87093	1.82135	-0.20704
RIPK2	1.70819	2.29003	1.70378	2.42089	2.40083	2.2414	1.79581	1.78643	1.58325	-0.207036
SNN	2.93911	2.51393	2.79969	2.92258	3.20381	2.77934	2.34006	3.13246	2.2934	-0.206898
TPI1	3.27996	2.86409	3.87884	2.16157	3.15127	2.79533	2.57884	3.66607	2.71385	-0.206736
IER5	2.1212	1.96305	2.31424	1.90171	2.81219	1.97131	2.06172	2.10046	1.74569	-0.206606
NOS1	1.75357	1.34945	2.15557	1.2841	1.12322	1.57687	1.305	1.17696	1.7682	-0.206603
CCDC6	2.60629	2.57709	2.87281	2.45948	2.98491	2.73279	2.322	3.03473	2.14672	-0.206127
CAMK1G	2.51047	1.65552	2.84783	1.06394	2.0727	1.64127	1.73373	2.55892	1.78797	-0.206102
MYBPC2	1.2964	1.1028	2.80341	1.00562	1.45648	1.25389	0.997271	1.18557	1.21061	-0.206091
BNC1	1.44369	1.38669	1.0545	1.10973	1.64792	1.47476	1.13951	1.24469	1.28842	-0.205708
CASD1	2.18609	1.74651	1.44249	1.44762	2.13518	1.95033	1.93968	1.76769	1.67959	-0.205419
CDC42BPB	2.48915	2.14656	2.67146	2.28215	2.34428	2.22269	2.40358	2.35757	2.25519	-0.205364
USP49	2.14362	2.01869	1.70831	1.13158	2.2399	1.81902	1.70324	2.24564	1.72092	-0.205286
RGS12	2.24	1.73028	1.94613	2.33118	2.31644	2.06076	1.71808	1.99113	1.81332	-0.205156
PLSCR2	1.37204	1.20806	1.16732	1.11822	1.63901	1.46514	0.959682	1.22116	1.16917	-0.205039
MBL2	1.22304	1.03421	0.854328	0.952971	1.20009	1.22803	0.954396	0.927081	1.07482	-0.204863
RHAG	1.37435	1.12089	0.780632	0.832753	1.50342	1.44238	0.940806	0.881764	1.12089	-0.204808
ZNF492	2.23397	2.21354	1.58022	2.19851	2.66832	2.31631	1.77842	1.88885	1.99778	-0.20479
LMOD1	1.64175	1.47446	1.82377	2.53356	0.770006	1.72216	0.923709	1.86066	1.084	-0.204587
ACO2	2.49756	2.70297	2.86173	2.16959	2.50633	2.5112	2.61345	2.81191	2.32649	-0.204531
LFNG	1.5081	2.14804	2.12134	3.05622	1.76837	1.13752	2.02562	1.73826	1.3098	-0.20447
CYB561	2.24912	1.42376	2.57673	1.48984	2.18634	1.84018	1.0759	2.59127	1.39987	-0.204337
TAF4B	2.36796	1.84867	2.50588	0.742449	1.80964	1.76163	1.87636	2.33465	1.82036	-0.204327
SFXN1	2.71636	2.62543	2.41257	1.62855	2.63288	2.91316	2.32936	2.71326	2.27591	-0.204278
SEC31A	2.75005	2.49982	2.95323	2.51871	2.78543	2.59459	2.41392	2.8558	2.50105	-0.204127
TTC19	3.02024	2.64463	2.96626	2.53926	2.47532	2.38651	2.68309	3.07708	2.68011	-0.204022
MS4A5	1.24059	1.63895	1.25536	0.953665	1.10904	1.2201	1.92587	0.895395	1.18935	-0.203886
PARP16	2.20181	2.03966	1.94789	1.91445	2.05728	1.94027	2.55194	1.7311	1.92785	-0.203515
ARHGEF3	2.93234	2.50942	3.32506	1.88476	3.48153	2.86079	2.58057	3.12813	2.15171	-0.203465
CALY	3.27143	2.22646	3.45593	1.05434	2.3534	2.20679	2.65517	3.09943	2.31753	-0.20334
CHRNB3	1.4319	1.29774	1.67696	1.26295	1.35456	1.59735	1.30659	1.23155	1.37067	-0.203339
HLA-DPA1	2.47227	3.12818	3.14131	3.67715	1.48127	2.87277	1.76723	2.59701	2.65333	-0.203154
ZFX	1.78089	2.48414	1.40995	2.00793	2.04904	1.75919	1.85446	1.93065	1.83818	-0.202824
ABHD3	1.76452	2.57072	1.9366	2.63354	2.1939	2.46592	1.8716	1.61844	1.97412	-0.202726
CXCL13	1.49742	1.31153	1.08565	1.1925	1.48866	1.49987	1.11504	1.25048	1.33436	-0.202631
EDC4	2.30306	2.62916	2.68453	2.53668	2.55906	2.38554	2.51706	2.3581	2.42237	-0.202491
LBH	1.53091	1.70768	2.85816	1.50223	1.50206	1.56026	1.26676	1.73976	1.61457	-0.202477
GABRR1	1.52768	1.39827	1.08572	1.27459	1.51382	1.58233	1.29041	1.25434	1.35009	-0.202444
ANGPTL3	1.45671	1.31506	1.02822	1.27386	1.66821	1.56728	0.933461	1.19479	1.27314	-0.202377
RAP1GAP	2.92794	2.80574	3.15496	2.26182	3.01365	2.6503	2.69146	2.96691	2.76979	-0.202366
ADAMTS1	1.63094	3.52825	1.27858	3.63769	0.435966	1.67482	2.43107	1.07759	2.00453	-0.202183
PRKCI	2.29587	2.0106	2.29303	1.85605	2.49319	1.66744	2.44641	2.23012	1.84292	-0.201943
MAN1A1	1.48889	1.72317	2.25342	1.95222	2.16245	1.80271	1.34739	2.2969	0.883884	-0.201815
GSK3A	2.69087	2.08594	2.68405	1.69906	2.5179	2.34771	1.91513	2.88759	2.02105	-0.201748
KCNAB3	1.98027	1.33937	2.05913	0.50631	1.81174	1.96558	0.68773	1.98971	1.38374	-0.201532
CCL24	1.50443	1.59426	1.125	1.43332	1.48315	1.5325	1.39403	1.30344	1.47013	-0.201166
MKI67	1.85856	1.60187	1.42261	1.50621	1.72642	1.83366	1.52454	1.55643	1.6642	-0.201052
RAG1	1.44324	1.30798	1.07669	1.17925	1.57883	1.44812	0.897725	1.19655	1.35028	-0.200957
EDNRA	1.55409	1.83034	1.19709	2.37541	0.659606	1.55359	1.32339	1.31828	1.41671	-0.200418
AZU1	1.50274	1.41414	1.15347	1.35151	1.50916	1.42025	1.22319	1.24767	1.46201	-0.200315
SCIN	1.52143	2.70057	3.21457	5.39217	1.74404	2.75592	1.83725	1.94034	0.865202	-0.200304
KRT5	1.0608	0.992877	4.06297	0.714754	0.947591	1.06631	0.764779	0.964293	1.0709	-0.20003
KCND2	2.60081	2.07171	2.87648	0.750893	3.48162	2.62652	2.2322	2.63	1.50214	-0.200011
EPS8L2	2.60965	1.86129	1.75248	3.32484	1.87342	1.94325	1.99313	1.76246	2.00472	-0.199984
KRTAP5-9	1.67524	1.56525	1.17751	1.53787	1.99273	1.63009	1.07245	1.33968	1.56669	-0.199921
ZNF549	2.57544	2.4442	3.92486	2.53831	2.58028	2.66798	2.65386	2.47246	2.40761	-0.199885
YWHAH	3.03621	2.66219	3.14257	2.58284	3.91418	2.79275	2.48098	2.87837	2.62167	-0.199735
TPH1	1.27455	1.14663	0.960726	1.06106	1.37107	1.32275	1.0387	1.00661	1.14921	-0.199693
ITGA6	2.02734	2.70153	1.94825	3.37825	1.54584	1.99397	1.90127	1.75548	2.19784	-0.199436
CTNND2	2.58483	2.81921	2.61943	2.9006	3.00212	2.93219	2.28574	2.73982	2.47122	-0.199313
TOP2A	1.50836	1.25008	0.560296	1.09195	1.22635	1.51574	1.04556	0.771302	1.28171	-0.199309
ECEL1	1.69655	1.46609	3.21659	1.55594	1.60901	1.66061	1.36142	1.64807	1.58154	-0.199139
ADAM23	2.60956	1.94893	2.42935	1.26414	2.22191	2.04132	2.10456	2.55557	1.95094	-0.199116
SLC25A28	2.55685	3.03908	2.60061	2.70025	2.80567	2.78139	2.70321	2.51426	2.73556	-0.199109
SPTA1	1.57662	1.43563	1.2058	1.36111	1.5802	1.58027	1.1478	1.2826	1.50941	-0.198964
UBE2O	2.08532	1.87305	2.57228	1.86063	2.49577	1.43787	1.6766	2.39491	1.74977	-0.198812
EHD2	2.11219	2.16193	2.80644	3.46124	1.81915	1.73566	1.60125	2.14798	1.99253	-0.198703
SRC	2.27146	1.94434	2.20786	2.20318	2.70821	2.39279	2.34243	2.47127	1.32421	-0.198688
PPME1	2.97449	2.57618	3.23802	1.94894	2.83073	2.43436	2.66181	3.01218	2.57131	-0.198584
HGFAC	1.59604	1.51828	1.59419	1.48023	1.61894	2.07949	1.50438	1.5972	1.20524	-0.198465
GDF2	1.92752	1.69335	1.80462	1.67445	2.00661	2.4869	1.6172	1.99504	1.27138	-0.198457
POU2F3	1.76494	1.48544	1.56666	1.97272	2.21697	1.76181	1.19831	1.13312	1.66729	-0.19842
AEBP1	2.2932	3.38476	2.91114	4.41441	1.89525	2.80693	1.52151	2.74077	2.43484	-0.198408
PRSS16	1.71145	1.25523	2.55262	-0.224693	1.79201	1.46241	1.54878	1.47331	1.12913	-0.198146
YBX2	1.56692	1.23256	2.24198	1.31978	1.63389	1.41605	1.20977	1.48375	1.3964	-0.198064
IRF6	1.6376	1.27889	1.48739	0.617992	1.92399	1.88929	0.83758	1.55749	1.13079	-0.197944
USP7	2.55789	2.04264	2.51051	2.08946	2.44741	1.91475	2.36118	2.61232	2.00248	-0.197812
FOXC1	1.4446	2.51242	4.19657	3.08328	1.89452	2.55905	1.27975	2.88656	1.09573	-0.197798
IGF1	1.51269	0.829651	2.7331	0.667306	1.16805	1.3075	0.602972	1.50455	1.09456	-0.197625
PTTG1	2.06749	1.4668	2.48483	0.741362	2.1103	1.66775	1.51053	2.25458	1.3391	-0.197534
LCP1	1.56146	2.51831	3.07274	4.30786	1.46188	2.45274	1.57744	2.43318	0.98303	-0.197452
VAX2	1.72269	1.88879	1.02585	1.54685	1.8982	1.98997	1.63396	1.81562	1.19626	-0.197396
PPP3R1	3.07422	2.44336	3.09286	1.78631	2.6537	2.47038	3.7002	2.46419	2.21714	-0.197232
WIPI1	2.17667	2.0267	2.13314	2.60834	1.36593	2.03681	2.10906	2.16713	1.74047	-0.197201
TNP2	1.50325	1.14095	0.660711	0.930914	1.83378	1.55697	0.519776	1.03044	1.12935	-0.197073
ERN2	1.81034	1.79866	1.42531	1.50197	1.93831	2.02491	1.49393	1.66211	1.62555	-0.197013
PYGM	1.5834	2.22563	2.20152	2.18993	2.4413	1.89707	2.2593	1.8598	1.41742	-0.196706
CDT1	1.75395	0.995169	1.48591	0.816874	1.30924	1.13957	1.12588	0.870158	1.62501	-0.196616
RFK	2.34736	1.97361	2.64655	1.23636	2.35245	2.25774	1.95167	2.64785	1.6548	-0.196575
DGKI	2.14803	1.34524	2.15395	0.866759	1.93117	1.56749	1.71778	1.9705	1.4497	-0.196488
OXCT1	2.45237	1.76104	2.6283	1.03129	1.96189	2.17156	1.86749	2.35071	1.82642	-0.196055
CLUAP1	2.1916	1.52641	2.20255	1.88415	1.88767	2.021	1.87879	2.15685	1.52888	-0.195882
HIST1H3A	1.40512	1.29399	1.06386	1.17477	1.35118	1.41522	1.18824	1.14148	1.31823	-0.195737
MYL3	1.69954	1.4931	1.54334	2.50683	1.32479	1.3868	1.2009	1.62173	1.35855	-0.195687
SERPINB10	1.66748	1.53218	1.30357	1.39618	1.74475	1.72784	1.3601	1.42562	1.5183	-0.195674
KRT85	1.77347	1.61832	1.33951	1.5623	1.59147	1.78019	1.53878	1.41028	1.66369	-0.195665
PDK2	2.43654	1.87369	2.71678	2.36401	2.06259	1.85509	2.14383	2.48181	1.94014	-0.195513
NCALD	3.08019	1.9558	3.43205	1.27244	2.09642	2.31724	2.1694	2.62403	2.45716	-0.195281
ENTPD2	1.94154	1.35097	1.75051	2.24054	1.14167	1.35252	1.10832	1.31514	1.81361	-0.195252
CCL8	1.33046	1.12455	2.36718	0.976422	1.42843	1.3679	1.25314	1.08452	1.24419	-0.195245
KIAA1614	1.74338	1.44989	1.66108	1.49875	1.81481	1.79121	1.04973	1.52891	1.6178	-0.19524
LPIN1	2.92345	3.04366	3.06493	3.26283	2.89523	3.07014	2.64861	2.89604	2.98696	-0.195049
[truncated: 5,957 more rows]

## Sheet: FC（11-22）-F-ADG
MMSE	NO	11	12	15	17	17	18	19	20	22	R	P			MMSE	11	12	15	17	17	18	19	20	22	R	P
Sample_ID	1	GSM1176266	GSM1176262	GSM1176274	GSM1176255	GSM1176263	GSM1176273	GSM1176272	GSM1176264	GSM1176270			GPR135		Sample_ID	GSM1176266	GSM1176262	GSM1176274	GSM1176255	GSM1176263	GSM1176273	GSM1176272	GSM1176264	GSM1176270
DUSP9	1	2.50657	2.88937	1.86368	1.60127	2.00929	1.92711	1.64481	1.76794	1.45541	-0.867359	0.002	FUT4		DUSP9	2.50657	2.88937	1.86368	1.60127	2.00929	1.92711	1.64481	1.76794	1.45541	-0.867359	0.002
ALDH1L1	1	3.30251	3.03366	2.19871	2.6708	1.96203	2.0274	1.22447	2.48282	1.45778	-0.792077	0.011	XPO7		ALDH1L1	3.30251	3.03366	2.19871	2.6708	1.96203	2.0274	1.22447	2.48282	1.45778	-0.792077	0.011
HSPB1	1	3.3984	4.08385	2.92754	3.47171	3.055	3.67441	1.87452	2.3031	1.11449	-0.769573	0.015	RCOR1		HSPB1	3.3984	4.08385	2.92754	3.47171	3.055	3.67441	1.87452	2.3031	1.11449	-0.769573	0.015
CCNT1	1	2.75811	2.7681	2.52435	1.68039	2.43931	1.92484	1.30024	2.08979	1.91183	-0.743226	0.022	ETFB		CCNT1	2.75811	2.7681	2.52435	1.68039	2.43931	1.92484	1.30024	2.08979	1.91183	-0.743226	0.022
LDLR	1	3.00615	3.69397	2.01918	2.06815	1.82031	1.68911	2.45516	2.02447	1.91829	-0.726664	0.027	HDDC2		LDLR	3.00615	3.69397	2.01918	2.06815	1.82031	1.68911	2.45516	2.02447	1.91829	-0.726664	0.027
CCL2	1	2.41652	4.12985	1.53895	0.168006	0.787011	0.705869	0.716379	1.37346	0.776763	-0.725155	0.027	AGBL5		CCL2	2.41652	4.12985	1.53895	0.168006	0.787011	0.705869	0.716379	1.37346	0.776763	-0.725155	0.027
SHC1	1	2.55824	2.93152	2.66605	2.93802	1.58126	1.84658	1.59328	1.82884	1.67906	-0.72054	0.029			SHC1	2.55824	2.93152	2.66605	2.93802	1.58126	1.84658	1.59328	1.82884	1.67906	-0.72054	0.029
CDKN1A	1	3.33461	4.20208	1.75778	2.62394	1.61772	2.08267	1.33972	1.61179	2.1825	-0.720518	0.029			CDKN1A	3.33461	4.20208	1.75778	2.62394	1.61772	2.08267	1.33972	1.61179	2.1825	-0.720518	0.029
FPR1	1	2.06237	3.84656	2.36378	3.12104	1.37826	1.97441	0.597699	1.11206	0.787437	-0.708869	0.033			FPR1	2.06237	3.84656	2.36378	3.12104	1.37826	1.97441	0.597699	1.11206	0.787437	-0.708869	0.033
IL6	1	1.77058	5.32581	0.600182	0.959615	0.780814	0.483912	0.296259	0.673281	0.451043	-0.670691	0.048			IL6	1.77058	5.32581	0.600182	0.959615	0.780814	0.483912	0.296259	0.673281	0.451043	-0.670691	0.048
FLT1	1	2.02929	2.52574	2.16093	2.86806	1.87054	1.22625	1.34252	1.43698	1.06226	-0.669875	0.048			FLT1	2.02929	2.52574	2.16093	2.86806	1.87054	1.22625	1.34252	1.43698	1.06226	-0.669875	0.048
MYC	1	1.82848	3.25867	1.71509	3.0879	1.53556	1.33154	1.25322	1.42285	1.16087	-0.580408				JUP	1.36322	1.93562	2.34415	2.71122	1.57495	1.90529	3.08924	1.96466	3.55662	0.662078	0.052
MTHFD2	1	1.44479	2.52007	1.43264	2.36118	0.846162	1.67108	1.58332	0.742892	0.922941	-0.522303				BLNK	-0.273673	0.765156	2.31217	2.64867	1.53565	2.04689	2.50284	1.3486	2.38593	0.707107	0.033
EDN1	1	2.39994	2.68893	1.82384	2.81156	1.16768	1.61659	2.21696	2.46059	0.622546	-0.519787				LDLRAP1	1.49348	1.25433	1.89503	2.70953	1.63667	2.27594	3.10759	1.54075	4.02949	0.710264	0.032
PROS1	1	2.34293	2.83318	3.25563	2.84997	1.78372	2.14563	1.68664	2.54199	1.69308	-0.516185				KCNJ10	2.26649	2.79592	2.39862	2.95444	3.14232	2.88883	3.57365	3.22949	3.87501	0.860274	0.003
CXCL10	1	1.30697	7.1842	3.01263	1.16873	1.17689	1.30226	2.57223	1.10089	1.23	-0.51535
GRIA2	1	3.50701	3.33481	3.18019	1.47194	3.84102	3.40088	2.17137	3.25717	1.5837	-0.510382
CD163	1	2.74407	3.21013	3.90793	4.59683	1.1099	2.23509	0.45717	3.21544	-0.126805	-0.50986
LPA	1	1.40779	1.15254	0.974595	0.845121	1.49386	1.407	1.04743	1.22145	0.449988	-0.477201
GPR183	1	1.93928	2.7672	2.49149	2.34047	1.18424	2.61016	1.01087	2.36915	0.986577	-0.476884
LY96	1	2.06983	3.80059	2.70092	3.77492	1.21515	1.93636	1.43059	2.32811	1.65511	-0.446402
GFAP	1	5.45869	5.29092	4.05723	6.28822	2.63036	4.25072	3.69513	3.93361	4.2338	-0.442109
KRAS	1	2.9784	2.09915	1.89409	1.63167	2.85946	2.48985	1.9669	2.20995	1.74045	-0.436218
GLI1	1	1.88659	2.0172	1.54138	1.55947	2.21574	2.02001	1.11581	2.33558	0.627947	-0.420326
CD4	1	1.37754	2.86423	2.34554	2.94618	1.48501	1.45497	1.41086	1.41898	1.41502	-0.414491
C1QA	1	1.97664	3.36941	3.88983	4.20739	1.67316	2.54991	1.84625	2.41861	1.04032	-0.413059
ANGPTL4	1	2.19489	3.5487	1.23622	2.87602	0.50618	1.18006	1.04036	2.15026	1.72596	-0.410061
NFKBIA	1	2.90943	3.28919	2.817	3.62032	3.15813	2.8936	3.27494	3.05433	1.81471	-0.406833
C1QB	1	2.60157	3.63649	3.99946	4.39734	1.88089	2.71579	2.69905	2.76567	1.97249	-0.383574
CX3CL1	1	2.57939	1.75456	3.21349	1.98445	2.28765	1.70268	2.06882	2.34166	1.60679	-0.372767
GNG5	1	2.04404	3.02329	2.36069	3.31311	2.11499	2.25996	2.00454	1.93861	2.01254	-0.371969
GLUL	1	3.23492	4.0843	2.86091	2.87099	3.64866	2.78052	2.93457	3.87619	2.64902	-0.369835
S1PR1	1	2.21325	3.22268	2.27312	3.54329	2.81719	2.45702	2.23464	2.38467	1.81803	-0.36151
PECAM1	1	2.19337	2.65755	2.08954	3.94398	1.67453	1.84166	1.45491	2.21226	1.37654	-0.357178
CDC7	1	2.0753	2.2114	1.86265	1.04481	2.00881	1.11308	1.51056	2.35854	1.53918	-0.356724
PHF21A	1	2.61343	3.20974	2.39233	3.10569	3.02839	2.83639	2.65398	2.4032	2.5206	-0.346182
GRIA1	1	2.51837	1.85294	2.61427	1.22674	2.22526	1.79984	1.72326	2.62484	1.52348	-0.332321
IL10	1	1.83854	1.66	3.14128	1.47473	2.03603	2.0238	1.17907	1.42761	1.60528	-0.322475
CDK7	1	2.56083	2.45524	2.92407	2.11974	2.19077	2.19491	2.42277	2.62218	2.27798	-0.31801
FOS	1	3.39901	4.35276	2.21803	3.59148	0.656685	2.89286	0.995631	2.88335	3.31499	-0.31739
PPP3CA	1	3.21852	2.27377	2.76683	1.39559	3.40399	2.77503	2.39949	3.06794	1.64765	-0.307881
TP53	1	2.29243	2.13912	2.29482	2.6996	0.996651	1.56717	1.64967	1.39096	2.28008	-0.301848
GLI2	1	1.385	2.92552	1.82712	3.85768	1.65466	1.77029	1.28698	1.63361	1.192	-0.296602
MSN	1	2.43841	3.24112	2.68246	4.06926	1.73838	2.28147	2.08513	2.1648	2.43438	-0.294881
GLS2	1	1.93979	1.51684	2.37287	0.601568	2.0304	1.57822	1.25472	2.0943	1.1287	-0.294677
STX1A	1	3.10009	2.70793	3.42894	1.58703	2.61194	2.67561	2.51298	2.8523	2.64432	-0.289178
LYN	1	1.29321	2.88096	2.71951	3.31002	2.33592	2.06834	1.5444	2.10931	1.13465	-0.288081
EGFR	1	2.01489	2.22522	2.07872	2.48718	2.6298	2.21265	1.8155	2.26248	1.55147	-0.28632
HHAT	1	1.72729	1.63931	2.11134	1.27341	1.80298	1.41799	1.06837	2.25083	1.21101	-0.273881
PLK4	1	2.26942	0.93536	1.0306	1.01182	1.17722	1.09221	1.43514	1.39431	1.30753	-0.264231
PDGFRB	1	2.33327	2.79467	2.46503	4.04965	2.66196	2.43256	1.88427	2.64614	1.72858	-0.262567
ALOX12B	1	1.33125	1.22515	1.9716	0.778178	1.63107	1.32217	1.19426	1.58662	0.823966	-0.258507
HTR2C	1	1.69358	0.61932	1.52209	0.567031	0.999011	0.771267	0.968159	1.23752	0.994421	-0.255723
RALGDS	1	1.90021	2.64586	1.56443	2.17663	1.48951	1.83766	1.08736	1.45911	2.40903	-0.253063
ADH1A	1	1.51683	1.25197	1.46398	1.18039	1.5879	1.64837	1.16249	1.14467	1.34861	-0.252101
AOX1	1	1.15844	1.564	3.03424	1.14854	1.21598	1.61961	1.05674	1.32553	1.17142	-0.244039
GNG4	1	2.1938	1.78359	2.55652	1.59492	2.15004	1.35039	1.8981	2.21879	1.78901	-0.240874
STXBP1	1	3.80122	2.7371	3.90929	1.8981	3.49797	2.88411	3.1975	3.72586	2.59009	-0.240512
GABBR2	1	3.11668	2.1206	3.56846	1.4443	2.94915	2.37285	2.35512	3.23458	1.94665	-0.240444
VAMP8	1	2.07649	2.6659	3.69686	3.83784	1.28109	2.40002	2.05221	1.99915	2.04191	-0.232069
CCR5	1	2.23932	1.18413	2.49037	2.9949	1.65416	1.31274	0.984633	1.41556	1.78333	-0.225603
STAT4	1	2.5974	1.71367	2.99198	0.344308	2.18511	1.89919	2.00264	2.53592	1.58162	-0.216001
KRT5	1	1.0608	0.992877	4.06297	0.714754	0.947591	1.06631	0.764779	0.964293	1.0709	-0.20003
DOK1	1	1.96365	2.63114	2.34367	3.15038	2.09712	2.8208	1.88055	2.03745	1.95944	-0.192599
MAP2K1	1	3.16467	2.49124	3.01284	1.64597	2.71789	2.268	2.66652	3.21827	2.45356	-0.190151
HMGCR	1	2.78806	2.3727	2.72884	1.57935	2.41507	2.36352	2.77091	2.52253	2.35291	-0.184106
PRKAR2B	1	2.89012	2.02285	2.61537	1.22006	2.94761	2.66183	2.27866	3.02426	1.67205	-0.183313
GRM1	1	2.02076	1.71786	2.19096	0.0955307	2.49176	1.21802	1.67355	1.9891	1.54166	-0.176535
TRPC3	1	1.0202	1.11713	2.35704	1.19413	1.50485	1.2112	1.13344	1.24319	0.908597	-0.167737
MRPL2	1	2.54669	1.55502	2.60505	1.79012	1.33556	1.4694	2.1349	2.54281	1.71891	-0.164209
RHOC	1	2.45471	2.87641	2.93634	4.27593	2.48982	2.52487	1.97007	2.23653	2.67376	-0.159143
GRIN2A	1	3.20577	2.25144	3.16101	0.824293	2.82328	2.35165	2.48332	2.95453	2.48131	-0.155412
GNG3	1	3.36008	2.04045	3.79369	1.13137	2.77841	2.35031	2.52151	3.34553	2.33994	-0.153683
PKD2L1	1	1.64783	1.12723	2.16987	0.612869	1.95439	1.67168	1.28646	1.62803	1.14814	-0.149677
FYN	1	2.58117	3.10678	2.59857	4.13639	2.88659	2.89561	2.63224	2.52202	2.52308	-0.143564
SYT1	1	3.47027	2.02358	3.23216	-0.574625	2.95928	2.66283	2.07497	3.48726	2.04387	-0.142711
DLGAP1	1	2.21918	1.81831	2.40998	1.53034	1.93388	1.94323	1.77684	2.48672	1.79772	-0.142411
ARHGDIB	1	2.17633	2.83548	3.92253	4.00986	2.50626	2.64103	2.69691	2.42763	2.28491	-0.137778
ITPR3	1	1.46243	2.52449	1.72836	4.32656	1.2465	1.60436	1.70478	1.63019	1.5244	-0.123713
MAPKAPK2	1	2.42933	2.62363	1.91763	2.68184	1.71191	2.46417	2.44817	2.12294	2.42145	-0.113433
PXN	1	1.97132	2.57685	2.07799	3.98405	1.52819	1.97743	2.12454	1.78394	2.1536	-0.0994111
PPP2CA	1	3.17659	2.45384	3.00132	1.95027	2.76969	2.55726	2.92807	2.9904	2.69138	-0.0976923
AOC3	1	1.66737	1.40628	1.46511	2.24581	2.5694	2.02392	1.33582	1.57396	1.1753	-0.0925328
CRH	1	0.638995	0.145046	2.78968	0.00435481	0.750347	0.539395	0.227192	0.179372	0.991448	-0.0923329
GNG11	1	1.61636	2.87183	2.49566	3.68358	2.39645	2.40797	1.84227	2.31525	1.92374	-0.0903158
BMP4	1	1.67644	1.13512	3.82813	1.39326	1.85481	1.77402	1.90386	2.31852	0.986168	-0.0899958
VAMP2	1	3.8799	2.29913	3.37325	1.33965	2.8095	2.7877	2.91328	3.72313	2.80044	-0.0896369
ERBB2	1	2.0268	1.62037	1.527	4.37419	1.55272	1.51482	1.41238	1.46721	1.69373	-0.0843991
PRKCB	1	3.40343	2.73657	3.45058	1.88121	3.51288	3.04322	2.8763	3.55787	2.84004	-0.0822582
PNOC	1	1.45451	1.12189	2.48585	-0.250432	1.31497	1.24023	1.41966	1.44672	1.4131	-0.0613092
KIT	1	2.06933	1.29241	3.11676	0.673569	1.6722	1.4613	1.88476	1.85168	1.92881	-0.0598646
CCNB1	1	1.5218	1.4063	2.26183	0.623232	1.52598	1.4652	1.62474	1.97967	1.24831	-0.0575307
ALOX15B	1	1.85343	1.54004	1.82968	2.85858	1.89687	2.34258	1.39806	1.90519	1.41919	-0.055401
RYR1	1	1.47952	2.39434	2.34897	2.74171	1.33096	1.80996	2.42203	1.9646	1.63966	-0.0551486
SUMO1	1	2.42417	1.82115	2.24813	1.69669	2.5865	2.31188	2.01311	2.60777	1.82174	-0.0541778
SMO	1	1.62399	2.11417	1.41095	2.51104	2.0413	2.07869	0.963964	2.21001	1.66637	-0.0348916
GTF2H3	1	1.79955	1.92543	1.28031	1.86659	2.54795	2.33419	0.847959	1.8465	1.85867	-0.0342362
MTA2	1	2.77865	2.15725	2.28863	2.36896	2.62926	2.56209	2.56047	2.31395	2.46593	-0.0293874
ITGA2B	1	1.80429	1.62389	1.61892	1.57989	2.21299	1.84702	1.65256	1.79068	1.59916	-0.0290104
ALOX5	1	1.8438	2.01779	2.50294	4.18431	1.5333	1.56005	1.94328	2.34687	1.75287	-0.0226243
MCM4	1	1.81421	1.39518	1.99696	1.04223	1.59647	1.04651	1.25231	2.15595	1.69564	-0.0214912
FOXO1	1	2.64861	2.64082	2.23228	3.3737	2.48055	2.38779	3.00511	2.12151	2.66902	-0.0195563
FCER1A	1	1.02523	0.852148	-0.457987	0.332904	1.91604	1.35256	0.129246	0.748931	0.756617	-0.0188976
GAD2	1	2.72594	1.24515	2.97181	1.18271	1.51953	1.46456	1.09285	3.10689	2.24297	-0.0187075
P2RY14	1	1.47533	2.07211	1.85113	3.32824	2.39173	1.41197	1.97443	1.89922	1.51315	-0.0180983
GPSM3	1	1.52467	2.0939	2.42654	3.38578	1.56949	2.13979	2.0791	1.86149	1.64754	-0.011422
DRD1	1	1.45506	0.671794	1.74508	-0.0916116	1.00055	0.406746	1.28426	1.9775	0.916006	-0.000557492
ASL	1	2.17999	1.85814	2.81855	2.20893	1.63439	1.61308	2.13471	2.14779	2.32609	0.0143632
AKAP5	1	1.72699	1.27013	2.40661	0.660038	2.27433	1.78762	1.32649	2.51618	1.31898	0.0256055
MAPK8	1	2.13595	1.61027	2.43727	0.96286	2.14487	1.88715	1.98708	2.09827	2.01848	0.0286064
NPY5R	1	1.98208	1.16135	2.59222	0.765789	1.42279	1.52486	2.09809	1.49807	1.99534	0.041057
GLS	1	3.12963	2.15198	3.28937	1.99319	3.02507	2.63468	2.71271	3.24108	2.68363	0.0459619
PLCG2	1	1.09048	2.35829	3.03615	3.13707	1.7681	1.78478	2.02062	1.8027	1.9651	0.0464842
EIF4EBP1	1	1.42432	1.36796	1.9627	2.51905	1.65729	1.52169	2.14458	1.69336	1.11987	0.0485672
PENK	1	1.75959	0.531586	2.80848	0.350186	0.313297	0.639359	1.53196	2.10644	1.54195	0.0584021
PTGES2	1	2.24241	1.67357	2.83812	1.35727	2.00962	1.86131	2.20296	2.73456	1.9576	0.0700307
ACAT2	1	2.29254	1.87872	2.4534	1.75929	1.79262	1.87123	2.57946	2.60052	1.9341	0.0701719
PTPN6	1	1.46571	1.86641	1.95311	2.66703	1.00778	1.63586	1.9714	1.83711	1.66988	0.0762479
ALOX5AP	1	1.8999	2.53315	3.27947	3.78903	2.40378	2.48522	2.24698	2.70855	2.32591	0.0831367
TYROBP	1	1.68842	2.75424	3.08829	3.85421	1.75276	3.27917	2.25395	2.28935	2.411	0.0886227
GNAI2	1	2.58397	2.37369	2.87921	3.66739	1.88695	2.55768	1.94533	2.62346	3.00247	0.091124
RPA3	1	2.23218	1.8502	2.53371	1.54121	1.67225	1.64691	2.1275	2.43327	2.2882	0.0949333
PIAS4	1	2.30962	2.828	2.26484	2.80623	2.56905	2.34677	2.92995	1.81559	2.98159	0.100073
DUSP1	1	2.12302	2.03877	3.37112	3.13877	2.27473	2.79971	2.02391	3.22473	1.94936	0.101331
FDPS	1	2.41976	2.07385	2.44092	1.82416	1.90268	2.1075	2.81422	2.72575	2.09052	0.111749
ADRA2A	1	1.6675	1.54105	2.25945	1.86303	1.73538	1.22564	2.00758	1.71469	1.85463	0.114266
ORAI3	1	2.00813	1.93216	2.59704	3.39781	2.39619	2.12647	2.00458	2.34757	2.14478	0.126253
GNAQ	1	2.47955	2.53822	2.62736	2.18953	2.74612	2.77915	2.55424	2.66222	2.49233	0.126543
ALDH9A1	1	2.69556	3.28911	3.06002	3.58242	2.94849	2.91696	3.11457	2.76428	3.24176	0.131054
CCNH	1	2.57369	2.28402	2.74974	1.90089	2.08658	1.80771	2.89085	2.91326	2.56327	0.135067
ITGAM	1	0.756717	1.91186	2.64351	3.04843	1.42228	1.33109	1.85266	1.26361	1.98682	0.145281
RAF1	1	2.12831	2.57638	2.01236	2.78569	2.5125	2.30768	2.73065	1.96994	2.518	0.158325
PLCG1	1	2.24122	2.49972	2.48285	3.06719	2.84274	2.49721	2.5527	2.13812	2.62022	0.161146
DRD5	1	1.55434	0.881365	2.37939	0.858138	1.53846	1.47305	1.48466	1.85342	1.55944	0.175284
SNAI2	1	1.35449	1.51899	1.7064	2.01052	3.16598	1.58697	2.0408	2.78341	1.01461	0.19091
TLR4	1	0.925753	2.06147	1.40762	2.95288	1.97631	2.52326	1.45236	1.83719	1.53043	0.203917
WAS	1	1.60737	1.71889	2.78898	2.36683	1.68442	2.29961	1.47533	1.98065	2.2295	0.204779
BCAS2	1	2.31715	1.97297	2.27289	1.64926	1.80531	1.98174	2.34268	2.57081	2.30704	0.218473
SST	1	0.445489	0.629493	2.39738	-1.53179	-0.450621	1.31226	0.577574	0.757463	2.49321	0.221044
CSF1R	1	1.13185	2.82307	3.74649	4.03334	2.57285	2.78784	2.64432	2.63424	2.43722	0.222877
NOS2	1	1.2402	1.10052	1.72329	1.0769	1.5612	1.50613	2.28589	1.35436	1.16905	0.224918
RELA	1	1.55241	2.6868	1.77838	2.91276	1.53568	2.23609	2.76263	1.72266	2.51534	0.225745
POLR2K	1	2.6646	2.0042	2.62498	1.69028	2.78198	2.61046	2.36593	2.9474	2.54881	0.22968
PRNP	1	3.60103	3.03668	3.4997	2.59932	3.11107	3.3268	3.42715	3.70498	3.65531	0.236896
RPS16	1	2.98405	3.38336	3.27516	3.63579	3.28318	3.43981	3.47995	2.89046	3.46288	0.237008
EIF4E	1	2.37172	1.78775	2.15739	1.51837	2.26709	2.24912	2.2522	2.53646	2.19808	0.243445
CLEC7A	1	0.651946	1.47362	2.02738	1.46548	1.15569	2.40656	0.847307	1.36811	1.61478	0.244891
EBP	1	2.08109	1.48013	1.79722	1.69638	1.53932	1.56237	2.22829	2.3234	1.82168	0.257659
PRKCD	1	0.369235	1.4443	2.6852	2.27521	1.90049	1.37881	1.73072	1.57707	1.41903	0.276327
MCM5	1	1.27348	1.94872	1.60898	3.00138	1.08111	1.06181	2.57739	1.29626	2.57417	0.285687
CBLB	1	2.48961	1.81682	2.17866	2.084	1.85993	1.80339	2.76549	1.92437	2.87459	0.294075
IKBKB	1	1.14746	1.99527	1.97397	3.28062	1.8458	2.16494	2.04321	1.64691	2.15761	0.320923
PTGDS	1	3.61914	3.70223	5.31334	3.21196	2.50108	4.1417	4.38933	4.80704	4.71179	0.322704
APP	1	3.08229	2.7265	2.68519	1.69433	2.71763	2.85192	2.95285	3.67775	3.52807	0.347192
NFKB1	1	1.77615	2.17395	2.38412	3.22666	2.07328	1.99813	2.99845	2.06355	2.45964	0.353769
HMG20B	1	1.62127	2.03612	1.86292	3.08113	1.65143	2.37842	2.09011	1.83341	2.43903	0.363141
DHCR7	1	2.24686	2.03282	2.03095	2.22699	1.71479	2.02976	3.48931	2.31253	2.48936	0.363859
TYK2	1	2.19573	2.41798	2.21606	3.12177	2.35399	2.61303	2.75627	2.28195	2.57411	0.365285
LBR	1	1.96843	2.53506	2.05998	3.17585	1.97827	2.18532	3.2799	1.79597	3.18492	0.370172
MRPS35	1	2.26791	1.90643	2.61521	1.67863	2.37638	2.21903	2.37593	2.40841	2.5977	0.380346
DDB2	1	1.96151	2.11958	1.71551	1.96954	1.66171	2.18858	2.23378	1.65225	2.96313	0.403874
SNAP23	1	1.5774	2.40798	1.42136	2.72371	1.83317	2.26049	2.79196	1.9207	2.45162	0.412907
MBTPS2	1	1.61871	1.1516	2.39638	1.40319	0.825865	0.974073	2.19625	2.21841	2.58428	0.427188
FEN1	1	2.10932	1.13272	2.34262	1.69282	1.56268	1.39649	2.44779	2.3376	2.39787	0.431675
GAS1	1	0.995299	1.13187	2.86076	1.21229	1.78524	1.66515	2.02337	1.64317	2.15351	0.446261
PLXNB1	1	1.95623	2.24384	1.45691	3.41736	1.76794	1.87021	2.64804	2.23293	3.1706	0.448886
CXCR4	1	1.65406	1.28247	2.12119	0.985391	1.58829	3.63276	2.38228	2.16455	2.39831	0.462254
ARAF	1	1.7863	2.45346	1.88971	2.51656	2.25418	1.72219	2.97025	2.34814	2.6163	0.46646
DHDDS	1	2.19668	1.63686	2.67035	2.22589	2.14448	1.87876	2.35997	2.63663	2.46118	0.473668
MCM7	1	2.34525	2.74028	2.28739	3.20374	2.5403	2.77359	3.78419	2.36448	3.25754	0.477796
TM7SF2	1	1.9731	1.32884	2.67225	2.12407	1.43183	1.65746	2.3982	2.20361	2.81216	0.494853
NGFR	1	1.44617	1.07261	1.12513	1.9395	0.903605	1.88727	2.23102	1.97777	1.53077	0.504317
RPS6KA1	1	0.941001	1.80534	1.78735	2.74165	1.55904	1.65505	2.62725	1.54944	2.36045	0.533116
LSS	1	1.84178	1.90969	1.491	2.28035	1.59295	2.04016	3.41719	2.18647	2.56591	0.536222
STAT5A	1	1.76853	2.00328	1.75972	3.03545	1.9166	1.9674	3.17037	1.67694	3.51235	0.553887
TIMELESS	1	1.40087	1.45237	1.38766	2.5565	1.6078	1.49465	2.46687	1.51024	2.39854	0.559241
NOTCH1	1	1.63898	1.93756	1.55041	3.20261	1.73749	1.93527	2.7639	2.00966	2.9757	0.570365
UBE2D2	1	2.52395	2.20384	2.8496	2.43353	2.4822	2.59151	2.72906	2.70897	2.76047	0.572159
NPY	1	1.22905	1.5874	2.03696	0.704023	0.978538	2.46353	2.22681	1.96333	3.12116	0.573716
AXIN1	1	1.44221	1.81044	2.00763	2.47551	2.38495	1.93622	2.27363	1.77558	2.30444	0.582801
NPY2R	1	1.11653	1.02719	0.970707	0.993717	1.04535	1.11431	4.69188	1.01897	5.12037	0.593414
GNAI1	1	2.20299	1.91498	2.02655	1.80182	1.9035	2.24521	3.50338	2.20681	3.70175	0.60581
CAT	1	1.82217	2.55457	2.0808	3.16791	2.189	2.51074	2.83098	2.54359	2.91966	0.61342
TREM2	1	0.630147	1.22546	2.23273	3.36076	2.0741	2.63385	2.37066	1.45145	2.69782	0.61918
JUP	1	1.36322	1.93562	2.34415	2.71122	1.57495	1.90529	3.08924	1.96466	3.55662	0.662078	0.052
BLNK	1	-0.273673	0.765156	2.31217	2.64867	1.53565	2.04689	2.50284	1.3486	2.38593	0.707107	0.033
LDLRAP1	1	1.49348	1.25433	1.89503	2.70953	1.63667	2.27594	3.10759	1.54075	4.02949	0.710264	0.032
KCNJ10	1	2.26649	2.79592	2.39862	2.95444	3.14232	2.88883	3.57365	3.22949	3.87501	0.860274	0.003

## Sheet: FC（0-27）all
MMSE	0	0	3	11	12	15	17	17	18	19	20	22	26	27	r		p
GPR135	2.07005	2.06276	1.74786	2.04645	1.99848	1.8319	1.38691	1.52603	1.86412	1.32664	1.34475	1.4266	1.39865	1.51823	-0.755135
NR2C2	2.30174	2.70971	2.21963	2.19249	2.15171	2.05365	1.86714	2.38778	2.05283	2.00105	2.3857	2.02442	2.01777	1.59934	-0.680834
DFFB	2.25304	2.58092	1.75701	1.76472	1.64306	1.51002	1.58114	1.80007	1.69341	2.36121	1.57456	1.9042	1.11672	1.12354	-0.676245
ATP4A	1.71747	1.97726	1.51981	1.68429	1.52828	1.35798	1.36379	1.51355	1.67229	1.51981	1.44718	1.56922	1.42078	1.39152	-0.674428
POU3F1	2.12645	2.01065	1.8557	1.65298	1.0694	1.74565	1.13824	1.53196	1.87841	1.09759	1.42702	0.870552	1.34516	1.47235	-0.656381
AVP	2.13522	2.28668	1.95629	2.09713	1.88809	1.88837	1.81457	1.98329	2.08738	1.92883	1.78719	1.66487	1.72899	2.01463	-0.65551
FOXM1	1.42137	1.78622	1.29415	1.38236	1.26414	1.084	1.26894	1.24718	1.37996	1.31755	1.17196	1.34816	1.14042	1.18712	-0.651513
NPC1L1	1.53301	2.15826	1.26002	1.4758	1.24497	1.00912	1.10647	1.32667	1.46275	1.15464	1.09434	1.29214	0.952306	1.36319	-0.618168
CRLF3	2.43271	2.21785	2.51937	2.18131	2.3455	2.16246	2.31919	2.54563	2.36045	1.97863	2.19521	2.13091	1.99172	1.46945	-0.612576
OR7C1	2.50681	2.09008	1.22065	1.4532	0.887635	1.00254	1.28266	1.33605	1.54188	1.16297	1.13294	1.2808	1.03514	1.42757	-0.612397
IL24	1.81529	1.97876	1.62307	1.6518	1.55471	1.30264	1.5983	1.55102	1.7707	1.62109	1.43384	1.73107	1.37775	1.48092	-0.612067
RBM14	2.95769	3.67073	2.20166	2.42448	3.00509	2.76818	2.61985	2.47938	2.71586	2.2652	1.853	2.38206	1.78709	2.54958	-0.608304
TNNC1	1.37655	1.93747	1.25484	1.31637	1.21847	1.13049	1.11877	1.28984	1.32984	1.16278	1.14502	1.26922	1.09281	1.28485	-0.606056
IRX5	1.53399	1.82379	1.41594	1.51049	1.37454	1.22875	1.33146	1.40294	1.50881	1.3751	1.38881	1.46237	1.27456	1.39672	-0.60472
TTPA	1.27762	1.96007	2.71629	1.07197	2.02477	0.815122	1.20261	1.12507	1.09794	1.16099	1.44418	0.942984	0.885944	1.2638	-0.602452
HIST1H4D	1.78482	2.64941	1.54391	1.73163	1.90268	1.19402	1.49385	1.88352	1.70035	1.45526	1.38695	1.58563	1.27626	1.56513	-0.598929
GRAMD4	2.53128	2.33549	2.41477	2.47947	1.70589	2.25431	1.99302	2.0709	1.91167	2.14074	1.8814	1.9641	2.15988	2.06481	-0.598715
RBM6	3.28274	2.82305	2.98241	2.34165	2.86624	2.23756	2.76501	2.6044	2.8614	2.49851	2.15236	2.40147	2.6646	2.50843	-0.59664
CHERP	2.46624	1.91361	2.19897	2.07441	2.41882	2.10999	2.11517	2.10641	1.89951	2.08533	1.63291	2.08076	1.61269	1.83179	-0.590191
EVL	2.93517	3.14631	3.29256	3.05523	2.81358	2.91175	2.2526	2.77894	3.12698	2.38289	2.65671	2.41426	2.73244	2.77516	-0.590155
TNFRSF25	3.34147	3.12883	2.56781	2.29747	2.59118	2.29826	2.45832	3.12942	2.58797	2.4188	2.23988	1.15829	2.45643	2.37534	-0.575731
JARID2	2.21089	2.60658	2.35499	2.51839	2.52941	2.20298	2.30924	2.42329	2.25139	2.3514	2.22916	2.14694	2.23557	2.01883	-0.575665
GALNT8	1.64849	1.54452	1.51491	1.61822	1.43793	1.23651	1.36686	1.48595	1.62809	1.54715	1.31965	1.49517	1.22254	1.33296	-0.573863
UBE2O	2.56526	2.50518	2.53471	2.08532	1.87305	2.57228	1.86063	2.49577	1.43787	1.6766	2.39491	1.74977	2.02086	1.91649	-0.570818
SIGLEC6	2.31393	1.53497	1.81595	2.14894	1.69624	1.12079	1.70989	2.01494	1.92947	1.55047	1.27002	1.4108	1.1766	1.31517	-0.569816
SKIL	1.66888	3.56213	1.52989	1.53393	1.51977	1.02836	1.33894	1.62175	1.63109	1.1878	1.35507	1.56969	1.06519	1.55628	-0.567412
OR2S2	1.67259	1.74507	1.51316	1.60708	1.45982	1.36056	1.4001	1.51177	1.62853	1.56186	1.4432	1.59606	1.41565	1.46136	-0.564771
KIF5C	3.4727	3.9067	3.41895	3.38215	3.5378	3.07995	3.00944	3.59047	3.52213	3.2675	2.82174	2.75616	3.33677	3.2496	-0.563724
MED13L	3.10769	2.62288	2.37159	2.73286	2.89873	1.47058	2.61961	2.73518	2.94987	1.11294	1.90694	1.61003	1.5299	2.05063	-0.561226
MSH4	1.36228	3.69592	1.97986	1.22936	1.09644	0.916626	1.04565	1.26182	1.25638	1.16344	1.08595	1.52762	1.39182	1.22468	-0.561196
QTRT1	2.01381	2.40971	2.36505	2.06625	2.03168	2.2094	2.22069	2.01745	2.03023	1.25947	1.85492	2.32096	1.67637	1.59511	-0.558926
ZNF611	2.5971	2.80966	1.99977	1.82689	1.87428	1.58313	1.66501	2.58172	2.3617	1.8118	1.58369	2.08699	0.799917	2.09858	-0.558715
LGALS2	1.60995	1.34143	1.46461	1.57336	1.43884	1.03481	1.36874	1.34221	1.58315	1.04611	1.151	0.763154	1.05149	1.32241	-0.553267
CCT8L2	1.88688	2.0995	1.43294	1.48316	1.40164	1.07036	1.35794	1.42903	1.57317	1.34228	1.40265	1.56012	1.33541	1.56089	-0.552656
RAD54L	2.19441	3.11477	1.30524	1.47492	1.44248	1.16771	1.40963	1.71089	1.52317	1.45829	1.49984	1.50612	1.4124	1.67684	-0.548303
SH2D3A	2.44509	1.32309	1.66338	1.59041	1.8143	1.10821	1.33506	1.54124	1.61184	1.14677	1.18518	1.45948	1.00084	1.56928	-0.547854
ARSE	1.56044	2.03456	2.62361	1.5327	1.47969	1.34692	1.42816	1.50768	1.60255	1.66745	1.43457	1.50941	1.54775	1.55626	-0.546915
TBX21	1.91244	2.31625	1.71108	1.66527	1.65382	1.36657	1.74618	1.61381	1.72697	2.00332	1.67992	1.70961	1.5731	1.56862	-0.546289
FBXW12	2.27217	2.23937	1.84399	1.73285	2.10888	1.18921	1.70763	1.98717	2.07297	1.09212	1.46917	1.61243	1.15306	1.98467	-0.545831
KDELC1	2.12146	3.08381	1.47658	1.57768	1.93417	1.08434	1.64224	1.56376	1.88238	2.628	0.767718	1.38046	0.803218	1.55839	-0.542134
TTC26	1.55913	1.45516	1.74	1.42287	1.26774	1.15579	1.39982	1.68533	1.46976	1.196	1.39814	1.34645	1.31271	1.19985	-0.541066
CENPM	1.41969	4.14932	1.31659	1.39209	1.25011	1.03765	1.15546	1.35601	1.36673	1.09743	1.23527	1.25011	1.07011	1.33437	-0.540252
TRIM52	2.10462	2.69751	1.66045	1.67012	2.13663	1.88134	1.57652	2.07652	2.13819	1.95065	1.40987	1.96523	1.40553	1.69523	-0.539854
HIC2	2.46652	2.41081	2.25815	2.1283	2.19431	1.74819	1.70044	2.277	2.19084	1.72749	1.57279	1.32433	2.10471	2.21386	-0.538265
GJD2	2.59942	1.50921	1.54163	2.09822	1.54974	1.37176	1.42906	1.50013	1.6407	1.52362	1.62714	1.62044	1.26297	1.45734	-0.535863
PTPN7	2.00398	1.58632	1.41957	1.57297	1.63482	1.17893	1.5897	1.54961	1.65526	1.32161	1.53068	1.42677	1.05857	1.50789	-0.533744		0.049
FAM63B	1.77821	1.50002	1.83966	1.77973	2.27524	1.48862	1.73842	2.09189	2.0303	1.82004	1.9837	2.73679	1.94309	2.34048	0.533455		0.049
SUPT4H1	1.87612	2.04588	1.95857	2.19639	1.91259	2.69147	2.21002	2.34583	2.18443	2.11042	2.67236	2.44774	2.46081	2.04598	0.535083
C5	1.61079	1.34145	2.18247	1.6577	1.55871	1.8935	2.40602	1.41203	1.73581	2.42061	1.91778	2.39547	2.36022	2.03758	0.535213
HR	1.87279	1.17697	2.00214	1.79914	1.17083	1.73065	1.70065	1.50094	1.87586	2.07719	1.87463	2.22366	2.10745	2.2886	0.536139
RNASEL	1.4621	0.805108	1.47443	1.476	2.23842	2.04062	1.75244	1.70597	1.70692	1.65562	1.8026	1.40453	1.80695	1.8789	0.536556
GRWD1	2.10079	1.87959	1.75284	1.63426	1.87517	2.49889	1.71037	2.11693	2.03895	2.02875	2.22135	2.33966	2.12655	2.649	0.536693
PARK7	3.08221	3.04347	2.91686	3.16568	3.10058	3.83813	3.47041	3.62496	3.13772	3.19284	3.74325	3.24676	3.53048	3.2842	0.536909
BECN1	1.45775	1.80112	1.97369	2.23102	1.74154	2.64641	2.06239	2.37729	1.72282	2.24333	2.64741	2.3336	2.36713	1.95439	0.537193
CD72	1.12388	0.858572	1.04252	1.19876	1.00774	0.847374	2.22757	1.26099	1.07495	2.28475	1.06849	2.9044	2.18836	1.36887	0.538094
WDR91	1.40787	1.81292	1.78535	1.96419	1.68646	1.88696	1.95789	1.63523	1.79377	2.26359	1.9675	2.5169	2.0328	1.82743	0.538301
F8	1.41648	0.918077	1.76973	1.89756	1.49967	2.09099	1.22497	2.02144	1.85072	1.70557	2.20468	1.68093	2.38421	1.60146	0.538588
UBE2E1	2.18365	1.65871	2.25848	2.04669	2.04625	2.10937	2.30927	2.29632	2.5554	2.25769	2.29861	2.35587	2.5828	2.03265	0.538716
GABARAPL2	2.73936	2.62958	3.01123	3.14785	2.8901	3.32338	2.919	2.91114	3.11069	3.31545	3.45418	3.73805	3.10909	2.90766	0.539628
THAP3	1.56568	0.933342	1.48301	1.78552	1.58553	1.45768	1.56163	1.66584	1.6796	1.60441	1.62586	1.82727	1.31087	2.17249	0.540453
FOXJ3	2.21829	2.5021	2.44317	2.57798	2.42672	2.67973	2.37897	2.57527	2.51441	2.63804	2.80064	2.51695	2.62398	2.52564	0.5405
PLA2G7	1.51834	1.15188	1.25279	1.71202	1.40089	2.02897	2.12269	1.62288	1.81618	1.50397	2.0202	1.76057	2.21269	1.33332	0.541438
PRM1	1.48518	1.20484	1.29953	1.4422	1.2416	1.72552	1.22477	1.96861	1.43285	1.31137	1.8351	1.37865	1.8181	1.92012	0.542397
PIGH	1.61177	2.23618	1.97206	2.03235	2.38618	2.53786	2.20971	2.33538	1.96824	2.50029	2.57383	2.28441	2.45728	2.13797	0.542518
ERCC2	1.44142	1.56002	1.79377	1.56691	1.64712	2.18229	1.71996	1.13709	1.85726	1.80805	1.85694	1.8361	1.96489	2.65489	0.542682
NCR3	1.43964	1.26359	1.42184	1.43402	1.34506	1.79744	1.27483	1.93327	1.4284	1.34365	1.85897	1.39141	1.88074	1.89541	0.542939
KIF16B	1.55028	1.35225	1.46199	1.3207	2.28022	1.6995	1.94879	1.72714	1.91122	2.3606	1.27381	2.24072	2.13119	1.89507	0.544899
TRAF3IP1	1.42673	0.778375	1.67274	1.44299	1.01009	1.73124	1.58161	1.94283	1.41716	1.67843	1.89878	1.322	2.15076	1.59801	0.545091
PSMD14	1.88212	1.68032	2.25683	2.6009	2.2866	2.84178	2.15921	2.52715	2.34088	2.51072	3.11171	2.39559	3.07852	1.98774	0.545145
GSPT1	2.57434	2.60059	2.47627	2.72773	2.74607	2.70486	2.69529	2.61821	2.74371	3.07977	3.00502	2.76014	2.73688	2.70096	0.546865
ZKSCAN4	1.65253	1.70261	1.71832	1.55738	1.73016	1.8593	2.06799	1.43311	1.82327	2.17043	1.80867	2.00038	1.94951	1.99876	0.546975
ZNF813	1.45288	1.51825	1.18482	0.918825	1.27045	1.65924	1.21626	1.6952	1.52528	1.38504	1.27576	1.29858	2.86067	3.53395	0.547138
CD52	1.61599	1.26955	1.00562	1.11114	1.52012	1.83538	1.49213	1.4548	1.68408	1.61109	1.86936	1.30194	1.63935	1.92108	0.548356
NDUFA1	2.97003	2.62006	3.00278	3.13657	3.02038	3.74899	2.62429	3.43507	3.3774	3.28796	3.56142	3.29078	3.44788	3.1756	0.548528
TNNI1	1.43844	1.03786	1.27416	1.37207	1.21861	1.69159	1.12306	1.93617	1.39655	1.148	1.78485	1.50152	1.57405	2.12033	0.54953
GNAQ	2.76829	1.92233	2.51192	2.47955	2.53822	2.62736	2.18953	2.74612	2.77915	2.55424	2.66222	2.49233	3.06174	2.96101	0.550341
USP12	1.5912	1.93287	1.79921	1.92083	1.6897	2.0872	1.81748	2.30616	2.06567	2.26436	2.06293	2.26773	2.10997	1.84509	0.551482
CCDC22	1.13181	1.71828	1.03885	1.55433	1.17502	1.84398	1.59636	1.10973	1.65539	2.02487	1.72588	1.53952	1.65728	2.10341	0.552401
ZNF669	2.19232	1.67641	1.92075	2.69789	3.30753	2.57606	1.86906	2.85964	2.61655	2.11684	2.83491	2.72684	2.56213	3.11501	0.552727
DPP4	0.711199	0.670664	1.30756	1.57206	1.4479	1.18357	0.808899	1.36752	1.42491	1.30421	1.26897	0.784394	2.03903	1.66644	0.553328
RDH8	1.68134	1.10502	1.55414	1.64276	1.50411	1.53893	1.33772	1.97709	1.66989	1.48602	1.87349	1.56198	1.85887	1.95942	0.553383
TMCC1	1.80193	2.09171	1.4104	2.03532	2.12427	1.83588	1.62905	2.267	2.03381	2.25936	1.85846	2.23564	2.33002	2.30223	0.553891
NEU2	1.59336	1.16115	1.5344	1.51114	1.6956	1.52569	1.46462	1.67552	1.62203	1.52953	1.60061	1.57389	1.61537	2.50615	0.556897
TEKT2	1.56371	1.37599	1.42305	1.57343	1.44453	1.57311	1.5944	1.74063	1.54121	2.00411	1.66669	1.55757	1.62274	1.70082	0.557802
EXOC5	1.27449	1.33737	2.12178	1.6229	1.85351	1.67698	1.38027	2.22007	2.19346	2.54734	1.47653	2.73997	2.42127	1.98169	0.557812
PNPLA2	1.24206	1.58474	1.46072	2.27403	1.36326	2.04248	1.57453	2.68387	2.11541	1.79252	2.35625	2.20486	1.39667	3.29092	0.558466
SCN4A	1.50376	1.35999	1.40488	1.48587	1.36472	1.96256	1.30735	2.17373	1.49026	1.40285	2.02977	1.43998	1.9936	3.20914	0.560092
RABEP2	1.90717	1.90073	1.73452	1.91888	1.65275	1.99379	1.84565	2.20096	1.87378	2.07476	2.08624	2.032	1.97286	2.88073	0.560612
DHRS12	1.37995	0.978165	1.87516	2.29708	1.83512	1.80704	1.8802	1.91928	1.88947	1.7862	2.36122	2.18145	2.2176	1.56138	0.561804
WFDC2	0.877816	1.04378	1.63625	1.70855	1.28886	1.88327	1.24657	1.19124	1.73901	1.75629	1.85864	1.97773	1.90599	1.34614	0.562422
MDC1	1.67891	1.51829	1.85506	1.77793	1.943	2.06598	2.38495	1.73683	1.65639	2.65787	2.10425	2.70464	2.14913	1.94848	0.563538
CD3D	1.49225	1.25799	1.12238	1.42046	1.34867	1.32385	1.11188	2.07207	1.41416	1.16268	1.49912	1.4763	2.28597	2.26136	0.564846
TFF2	1.89628	1.52107	1.6756	1.83084	1.57119	1.90476	1.59346	2.21649	1.81065	1.87191	1.93009	1.78281	2.01664	2.26223	0.56498
SNAPC2	2.00474	2.21715	1.97132	2.26097	2.05747	2.71155	2.21146	2.26158	2.52289	2.32484	2.53662	2.28053	2.12744	3.35772	0.565987
STX8	1.99001	2.22281	2.07699	2.29279	2.12304	2.6179	2.54851	2.75333	2.40873	2.27997	2.42293	2.45299	2.35881	2.32688	0.566026
RPA1	2.18118	2.06414	2.17297	2.48058	2.29534	2.43991	2.76163	2.25327	2.32985	2.55783	2.38607	2.96269	2.73094	2.17784	0.566082
LRRC36	1.31844	1.08744	1.20178	0.966739	1.16136	1.2808	1.0216	1.54759	1.27513	1.31382	1.56861	2.12578	1.54176	1.61006	0.567178
PDPR	1.82425	1.47293	1.78122	1.32756	1.60015	1.52604	2.43309	1.88466	2.18823	2.88023	2.71411	2.69337	1.67413	2.62084	0.568129
TACSTD2	1.24149	1.05509	0.900041	1.19179	1.03671	1.41127	1.03192	1.7428	1.19864	0.948559	1.54373	1.33065	1.4919	1.72354	0.568415
METTL1	1.84081	2.01277	1.73105	1.94897	1.85956	2.28782	1.72899	2.2936	1.77976	2.09874	2.14035	2.2691	2.11215	2.41773	0.568952
RHCG	1.134	1.08901	1.09537	1.14292	1.27302	1.61666	1.21762	1.69712	1.14207	1.03191	1.65228	1.0542	1.63361	2.47252	0.569157
IARS2	2.28661	2.42541	2.46542	2.38159	2.49405	2.67877	2.72478	2.44578	2.56344	2.8613	2.7817	2.75289	2.72895	2.38433	0.569609
BCL2L13	2.08891	2.10586	2.08493	2.44983	2.35897	2.53044	2.83261	2.38758	2.30953	2.37465	2.76966	2.1354	2.55661	2.43407	0.570542
BCKDHA	1.83687	2.2162	2.14572	2.29028	2.07113	2.65475	1.8566	1.89118	1.91325	2.62348	2.27906	2.78598	2.71615	2.87498	0.570728
BUB1B	1.2509	0.92874	0.917476	1.37762	1.09151	1.77216	1.17768	1.32863	1.31961	1.45985	2.92508	1.00872	2.26293	1.97427	0.572578
NUDT6	1.18273	1.0089	1.64214	1.49801	1.63843	1.43792	1.71249	1.57531	1.93368	1.78812	2.4886	1.96252	2.06535	1.26129	0.572825
TBXA2R	1.86397	1.58039	1.77069	1.91033	1.66648	2.25464	2.46786	2.24905	1.96737	1.72735	2.33654	1.88505	1.99352	2.49223	0.574927
NFS1	1.48383	1.3502	1.70102	1.91618	1.76736	2.08895	1.75635	1.73123	1.72367	1.5357	2.1499	2.07234	1.87862	1.78216	0.575458
CILP	1.3309	1.16122	1.22333	1.29302	1.18293	1.74089	1.12435	1.94255	1.46776	1.24353	1.8384	1.27585	1.84095	1.89303	0.575564
EXOC3	2.05552	2.16033	2.19868	2.23612	2.08332	2.49797	2.4432	2.1124	2.14144	2.69887	2.47132	2.47537	2.81712	2.2058	0.575932
CDX2	0.873932	1.79291	1.87082	1.94376	1.81623	1.69105	1.80035	1.76128	1.94723	1.64851	1.72817	1.41629	2.48861	3.00828	0.576426
MRPS18A	1.67142	1.79601	1.95456	2.26937	2.11099	2.61567	2.04143	1.93498	2.04214	2.2002	2.32441	2.4648	2.45267	1.95525	0.57712
NDUFC1	1.92492	1.51902	2.11912	2.6724	2.13398	2.9669	2.08987	2.37232	1.96318	2.65225	2.46466	2.47775	2.78182	2.2639	0.579969
MMP14	1.37682	1.01164	1.13063	1.19342	1.21062	2.22723	1.51197	1.66152	1.389	1.16711	1.78827	2.03449	1.33909	2.34434	0.581473
POLL	1.42855	1.17992	1.83417	1.90938	1.60599	2.05291	2.01124	1.8872	2.23943	1.80095	1.92115	2.25732	1.65653	1.84143	0.581932
GPR173	1.41296	1.18646	1.31655	1.93069	1.55718	1.69219	1.56543	1.43538	1.4547	1.38125	1.70565	1.72252	1.55057	2.00091	0.582002
ECHS1	2.70707	2.96048	2.83669	2.78646	3.06548	3.49233	3.36166	3.02061	2.83345	3.0927	3.19358	3.06612	3.1713	3.26499	0.582025
ZNF174	1.29417	1.74654	1.53298	1.59942	1.52322	1.85312	1.83277	1.47175	1.43989	2.32927	1.84033	1.83083	2.14474	1.88834	0.583502
PMPCA	1.75495	2.2139	2.02608	2.26048	2.40889	2.80215	2.48055	2.40913	2.08968	2.50384	2.48671	2.36469	2.36778	2.38891	0.58418
ALDH3A1	1.6947	0.905108	1.22149	1.57343	1.1987	1.44339	1.52374	2.09042	1.72068	1.676	1.52127	1.61492	1.47795	2.44804	0.584496
COPB2	2.58485	1.92158	2.12896	2.04304	2.41392	2.32019	2.53663	2.30479	2.50365	2.73052	2.43265	2.3759	2.51605	2.71421	0.586353
BPHL	1.23241	1.89514	1.83347	2.26739	2.14086	1.97675	2.36747	2.26496	1.85953	2.0949	2.59802	2.04297	2.05659	2.1827	0.587352
CENPE	1.02672	0.713918	0.886049	1.01808	0.878646	1.36506	0.844095	1.31329	1.06929	2.16624	1.18856	1.54065	3.29597	1.27276	0.588009
CACNA1F	1.6528	0.486301	0.798066	1.64579	1.54771	1.47192	0.907098	1.53521	1.61996	1.61251	1.52548	1.62784	1.50423	1.98317	0.588684
FAM162A	1.44839	1.27721	1.84024	2.08317	1.96514	2.72523	1.22173	2.21491	2.09324	2.05532	2.73648	2.08525	2.79259	1.99345	0.589268
GPN1	1.79621	1.96923	1.85211	2.15649	2.12295	2.61298	2.16258	2.15684	2.38236	2.20349	2.35203	2.26091	2.34613	1.99503	0.590493
TDRD3	1.85412	1.80955	1.84802	2.14178	2.00482	2.288	1.76489	1.82022	2.03446	2.33392	2.06707	2.43641	2.36562	2.06058	0.591841
CADM4	1.45639	2.08945	2.41799	2.48694	2.38271	2.18084	2.43967	1.67948	2.06305	2.41458	2.3956	3.64055	2.92589	2.85637	0.592671
RRAGB	1.08123	1.08714	1.69742	1.65324	1.25127	2.33706	1.39536	1.66223	1.21171	2.58716	1.97148	2.19289	2.68733	1.61809	0.594418
PSMF1	1.89916	1.81295	2.14796	2.18479	2.10009	2.45528	2.30452	2.21798	1.83637	2.25372	2.33359	2.35676	2.56298	2.08927	0.594555
DHX58	1.88857	0.967842	1.80911	1.7083	1.80002	1.9381	1.9372	1.47372	1.77946	1.88857	1.96687	1.84509	1.97166	2.28498	0.596963
PRICKLE3	1.31517	0.694546	1.52392	1.88152	1.50376	2.34534	1.93875	1.52942	1.5678	2.05084	1.66311	1.5764	1.46348	3.04556	0.596983
CACNA1S	1.85309	0.933896	1.70568	1.80377	1.52745	1.82713	1.51624	2.14895	1.82451	1.52577	1.95518	1.99826	1.87529	2.37842	0.597139
USP1	1.89744	1.67848	2.10414	2.0867	2.11112	2.04715	2.42442	2.14779	2.15236	2.67423	2.23631	2.39969	2.64681	1.89344	0.598752
IQCG	1.96281	1.1738	1.52244	1.93603	1.47635	1.85553	1.72425	2.37848	1.88931	1.88049	2.20436	1.91288	2.01635	2.0668	0.599048
NCL	2.23127	2.11744	2.31517	1.84751	2.10803	2.52075	2.351	2.20196	2.25884	2.46293	2.81347	2.83327	2.32817	2.96503	0.600262
TOE1	1.62482	1.60745	1.78191	1.71218	1.30776	2.00869	1.84154	1.94055	1.87939	2.00538	1.80349	2.20059	1.82891	2.04433	0.600437
ERN1	1.61465	0.806017	1.50327	1.56783	1.50236	1.54856	1.42894	1.72494	1.93062	1.49819	1.68087	1.89645	1.63032	1.75242	0.604533
POLM	1.28697	1.12052	1.36699	1.35739	2.11016	1.68788	2.21606	1.47701	1.37473	2.07575	1.67062	2.11069	1.40339	2.61737	0.607696
PROCR	1.21322	0.52131	1.57235	1.2555	1.54325	1.6433	1.80463	1.96471	2.24888	1.47241	1.7793	1.04353	1.68771	2.27002	0.610421
TMEM19	2.01487	2.18355	1.90205	1.78147	1.94856	2.52648	2.19742	2.86855	2.29748	3.15666	2.52125	2.93146	2.64382	2.37741	0.610422
PRR13	2.37328	2.48276	2.71568	3.15563	3.14302	3.4857	3.25583	2.65525	2.83181	3.27773	3.14695	3.22	3.4478	2.78237	0.610702
KRT9	1.63575	1.3127	1.56239	1.60277	1.47759	1.83596	1.46413	2.09448	1.64921	1.55566	1.99039	1.59335	1.97815	2.03938	0.6108
TNNC2	1.53713	0.923134	1.40967	1.70843	1.46187	2.28518	1.5085	2.00724	1.61467	1.84299	1.9081	1.27157	2.84438	1.95114	0.612109
TIPIN	1.19545	0.997163	1.38585	1.87681	1.39921	1.57423	1.76967	1.23414	1.33602	1.54383	1.66002	2.09495	1.61846	1.65756	0.612391
ZNF688	1.84899	1.65671	1.72887	1.58702	1.44619	1.7565	1.44152	2.11134	2.10259	1.98091	2.23152	2.08985	2.08539	2.91805	0.614925
ARHGAP25	1.33061	1.4913	1.75409	1.2649	1.61298	1.83848	2.24954	2.24807	1.56071	1.65448	1.85396	1.94279	2.06902	1.96056	0.614988
NDUFA6	2.33379	2.30359	2.40215	2.56007	2.33051	3.02415	2.30779	2.65688	2.62754	2.51744	2.8161	2.61472	2.78943	2.69146	0.615737
CDCA4	1.91495	1.69293	1.84015	1.75021	1.7824	1.93871	2.48347	2.14782	1.89885	1.84489	2.03393	2.42145	2.10906	2.25454	0.616476
MYOZ1	1.71673	1.607	1.66995	1.39627	1.80198	2.13872	1.90385	1.69103	1.72285	1.67913	1.68749	1.861	2.51659	2.41405	0.61743
NDUFA7	1.6655	1.50472	2.0233	2.11513	2.05197	2.43657	1.87879	1.79127	1.95906	2.5911	2.30826	2.07712	2.44133	2.10045	0.618925
NACA	3.03305	3.09649	3.18316	3.20689	3.23388	3.16829	3.40239	3.18885	3.57829	3.31426	3.438	3.42382	3.29497	3.22385	0.619027
CCDC88C	1.26546	1.57161	1.70112	1.8096	1.42109	1.67222	2.38499	2.23893	1.79711	1.70452	2.1574	1.42337	2.12582	2.59487	0.620469
RGS10	1.24828	0.862617	1.88046	0.952053	2.36241	2.30298	2.39789	1.99478	2.25776	2.08468	1.90144	1.90907	1.80005	2.4666	0.621323
PHB2	1.9308	1.74854	2.34138	2.39105	2.00931	2.7623	2.58292	2.17434	2.05577	2.37623	2.79469	2.7095	2.91334	2.23305	0.62173
RPP30	1.94324	1.54673	1.88916	1.96969	1.89532	2.35897	2.00867	2.12768	1.8352	2.1441	2.20702	2.20985	2.64114	1.92217	0.62279
CLIP4	2.04417	1.98312	2.15917	2.12208	2.20702	1.98569	2.35349	2.30015	2.36851	2.51957	2.4868	2.37253	2.2171	2.2414	0.623617
HSF2BP	1.44724	0.361622	1.19226	1.85329	1.41208	1.38399	1.06129	1.63863	1.48819	1.22084	1.91631	2.54793	2.17798	1.63473	0.625963
CCNI	3.22211	2.9276	3.04339	3.51272	2.95965	3.53367	3.14283	3.8396	3.67889	3.17185	3.63754	3.51539	3.62171	3.51121	0.627223
STAP2	1.65508	1.16077	1.40291	1.74658	1.52974	2.288	1.47246	2.35568	1.74211	1.28946	2.32598	1.64132	2.31507	2.75949	0.629213
UBL5	2.63583	2.62961	2.91805	3.07643	2.99148	3.4327	3.24539	3.26064	3.01575	3.1984	3.45944	3.06087	3.23926	2.91213	0.629814
RAB5C	1.89894	1.94342	2.56297	2.25943	2.54669	2.48273	2.91328	1.83746	2.15644	3.83666	3.17448	2.7294	3.83591	2.89284	0.630688
TMED2	1.71744	1.51593	1.75415	2.18842	1.74136	2.29051	1.89157	1.97012	1.87209	2.23893	2.44387	2.54529	2.32517	1.83755	0.635482
LSM3	2.32466	1.91143	2.36715	2.38104	2.33449	2.66355	2.53817	2.43463	2.38359	2.61726	2.55655	2.52745	2.92705	2.2899	0.635668
EXOC6B	2.28563	2.16674	2.26495	2.60784	2.17525	2.41915	2.06196	2.78904	2.3872	2.78952	2.53953	2.70721	2.52308	3.04996	0.636858
WDR48	1.87246	2.26851	2.27322	2.54984	2.29863	2.45387	2.39582	2.40947	2.71855	2.58775	2.4555	2.63729	2.34122	2.46129	0.637891
ATG10	1.91623	1.75248	2.37799	2.4415	2.25952	3.30529	2.84183	2.38684	2.5358	2.14815	2.74541	3.3844	3.09075	2.45479	0.638602
E2F1	2.05225	1.69798	1.8828	1.84467	1.81369	1.74043	1.88093	2.11978	2.02621	2.42332	2.45169	2.17068	2.49311	2.16796	0.640115
RNF121	1.28871	1.78841	2.33438	2.1875	1.8897	2.28932	1.99773	1.85024	1.85377	2.89921	2.30022	2.36919	2.78879	2.44642	0.643912
CA5A	1.48867	1.04829	0.653342	1.19988	1.08518	1.70873	2.33119	1.88834	1.21517	0.958323	1.79376	1.18549	3.12792	3.42076	0.644358
GGTLC1	1.13239	1.89563	1.62304	1.68097	1.84035	2.0251	2.08814	1.91144	2.00239	1.83524	1.95889	1.58367	1.99678	2.67839	0.645271
WDR44	1.75495	1.66694	1.8303	1.72898	1.55112	1.92446	1.71574	1.92982	1.65203	2.35878	1.91361	2.25969	2.09073	2.55441	0.648006
MTMR14	1.80858	1.39584	1.70655	1.68636	1.82336	1.95158	1.81	1.9623	1.88408	1.91316	1.9886	1.91818	1.78734	2.81122	0.648983
TXNDC15	1.77957	1.58747	2.16468	2.44728	2.17949	2.66073	2.30103	2.21986	2.09585	2.59772	2.58416	2.49482	2.46388	2.143	0.650222
PEX7	1.12114	0.930761	1.72347	1.95868	1.71482	1.6684	1.68206	1.54567	1.748	2.21726	2.234	2.10069	2.41938	1.43443	0.652869
RHOT2	2.10442	2.28025	2.46213	2.38873	2.24077	2.3501	2.52699	2.33243	2.31241	2.51107	2.73125	2.68622	2.59782	2.47036	0.657747
RPL27	3.67665	3.48108	3.13731	3.45688	3.67968	3.75919	3.7694	3.84938	3.94381	3.64187	3.68683	3.59197	3.81983	4.36249	0.667117
MCTS1	1.55292	1.36157	1.53739	2.19814	1.75803	2.12372	1.38915	1.98118	1.87617	2.34944	2.38977	2.19439	2.70229	1.85941	0.672078
MAP4K1	1.6168	0.979045	1.34723	1.3218	1.43298	2.09412	1.61841	1.77888	1.59751	1.74756	1.79188	1.57982	1.71603	2.15643	0.681864
COQ7	1.64864	0.987131	1.80257	1.84577	1.86606	1.84463	1.75298	1.78102	1.88785	2.22841	1.83419	2.0479	2.16671	1.83136	0.682447
ATP5J	2.78232	2.62127	2.96143	3.08463	2.87202	3.30525	2.78873	3.28994	3.16268	3.08404	3.49132	3.16035	3.43008	3.06119	0.682963
RAB22A	2.13279	2.64767	2.24554	2.24754	2.4891	2.80298	2.56566	2.94155	2.69606	2.96389	2.67786	2.94371	2.89217	2.64537	0.684696
HAX1	2.3043	2.54077	2.20734	2.38452	2.18222	2.92331	2.45672	2.84398	2.67192	2.56763	2.93883	2.79016	2.83341	2.82812	0.69083
PFDN1	1.84738	1.86523	2.25626	2.38118	1.87299	2.65581	2.00527	2.40013	2.522	2.27527	2.66954	2.59493	2.60719	2.42562	0.693617
CDC73	2.03759	1.72253	2.18169	1.92279	2.30961	1.87018	2.55746	2.23769	2.28161	2.85212	2.35498	2.75096	2.42378	2.55862	0.694307
ACADS	1.72758	1.23603	1.32775	1.73165	1.57894	1.59322	1.81929	2.06272	2.08585	1.54009	1.94215	1.94986	1.7622	2.69115	0.695911
FUT4	1.19227	1.33793	1.35521	1.18798	1.31039	1.8633	1.70224	1.55321	1.41046	2.26848	1.99026	2.41127	1.78501	1.94954	0.710401
XPO7	1.52532	1.9148	1.86788	2.0342	2.03045	2.23137	1.98417	1.95917	1.91408	1.98226	1.94407	2.17287	2.33117	2.14022	0.716239
RCOR1	1.40114	1.38677	1.48745	1.57865	1.3922	1.52694	1.42889	1.82845	1.42651	1.89665	1.6252	1.70675	1.89762	1.84266	0.718826
ETFB	2.11509	2.5906	2.46614	2.35908	2.59413	2.79245	2.62119	2.64617	2.55884	2.93859	2.75273	2.82965	2.68685	2.85952	0.730494
HDDC2	2.62742	2.8792	2.18265	2.77426	2.84172	3.17503	2.96903	3.30528	3.10761	3.04684	3.32604	3.05168	3.34801	3.09442	0.748422
AGBL5	1.30088	1.50263	1.50373	1.51645	1.52023	2.28887	1.8806	1.70849	1.77896	1.99747	2.17176	1.82636	2.23474	2.10643	0.800921
MMSE score	down	down	down	down	down	down	down	down	up	up	up	up	up	up	r
geneNames	GSM1176258	GSM1176269	GSM1176256	GSM1176266	GSM1176262	GSM1176274	GSM1176255	GSM1176263	GSM1176273	GSM1176272	GSM1176264	GSM1176270	GSM1176259	GSM1176261	r
Sample_ID	GSM1176258	GSM1176269	GSM1176256	GSM1176266	GSM1176262	GSM1176274	GSM1176255	GSM1176263	GSM1176273	GSM1176272	GSM1176264	GSM1176270	GSM1176259	GSM1176261
Disease	AD	AD	AD	AD	AD	AD	AD	AD	AD	AD	AD	AD	AD	AD
MMSE	0	0	3	11	12	15	17	17	18	19	20	22	26	27
MMSE score	down	down	down	down	down	down	down	down	up	up	up	up	up	up
geneNames	GSM1176258	GSM1176269	GSM1176256	GSM1176266	GSM1176262	GSM1176274	GSM1176255	GSM1176263	GSM1176273	GSM1176272	GSM1176264	GSM1176270	GSM1176259	GSM1176261

## Sheet: FC（0-27）-F-ADG
	MMSE	0	0	3	11	12	15	17	17	18	19	20	22	26	27	R	P
	GNAQ	2.76829	1.92233	2.51192	2.47955	2.53822	2.62736	2.18953	2.74612	2.77915	2.55424	2.66222	2.49233	3.06174	2.96101	0.550341	0.041
	MMP14	1.37682	1.01164	1.13063	1.19342	1.21062	2.22723	1.51197	1.66152	1.389	1.16711	1.78827	2.03449	1.33909	2.34434	0.581473	0.029
