# Supplementary material for: The Therapeutic Targets of Fingolimod (FTY720) Are Involved in Pathological Processes in the Frontal Cortex of Alzheimer's Disease Patients: A Network Pharmacology Study
Source: Front Aging Neurosci. 2021 Feb 2;13:609679. doi: 10.3389/fnagi.2021.609679 (PMC7884771; doi:10.3389/fnagi.2021.609679)
Supplement: Supplementary file 9 [file Table_9.XLSX]

## Sheet: AD FC miRNA
	logFC	AveExpr	t	P.Value	adj.P.Val	B
hsa-miR-885-3p	-265.5	207.583	-10.2683	8.99078e-07	0.000307477	0.4106	t负为early大
hsa-miR-365b-3p	185.5	287.583	9.82474	1.36835e-06	0.000307477	0.333135
hsa-miR-377-3p	246.333	354	9.75354	1.46592e-06	0.000307477	0.319939
hsa-miR-488-3p	677	873	10.7465	5.8122e-07	0.000307477	0.485808
hsa-miR-7-1-3p	265.667	299.167	9.29196	2.31455e-06	0.000388382	0.228802
hsa-miR-208b	56.5	61.25	8.62318	4.63815e-06	0.000555915	0.0774098
hsa-miR-194-5p	313.167	476.917	8.72835	4.14645e-06	0.000555915	0.102892
hsa-miR-186-5p	9215.67	16996.5	8.49787	5.30804e-06	0.000556681	0.0461693
hsa-miR-708-5p	864	1379.5	8.31263	6.49793e-06	0.000605751	-0.0018399
hsa-let-7g-5p	-24791.5	63931.1	-8.14038	7.8669e-06	0.000660033	-0.0485334
hsa-miR-132-3p	-8298	6662.33	-7.71784	1.27407e-05	0.000746281	-0.172118
hsa-miR-26b-3p	-261.5	304.25	-7.86467	1.07521e-05	0.000746281	-0.127652
hsa-miR-323a-5p	-44.1667	43.75	-7.67827	1.33423e-05	0.000746281	-0.184392
hsa-miR-454-3p	745.667	1210.5	7.69694	1.30547e-05	0.000746281	-0.178585
hsa-miR-301a-3p	3918.67	5572.67	7.74426	1.23553e-05	0.000746281	-0.163992
hsa-miR-424-5p	164.5	256.75	7.4395	1.7691e-05	0.00092767	-0.261177
hsa-miR-17-5p	530.833	936.917	7.21052	2.33294e-05	0.00115138	-0.339426
hsa-miR-590-3p	148.667	199.667	7.15078	2.51012e-05	0.00116999	-0.360626
hsa-miR-140-5p	328.5	609.25	7.05952	2.80934e-05	0.00124055	-0.393653
hsa-miR-485-5p	-697.167	920.917	-6.90058	3.4264e-05	0.00143737	-0.453105
hsa-miR-374b-3p	116	193.667	6.75289	4.13219e-05	0.00165091	-0.510632
hsa-let-7e-5p	-10553.3	30406.8	-6.3685	6.81552e-05	0.00165866	-0.671336
hsa-let-7d-5p	-8278	14102.2	-6.60457	5.00102e-05	0.00165866	-0.570706
hsa-miR-323a-3p	-4212.17	4746.25	-6.39955	6.54088e-05	0.00165866	-0.657737
hsa-miR-132-5p	-975.167	826.917	-6.63232	4.82458e-05	0.00165866	-0.559285
hsa-miR-3200-3p	-521.333	1156.83	-6.43527	6.23957e-05	0.00165866	-0.642231
hsa-miR-539-5p	-243.667	306.5	-6.64417	4.75127e-05	0.00165866	-0.554433
hsa-miR-940	-47.8333	77.5833	-6.51764	5.60017e-05	0.00165866	-0.607031
hsa-miR-654-5p	-28.8333	49.75	-6.45433	6.08495e-05	0.00165866	-0.634018
hsa-miR-4520a-3p	-10.3333	9.33333	-6.40383	6.50397e-05	0.00165866	-0.655871
hsa-miR-365a-3p	144.167	217.417	6.44989	6.12059e-05	0.00165866	-0.635927
hsa-let-7a-3p	171	387.333	6.35711	6.91934e-05	0.00165866	-0.676352
hsa-miR-106b-5p	481.167	1013.25	6.58187	5.15052e-05	0.00165866	-0.580111
hsa-miR-330-5p	1352.83	1911.58	6.47996	5.88348e-05	0.00165866	-0.623038
hsa-miR-153	8282.33	8482	6.46034	6.03701e-05	0.00165866	-0.631434
hsa-miR-138-1-3p	-211.333	399.167	-6.18374	8.72822e-05	0.0019437	-0.754614
hsa-miR-15b-5p	266.667	492.667	6.17739	8.80341e-05	0.0019437	-0.757548
hsa-miR-16-5p	11712.7	24267.8	6.19403	8.6078e-05	0.0019437	-0.749869
hsa-miR-1225-3p	-108.333	80.6667	-6.13087	9.37624e-05	0.00201709	-0.779206
hsa-miR-504	-813.167	946.25	-6.07387	0.000101332	0.00212544	-0.806111
hsa-miR-3607-3p	-3370.17	2261.25	-6.03883	0.000106309	0.00214319	-0.822853
hsa-miR-361-5p	1119.5	2151.58	6.03215	0.000107287	0.00214319	-0.826063
hsa-miR-338-3p	37186	47333.8	5.99578	0.000112785	0.00220061	-0.843637
hsa-miR-32-5p	227.667	303	5.96321	0.000117964	0.00224936	-0.859518
hsa-miR-212-3p	-525	477.833	-5.92134	0.000125002	0.0023306	-0.880143
hsa-miR-340-5p	-18714.8	28894.4	-5.84945	0.000138155	0.00236555	-0.916086
hsa-miR-433	-838.667	1562.83	-5.85886	0.000136351	0.00236555	-0.911341
hsa-miR-6087	-7.66667	5.33333	-5.86795	0.000134634	0.00236555	-0.90677
hsa-miR-218-5p	3116.67	6719	5.89449	0.00012975	0.00236555	-0.893485
hsa-miR-423-5p	-1130.67	2055.83	-5.82033	0.000143897	0.0024146	-0.930841
hsa-miR-92b-5p	-27.5	53.25	-5.79784	0.000148506	0.00244307	-0.942312
hsa-miR-490-3p	221.833	835.75	5.76847	0.000154768	0.00249712	-0.957404
hsa-miR-30d-5p	-24825.5	89980.6	-5.71814	0.000166159	0.00254559	-0.983529
hsa-miR-877-5p	-120.833	120.417	-5.6899	0.000172942	0.00254559	-0.998344
hsa-miR-1276	-13.8333	12.4167	-5.70164	0.000170087	0.00254559	-0.99217
hsa-miR-3613-3p	25.8333	30.9167	5.7159	0.000166686	0.00254559	-0.984699
hsa-miR-655	39.5	100.75	5.71336	0.000167287	0.00254559	-0.986029
hsa-miR-3613-5p	135.5	210.583	5.66923	0.000178095	0.00257624	-1.00926
hsa-let-7f-5p	-58610.7	170230	-5.64209	0.000185111	0.00263234	-1.02368
hsa-miR-150-5p	-2362.67	3132.17	-5.62865	0.000188691	0.00263853	-1.03085
hsa-miR-101-3p	-31276.5	106324	-5.57347	0.000204197	0.00280854	-1.06059
hsa-miR-5701	-171.333	131.167	-5.54924	0.000211431	0.00286114	-1.07379
hsa-miR-346	-174	376.167	-5.5329	0.000216463	0.00288274	-1.08274
hsa-miR-668	-310	512.833	-5.51377	0.000222519	0.00291709	-1.09326
hsa-miR-6511a-3p	-132.167	195.583	-5.48828	0.000230871	0.00298001	-1.10737
hsa-miR-26a-2-3p	49.8333	82.5833	5.46131	0.000240071	0.00305181	-1.12239
hsa-miR-301b	394.333	594.833	5.42631	0.000252597	0.00316312	-1.14205
hsa-miR-423-3p	-7281	9697.83	-5.38179	0.000269552	0.0032776	-1.16732
hsa-miR-125b-1-3p	555	1141.83	5.38299	0.000269079	0.0032776	-1.16664
hsa-miR-212-5p	-145.5	123.917	-5.35111	0.000281938	0.00330459	-1.18491
hsa-miR-671-5p	-57.6667	84.5	-5.34713	0.000283588	0.00330459	-1.1872
hsa-miR-499a-5p	130.833	257.25	5.35923	0.000278602	0.00330459	-1.18024
hsa-miR-26a-1-3p	6.5	8.58333	5.29044	0.000308252	0.00354279	-1.22009
hsa-miR-152	168.5	167.25	5.27896	0.000313523	0.00355467	-1.22682
hsa-miR-3653	-174.667	138.667	-5.26383	0.000320609	0.00358655	-1.2357
hsa-miR-409-3p	-3161.83	5917.58	-5.23213	0.000336023	0.00370951	-1.25444
hsa-miR-363-3p	1328.33	2234	5.21497	0.000344697	0.00375586	-1.26465
hsa-miR-484	441.333	2224	5.16869	0.000369293	0.00397227	-1.29241
hsa-miR-448	-11.1667	17.75	-5.14415	0.000383085	0.00406846	-1.30726
hsa-miR-487b	-4310.33	6038.83	-5.13117	0.0003906	0.00409642	-1.31515
hsa-miR-18a-5p	134	148.167	5.09116	0.000414772	0.00429622	-1.33965
hsa-miR-767-5p	-309.833	408.25	-5.07851	0.000422745	0.0043254	-1.34745
hsa-miR-431-3p	-716.667	1452.17	-5.04707	0.000443264	0.0044807	-1.36694
hsa-miR-361-3p	-737.333	2017.33	-5.01911	0.000462408	0.00461858	-1.38441
hsa-miR-149-5p	-13510.5	18776.1	-4.99174	0.000481999	0.00467311	-1.40163
hsa-miR-185-5p	-166.833	449.583	-5.00139	0.000474987	0.00467311	-1.39554
hsa-miR-142-3p	198.5	301.417	4.98822	0.000484578	0.00467311	-1.40385
hsa-miR-195-5p	3165.83	5633.08	4.89778	0.000556234	0.00530319	-1.46165
hsa-miR-516a-5p	47.8333	51.5833	4.86394	0.000585861	0.0055229	-1.48362
hsa-miR-744-5p	-4526.5	6561.58	-4.83421	0.00061328	0.00571713	-1.50308
hsa-miR-376a-5p	-2180.67	2245.83	-4.81512	0.000631597	0.00575989	-1.51565
hsa-miR-29a-3p	15611	44480.5	4.82179	0.000625131	0.00575989	-1.51125
hsa-miR-887	-546.5	1128.92	-4.80302	0.000643503	0.00580536	-1.52364
hsa-miR-138-5p	-42293.2	52111.2	-4.78651	0.000660145	0.00589215	-1.5346
hsa-miR-146b-3p	-161.5	248.583	-4.77281	0.000674288	0.00595503	-1.54372
hsa-miR-222-3p	-8842.67	14642.3	-4.76581	0.000681649	0.00595733	-1.54839
hsa-miR-6511b-3p	-149.333	220.833	-4.74144	0.000707922	0.00599946	-1.56473
hsa-miR-142-5p	3019.83	2876.75	4.7472	0.000701613	0.00599946	-1.56086
hsa-miR-26b-5p	9611	24168.2	4.74405	0.000705058	0.00599946	-1.56297
hsa-miR-342-5p	-84.8333	166.083	-4.72346	0.000727992	0.00610785	-1.57684
hsa-miR-33a-5p	-405.667	750.167	-4.68746	0.000769997	0.00635573	-1.60125
hsa-miR-382-5p	-370.667	703.167	-4.68437	0.000773726	0.00635573	-1.60336
hsa-miR-125b-5p	13495	48281.8	4.67898	0.000780263	0.00635573	-1.60704
hsa-miR-29b-1-5p	-23.6667	31.6667	-4.65443	0.000810814	0.00654108	-1.62385
hsa-miR-501-3p	182.167	285.917	4.63077	0.000841444	0.00672354	-1.64015
hsa-miR-874	1003.83	2722.25	4.59787	0.000886087	0.00701347	-1.66296
hsa-miR-382-3p	-236.333	450.667	-4.55984	0.000940837	0.00737721	-1.68957
hsa-miR-370	-467.5	630.583	-4.53692	0.000975547	0.00757856	-1.70573
hsa-miR-1298	-76.8333	98.25	-4.52079	0.00100079	0.00763327	-1.71715
hsa-miR-374b-5p	859.167	999.417	4.52573	0.000992975	0.00763327	-1.71364
hsa-miR-6721-5p	-5.66667	4.66667	-4.5097	0.00101854	0.0076987	-1.72503
hsa-miR-873-3p	-286.667	387.5	-4.48686	0.00105614	0.00788717	-1.74132
hsa-miR-500a-3p	180.667	496.167	4.48322	0.00106228	0.00788717	-1.74393
hsa-miR-3605-3p	-41.1667	85.4167	-4.44035	0.00113733	0.00837032	-1.77477
hsa-miR-769-5p	-31412.5	56501.1	-4.4277	0.00116053	0.00839384	-1.78393
hsa-miR-139-3p	-181.5	306.583	-4.43177	0.00115301	0.00839384	-1.78098
hsa-let-7c	-16720.3	55262.3	-4.4221	0.00117096	0.00839686	-1.788
hsa-miR-1180	-699	1137.33	-4.4149	0.00118452	0.00842215	-1.79324
hsa-miR-5680	-25.5	44.25	-4.409	0.00119576	0.0084306	-1.79753
hsa-let-7b-5p	-10592.7	47792.7	-4.39774	0.0012175	0.00851234	-1.80575
hsa-miR-574-3p	617.333	1047.33	4.3717	0.0012694	0.00880189	-1.82483
hsa-miR-130b-3p	95	278.167	4.35127	0.00131175	0.00902094	-1.83988
hsa-miR-1225-5p	-29.8333	26.5833	-4.34534	0.00132431	0.00903328	-1.84426
hsa-miR-339-3p	-1196.33	1790.17	-4.32934	0.00135885	0.00919418	-1.85612
hsa-miR-30b-3p	-20.8333	38.9167	-4.32113	0.00137697	0.0092422	-1.86223
hsa-miR-223-3p	340.333	494	4.31618	0.00138798	0.0092422	-1.86591
hsa-miR-221-3p	6055.5	15204.8	4.27202	0.00149062	0.00984751	-1.89896
hsa-miR-181c-3p	-2527	7924.5	-4.23309	0.00158772	0.0103263	-1.92838
hsa-miR-425-3p	-401.5	743.417	-4.23346	0.00158675	0.0103263	-1.9281
hsa-miR-24-3p	1283.83	2954.25	4.2278	0.00160142	0.0103353	-1.9324
hsa-miR-937-3p	-10.3333	14.5	-4.21533	0.0016342	0.0104664	-1.94189
hsa-miR-335-3p	741.167	1469.42	4.18596	0.00171423	0.0108957	-1.96435
hsa-miR-4671-5p	-4	4.16667	-4.177	0.00173945	0.0109729	-1.97123
hsa-miR-4742-3p	-14.1667	17.9167	-4.13897	0.00185091	0.0115257	-2.0006
hsa-let-7f-2-3p	59.5	158.75	4.13777	0.00185455	0.0115257	-2.00153
hsa-miR-25-5p	-12.3333	13	-4.12867	0.00188237	0.0115278	-2.00859
hsa-miR-3145-3p	-4.16667	3.91667	-4.12873	0.0018822	0.0115278	-2.00855
hsa-miR-191-3p	-69.6667	107.333	-4.11599	0.00192187	0.011591	-2.01846
hsa-miR-877-3p	-5.16667	5.75	-4.11875	0.00191321	0.011591	-2.01631
hsa-miR-194-3p	-3.83333	5.25	-4.11211	0.00193413	0.011591	-2.02149
hsa-miR-130a-3p	-1764.33	4096.67	-4.10267	0.00196432	0.0116884	-2.02886
hsa-miR-324-3p	-70.6667	224.5	-4.09454	0.00199069	0.0117068	-2.03522
hsa-miR-9-3p	1589.17	6389.58	4.09313	0.00199532	0.0117068	-2.03633
hsa-miR-374a-5p	727.167	607.917	4.08774	0.00201303	0.0117287	-2.04054
hsa-miR-1307-3p	-802.5	1426.08	-4.05409	0.00212756	0.0120021	-2.06703
hsa-miR-23b-5p	-9.83333	11.4167	-4.05297	0.00213149	0.0120021	-2.06792
hsa-miR-6514-5p	-8.5	13.5833	-4.05595	0.00212106	0.0120021	-2.06556
hsa-miR-186-3p	-7.66667	11.3333	-4.06073	0.00210444	0.0120021	-2.06179
hsa-miR-330-3p	207.167	1075.58	4.05369	0.00212899	0.0120021	-2.06736
hsa-miR-107	-2977.33	7594.33	-4.04359	0.0021647	0.0121079	-2.07534
hsa-miR-342-3p	-5483.83	11392.9	-4.0339	0.00219955	0.0121296	-2.08302
hsa-miR-345-5p	-558.667	1420	-4.03461	0.00219699	0.0121296	-2.08246
hsa-miR-377-5p	-153.667	420.5	-4.03049	0.00221196	0.0121296	-2.08573
hsa-miR-511	-7	5.83333	-3.9998	0.00232695	0.0126774	-2.11019
hsa-miR-1185-1-3p	-47.6667	56	-3.98897	0.00236901	0.0128232	-2.11885
hsa-miR-708-3p	-586.333	1464	-3.97482	0.00242515	0.0130415	-2.13021
hsa-miR-1	-80	185.833	-3.97103	0.00244043	0.0130415	-2.13326
hsa-miR-23a-3p	656.5	1885.42	3.94292	0.00255692	0.0135776	-2.15594
hsa-miR-548al	-7	11.3333	-3.9385	0.00257574	0.0135915	-2.15952
hsa-let-7g-3p	32.5	81.9167	3.91923	0.00265958	0.0139462	-2.17516
hsa-miR-3064-5p	-8	9.16667	-3.91119	0.00269541	0.0140462	-2.18171
hsa-miR-616-5p	-7.66667	12.1667	-3.90588	0.00271931	0.0140833	-2.18603
hsa-miR-193b-3p	258.5	903.583	3.89149	0.00278528	0.0143365	-2.19779
hsa-miR-210	-275.833	480.917	-3.87404	0.0028675	0.0146697	-2.21209
hsa-miR-92a-1-5p	-5.5	5.58333	-3.86792	0.00289696	0.0147306	-2.21712
hsa-miR-548k	87.1667	180.25	3.85319	0.00296908	0.0150064	-2.22924
hsa-let-7a-5p	-46274.2	264731	-3.81545	0.00316261	0.0158888	-2.26048
hsa-miR-548o-3p	33.8333	49.25	3.7909	0.00329553	0.016458	-2.28094
hsa-miR-7-5p	-2080.67	3318	-3.78356	0.00333639	0.0165635	-2.28708
hsa-miR-181a-5p	-443923	1.01133e+06	-3.77523	0.00338335	0.0166038	-2.29404
hsa-miR-20a-3p	15	19.5	3.77511	0.00338408	0.0166038	-2.29415
hsa-miR-103a-3p	-25394.7	73598.3	-3.7645	0.00344496	0.0168042	-2.30305
hsa-miR-29b-2-5p	-85.1667	216.25	-3.75376	0.00350773	0.0169137	-2.31207
hsa-miR-4732-3p	-3.5	3.41667	-3.75454	0.00350314	0.0169137	-2.31142
hsa-miR-374a-3p	805.167	2083.75	3.72751	0.00366623	0.017577	-2.33422
hsa-miR-501-5p	-10.3333	29.5	-3.71457	0.0037471	0.0178209	-2.34518
hsa-miR-765	-5	5.33333	-3.71259	0.00375958	0.0178209	-2.34685
hsa-miR-4449	-4.5	6.25	-3.6888	0.00391369	0.0184471	-2.36708
hsa-miR-181c-5p	-24615.7	70937	-3.67599	0.00399932	0.0187454	-2.37801
hsa-miR-148b-3p	3330.33	2876.5	3.67242	0.00402353	0.0187541	-2.38106
hsa-miR-519a-3p	14.6667	22.8333	3.64589	0.0042083	0.019507	-2.4038
hsa-miR-494	-392.5	514.083	-3.63714	0.00427116	0.0196896	-2.41133
hsa-miR-154-5p	75.3333	233.667	3.62914	0.00432947	0.0198493	-2.41822
hsa-miR-379-5p	-589.167	1339.75	-3.60674	0.00449719	0.0204496	-2.43757
hsa-miR-26a-5p	194031	445227	3.60517	0.00450914	0.0204496	-2.43892
hsa-miR-491-5p	28.5	81.4167	3.59799	0.0045645	0.0205893	-2.44515
hsa-miR-767-3p	-8.66667	11	-3.59336	0.00460057	0.020641	-2.44917
hsa-miR-431-5p	-52.1667	66.4167	-3.58493	0.00466695	0.0206948	-2.45649
hsa-miR-4638-3p	-6.5	8.75	-3.58812	0.00464167	0.0206948	-2.45371
hsa-miR-6505-3p	-2.66667	3.16667	-3.58246	0.00468656	0.0206948	-2.45863
hsa-miR-98-5p	-5936.17	28861.8	-3.5522	0.00493417	0.0215613	-2.48501
hsa-miR-99b-5p	19708.2	23207.2	3.55461	0.00491398	0.0215613	-2.48291
hsa-miR-4791	-3	3.33333	-3.52359	0.0051808	0.0225217	-2.5101
hsa-miR-135a-5p	389.333	889	3.50381	0.00535867	0.0231749	-2.52751
hsa-miR-3065-5p	43	81.8333	3.48647	0.00551987	0.0237496	-2.54284
hsa-miR-31-5p	-973.833	2364.25	-3.47431	0.00563577	0.0240021	-2.5536
hsa-miR-30a-3p	3043.33	5016.5	3.4764	0.00561565	0.0240021	-2.55175
hsa-miR-154-3p	32	62.6667	3.45687	0.00580648	0.0246042	-2.56909
hsa-miR-3130-5p	-2.33333	4	-3.40831	0.00631056	0.026525	-2.61246
hsa-miR-19a-5p	5.16667	9.08333	3.40716	0.00632301	0.026525	-2.61349
hsa-miR-320c	-15.8333	19.9167	-3.39835	0.00641934	0.0267952	-2.62139
hsa-miR-205-5p	-14.5	17.5833	-3.39036	0.00650804	0.0269141	-2.62858
hsa-miR-299-5p	51.8333	141.083	3.39001	0.006512	0.0269141	-2.62889
hsa-miR-1185-5p	-535	988.5	-3.36307	0.0068206	0.0279146	-2.65318
hsa-miR-4529-3p	-3.33333	3.5	-3.36529	0.00679463	0.0279146	-2.65117
hsa-miR-493-5p	-26.1667	56.75	-3.35696	0.00689264	0.0280725	-2.6587
hsa-miR-589-3p	-59.6667	85.6667	-3.35373	0.00693111	0.0280927	-2.66163
hsa-miR-653	-23.3333	30.6667	-3.33518	0.00715596	0.0288647	-2.67843
hsa-miR-3663-3p	-4.83333	6.41667	-3.32949	0.00722643	0.0290095	-2.6836
hsa-miR-33a-3p	-32.6667	107	-3.31632	0.00739228	0.0294302	-2.69558
hsa-miR-100-3p	39.1667	86.25	3.31561	0.00740139	0.0294302	-2.69623
hsa-miR-30e-3p	2054	4949.33	3.30183	0.00757932	0.0299955	-2.70878
hsa-miR-200c-3p	11.5	37.9167	3.29159	0.00771437	0.0303867	-2.71813
hsa-miR-2110	-39	76	-3.28614	0.00778733	0.0305307	-2.72312
hsa-miR-151a-3p	7133.5	13771.9	3.27989	0.00787172	0.030718	-2.72884
hsa-miR-1468	-35.5	152.417	-3.26068	0.00813729	0.0316073	-2.74645
hsa-miR-1301	-99	384.5	-3.25373	0.00823563	0.0318419	-2.75284
hsa-miR-15b-3p	17.6667	39.1667	3.25061	0.00828005	0.0318668	-2.7557
hsa-miR-3149	-3.16667	3.58333	-3.24142	0.00841275	0.0322297	-2.76417
hsa-miR-5706	-5.16667	5.08333	-3.23187	0.00855281	0.0324697	-2.77297
hsa-miR-513c-5p	-4.83333	6.58333	-3.23268	0.00854074	0.0324697	-2.77221
hsa-miR-106b-3p	-243.833	713.917	-3.22351	0.00867735	0.0327941	-2.78068
hsa-miR-488-5p	23.6667	51.6667	3.21569	0.00879563	0.0330921	-2.78791
hsa-miR-148a-3p	4056.83	6712.25	3.20968	0.00888747	0.0332883	-2.79346
hsa-miR-505-5p	-10.8333	11.0833	-3.20028	0.00903332	0.0336842	-2.80216
hsa-miR-193a-3p	-403	552.833	-3.18814	0.00922529	0.0342479	-2.81342
hsa-miR-23c	-6.83333	10.9167	-3.18419	0.00928869	0.0343313	-2.81709
hsa-miR-424-3p	-21	34.6667	-3.1789	0.00937423	0.0344955	-2.82201
hsa-miR-4284	-14	14.3333	-3.17361	0.0094605	0.034661	-2.82692
hsa-miR-191-5p	45474.5	80371.6	3.1486	0.00987991	0.0360402	-2.85023
hsa-miR-337-5p	-17.1667	47.4167	-3.1391	0.010044	0.0362351	-2.85909
hsa-miR-93-5p	1051.17	5473.42	3.13802	0.0100629	0.0362351	-2.86011
hsa-miR-30e-5p	12471.2	78395.1	3.13805	0.0100624	0.0362351	-2.86008
hsa-miR-941	306.667	255	3.12902	0.0102213	0.0366482	-2.86853
hsa-miR-101-5p	-473.667	1261	-3.11203	0.0105273	0.0375848	-2.88444
hsa-miR-324-5p	-176.5	911.75	-3.10593	0.0106395	0.0378242	-2.89017
hsa-miR-100-5p	19580.7	23617.8	3.10216	0.0107094	0.0379122	-2.89371
hsa-miR-3909	-47.5	115.75	-3.09083	0.0109222	0.0381824	-2.90436
hsa-miR-1228-5p	-5	6.16667	-3.09229	0.0108945	0.0381824	-2.90298
hsa-miR-199a-5p	82.6667	130.833	3.09462	0.0108506	0.0381824	-2.90079
hsa-miR-369-3p	-1400.67	1649.33	-3.07956	0.0111384	0.0387765	-2.91497
hsa-miR-181a-3p	-2374.33	9220.67	-3.06935	0.0113378	0.0393076	-2.92459
hsa-miR-129-5p	-2162.33	5637.5	-3.06654	0.0113933	0.0393374	-2.92724
hsa-miR-375	-252	396	-3.0582	0.0115597	0.0397485	-2.93511
hsa-miR-20b-3p	-4	4.5	-3.04257	0.0118784	0.0406776	-2.94989
hsa-miR-1249	-1099.17	1754.75	-3.02965	0.0121486	0.0408563	-2.96214
hsa-miR-1224-5p	-152.5	281.75	-3.03573	0.0120206	0.0408563	-2.95637
hsa-miR-96-5p	-10	12	-3.02615	0.0122228	0.0408563	-2.96545
hsa-miR-200a-5p	-6.66667	6.83333	-3.02855	0.0121718	0.0408563	-2.96317
hsa-miR-302b-3p	5	6.5	3.03103	0.0121194	0.0408563	-2.96082
hsa-miR-3676-5p	50.5	58.25	3.02633	0.0122189	0.0408563	-2.96528
hsa-miR-331-3p	238.833	827.917	3.02185	0.0123145	0.0409996	-2.96952
hsa-miR-629-5p	-31.3333	66	-3.01801	0.0123973	0.0411121	-2.97318
hsa-miR-1286	-16.5	63.25	-3.0129	0.0125081	0.041316	-2.97803
hsa-miR-4326	-13.8333	17.4167	-2.99572	0.0128879	0.0424037	-2.99436
hsa-miR-6716-3p	-28.8333	46.5833	-2.97763	0.0133006	0.0435905	-3.0116
hsa-miR-4254	-4.16667	4.58333	-2.96168	0.0136755	0.044645	-3.02682
hsa-miR-3661	-3.66667	4.16667	-2.94809	0.0140034	0.0453883	-3.03982
hsa-miR-126-5p	34830.5	59772.2	2.94776	0.0140114	0.0453883	-3.04014
hsa-miR-127-3p	74166.5	161879	2.9452	0.0140742	0.0454163	-3.04259
hsa-miR-2115-3p	-4.5	4.91667	-2.94035	0.0141937	0.0456264	-3.04723
hsa-miR-550a-3-5p	-3	3.33333	-2.93448	0.0143397	0.0459198	-3.05285
hsa-miR-331-5p	22.6667	89.1667	2.93108	0.014425	0.0460175	-3.05612
hsa-miR-2116-3p	-9.83333	13.0833	-2.92125	0.0146745	0.0466361	-3.06555
hsa-miR-193a-5p	-61	228.667	-2.91615	0.0148056	0.0468752	-3.07044
hsa-miR-760	-17.5	63.25	-2.89818	0.0152772	0.0481865	-3.08772
hsa-miR-2355-5p	30	69.8333	2.88572	0.0156128	0.0490605	-3.09971
hsa-miR-18a-3p	-16.8333	34.25	-2.88214	0.0157108	0.0491842	-3.10316
hsa-miR-18b-5p	10.6667	20.1667	2.8767	0.0158606	0.0494686	-3.1084
hsa-miR-376a-3p	65.6667	261.5	2.87147	0.0160062	0.0497378	-3.11345

## Sheet: MMSE（11-22）ADGs miRNA
			DUSP9	ALDH1L1	CCNT1	LDLR	CCL2	SHC1	CDKN1A	IL6	FLT1	LDLRAP1	KCNJ10
			hsa-miR-98-5p	hsa-miR-212-5p	hsa-miR-448	hsa-miR-93-5p	hsa-miR-374b-5p	hsa-miR-96-5p	hsa-miR-98-5p	hsa-miR-760	hsa-miR-93-5p	hsa-miR-96-5p	hsa-miR-93-5p
			hsa-miR-212-3p		hsa-miR-382-3p	hsa-miR-454-3p	hsa-miR-374a-5p	hsa-miR-218-5p	hsa-miR-93-5p	hsa-miR-149-5p	hsa-miR-369-3p	hsa-miR-93-5p	hsa-miR-493-5p
			hsa-miR-194-5p		hsa-miR-324-5p	hsa-miR-30e-5p		hsa-miR-200c-3p	hsa-miR-499a-5p		hsa-miR-302b-3p	hsa-miR-29a-3p	hsa-miR-454-3p
			hsa-miR-132-3p		hsa-miR-31-5p	hsa-miR-30d-5p			hsa-miR-485-5p		hsa-miR-200c-3p	hsa-miR-17-5p	hsa-miR-301a-3p
			hsa-let-7g-5p		hsa-miR-3064-5p	hsa-miR-301a-3p			hsa-miR-454-3p		hsa-miR-181c-5p	hsa-miR-106b-5p	hsa-miR-181c-5p
			hsa-let-7f-5p		hsa-miR-205-5p	hsa-miR-17-5p			hsa-miR-301a-3p		hsa-miR-181a-5p		hsa-miR-181a-5p
			hsa-let-7e-5p		hsa-miR-150-5p	hsa-miR-148b-3p			hsa-miR-212-3p		hsa-miR-17-5p		hsa-miR-17-5p
			hsa-let-7d-5p		hsa-miR-149-5p	hsa-miR-148a-3p			hsa-miR-17-5p		hsa-miR-106b-5p		hsa-miR-149-5p
			hsa-let-7b-5p			hsa-miR-140-5p			hsa-miR-132-3p				hsa-miR-142-5p
			hsa-let-7a-5p			hsa-miR-130b-3p			hsa-miR-130b-3p				hsa-miR-130b-3p
						hsa-miR-130a-3p			hsa-miR-130a-3p				hsa-miR-130a-3p
						hsa-miR-106b-5p			hsa-miR-106b-5p				hsa-miR-106b-5p
									hsa-let-7g-5p
									hsa-let-7f-5p
									hsa-let-7e-5p
									hsa-let-7d-5p
									hsa-let-7b-5p
									hsa-let-7a-5p

## Sheet: all（0-27） ADGs miRNA
GNAQ		MMP14
hsa-miR-96-5p		hsa-miR-485-5p
hsa-miR-501-3p		hsa-miR-374b-5p
hsa-miR-424-5p		hsa-miR-374a-5p
hsa-miR-363-3p		hsa-miR-369-3p
hsa-miR-338-3p		hsa-miR-323a-3p
hsa-miR-32-5p		hsa-miR-26b-5p
hsa-miR-323a-3p		hsa-miR-26a-5p
hsa-miR-30e-5p		hsa-miR-24-3p
hsa-miR-30d-5p		hsa-miR-181c-5p
hsa-miR-200c-3p		hsa-miR-181a-5p
hsa-miR-195-5p		hsa-miR-150-5p
hsa-miR-193a-5p
hsa-miR-181c-5p
hsa-miR-181a-5p
hsa-miR-16-5p
hsa-miR-15b-5p
hsa-miR-149-5p
hsa-miR-135a-5p
hsa-miR-129-5p
